# Supplementary material for: Genomic diversity and biosynthetic capabilities of sponge-associated chlamydiae
Source: ISME J. 2022 Aug 30;16(12):2725–40. doi: 10.1038/s41396-022-01305-9 (PMC9666466; doi:10.1038/s41396-022-01305-9)
Supplement: Supplementary file 3 — Data S2 [file 41396_2022_1305_MOESM3_ESM.txt]

>OTU_179_100:Sponge1B:M00485:455:000000000-C2G9R:1:1102:10822:4233;size=100 root; Main genome; Bacteria; Bacteria (superkingdom); Terrabacteria; Cyanobacteria; Cyanobacteriia; Cyanobacteriales; Xenococcaceae
TCCGCAGGTGGCGATTCAAGTCTGCTGTTAAAGACAGAAGCTCAACTTCTGGTCAGCGGTGGAAACTGGATAGCTAGAGTACGGTAGGGGTTGAGGGAATTCCCAGTGTAGCGGTGAAATGCGTAGATATTGGGAAGAACACCAGTGGCGAAGGCGCTCAACTGGGCCGTAACTGACACTCAGGGACGAAAGCTAGGGTAGCGAAAGGGATTAGATACCCCTGTAGTCTTAGCTGTAAACGATGAACACTAGGCGTTGCTTGTATCGACCCGAGCAGTGCCGTAGCCAACGCGTTAAGTGTTCCGCCTGGGGAGTACGCACGCAAGTGTGAAACTCAAAGGAATTGACGGGGGCCCGCACAAGCGGTGGAGTATGTGGTTTAATTCGATGCAACGCGAAGAACCTTACCAGGACTTGACATCTCGAGAATCATGTAGAGATACAAGAGTGCCTTAGGGAACTCGAAGACAGGTGGTGCATGGCT
>OTU_103_152:Sponge2B:M00485:455:000000000-C2G9R:1:1101:13682:6195;size=152 root; Main genome; Bacteria; Bacteria (superkingdom); Proteobacteria superphylum; Proteobacteria; Gammaproteobacteria; Legionellales; Legionellaceae; Legionella
TGCGTAGGTGGTTGTTTAAGTTATCTGTGAAATCCCCGGGCTTAACCTGGGCCTGTCAGATAAGACTGGACGACTCGAGTATGGGAGAGGGCAGTGGAATTTCCGGTGTAGCGGTGAAATGCGTAGAGATCGGAAGGAACACCAGTGGCGAAGGCGGCTGCCTGGCCTAATACTGACACTGAGGCACGAAAGCGTGGGTAGCAAACAGGATTAGATACCCTGGTAGTCCACGCTGTAAACGATGTCAACTAGCCGTTGGTTATATGAATATAATTAGTGGCGCAGCAAACGCGATAAGTTGACCGCCTGGGGAGTACGGTCGCAAGACTAAAACTCAAAGGAATTGACGGGGGCCCGCACAAGCGGTGGAGCATGTGGTTTAATTCGATGCAACGCGAAGAACCTTACCTACCCTTGACATACAGTGAATTTTGCAGAGATGTGAAAGTGCCTTCGGGAACACTGATACAGGTGCTGCATGGCT
>OTU_1661_2:Sponge5B:M00485:455:000000000-C2G9R:1:2117:21477:7822;size=2 root; Main genome; Bacteria; Bacteria (superkingdom); Terrabacteria; Parcubacteria
TTACTAGGCGGCTTTATTAGTCTTTCGTTAAAGACCGAGGCTCAACTTCGGAAGTGCGAAGGAAACGGTAAAGCTAGAGGATGTGAGAGGTGTACGGAACTCATAGTGTAGGGGTGAAATCCGTTGATATTATGGGGAACACCAAAGGCGAAGGCAGTACACTGGCACATTCCTGACGCTCACTAACGAAAGCGTGGGTAGCGAACGGGATTAGATACCCCGGTAGTCCACGCCCTAAACGATGTCTGCTATCTTTTCGGAGTATCGACCCTCTGAGAGGAGAAGCTAACGCATTAAGCAGACCGCCTGGGAAGTACGGCCGCAAGGCTAAAACTCAAAGGAATAGACGGGGACTCGCACAAGCGGTGGATCATGTGGTTTAATTCGATACTAAACGAAGAACCTCACCAAGACTAGACATCTAAGCGACGAGGGTAGGAAACTACGCTCTTCTCACAAGGACGCTTAGACAGGTGTTGCATGGCT
>OTU_1125_3:Sponge3B:M00485:455:000000000-C2G9R:1:2111:24952:13053;size=3 root; Main genome; Bacteria; Bacteria (superkingdom); PVC group (Planctobacteria); Verrucomicrobiota; Verrucomicrobiae; Verrucomicrobiales; Rubritaleaceae
TATGTAGGCGGCAAGGTAAGTCAGATGTGAAAGCCCGGGGCTCAACCTCGGAACTGCATCCGATACTGCTTTGCTTGAGTAATGGAGGGGTGACTGGAATTCTCGGTGTAGCAGTGAAATGCGTAGATATCGAGAGGAACACTCGTGGCGAAGGCGAGTCACTGGACATTTACTGACGCTAAGATACGAAGGCCAGGGTAGCGAAAGGGATTAGATACCCCTGTAGTCCTGGCAGTAAACGGTGCGCGCTTGGTGTGGGAGGATTCGACCCCTTCCGTGCCGGAGCTAACGCGTTAAGCGCGCCGCCTGGGGAGTACGGCCGCAAGGCTAAAACTCAAAGAAATTGACGGGGACCCGCACAAGCGGTGGAGTATGTGGCTTAATTCGATGCAACGCGAAGAACCTTACCCAGACTTGACATGCTCATCATACCCTCCCGAAAAGGAGGGGTCGGTTCGGCCGGATGATGCACAGGTGCTGCATGGCT
>OTU_561_14:Sponge5B:M00485:455:000000000-C2G9R:1:2105:26941:8681;size=14 root; Main genome; Bacteria; Bacteria (superkingdom); FCB group; Bacteroidota; Bacteroidia; Flavobacteriales; NS9 marine group
TCCGTAGGCGGATCATTAAGTCAGTGGTGAAAGCCGACAGCTCAACTGTCGAACTGCCATTGATACTGGTGATCTTGAGTACGGTTGAAGTAGGCGGAATATGACATGTAGCGGTGAAATGCTTAGATATGTCATAGAACACCGATTGCGAAGGCAGCCTACTAAGCCGTTACTGACGCTGAGGGACGAAAGTGTGGGGAGCGAACAGGATTAGATACCCTGGTAGTCCACACCGTAAACGATGATTACTCGGTATTGGCTTTATTGTCAGTGCCCAAGCGAAAGTGATAAGTAATCCACCTGGGGAGTACGGCCGCAAGGTTGAAACTCAAAGGAATTGACGGGGGCCCGCACAAGCGGTGGAGCATGTGGTTTAATTCGATGATACGCGAGGAACCTTACCAGGGCTTAAATGTAGAACGACCGGGGTGGAAACACCCCCTTTTTCGAACGGTCTACAAGGTGCTGCATGGTT
>OTU_1210_3:Sponge5B:M00485:455:000000000-C2G9R:1:2106:23989:7803;size=3 root; Main genome; Bacteria; Bacteria (superkingdom); PVC group (Planctobacteria); Verrucomicrobiota; Verrucomicrobiae; Verrucomicrobiales; Rubritaleaceae; Luteolibacter
AGCGTAGGCTGTACGGTAAGTCAGATGTGAAATCTCGGGGCTCAACCCCGAAACTGCATCCGATACTGCCATACTAGAGGATTGGAGAGGTAACAGGAATTCACGGTGTAGCAGTGAAATGCGTAGATATCGTGAGGAAGACCAATGGCGAAAGCATGTTACTGGACAACTCCTGACGCTGAGGCTCGAAGGCTAGGGTAGCGAAAGGGATTAGATACCCCTGTAGTCCTAGCAGTAAACGGTGCGCGCTTGGTGTGAGGGGATTCGACCCCCCTTGTGCCGGAGCTAACGCGTTAAGCGCGCCGCCTGGGAAGTACGGTCGCAAGACTAAAACTCAAAGAAATTGACGGGGACCCGCACAAGCGGTGGAGTATGTGGCTTAATTCGATGCAACGCGAAGAACCTTACCAAGGCTTGACATGCATCTCTAATCTCGTGAAAGCGAGTGACCCTTCGGGGAATTTGCACAGGTGCTGCATGGCC
>OTU_105_120:Sponge3B:M00485:455:000000000-C2G9R:1:1102:9189:9043;size=120 root; Main genome; Bacteria; Bacteria (superkingdom); PVC group (Planctobacteria); Planctomycetota; Planctomycetes; Pirellulales; Pirellulaceae; Blastopirellula
TGCGTAGGCGGTCTTGTAGGTCAGATGTGAAATCCCACGGCTCAACCGTGGAATTGCGTTTGAAACCACAGGACTTGAGTAAGATAGAGGTAAGCGGAACTGATGGTGGAGCGGTGAAATGCGTTGATATCATCAGGAACACCGGTGGCGAAAGCGGCTTACTGGGTCTTTACTGACGCTGAGGCACGAAAGCTAGGGGAGCGAACGGGATTAGATACCCCGGTAGTCCTAGCTGTAAACGATGAGCACTAGCTCGTGCCCCCTCCCACAAGGGCTCGGGCGTAGCGAAAGTGTTAAGTGCTCCGCCTGGGGAGTATGGTCGCAAGGCTGAAACTCAAAGGAATTGACGGGGGCTCACACAAGCGGTGGAGGATGTGGCTTAATTCGAGGCTACGCGAAGAACCTTACCTAGGCTTAACATGTTTGGGAATCTCTGTGAAAGCAGAGAGTGCCTTTCGGGGAACCCTTACGTAGGTGCTGCATGGCT
>OTU_1532_2:Sponge5B:M00485:455:000000000-C2G9R:1:2102:25590:17731;size=2 root; Main genome; Bacteria; Bacteria (superkingdom); Proteobacteria superphylum; Proteobacteria; Alphaproteobacteria; AT-s3-44
CGCGTAGGCGGTTCGGCAAGTTAGGTGTGAAAGCCCGGGGCTCAACCCCGGAACTGCACTTAAAACTGCTGAGCTAGAGGCCGAGAGAGGTGAGTGGAATTCCCAGTGTAGAGGTGAAATTCGTAGATATTGGGAAGAACACCAGTGGCGAAGGCGGCTCACTGGCTCGGATCTGACGCTGAGGTGCGAAAGCGTGGGGAGCAAACAGGATTAGATACCCTGGTAGTCCACGCCGTAAACGATGAGTGCTAGTTGTTGGTGGGCATGCCCATCAGTGACGCAGTTAACGCATTAAGCACTCCGCCTGGGGAGTACGGTCGCAAGATTAAAACTCAAAGGAATTGACGGGGGCCCGCACAAGCGGTGGAGCATGTGGTTTAATTCGAAGCAACGCGCAGAACCTTACCAGCCCTTGACATGGGAAGTTTGGTTTCCAGAGATGGAATCCTTCAGTTCGGCTGGCTTCCGCACAGGTGCTGCATGGCT
>OTU_1757_2:Sponge6B:M00485:455:000000000-C2G9R:1:2106:4883:11866;size=2 root; Main genome; Bacteria; Bacteria (superkingdom); Proteobacteria superphylum; Proteobacteria; Gammaproteobacteria; Acidiferrobacterales; Acidiferrobacteraceae; Sulfurifustis
TGCGTAGGTGGTTTGATAAGTCAGATGTGAAATCCCTGGGCTCAACCTGGGAACTGCATTTGATACTGTTGAACTCGAGTTCAGTAGAGGGTAGTAGAATTCCCGGTGTAGCGGTGAAATGCGTAGATATCGGGAGGAATACCAGTGGCGAAGGCGGCTACCTGGACTGAAACTGACACTGAGGTACGAAAGCGTGGGTAGCAAACAGGATTAGATACCCTGGTAGTCCACGCCCTAAACGATGGGTACTAGACGTCGGGAAGTTTATCTTCTTGGTGTCGTCGCTAACGCAGTAAGTACCCCGCCTGGGGAGTACGGTCGCAAGATTAAAACTCAAAGGAATTGACGGGGGCCCGCACAAGCGGTGGAGCATGTGGTTCAATTCGATGCAACGCGAAAAACCTTACCTGCCCTTGACATGTCAGGAATCCTGCAGAGATGCGGGAGTGCCTTCGGGAACCTGAACACAGGTGCTGCATGGCT
>OTU_1228_3:Sponge5B:M00485:455:000000000-C2G9R:1:2112:6341:10961;size=3 root; Main genome; Bacteria; Bacteria (superkingdom); Proteobacteria superphylum; Proteobacteria; Gammaproteobacteria; Diplorickettsiales
CATGTAGGTGGTTTTATAAGTTTGATGTGAAATCCCTGGGCTTAACCTGGGAATTGCGTTGAATACTGTAAGACTAGAGTCGGAGAGAGGGTAGTGGAATTTCCGGTGTAGCGGTGAAATGCGTAGATATCGGAAAGAACATCAGTGGCGAAGGCGGCTACCTGGCTTCAGACTGACACTGAGGTGCGAAAGCGTGGGGAGCAAACAGGATTAGATACCCTGGTAGTCCACGCTGTAAACGATGAGAACTGGCTGTTCGGGAGGATAAAACCTTTTGAGTAGCGAAGCTAACGCGTTAAGTTCTCCGCCTGGGGAGTACGATCGCAAGATTAAAACTCAAAGGAATTGACGGGGGCCCGCACAAGCGGTGGAGCATGTGGTTTAATTCGATGCAACGCGAAGAACCTTACCTACCCTTGACATCCTGCTAATCCCGAGTAATGTTGGGAGTGCCGAAAGGAAGGCAGAGACAGGTGCTGCATGGCT
>OTU_1550_2:Sponge5B:M00485:455:000000000-C2G9R:1:2106:17026:17486;size=2 root; Main genome; Bacteria; Bacteria (superkingdom); Terrabacteria; Firmicutes; Clostridia; Clostridiales; Clostridiaceae; Clostridium sensu stricto 2; Clostridium frigidicarnis
TGCGTAGGCGGATTTTTAAGTGAGATGTGAAATACCCGGGCTCAACCTGGGGGCTGCATTTCAAACTGGAAATCTAGAGTGCAGGAGAGGAAAGTGGAATTCCTAGTGTAGCGGTGAAATGCGTAGAGATTAGGAAGAACACCAGTGGCGAAGGCGACTTTCTGGACTGTAACTGACGCTGAGGCACGAAAGCGTGGGGAGCAAACAGGATTAGATACCCTGGTAGTCCACGCCGTAAACGATGGATACTAGGTGTGGGAGGTTTAACTCCTTCCGTGCCGCCGTTAACACATTAAGTATCCCGCCTGGGGAGTACGGTCGCAAGATTAAAACTCAAAGGAATTGACGGGGGCCCGCACAAGTAGCGGAGCATGTGGTTTAATTCGAAGCAACGCGAAGAACCTTACCTAGACTTGACATGTCCTGAATTACCAGTAATGTGGGAAGTCCCTTCGGGGACAGGAACACAGGTGGTGCATGGTT
>OTU_1291_3:Sponge6B:M00485:455:000000000-C2G9R:1:2109:10575:5123;size=3 root; Main genome; Bacteria; Bacteria (superkingdom); Proteobacteria superphylum; Proteobacteria; Gammaproteobacteria
CTCGTAGGCGGTGAATCAAGTTAGATGTGAAAGATCTGGGCTTAACCTGGAGAAGTCATCTAAGACTGGTTGACTAGAGAACAGTAGAGGGAAGCGGAATTTCCGGTGTAGCGGTGAAATGCGTAGATATCGGAAGGAACATCAGTGGCGAAGGCGGCTTTCTGGACTGATTCTGACGCTGAGGAGCGAAAGCGTGGGTAGCGAACAGGATTAGAGACCCTGGTAGTCCACGCTGTAAACGATGAGTACTAGCTGTTGGTGCACGACGATGCATGAGTAGCGCAGCAAACGCGATAAGTACTCCGCCTGGGGACTACGGCCGCAAGGCTAAAACTCAAAGGAATTGACGGGGGCCCGCACAAGCGGTGGAGCATGTGGTTTAATTCGATGCAACGCGAAGAACCTTACCTACTCTTGACATCCTTGGAATCTTTAAGAGATTGAGGAGTGCCCGAAAGGGAGCCCAGAGACAGGTGCTGCATGGCT
>OTU_604_25:Sponge5B:M00485:455:000000000-C2G9R:1:2114:11174:14895;size=25 root; Main genome; Bacteria; Bacteria (superkingdom); Fusobacteria superphylum; Fusobacteriota; Fusobacteriia; Fusobacteriales; Fusobacteriaceae; Psychrilyobacter
AGTCTAGGCGGCTTGTTAAGTCAGATGTGAAAATGCGGGGCTCAACTCCGTATTGCGTTTGAAACTGGCAGGCTAGAGTACTGGAGAGGTGGGCGGAACTACAAGTGTAGAGGTGAAATTCGTAGATATTTGTAGGAATGCCGATAGTGAAGACAGCTCACTGGACAGATACTGACGCTAAAGCTCGAAAGCGTGGGGAGCGAACAGGATTAGATACCCTGGTAGTCCACGCCGTAAACGATGTTCACTGGGTGTAGGGGGTCGAACCTCTGTGCCGAAGCTAACGCGATAAGTGAACCGCCTGGGGAGTACGCACGCAAGTGTGAAACTCAAAGGAATTGACGGGGACCCGCACAAGCGGTGGAGCATGTGGTTTAATTCGACGCAACGCGAGGAACCTTACCAGCACTTGACATACAACGAACTCGTCAGAGATGACTTGGTGCCGCTTCGGTGGAACGTTGATACAGGTGGTGCATGGCT
>OTU_272_39:Sponge3B:M00485:455:000000000-C2G9R:1:1102:4175:8760;size=39 root; Main genome; Bacteria; Bacteria (superkingdom); Proteobacteria superphylum; Proteobacteria; Gammaproteobacteria; Legionellales; Legionellaceae
TGCGTAGGTGGTTATGTAAGTTGGCTGTGAAAGCCCCGGGCTCAACCTGGGATGGTCAGTCAAAACTACATGACTAGAGTACAATAGAGGGGTGTGGAATTTCCGGTGTAGCGGTGAAATGCGTAGAGATCGGAAGGAACACCAGTGGCGAAGGCGGCACCCTGGATTGATACTGACACTGAGGTACGAAAGCGTGGGGAGCAAACAGGATTAGATACCCTGGTAGTCCACGCCGTAAACGATGTCAACTAGCTGTTGGTTCTTTTAAGAGTCAGTGGCGCAGCTAACGCGATAAGTTGACCGCCTGGGGAGTACGGTCGCAAGATTAAAACTCAAAGGAATTGACGGGGGCCCGCACAAGCGGTGGAGCATGTGGTTTAATTCGATGCAACGCGAAAAACCTTACCTACCCTTGACATCATCAGAACTTGTTAGAGATAACTCGGTGCCTTCGGGAACTGTTTGACAGGTGCTGCATGGCT
>OTU_1137_3:Sponge4B:M00485:455:000000000-C2G9R:1:2106:25615:15300;size=3 root; Main genome; Bacteria; Bacteria (superkingdom); Terrabacteria; Cyanobacteria; Vampirivibrionia; Gastranaerophilales
TTCGTAGGCGGCATGTTAAGTTTGATGTTAAAGCCCGGGGCTCAACTCCGGTAAGGCATTGGATACTGGCAAGCTAGAATACGGTAGAGGCAAGGGGAATTCCTGGTGTAGCGGTGAAATGCGTAGATATCAGGAGGAACACCGGTGGCGAAAGCGCCTTGCTGGACCGTTATTGACGCTGAGGAACGAAAGCCAGGGGAGCGAATGGGATTAGATACCCCAGTAGTCCTGGCCGTAAACGATGGATACTAGGTGTTGTGGGTATCGACCCCTACAGTGCCGTAGTTAACGCGATAAGTATCCCGCCTGGGGAGTACGCACGCAAGTGTGAAACTCAAAGGAATTGACGGGGACCCGCACAAGCGGTGGAACATGTGGTTTAATTCGAAGCAACGCGAAGAACCTTACCAGGGCTTGACATTGATAGAATCCCTTCGAAAGTTGGGAGTGCTCTTCGGAGAACTTGAAAACAGGTGGTGCATGGTT
>OTU_1601_2:Sponge5B:M00485:455:000000000-C2G9R:1:2111:9605:5045;size=2 root; Main genome; Bacteria; Bacteria (superkingdom); Proteobacteria superphylum; Proteobacteria; Gammaproteobacteria; Diplorickettsiales; Diplorickettsiaceae
CGCGTAGGCGGTGATATGAGTGTGATGTGAAAGCCCCGGGCTTAACCTGGGAAGTGCATCGCAAACGATATTGCTGGAGTATAAGAGAGGGTGGCGGAATTTCCGGTGTAGCGGTGAAATGCGTAGAGATCGGAAGGAACGTCAATGGCGAAGGCAGCCACCTGGCTTAATACTGACGCTGAGGCGCGAAAGCGTGGGGAGCGAACAGGATTAGATACCCTGGTAGTCCACGCTGTAAACGATGAGAACTAGATGTTGCTAGGGGAACCTAGCAGTATCGAAGCTAACGCGATAAGTTCTCCGCCTGGGAAGTACGGCCGCAAGGTTGAAACTCAAAGGAATTGACGGGGGCCCGCACAAGCGGTGGAGCATGTGGTTTAATTCGATGCAACGCGAAGAACCTTACCTACCCTTGACATCCTGCGAATCCGACTGAGAGGTTGGAGTGCCGAAAGGAACGCAGAGACAGGTGCTGCATGGCT
>OTU_1744_2:Sponge6B:M00485:455:000000000-C2G9R:1:2104:9208:10327;size=2 root; Chloroplast; Eukaryota (Chloroplast); Dasya (Chloroplast); Dasya naccarioides (Chloroplast)
TCTGTAGGTTGTTTATTAAGTCTGCTGTTAAATATTAGAGCCTAACTCTAAGCAAGCAGTAGATACTGATAAACTAGAGTATGGTAGAGGCAAAGGAAATTCCCAGTGTAGCGGTGAAATGCGTAGATATTGGGAAGAACACCAGATGCGAAAGCGCTTTGCTGGGCCATTACTGACACTCAGAGACGAAAGCTAGGGGAGCGAATGGGATTAGATACCCCAGTAGTCCTAGCCGTAAACGATGGATACTAGATGTTGCGCGTATCGATCCGTGCAGTATCGTAGCTAACGCGTTAAGTATCCCGCCTGGGAAGTATGCTCGCAAGAGTGAAACTCAAAGGAATTGACGGGGGCCCGCACAAGCGGTGGAGCATGTGGTTTAATTCGATGCAACACGAAGAACCTTACCAGAACTTGACATGTCGTGAATTTTTGTTAAAACAAAAAGTACCTTCGGGGACACGAACACAGGTGGTGCATGGCT
>OTU_1629_2:Sponge5B:M00485:455:000000000-C2G9R:1:2114:11787:13800;size=2 root; Main genome; Bacteria; Bacteria (superkingdom); FCB group; Bacteroidota; Bacteroidia; Chitinophagales
TGCGTAGGCGGGTTATTAAGTCAGAGGTGAAAGCTGGTCGCTTAACGATCAAATTGCCTTTGATACTGATAGTCTTGAATTAGGTTGAGGTTAGCGGAATGTGGCATGTAGCGGTGAAATGCATAGATATGCCATAGAACACCAATTGCGAAGGCAGCTGGCTAGGCCTTAATTGACGCTGAGGCACGAAAGCGTGGGGAGCGAACAGGATTAGATACCCTGGTAGTCCACGCCCTAAACGATGCTTACTCGACGTTTGGATCTTGAATTTGAGCGTCTAAGGGAAACCAATAAGTAAGCCACCTGGGGAGTACGTTGGCAACAATGAAACTCAAAGGAATTGACGGGGGTCCGCACAAGCGGTGGAGCATGTGGTTTAATTCGATGATACGCGAGGAACCTTACCTGGGCTCGAACACTATTGGGCGATATGTTGAAAGGCGTATTTTCCTTCGGGACTGATAGTGAGGTGCTGCATGGTT
>OTU_383_53:Sponge4B:M00485:455:000000000-C2G9R:1:2114:16143:10407;size=53 root; Main genome; Bacteria; Bacteria (superkingdom); Proteobacteria superphylum; Proteobacteria; Alphaproteobacteria; Rhodobacterales; Rhodobacteraceae; Litoreibacter
TACGTAGGCGGACTAATCAGTCAGAGGTGAAATCCCAGGGCTCAACCCTGGAACTGCCTTTGATACTGTTAGTCTTGAGTTCGAGAGAGGTGAGTGGAATTCCAAGTGTAGAGGTGAAATTCGTAGATATTTGGAGGAACACCAGTGGCGAAGGCGGCTCACTGGCTCGATACTGACGCTGAGGTACGAAAGTGTGGGGAGCAAACAGGATTAGATACCCTGGTAGTCCACACCGTAAACGATGAATGCCAGACGTCGGGGGGCTTGCCCTTCGGTGTCACACCTAACGGATTAAGCATTCCGCCTGGGGAGTACGGTCGCAAGATTAAAACTCAAAGGAATTGACGGGGGCCCGCACAAGCGGTGGAGCATGTGGTTTAATTCGAAGCAACGCGCAGAACCTTACCAACCCTTGACATACCTATCGAGATTTCTGGAGACAGATTTCGTCAGTTCGGCTGGATAGGATACAGGTGCTGCATGGCT
>OTU_1017_4:Sponge5B:M00485:455:000000000-C2G9R:1:2111:5647:9450;size=4 root; Main genome; Bacteria; Bacteria (superkingdom); Terrabacteria; Firmicutes; Clostridia; Lachnospirales; Lachnospiraceae; Anaerostignum
AGAGTAGGCGGCATGATAAGTTAGATGTGAAAGCCTTGGGCTTAACCCGAGGATTGCATTTAAAACTATCAAGCTAGAGTACAGGAGAGGTAAGTGGAATTCCTAGTGTAGCGGTGAAATGCGTAGATATTAGGAAGAACACCAGTGGCGAAGGCGACTTACTGGACTGAAACTGACGCTGAGGCTCGAAAGCGTGGGGAGCGAACAGGATTAGATACCCTGGTAGTCCACGCTGTAAACGATGAGTGCTAGGTGTCGGGGGGGAACCCTCGGTGCCGCAGCTAACGCAATAAGCACTCCACCTGGGGAGTACGATCGCAAGATTGAAACTCAAAGGAATTGACGGGGGCCCGCACAAGCGGTGGAGCATGTGGTTTAATTCGAAGCAACGCGAAGAACCTTACCAAGGCTTGACATCCCTCTGACCGGTGTAGAGATACACCTTCTCTTCGGAGCAGAGGTGACAGGTGGTGCATGGTT
>OTU_553_13:Sponge4B:M00485:455:000000000-C2G9R:1:2113:24434:15460;size=13 root; Main genome; Bacteria; Bacteria (superkingdom); Proteobacteria superphylum; Proteobacteria; Gammaproteobacteria; Coxiellales; Coxiellaceae; Coxiella
CATGTAGGTGGACAACTAAGTCGAATGTGAAAGCCCCGGGCTTAACTTGGGAATTGCATCCGATACTGGTTGTCTAGAGTATGGTAGAGGGAAGTGGAATTTCCGGTGTAGCGGTGAAATGCGTAGATATCGGAAGGAACACCAGTGGCGAAAGCGGCTTCCTGGACTAATACTGACACTGAGATGCGAAAGCGTGGGGAGCAAACAGGATTAGAGACCCTGGTAGTCCACGCTGTCAACGATGAGAACTAGATGTTGGGAGGGTTCCCTCTTAGTATCGAAGCTAACGCGTTAAGTTCTCCGCCTGGGGAGTACGGCCGCAAGGTTAAAACTCAAAGGAATTGACGGGGGCCCGCACAAGCGGTGGAGCATGTGGTTTAATTCGATGCAACGCGAAGAACCTTACCTACTCTTGACATCCTCGGAATTTCGCAGAGATGTGAAAGTGCCTTCGGGAACCGAGAGACAGGTGCTGCATGGCT
>OTU_1541_2:Sponge5B:M00485:455:000000000-C2G9R:1:2104:20986:20820;size=2 root; Main genome; Bacteria; Bacteria (superkingdom); Terrabacteria; Firmicutes; Clostridia; Peptostreptococcales-Tissierellales; Fusibacteraceae; Fusibacter
TGCGTAGGCGGCCTTGCAAGTCAGAAGTGAAAGGCTACGGCTCAACCGTAGTAAGCTTTTGAAACTGTAAGGCTAGAGTGAAGGAGAGGAAAGTGGAATTCCTAGTGTAGAGGTGAAATTCGTAGATATTAGGAGGAACACCAGTGGCGAAGGCGACTTTCTGGACTTTAACTGACGCTGATGCACGAAAGCGTGGGGAGCAAACAGGATTAGATACCCTGGTAGTCCACGCCGTAAACGATGAATACTAGGTGTCGGGGGTCGAACCTCGGTGCCGCAGCTAACGCATTAAGTATTCCGCCTGGGGAGTACGGTCGCAAGACTGAAACTCAAAGGAATTGACGGGGACCCGCACAAGCAGCGGAGCATGTGGTTTAATTCGAAGCAACGCGAAGAACCTTACCAAATCTTGACATCCTTTTGACCATCATTTAATCATGATCTTACCTTCGGGTACAGAAGTGACAGGTGGTGCATGGTT
>OTU_230_69:Sponge5B:M00485:455:000000000-C2G9R:1:2115:24609:9027;size=69 root; Main genome; Bacteria; Bacteria (superkingdom); Terrabacteria; Firmicutes; Clostridia; Clostridiales; Clostridiaceae; Clostridium sensu stricto 1
AGCGTAGGCGGATTTTTAAGTGAGATGTGAAATACTCGGGCTTAACCTGAGTGCTGCATTTCAAACTGGAAGTCTAGAGTGCAGGAGAGGAGAAGGGAATTCCTAGTGTAGCGGTGAAATGCGTAGAGATTAGGAAGAACACCAGTGGCGAAGGCGCTTCTCTGGACTGTAACTGACGCTGAGGCTCGAAAGCGTGGGGAGCAAACAGGATTAGATACCCTGGTAGTCCACGCCGTAAACGATGAATACTAGGTGTAGGGGTTGTCATGACCTCTGTGCCGCCGCTAACGCATTAAGTATTCCGCCTGGGGAGTACGGTCGCAAGATTAAAACTCAAAGGAATTGACGGGGGCCCGCACAAGCAGCGGAGCATGTGGTTTAATTCGAAGCAACGCGAAGAACCTTACCTAGACTTGACATCTCCTGCATTACTCTTAATCGAGGAAGTCCCTTCGGGGACAGGATGACAGGTGGTGCATGGTT
>OTU_1449_2:Sponge5B:M00485:455:000000000-C2G9R:1:1102:22047:11468;size=2 root; Main genome; Bacteria; Bacteria (superkingdom); Proteobacteria superphylum; Proteobacteria; Gammaproteobacteria; Legionellales; Legionellaceae
TGCGTAGGTGGTTTGATAAGTTATCTGTGAAATCCCTGGGCTTAACTTAGGAAGGTCAGATAAGACTGTTAGACTGGAGTATGGGAGAGGGTAGTGGAATTTCCGGTGTAGCGGTGAAATGCGTAGAGATCGGAAGGAACACCAGTGGCGAAGGCGGCTACCTGGCCTAATACTGACACTGAGGCACGAAAGCGTGGGGAGCAAACAGGATTAGATACCCTGGTAGTCCACGCTGTAAACGATGTCAACTAGCTGTTGGTTTTTAAAAGAAATTAGTGGCGCAGCAAACGCGATAAGTTGACCGCCTGGGGAGTACGGTCGCAAGATTAAAACTCAAAGGAATTGACGGGGGCCCGCACAAGCGGTGGAGCATGTGGTTTAATTCGATGCAACGCGAAGAACCTTACCTACCCTTGACATACAGTGAATTTTGCAGAGATGTGAAAGTGCCTTTGGGAGCACTGCTACAGGTGCTGCATGGCT
>OTU_1045_4:Sponge6B:M00485:455:000000000-C2G9R:1:1102:4623:15887;size=4 root; Main genome; Bacteria; Bacteria (superkingdom); Proteobacteria superphylum; Proteobacteria; Gammaproteobacteria; Methylococcales; Methylococcaceae; Methyloparacoccus
CGCGTAGGCGGTTGGCTAAGTCTGCTGTGAAAGCCCTGGGCTTAACCTGGGAACGGCAGTGGATACTGGTCGGCTAGAGTATGGTAGAGGAGAGTGGAATTTCCGGTGTAGCAGTGAAATGCGTAGAGATCGGAAGGAACACCAGTGGCGAAGGCGGCTCTCTGGACCAATACTGACGCTGAGGTGCGAAAGCGTGGGGAGCAAACAGGATTAGATACCCTGGTAGTCCACGCCCTAAACGATGAGAACTAGCCGTTGGGCCCTTTAAGGGTTTAGTGGCGCAGCTAACGCATTAAGTTCTCCGCCTGGGGAGTACGGCCGCAAGGTTAAAACTCAAATGAATTGACGGGGGCCCGCACAAGCGGTGGAGCATGTGGTTTAATTCGATGCAACGCGAAGAACCTTACCTGGTCTTGACATCCTGCGAACTTTCCAGAGATGGATTGGTGCCTTCGGGAGCGCAGAGACAGGTGCTGCATGGCT
>OTU_1135_5:Sponge4B:M00485:455:000000000-C2G9R:1:2103:13730:6072;size=5 root; Main genome; Bacteria; Bacteria (superkingdom); Proteobacteria superphylum; Proteobacteria; Alphaproteobacteria; Rhizobiales; Rhizobiaceae
CACGTAGGCGGATCGTTAAGTGAGGGGTGAAATCCCGGGGCTCAACCCCGGAACTGCCTTTCATACTGGCGATCTGGAGTTCGAGAGAGGTGAGTGGAATTCCGAGTGTAGAGGTGAAATTCGTAGATATTCGGAGGAACACCAGTGGCGAAGGCGGCTCACTGGCTCGATACTGACGCTGAGGTGCGAAAGCGTGGGGAGCAAACAGGATTAGATACCCTGGTAGTCCACGCCGTAAACGATGAATGTTAGCCGTCGGGCAGTATACTGTTCGGTGGCGCAGCTAACGCATTAAACATTCCGCCTGGGGAGTACGGTCGCAAGATTAAAACTCAAAGGAATTGACGGGGGCCCGCACAAGCGGTGGAGCATGTGGTTTAATTCGAAGCAACGCGCAGAACCTTACCAGCCCTTGACATCTGGGTCGCGGTTACCGGAGACGGTATCCTTCAGTTCGGCTGGACCCAAGACAGGTGCTGCATGGCT
>OTU_460_27:Sponge5B:M00485:455:000000000-C2G9R:1:2112:25329:16310;size=27 root; Chloroplast; Eukaryota (Chloroplast); Archaeplastida (Chloroplast); Chloroplastida (Chloroplast); Chlorophyta (Chloroplast); Mamiellophyceae (Chloroplast); Mamiellales (Chloroplast); Bathycoccaceae (Chloroplast)
TCTGTAGGCGGTTTGGAAAGTCTTTTGTGAAATTCTTCAGCTCAACTGGGGGTCCGCAAAAGAAACTTCTAGGCTTGAGGGAAGTAGAGGTACAGGGAATTTCCGGTGGAGCGGTGAAATGCGTAGATATCGGAAGGAACACCAATATGGCGAAGGCACTGTACTGGGCTTTACCTGACGCTAAGAGACGAAAGCTAAAGGAGTGATTAGGATTAGATACCCTAGTAATTTTAGCCGTAAACGATGGAAACTCACTGCCGAGCCGGTATTCGGAGCGGTGGTCAAGCTAACGCGTGAAGTTTCCCGCCTGGGGACTACGCATGCAAATGTGAAACTCAAAGGAATTGACGGGGACCCGCACAAGCGGTGGAGTATGTGGTTTAATTCGATGCAACGCGAAAAACCTTACCAAGGTTTGAAATCATTTCAAAACTCTTTGAAAGAAGAGCCTCCTTCGGGATGGAATGACAGGTGGTGCATGGCT
>OTU_306_43:Sponge3B:M00485:455:000000000-C2G9R:1:2114:26334:15634;size=43 No hits
TTCTTAGGCTGTTTTTTGTAAGTTGAAAATCAAATGTCAGGGCATAACCCTGGAATATTTTTCAAAACTAAAATTCTTGAGTAATTTGCGGGTTAATAGTATTTTTTCAATAAGGCTCATATCTTTTGATAGAAAAAGGAATACCGAGGGTGAAGACAATTAACTAGTTTTTACTGACGCTGAAGAACGAAAGTATAAGGAGCGAGCGGGATTAGATACCCCGTTAGTTTATACTGTGACCTATGAATGTGAAATACTGGAATTATTTTTGGTATTAAAACTAACGTGTTTAACATTCCACCTGAGAACTACGATCGCAAGATTAAAACTCAAAGAAATTGGCGGGAGCTTATCACCAACGGTGGAACATGTGGTTTAATCCGACAATCCGCGTAAAACCTTACCAATTTTTACTAGGTGTTGCATGGCT
>OTU_1127_3:Sponge3B:M00485:455:000000000-C2G9R:1:2114:16175:4132;size=3 root; Main genome; Bacteria; Bacteria (superkingdom); Proteobacteria superphylum; Proteobacteria; Gammaproteobacteria; Coxiellales; Coxiellaceae; Coxiella
CGCGTAGGCGGATGTTTAAGTCGATTGTGAAAGCCCCGGGCTCAACCTGGGAATTGCAGTCGATACTGGATATCTAGAGTATGATAGAGGATAGTGGAATTCCCGGTGTAGCGGTGAAATGCGTAGATATCGGGAGGAACACCAGTGGCGAAGGCGGCTATCTGGATCAATACTGACGCTGAGGTGCGAAAGCGTGGGGAGCAAACAGGATTAGAGACCCTGGTAGTCCACGCCGTAAACGATGAGAACTAGGTGTTGGGAAGCTTGACTTCTTAGTGCCGCAGCTAACGCGTTAAGTTCTCCGCCTGGGGAGTACGGCCGCAAGGTTAAAACTCAAAGAAATTGACGGGGGCCCGCACAAGCGGTGGAACATGTGGTTTAATTCGATGCAACGCGAAGAACCTTACCTACCCTTGACATACCAGAAATTCTCTAGAGATAGAGAAGTGCCTTCGGGAATCTGGATACAGGTGCTGCATGGCT
>OTU_576_11:Sponge3B:M00485:455:000000000-C2G9R:1:1101:13579:18429;size=11 root; Main genome; Bacteria; Bacteria (superkingdom); Proteobacteria superphylum; Proteobacteria; Gammaproteobacteria; Legionellales; Legionellaceae; Legionella
TGCGTAGGTGGTTAATTAAGTTATCTGTGAAATCCCTGGGCTTAACCTGGGCAGGTCAGATAATACTGGTAAACTCGAGTATAGGAGAGGGTAGTGGAATTTCCGGTGTAGCGGTGAAATGCGTAGAGATCGGAAGGAACACCAGTGGCGAAGGCGGCTACCTGGCCTAATACTGACACTGAGGCACGAAAGCGTGGGGAGCAAACAGGATTAGATACCCTGGTAGTCCACGCTGTAAACGATGTCAACTAGTTGTTGGTTATATAAATATAATCAGTAGCGAAGCTAACGCGATAAGTTGACCGCCTGGGGAGTACGGTCGCAAGATTAAAACTCAAAGGAATTGACGGGGGCCCGCACAAGCGGTGGAGCATGTGGTTTAATTCGATGCAACGCGAAGAACCTTACCTACCCTTGACATACAGTGAATTTTGCAGAGATGCATTAGTGCCTTCGGGAACACTGATACAGGTGCTGCATGGCT
>OTU_139_67:Sponge4B:M00485:455:000000000-C2G9R:1:1101:25549:5997;size=67 root; Mitochondria; Eukaryota (Mitochondria)
CACGTAGGTGGTGTTGTGGTGTGTTTTATATTCAAACCATGGGTTTTGTCGATGTATACATACACCATAACACTTGAGGACGTGAAAGGAGCATGGAATTTCCCAGGAAGCGGTAGAATGTGTTGATCTGGGAAGGAACACCAAACGCGAAGGCAGTGCTCTTGCACGTACCTGACATTGAGGTGCGAAAGCGTGGGGAGCAAAAGGGATTAGATACCCCTGTAGTCCACGCTGTCAACGATGACCATTCCCTATATTCTTGATACACAGGGATGTGGGTTAGCTAACGCGGTAAATGGTCCGCCTGAGGAGTACGATCGCAAGATTAAAACTCAAAGGAATAGACGGGGGCTCACACAAGTGGTGGAACATGTGGTTTAATTCGATACTACGCGCATAACCTTACCAGTTCTTGACATGATCCCTATGGATCACAGGTGTTGCATGGCT
>OTU_1147_3:Sponge4B:M00485:455:000000000-C2G9R:1:2114:22597:14616;size=3 root; Main genome; Bacteria; Bacteria (superkingdom); FCB group; Bacteroidota; Bacteroidia; Chitinophagales
TGCGCAGGCGGAGAAGTAAGTCAGTGGTGAAAGCCCGGGGCTCAACCCCGGAACTGCCATTGATACTGTTTTTCTTGAATTAGGTCGAGGTTGGCGGAATGTAATGTGTAGCGGTGAAATGCTTAGATATGTTACAGAACACCGATTGCGAAGGCAGCTGGCTAGACCTATATTGACGCTCAGGCACGAAAGCGTGGGGAGCGAACAGGATTAGATACCCTGGTAGTCCACGCCCTAAACGATGCTCACTCGGTATTGGCGATATACAGTCAGTGCCTAAGGGAAACCATTAAGTGAGCCACCTGGGGAGTACGTTCGCAAGAATGAAACTCAAAGGAATTGACGGGGATCCGCACAAGCGGTGGAGCATGTGGTTTAATTCGATGATACGCGAGGAACCTTACCTGGGCTCTAATGCCTCCGCTACACCCTGAAAGGGGTGGTTCCTTCGGGACGGAGTGCAAGGTGCTGCATGGTT
>OTU_514_13:Sponge4B:M00485:455:000000000-C2G9R:1:1101:9940:10609;size=13 root; Main genome; Bacteria; Bacteria (superkingdom); FCB group; Bacteroidota; Bacteroidia
TACGTAGGCGGATGTATAAGTTAGTGGTGAAAGGTCTCGGCTTAACCGGGAGAGTGCCATTAAAACTGTATATCTTGAATGAAGTCGAGGATGGCGGAATGTGATGTGTAGCGGTGAAATGCATAGATATGTCACAGAACACCAATTGCGAAGGCAGCTATCTAGGCTTGAATTGACGCTGATGTACGAAAGCGTGGGGAGCGAACAGGATTAGATACCCTGGTAGTCCACGCTGTAAACGATGCTTACTCGGCATTGGCGATAAACAGTCAGTGCCTAAGGGAAACCACTAAGTAAGCCACCTGGGGAGTACGTTCGCAAGAATGAAACTCAAAGGAATTGACGGGGGTCCGCACAAGCGGTGGAGCATGTGGTTTAATTCGATGATACGCGAGGAACCTTACCTGGGCTCGAACGCTATATGAATTATTGAGAAATCAATAAGTTCCTTCGGGACGTATAGTGAGGTGCTGCATGGTT
>OTU_1007_4:Sponge5B:M00485:455:000000000-C2G9R:1:2110:19707:11973;size=4 root; Main genome; Bacteria; Bacteria (superkingdom); Proteobacteria superphylum; Proteobacteria; Alphaproteobacteria; Holosporales; Holosporaceae
CGCGTAGGCGGTTTTTTAAGTGAGGCGTGAAAGCCCTGGGCTTAACCCAGGAATAGCGCTTCAGACTGGAAGACTGGAGTACGAGAGAGGAAAGCGGAATTCCTAGTGTAGAGGTGAAATTCGTAGATATTAGGAAGAACACCAGTGGCGAAGGCGGCTTTCTGGCTCGTAACTGACGCTGAGGCGCGAAAGCGTGGGGAGCAAACAGGATTAGATACCCTGGTAGTCCACGCCGTAAACGATGAGTGCTAGACGTTGGGGGGCAACCTTCAGTGTCGCAGCTAACGCATTAAGCACTCCGCCTGGGGAGTACGGTCGCAAGATTAAAACTCAAAGGAATTGACGGGGGCCCGCACAAGCGGTGGAGCATGTGGTTTAATTCGACGCAACGCGAAGAACCTTACCAGCTCTTGACATGGGGATTCTGGGTTTCAGAGATGAAACCCTTCAGTTCGGCTGGGTCCCACACAGGTGCTGCATGGCT
>OTU_1738_6:Sponge6B:M00485:455:000000000-C2G9R:1:2102:6694:15190;size=6 root; Main genome; Bacteria; Bacteria (superkingdom); FCB group; Gemmatimonadota; BD2-11 terrestrial group
CAGGCAGGCGGTCCATTAAGTCTTCTGTGAAACTCCGGGGCTCAACTCCGGAACTGCAGGAGATACTGGTAGACTGGAGTTTGGTAGAGGCTAGCGGAATTCCTGGTGTAGCGGTGGAATGCGTAGATATCAGGAAGAACACCTGTGGCGAAGGCGGCTAGCTGGGCCAATACTGACGCTGAACTGCGAAAGCGTGGGGAGCAAACAGGATTAGATACCCTGGTAGTCCACGCCGTAAACGATGGGCACTAGATGCCGGGCATATAGACGTGTTCGGTGTCGTAGCTAACGCATTAAGTGCCCCGCCTGGGGAGTACGGTCGCAAGGCTGAAACTCAAAGGAATTGACGGGGGCCCGCACAAGCGGTGGAGCATGTGGTTTAATTCGAAGCAACGCGAAGAACCTTACCTAGGCTTGACATCCTGGTGAAACCTCCTTGAAAGAGGAGGCCTCCTTCGGGACACCTTGACAGGTGCTGCATGGCT
>OTU_763_6:Sponge5B:M00485:455:000000000-C2G9R:1:1101:26622:6829;size=6 root; Main genome; Bacteria; Bacteria (superkingdom); FCB group; Bacteroidota; Bacteroidia; Flavobacteriales; Crocinitomicaceae; Crocinitomix
TTCGCAGGCTGTTCAATAAGTCAGTGGTGAAATCTCTCGGCTCAACCGAGAAACTGCCATTGATACTGTTGAACTTGAATATAGTTGGAGTAGGCGGAATGTGTAGTGTAGCGGTGAAATGCTTAGATATTACACAGAACACCGATAGCGAAGGCAGCTTACTAAACTATTATTGACGCTCATGAACGAAAGCGTGGGGAGCGAACAGGATTAGATACCCTGGTAGTCCACGCCGTAAACTATGATTACTCGATATTGGCGATACACTGTCAGTGTCTAAGCGAAAGTGATAAGTAATCCACCTGGGGAGTACGATCGCAAGATTGAAACTCAAAGGAATTGACGGGGGCCCGCACAAGCGGTGGAGCATGTGGTTTAATTCGATGATACGCGAGGAACCTTACCAGGGCTTAAATGTAGTCTGACAGATTTGGAAACATTTCTTTCTTCGGACAGATTACAAGGTGCTGCATGGCT
>OTU_21_2615:Sponge3B:M00485:455:000000000-C2G9R:1:1101:18265:1894;size=2615 root; Main genome; Bacteria; Bacteria (superkingdom); Proteobacteria superphylum; Proteobacteria; Gammaproteobacteria; Pseudomonadales; Endozoicomonadaceae; Endozoicomonas
TGCGTAGGCGGCTGCCTAAGTTGGATGTGAAAGCCCCGGGCTCAACCTGGGAACTGCATCCAAAACTGGGCAGCTAGAGTGCGGAAGAGGAGTGTGGAATTTCCTGTGTAGCGGTGAAATGCGTAGATATAGGAAGGAACACCAGTGGCGAAGGCGACACTCTGGTCTGACACTGACGCTGAGGTACGAAAGCGTGGGGAGCAAACAGGATTAGATACCCTGGTAGTCCACGCCGTAAACGATGTCTACTAGTTGTCGGGTCTCTTGCAGACTTGGTGACGCAGCTAACGCGATAAGTAGACCGCCTGGGGAGTACGGCCGCAAGGTTAAAACTCAAATGAATTGACGGGGGCCCGCACAAGCGGTGGAGCATGTGGTTTAATTCGAAGCAACGCGAAGAACCTTACCTGGCCTTGACATCCTGCGAACCTTCTAGAGATAGATGGGTGCCTTCGGGAACGCAGTGACAGGTGCTGCATGGCT
>OTU_491_17:Sponge3B:M00485:455:000000000-C2G9R:1:2111:16331:4217;size=17 root; Main genome; Bacteria; Bacteria (superkingdom); Terrabacteria; Firmicutes; Clostridia; Lachnospirales; Lachnospiraceae; Herbinix; Herbinix luporum
AGCGTAGGTGGCAAGTCAAGTCAGATGTGAAAGCCCGGGGCTCAACTCCGGGATTGCATTTGAAACTGGTTTGCTAGAGTGCAGGAGAGGTAAGTGGAATTCCTAGTGTAGCGGTGAAATGCGTAGATATTAGGAGGAACACCAGTGGCGAAGGCGGCTTACTGGACTGTAACTGACACTGAGGCTCGAAAGCGTGGGGAGCAAACAGGATTAGATACCCTGGTAGTCCACGCCGTAAACGATGAATACTAGGTGTCGGGGAGCAAAAGCTCTTCGGTGCCGTCGCAAACGCATTAAGTATTCCACCTGGGGAGTACGTTCGCAAGAATGAAACTCAAAGGAATTGACGGGGACCCGCACAAGCGGTGGAGCATGTGGTTTAATTCGAAGCAACGCGAAGAACCTTACCAGGCCTTGACATCCCATTGACCGGTTCTTAACCGGACCTTTCCTTCGGGACAATGGAGACAGGTGGTGCATGGTT
>OTU_852_5:Sponge4B:M00485:455:000000000-C2G9R:1:2110:16382:3365;size=5 root; Main genome; Bacteria; Bacteria (superkingdom); Proteobacteria superphylum; Proteobacteria; Gammaproteobacteria; Thiotrichales; Thiotrichaceae; Cocleimonas
CGCGTAGGCGGTTAGATAAGTCAGATGTGAAATCCCCGGGCTCAACCTGGGAACTGCATCTGATACTGTTTAACTAGAGTTTAGGAGAGGGAAGTAGAATTTCAGGTGTAGCGGTGAAATGCATAGAGATCTGAAGGAATACCAGTGGCGAAGGCGACTTCCTGGCCTAAAACTGACGCTGAGGTGCGAAAGCGTGGGTAGCAAACGGGATTAGATACCCCGGTAGTCCACGCCGTAAACGATGTCAACTAGTCGTTGGTCTCCTTGAGGGATTAGTGACGCAGCTAACGCATTAAGTTGACCGCCTGGGGAGTACGGTCGCAAGACTAAAACTCAAAGGAATTGACGGGGGCCCGCACAAGCGGTGGAGCATGTGGTTTAATTCGATGCAACGCGAAGAACCTTACCATCCCTTGACATCCTCAGAACTTGTAAGAGATTACTTGGTGCCTTCGGGAACTGAGTGACAGGTGCTGCACGGCT
>OTU_287_30:Sponge1B:M00485:455:000000000-C2G9R:1:1102:20155:5410;size=30 root; Main genome; Bacteria; Bacteria (superkingdom); Proteobacteria superphylum; Proteobacteria; Gammaproteobacteria; Pseudomonadales; KI89A clade
CGCGTAGGCGGTTTGATAAGTGGGATGTGAAAGCCCCGGGCTCAACCTGGGAACTGCATTCCAAACTGTCAAGCTAGAGTATGGTAGAGGCTGGTAGAATTTCCTGTGTAGCGGTGAAATGCGTAGATATAGGAAGGAATACCGATGGCGAAGGCAGCCGGCTGGACCAATACTGACGCTGAGGTGCGAAAGCGTGGGGAGCAAACAGGATTAGATACCCTGGTAGTCCACGCCGTAAACGATGACAACTAGCCGTTGGGCTCCTTGAGGGCTTAGTGGCGCAGCTAACGCGATAAGTTGTCCGCCTGGGGAGTACGGCCGCAAGGTTAAAACTCAAATGAATTGACGGGGGCCCGCACAAGCGGTGGAGCATGTTGTTTAATTCGATGCAACGCGAAGAACCTTACCACCCCTTGACATACTAGGAATTTTCCAGAGATGGATTAGTGCCTTCGGGAACCTAGATACAGGTGCTGCATGGCT
>OTU_1443_6:Sponge5B:M00485:455:000000000-C2G9R:1:1102:14621:8919;size=6 root; Main genome; Bacteria; Bacteria (superkingdom); Proteobacteria superphylum; Proteobacteria; Gammaproteobacteria
CGTGTAGGCGGTCATATCAAGTCGGGGGTGAAATCCTGGGGCTCAACCTCAGAACTGCCTTCGATACTGATAGACTAGAGTGCGGAAGGGGCCAGTGGAATTTCCAGTGGAGAGGTGAAATTCGTAGAGATTGGAAAGAACACCAGTGGCGAAGGCGACTGGCTGGTCCGCAACTGACGCTGAGGCGCGAAAGCGTGGGGAGCAAACAGGATTAGATACCCTGGTAGTCCACGCTGTAAATGGTGTGTGCTCGTTGTTGGCCCTTGTGGTCAGTGACATAAGCTAACGCGTTAAGCACACCGCCTGGGGAGTACGGTCGCAAGATTAAAACTCAAAGGAATTGACGGGGGCCCGCACAAGCGGTGGAGTATGTGGTTTAATTCGAAGCAACGCGCAGAACCTTACCAGCTCTTGACATCCAGAGAAGAGACTAGAGATAGACTTGTGCCTTCGGGAACTCTGTGACAGGTGCTGCATGGCT
>OTU_655_10:Sponge6B:M00485:455:000000000-C2G9R:1:2107:24711:13706;size=10 root; Main genome; Bacteria; Bacteria (superkingdom); Proteobacteria superphylum; Proteobacteria; Gammaproteobacteria; Coxiellales
CGTGTAGGTGGAAAGCTAAGTCGAATGTGAAATCCCCGGGCTTAACCTGGGAACTGCATCCGATACTGGTTATCTAGAGTACGAGAGAGGGAAGTGGAATTTCCGGTGTAGCGGTGAAATGCGTAGAGATCGGAAGGAACACCAGTGGCGAAGGCGGCTTCCTGGCTTGATACTGACACTGAGGCGCGAAAGCGTGGGTAGCGAACAGGATTAGATACCCTGGTAGTCCACGCTGTAAACGATGAGAACTAGACGTTGGTGGCTTTAAGCTGCAAGTGTCGAAGCAAACGCGATAAGTTCTCCGCCTGGGGACTACGGTCGCAAGACTAAAACTCAAAGGAATTGACGGGGGCCCGCACAAGCGGTGGAGCATGTGGTTTAATTCGATGCAACGCGAAGAACCTTACCTACCCTTGACATCCTAGGAATCCTTCAGAGATGAGGGAGTGCCCTTCGGGGAATCTAGTGACAGGTGCTGCATGGCT
>OTU_988_7:Sponge5B:M00485:455:000000000-C2G9R:1:2102:3049:8121;size=7 root; Main genome; Bacteria; Bacteria (superkingdom); FCB group; Bacteroidota; Rhodothermia; Rhodothermales; Rhodothermaceae
TGTGTAGGCGGGATTGTAAGTCAGAGGTGAAATCCTACAGCTCAACTGTAGAACTGCCTTTGATACTGCAATTCTTGAGTTTCGGAGAGGTCATTAGAATTCGTGGTGTAGCGGTGAAATGCGTAGATATCACGAGGAATACCAGAGGCGTAGGCGGATGACTGGACGAATACTGACGCTGAGGCACGAAAGCGTGGGGAGCAAACAGGATTAGATACCCTGGTAGTCCACGCCGTAAACGATGTATGCTCGGTGTTGCCCCGATTGGGGGGCAGTGCCTAAGCTAACGCGTTAAGCATACCACCTGGGGAGTACGATCGCAAGATTGAAACTCAAAGGAATTGACGGGGGCCCGCACAAGCGGTGGAGCATGTGGCTTAATTCGATGCAACGCGAAGAACCTTACCTGGGCTCGAACATTACCGGACAGCCTCCGAAAAGAGGTTTCCTTCGGGCTGGTAATGAGGTGCTGCATGGCT
>OTU_269_32:Sponge1B:M00485:455:000000000-C2G9R:1:1101:6460:6106;size=32 root; Main genome; Bacteria; Bacteria (superkingdom); PVC group (Planctobacteria); Verrucomicrobiota; Chlamydiae; Chlamydiales
CGCGTAGGCGGCTCTATAAGTCAGATGTGAAATTCCGGGGCTCAACCCCGGAGCGGCATCCGAAACTATAGAACTAGAGTGCAGTTAGGGAAAACGGAATTCCACGTGTAGCGGTGAAATGCGTAGATATGTGGAAGAACACCGGTGGTGAAGACGGTTTTCTGGGCTGTAACTGACGCTGAGGCGCGAAAGCATGGGGAGCAAACAGGATTAGATACCCTGGTAGTCCATGCCTTAAACGATGCATACTAGGTGTAGGAGGGCTCAACCCTTTCTGTACCGGAGCTAACGCATTAAGTATGCCGCCTGGGGAGTACGCTCGCAAGGGTGAAACTCAAAAGAATTGACGGGGGCCCGCACAAGCAGTGGAGCATGTGGTTTAATTCGATGCAACGCGAAGAACCTTACCTGGGCTCGAAATGTAGAGGACGATGTCAGAGATGACATTTCTCGAAAGGGTCTCTATATAGGTGCTGCATGGCT
>OTU_517_17:Sponge4B:M00485:455:000000000-C2G9R:1:2112:3583:8835;size=17 root; Main genome; Bacteria; Bacteria (superkingdom); Terrabacteria; Chloroflexi; Anaerolineae; Caldilineales; Caldilineaceae
CACGCAGGCGGTCTATCAAGTTTGGCGTGAAATCTCTCGGCTTAACTGAGAGCGGTCGTTGAAAACTGATAGACTTGAGTCAGTGAGAGGGGTGCGGAATTCCGAGTGTAGTGGTGGAATGCGTAGATATTCGGAGGAACACCAGTGGCGAAAGCGGCACCCTGGCACTGTACTGACGCTGAGGTGCGAAAGCGTGGGTAGCGAACGGGATTAGATACCCCGGTAGTCCACGCTGTAAACGATGAATACTAGGTGTAGGTGGTGTTAAAACTATCTGTGCCAAAGCAAACGCGATAAGTATTCCGCCTGGGGAGTACGGCCGCAAGGCTAAAACTCAAAGGAATTGACGGGGACCCGCACAAGCAGCGGAGCGTGTGGTTTAATTCGATGCAACGCGAAAAACCTTACCTGGGCTTGACATATAGGTAGTAGTGAACCGAAAGGGGAACGATTCTTCGGAAAGCCTATACAGGTGCTGCATGGCT
>OTU_877_5:Sponge5B:M00485:455:000000000-C2G9R:1:2109:3196:7814;size=5 root; Main genome; Bacteria; Bacteria (superkingdom); Proteobacteria superphylum; Proteobacteria; Gammaproteobacteria; Thiohalorhabdales; Thiohalorhabdaceae
CGCGTAGGCGGTTTGATCAGTCGGATGTGAAAGCCCTGGGCTCAACCTGGGAATGGCATTCGATACTGTCAAGCTAGAATGTGGGAGAGGCAAGTGGAATTTCCGGTGTAGCGGTGAAATGCGTAGAGATCGGAAGGAACACCAGTGGCGAAGGCGGCTTGCTGGCCCAACATTGACGCTGAGGTGCGAAAGCGTGGGGAGCGAACAGGATTAGATACCCTGGTAGTCCACGCCGTAAACGATGAGAACTAGATGTCGGAAGGGTTTAGCCTTTCGGTGTCGCAGCTAACGCGTTAAGTTCTCCGCCTGGGGAGTACGGTCGCAAGACTAAAACTCAAAGGAATTGACGGGGACCCGCACAAGCGGTGGAGCATGTGGTTTAATTCGATGCAACGCGAAGAACCTTACCTGCCCTTGACATTGACAGAATCCTTTAGAGATAGAGGAGTGCTTCGGCCTGGAAAACAGGTGCTGCATGGCT
>OTU_1407_2:Sponge3B:M00485:455:000000000-C2G9R:1:2115:9140:9912;size=2 root; Main genome; Bacteria; Bacteria (superkingdom); PVC group (Planctobacteria); Verrucomicrobiota; Chlamydiae
CGCGTAGGCGGCAATGTAAGTCAAATGTGAAATTCTGGGGCTCAACCCCAGAGCTGCATTAGAAACTGCATAGCTAGAGGATAGTCGGAGGAAACGGAATTCCACGTGTAGCGGTGAAATGCGTAGATATGTGGAAGAACACCGGTGGCGAAGGCGGTTTCCTAGATTATTCCTGACGCTGAGGCGCGAAAGCAAGGGGAGCGAACAGGATTAGATACCCTGGTAGTCCTTGCCGTAAACGATGCATACTAGATGTAGATGGACTCAATCCCGTCTGTGTCGAAGCTAACGCGATAAGTATGCCGCCTGGGGAGTACGCTCGCAAGGGTAAAACTCAAAAGAATTGACGGGGGCCCGCACAAGCAGTGGAGCATGTGGTTTAATTCGATGCAACGCGAAGAACCTTACCTGGATTTGACATGCAGAGGACGATGATCAGAGATGACATTTTCCGCAAGGACCTCTGTGCAGGTGCTGCATGGCT
>OTU_904_5:Sponge6B:M00485:455:000000000-C2G9R:1:2108:3975:9943;size=5 root; Main genome; Bacteria; Bacteria (superkingdom); Proteobacteria superphylum; Proteobacteria; Gammaproteobacteria; Coxiellales; Coxiellaceae
CGCGTAGGTGGGTGCTTAAGTCGGATGTGAAAGCCCTGGGCTTAACCTAGGAATTGCATCTGATACTGGGCATCTAGAGTGTGGTAGAGGGAAGTGGAATTTCCGGTGTAGCGGTGAAATGCGTAGATATCGGAAAGAACACCAGTGGCGAAGGCGGCTTCCTGGACCAACACTGACACTGAGGCGCGAAAGCGTGGGGAGCAAACAGGATTAGAGACCCTGGTAGTCCACGCTGTCAACGATGAGAACTGGCTGTTGGGAGGGTCATCCTCTTAGTAGCGAAGCTAACGCGTTAAGTTCTCCGCCTGGGGAGTACGGCCGCAAGGTTAAAACTCAAAGGAATTGACGGGGGCCCGCACAAGCGGTGGAGCATGTGGTTTAATTCGATGCAACGCGAAGAACCTTACCTACTCTTGACATCCTCGGAACCTTTTGGAGACAAAGGGGTGCCTTCGGGAGCCGAGTGACAGGTGCTGCATGGCT
>OTU_1010_4:Sponge5B:M00485:455:000000000-C2G9R:1:2111:15090:6150;size=4 root; Main genome; Bacteria; Bacteria (superkingdom); Dependentiae superphylum; Dependentiae; Babeliae; Babeliales; UBA12409
TGCGTAGGCGGTATGTTAAGTCAATCGTTAAATTTTTCAGCTTAACTGAAAGTCAGCGGTAGAAACTGGCGTACTTGAGGATGGAAGAGAGAAGTAGAATTCTCGGAGTAGCGGTAAAATGCGTAGATCTCGAGAGGAATACCAATGGCGAAGGCAGCTTCTTGGTCCATATCTGACGCTGAGGCACGAAAGCGTGGGGAGCAAACAGGATTAGATACCCTGGTAGTCCACGCTGTAAACGATGATCACTAGACGTTAGTCGCGCTTGCGTGATTAGTGTTGCAGCTAACGCGATAAGTGATCCACCTGGGGAGTACGGTCGCAAGATTAAAACTCAAAGGAATTGACGGGGGTCCGCACAAGCGGTGGAACATGTGGTTTAATTCGACACTACGCGAGGAACCTTACCTAGGCTTGACATGCCTATGACCGCCCTAGAAACAGGGCTTTCTAGGAGAAATCCTAGACATTTGCACAGATGCTGCATGGCT
>OTU_1673_2:Sponge6B:M00485:455:000000000-C2G9R:1:1102:13945:5047;size=2 root; Main genome; Bacteria; Bacteria (superkingdom); Proteobacteria superphylum; Proteobacteria; Gammaproteobacteria; Legionellales
TGCGTAGGCGGTTTAATAAGTTATGTGTGAAAGGACTGGGCTTAACCTGGTAGTGTCATATAATACTGTTGGACTGGAGTAGCGTAGAGGGCAGTGGAATTTCCGGTGTAGCGGTGAAATGCGTAGATATCGGAAGGAACACCGGTGGCGAAGGCGGCTGCCTGGACGCATACTGACGCTGAGGCACGAAAGCGTGGGGAGCAAACAGGATTAGATACCCTGGTAGTCCACGCTGTAAACGATGTCGACTGGCTGTTTTCCATATAGAGATGGGGAGTAGCGTAGCTAACGCGCTAAGTTGACCGCCTGGGGAGTACGGTCGCAAGATTAAAACTCAAAGGAATTGACGGGGGCCCGCACAAGCGGTGGAGCATGTGGTTTAATTCGATGCAACGCGAAGAACCTTACCTACCCTTGACATACATCGAATTTTCTAGAGATAGGAGAGTGCCGAAAGGAGCGATGATACAGGTGCTGCATGGCT
>OTU_969_8:Sponge5B:M00485:455:000000000-C2G9R:1:1101:8579:4830;size=8 root; Main genome; Bacteria; Bacteria (superkingdom); Proteobacteria superphylum; Desulfobacterota; Desulfobacteria; Desulfobacterales; Desulfosarcinaceae; SEEP-SRB1
CGCGTAGGCGGTCTCTTAAGTCAGATGTGAAAGCCCGGGGCTTAACCTCGGAAGTGCATTTGAAACTAAGGGACTTGAGTATGGGAGAGGGAAGTGGAATTCCTGGTGTAGCGGTGAAATGCGTAGATATCAGGAGGAACACCGGTGGCGAAGGCGACTTCCTGGACCAATACTGACGCTGAGGCGCGAAGGCGTGGGGAGCAAACAGGATTAGATACCCTGGTAGTCCACGCAGTAAACGGTGAACACTAGGTGTAGCGGGTATTGACCCCTGCTGTGCCGCAGCTAACGCATTAAGTGTTCCGCCTGGGGAGTACGATCGCAAGATTAAAACTCAAAGGAATTGACGGGGGCCCGCACAAGCGGTGGAGCATGTGGTTTAATTCGACGCAACGCGAAGAACCTTACCTGGATTTGACATCCCGAGAAGTCTTTCGAAAGATAGATGTGCCCTTCGGGGAACTCGGTGACAGGTGCTGCATGGCT
>OTU_886_5:Sponge5B:M00485:455:000000000-C2G9R:1:2114:22633:6871;size=5 root; Main genome; Bacteria; Bacteria (superkingdom); FCB group; Bacteroidota; Bacteroidia; Bacteroidales; Prolixibacteraceae; WCHB1-32
TGCGTAGGCGGCCTTTTAAGTCAGTGGTGAAATCCTGCCGCTTAACGGTAGAATTGCCATTGATACTGAAAGGCTTGAGTACATTTGAGGTAAGCGGAATGTGTAGTGTAGCGGTGAAATGCTTAGATATTACACAGAACACCAATTGCGAAGGCAGCTTACTAAACTGTTACTGACGCTGATGCACGAAAGCGTGGGGAGCGAACAGGATTAGATACCCTGGTAGTCCACGCCGTAAACGATGCTCACTCGCTGTTTGCGATACACAGCAAGCGGCCAAGCGAAAGCATTAAGTGAGCCACCTGGGGAGTACGATCGCAAGGTTGAAACTCAAAGGAATTGACGGGGGCCCGCACAAGCGGAGGAACATGTGGTTTAATTCGATGATACGCGAGGAACCTTACCTGGGCTTAAATGTGGAGTGACAGGCTGTGAAAGCAGCCCTTCTTCGGACACTCTACAAGGTGCTGCATGGTT
>OTU_14_4572:Sponge5B:M00485:455:000000000-C2G9R:1:1101:16482:6201;size=4572 root; Main genome; Bacteria; Bacteria (superkingdom); Proteobacteria superphylum; Proteobacteria; Gammaproteobacteria; Enterobacterales; Colwelliaceae; Colwellia
TTCGTAGGCGGTTATTTAAGCAAGATGTGAAAGCCCAGGGCTCAACCTTGGAACTGCATTTTGAACTGGGTAACTAGAGTACTGTAGAGGGTGGTGGAATTTCCAGTGTAGCGGTGAAATGCGTAGAGATTGGAAGGAACATCAGTGGCGAAGGCGGCCACCTGGACAGATACTGACGCTGAGGAACGAAAGCGTGGGGAGCGAACAGGATTAGATACCCTGGTAGTCCACGCCGTAAACGATGTCAACTAGCCGTTCGTGGACTTGATCCGTGAGTGGCGCAGCTAACGCACTAAGTTGACCGCCTGGGGAGTACGGCCGCAAGGTTAAAACTCAAATGAATTGACGGGGGCCCGCACAAGCGGTGGAGCATGTGGTTTAATTCGATGCAACGCGAAGAACCTTACCATCCCTTGACATCCAGAGAAGAGACTAGAGATAGACTTGTGCCTTCGGGAACTCTGTGACAGGTGCTGCATGGCT
>OTU_182_82:Sponge3B:M00485:455:000000000-C2G9R:1:1102:25377:6671;size=82 root; Main genome; Bacteria; Bacteria (superkingdom); Spirochaetes superphylum; Spirochaetota; Leptospirae
CGTGTAGGCGTGCTAATAAGTTGAATGTTTAAACTATAGGCTCAACCTATAGTCTGCGTTCAAAACTGTTAGCATTGAGTACTAAAGGGGAGAACGGAATTCTCGGTGTAGCGGTGGAATGTGTAGATATCGAGAAGAACATCAATGGCGAAGGCAGTTCTCTGGTTAGTTACTGACGCTGATATGCGAAAGCGTGGGTATCAAACAGGATTAGATACCCTGGTAGTCCACGCTGTAAACGTTGTATACTAGGTGTTAGAGGTTGCAACGCCTTTAGTACCCAAGCTAACGCATTAAGTATACCGCCTGGGGAGTATGCTCGCAAGAGTTAAACTCAAAGGAATTGACGGGGGCCCGCACAAGCGGTGGAGCATGTGGTTTAATTCGACGATACGCGAAAAACCTTACCCGGATTTGACATTTACTAGATCGACGCAGAGATGCGTTTTCCTTTATGGCTAGTAAACAGGTGCTGCATGGTT
>OTU_472_22:Sponge4B:M00485:455:000000000-C2G9R:1:2106:6667:7011;size=22 root; Main genome; Bacteria; Bacteria (superkingdom); Proteobacteria superphylum; Proteobacteria; Alphaproteobacteria; Rhodospirillales
CGCGTAGGCGGTTAAATAAGTTAGGTGTGAAATCCCTGGGCTCAACCCAGGAACTGCACTTAAAACTGTTTAGCTAGAATACAAGAGAGGACAGTGGAATTCCTAGTGTAGAGGTGAAATTCGTAGATATTAGGAAGAACATCAGAGGCGAAGGCGACTGTCTGGCTTGATATTGACGCTGAGGCGCGAAAGCGTGGGTAGCAAACAGGATTAGATACCCTGGTAGTCCACGCCGTAAACGATGAGTGCTAGACGTTGGAACATTTTTCAGTGTCGCAGCTAACGCATTAAGCACTCCGCCTGGGGAGTACGGCCGCAAGGCTAAAACTCAAAGGAATTGACGGGGGCCCGCACAAGCGGTGGAGCATGTGGTTTAATTCGACGCAACGCGAAGAACCTTACCAGCTCTTGACATGGATATCGCGACTTAGAGAGATCTTAGTTTTCAGTTCGGCTGGATATCACACAGGTGCTGCATGGCT
>OTU_876_8:Sponge5B:M00485:455:000000000-C2G9R:1:2109:27727:16113;size=8 root; Main genome; Bacteria; Bacteria (superkingdom); PVC group (Planctobacteria); Planctomycetota; Planctomycetes; Pirellulales; Pirellulaceae; Blastopirellula
TGCGTAGGCGGCTTTGTAGGTCAGATGTGAAAGCCCACGGCTCAACCGTGGAATTGCGTTTGAAACCACAAAGCTTGAGGGAGATAGAGGAGAGCGGAACTGATGGTGGAGCGGTGAAATGCGTTGATATCATCAGGAACACCGGTGGCGAAAGCGGCTCTCTGGATCTCTTCTGACGCTCAGGCACGAAAGCTAGGGGAGCGAACGGGATTAGATACCCCGGTAGTCCTAGCTGTAAACGATGAGTACTAGTCCGTGGGGACTTCCACATCTTCTCGGACGTAGCGAAAGTGTTAAGTACTCCGCCTGGGGAGTATGGTCGCAAGGCTGAAACTCAAAGGAATTGACGGGGGCTCACACAAGCGGTGGAGGATGTGGCTTAATTCGAGGATACGCGAAGAACCTTACCTAGATTTAACATGTTTGGGAACGTCTGTGAAAGCAGAAAGTGCCTTTCGGGGAACCCTTACGTAGGTGCTGCATGGCT
>OTU_1033_8:Sponge5B:M00485:455:000000000-C2G9R:1:2117:27676:18780;size=8 root; Main genome; Bacteria; Bacteria (superkingdom); Proteobacteria superphylum; Proteobacteria; Gammaproteobacteria; Legionellales
TGCGTAGGCGGTAGTATATGTCACATGTGAAAGTCCTGGGCTTAACCTGGGTTGGTCATGTGAAACTGTACGACTAGAGTATTGGAGAGGATAGTGGAATTTCTGGTGTAGCGGTGAAATGCGTAGATATCAGAAGGAACATCGGTGGCGAAGGCGACTATCTGGCCAAATACTGACGCTGAGGCACGAAAGCGTGGGTAGCGAACAGGATTAGATACCCTGGTAGTCCACGCTGTAAATGGTGTCAACTAGCTGTTGGGTTTATAGAAAAACTTAGTGGCGCAGCTAACGCGATAAGTTGACCGCCTGGGGAGTACGGTCGCAAGATTAAAACTCAAAGGAATTGACGGGGGCCCGCACAAGCGGTGGAGCATGTGGTTTAATTCGATGCAACGCGAAGAACCTTACCTACTCTTGACATACAGTGGATCCCGAAGAGATTTGGGAGTGCCGAAAGGAACACTGATACAGGTGCTGCATGGCT
>OTU_234_137:Sponge1B:M00485:455:000000000-C2G9R:1:1101:3549:14457;size=137 root; Main genome; Bacteria; Bacteria (superkingdom); FCB group; Bacteroidota; Bacteroidia; Flavobacteriales; Flavobacteriaceae; Aquibacter
TCCGTAGGTGGATAATTAAGTCAGAGGTGAAATCCTGCAGCTCAACTGTAGAATTGCCTTTGATACTGGTTATCTTGAGTTATTATGAAGTAGTTAGAATATGTAGTGTAGCGGTGAAATGCATAGATATTACATAGAATACCAATTGCGAAGGCAGATTACTAATAATATACTGACACTGATGGACGAAAGCGTGGGTAGCGAACAGGATTAGATACCCTGGTAGTCCACGCCGTAAACGATGGTCACTAGCTGTTTGGACTTCGGTCTGAGTGGCTAAGCGAAAGTGATAAGTGACCCACCTGGGGAGTACGTTCGCAAGAATGAAACTCAAAGGAATTGACGGGGGCCCGCACAAGCGGTGGAGCATGTGGTTTAATTCGATGATACGCGAGGAACCTTACCAGGGCTTAAATGTAAGTTGCATAGAGTAGAGATATTCTTTTCTTCGGACTACTTACAAGGTGCTGCATGGTT
>OTU_297_25:Sponge5B:M00485:455:000000000-C2G9R:1:1102:12468:10061;size=25 No hits
CAAGTAGCAGTGCAGCAGCAAGAGGAAAACGGTTGGGTTCTGGACCAGTCTTTGGCTAGAGACCTGTGTTCTACATTTAAGGAGAGAATGAATGAGATTGAAGAAGAGTTACAGAAGAAGTTCCCACCCATTGTCCATGAAAGATGGTCAGAGAAGACAGGGAAGAAACTTAAGGACAAGGTTGAAGTCTTTAATGTGGGTTCTAGGCAGCAGATTGCGAAGAGACTTGCGGGACTTGGGGTACGCTTTGACAAAGTCACAGAGAAGGGTAACCCAATAGTCGATGAAGCAGTTCTTGACACCATCAATCTACCGGAAGCAAAG
>OTU_1320_3:Sponge6B:M00485:455:000000000-C2G9R:1:2114:14495:2424;size=3 root; Chloroplast; Eukaryota (Chloroplast)
TCTGTAGGCTGTATAGAAAGTCTTTTGTTAAATACCTCGGCTCAACCGAGATCCAGCAAAGGAAACTTCTATACTTGAGGTAAGTAGAGGTACAGGGAATTCCCGGTGGAGCGGTGAAATGCGTAGATATCGGGAGGAACACCAATATGGCGAAGGCACTGTACTGGGCTTTACCTGACGCTCAGAGACGAAAGCTAAAGGAGTGATTAGGATTAGATACCCTAGTAATTTTAGCCGTAAACGATGAAAACTCACTGCCGAGCGAAATACAACGAGCGGTGGTCAAGCTAACGCGTGAAGTTTTCCGCCTGGGGATTACGCTTGCAAAAGTGAAACTCAAAGGAATTGACGGGGACCCGCACAAGCGGTGGAGTATGTGGTTTAATTCGATGCAACACGAAGAACCTTACCAGGGTTTGAAATCATTTCAAAACTCCTTGAAAGAGGAGCCTCCTTCGGGATGAAATGACAGGTGGTGCATGGCT
>OTU_345_66:Sponge1B:M00485:455:000000000-C2G9R:1:2108:18547:13308;size=66 root; Main genome; Bacteria; Bacteria (superkingdom); Proteobacteria superphylum; Proteobacteria; Alphaproteobacteria; Rhizobiales; Hyphomicrobiaceae; Hyphomicrobium
CACGTAGGCGGATTTGTTAGTCAGGGGTGAAATCCCGGGGCTCAACCTCGGAACTGCCTTTGATACTGCAAGTCTCGAGTCCGATAGAGGTGGGTGGAATTCCTAGTGTAGAGGTGAAATTCGTAGATATTAGGAAGAACACCGGTGGCGAAGGCGGCCCACTGGATCGGTACTGACGCTGAGGTGCGAAAGCGTGGGGAGCAAACAGGATTAGATACCCTGGTAGTCCACGCCGTAAACGATGGATGCTAGCCGTCGGCAAGCTTGCTTGTCGGTGGCGCAGCTAACGCATTAAGCATCCCGCCTGGGGAGTACGGCCGCAAGGTTAAAACTCAAAGGAATTGACGGGGGCCCGCACAAGCGGTGGAGCATGTGGTTTAATTCGACGCAACGCGAAGAACCTTACCAGCTCTTGACATGGCCGGACGGTTTCCAGAGATGGATTCCCCCTAGCAATAGGCCGGTACACAGGTGCTGCATGGCT
>OTU_865_8:Sponge5B:M00485:455:000000000-C2G9R:1:1109:17851:15215;size=8 root; Main genome; Bacteria; Bacteria (superkingdom); Terrabacteria; Candidatus Levybacteria
TGCGTAGGCGTTCCATAAAGTCTTTACTTAAAGACCAAGGCTTACCCTTGGGAGTGGTGGGGATACTGATGGAATTGAGGATTGGTCGGGGAGCTGGAACAGTTAGTGTAGCAGTGAAATGCGTTGATATTAACTGGAACACCAAGGGCGAAGGCAGGCTCCTGAACTTTTCCTGACGCTGAGGCACGAAAGCTAGGGTAGCGAAACAGATTAGATACCTGTGTAGTCCTAGCCGTAAACGATGTCCGCTAACTTTTGCTAGCCTAGCTAGCAGAGGTACAAGCTAACGCATTAAGCGGACCGCCTGGGGAGTACGGCCGCAAGGCTAAAACTCAAAGGAATTGACGGGGACCCGCACAACTGGTGGAGCGTGTGGTTTAATTCGAGACAAAGCGAAAAACCTTACCAAGGCTTGACATGCTAGCGTTCTATTCCGCAGAAATGTGGGAAATCCGTAAGGAGGCTAGTACAGGTGCTGCATGGCT
>OTU_1202_3:Sponge5B:M00485:455:000000000-C2G9R:1:2104:22695:4308;size=3 root; Main genome; Bacteria; Bacteria (superkingdom); PVC group (Planctobacteria); Verrucomicrobiota; Chlamydiae; Chlamydiales; cvE6
CGCGCAGGCGGCCAGATAAGTCAGATGTGAAATTCCGGGGCTCAACCCCGGAGCTGCATTTGAAACTATTTGGCTAGAGTACAGTTAGGGTAAACGGAATTCCACGTGTAGCGGTGAAATGCGTAGATATGTGGAAGAACACCGGTGGTGAAGACGGTTTACTGGGCTGTAACTGACGCTGAGGCGCGAAAGCATGGGGAGCAAACAGGATTAGATACCCTGGTAGTCCATGCCTTAAACGATGCATACTAGGTGTAGGGAGGCTCAACCCTTTCTGTACCGGAGCTAACGCGTTAAGTATGCCGCCTGGGGAGTACGCTCGCAAGGGTGAAACTCAAAAGAATTGACGGGGGCCCGCACAAGCAGTGGAGCATGTGGTTTAATTCGATGCAACGCGAAGAACCTTACCTGGGCTCGAAATGTAGAGGACGATATCAGAGATGATATTTCTCGAAAGAGTCTCTATATAGGTGCTGCATGGCT
>OTU_458_20:Sponge5B:M00485:455:000000000-C2G9R:1:2104:21161:17247;size=20 root; Main genome; Bacteria; Bacteria (superkingdom); FCB group; Bacteroidota; Bacteroidia; Flavobacteriales; Flavobacteriaceae; Winogradskyella
TCCGTAGGTGGATAATTAAGTCAGAGGTGAAAGTTTGCGGCTCAACCGTAAAATTGCCTTTGATACTGGTTATCTTGAATCATTGTGAAGTGGTTAGAATATGTAGTGTAGCGGTGAAATGCATAGATATTACATAGAATACCAATTGCGAAGGCAGATCACTAACAATGTATTGACACTGATGGACGAAAGCGTGGGGAGCGAACGGGATTAGATACCCCGGTAGTCCACGCCGTAAACGATGGTCACTAGCTGTTCGGACTTCGGTCTGAGTGGCTAAGCGAAAGTGATAAGTGACCCACCTGGGGAGTACGTTCGCAAGAATGAAACTCAAAGGAATTGACGGGGGCCCGCACAAGCGGTGGAGCATGTGGTTTAATTCGATGATACGCGAGGAACCTTACCAGGGCTTAAATGTAGATTGCATTAGCTAGAGATAGCTATTTCTTCGGACTATCTACAAGGTGCTGCATGGTT
>OTU_24_1398:Sponge3B:M00485:455:000000000-C2G9R:1:1101:13606:12154;size=1398 root; Main genome; Bacteria; Bacteria (superkingdom); FCB group; Bacteroidota; Bacteroidia; Flavobacteriales; Flavobacteriaceae; Ulvibacter
TCCGTAGGCGGGCTATTAAGTCAGAGGTGAAAGTTTGCAGCTCAACTGTAAAATTGCCTTTGAAACTGGTAGTCTTGAATTATTATGAAGTGGTTAGAATAAGTAGTGTAGCGGTGAAATGCATAGATATTACTTAGAATACCAATTGCGAAGGCAGATCACTAATAATATATTGACGCTGAGGGACGAAAGCGTGGGGAGCGAACAGGATTAGATACCCTGGTAGTCCACGCCGTAAACGATGGATACTAGCTGTTCGGATTTATCTGAGTGGCTAAGCGAAAGTGATAAGTATCCCACCTGGGGAGTACGTTCGCAAGAATGAAACTCAAAGGAATTGACGGGGGCCCGCACAAGCGGTGGAGCATGTGGTTTAATTCGATGATACGCGAGGAACCTTACCAGGGCTTAAATGTAGTCTGACAGGCGTGGAAACATGCTTTTCTTCGGACAGATTACAAGGTGCTGCATGGTT
>OTU_1665_2:Sponge6B:M00485:455:000000000-C2G9R:1:1101:12917:3417;size=2 root; Main genome; Bacteria; Bacteria (superkingdom); FCB group; Bacteroidota; Bacteroidia; Bacteroidales; Paludibacteraceae
TGCGTAGGCGGGATATCAAGTCAGCGGTGAAATCTTCCAGCTCAACTGGAAACCGGCCGTTGAAACTGATATTCTTGAGTGTAAACGAGGTAAGCGGAATGTGTCATGTAGCGGTGAAATGCTTAGAGATGACACAGAACACCAATTGCGAAGGCAGCTTACTAGGATACAACTGACGCTGAGGCACGAAAGCGTGGGTATCGAACAGGATTAGATACCCTGGTAGTCCACGCTGTAAACGATGATTACTAGCTGTTTGCGATATATTGTAAGTGGCTAAGGGAAACCGATAAGTAATCCACCTGGGGAGTACGTTCGCAAGAATGAAACTCAAAGGAATTGACGGGGGCCCGCACAAGCGGAGGAACATGTGGTTTAATTCGATGATACGCGAGGAACCTTACCCGGGCTTGAAATAAAGAGGACTGACCCAGAAACGGGTCTTTCAGCAATGACCTCTTTGTAGGTGCTGCATGGTT
>OTU_397_42:Sponge3B:M00485:455:000000000-C2G9R:1:1102:13754:15229;size=42 root; Main genome; Bacteria; Bacteria (superkingdom); Terrabacteria; Actinobacteriota; Actinobacteria; Micrococcales; Microbacteriaceae
CTCGTAGGCGGTTTGTCGCGTCTGCTGTGAAAATCCGAGGCTCAACCTCGGACCTGCAGTGGGTACGGGCAAACTAGAGTGCGGTAGGGGAGATTGGAATTCCTGGTGTAGCGGTGGAATGCGCAGATATCAGGAGGAACACCAATGGCGAAGGCAGATCTCTGGGCCGTAACTGACGCTGAGGAGCGAAAGCGTGGGGAGCGAACAGGATTAGATACCCTGGTAGTCCACGCCGTAAACGGTGGGAACTAGATGTGGGGTCCGTTTCACGGATTCCGTGTCGCAGCTAACGCATTAAGTTCCCCGCCTGGGGAGTACGGCCGCAAGGCTAAAACTCAAAGGAATTGACGGGGGCCCGCACAAGCGGCGGAGCATGCGGATTAATTCGATGCAACGCGAAGAACCTTACCAAGGCTTGACATATAGAGGAAAAGTGTAGAAATACACTCCCCGCAAGGTCTCTATACAGGTGGTGCATGGTT
>OTU_140_100:Sponge5B:M00485:455:000000000-C2G9R:1:1101:26217:15886;size=100 root; Main genome; Bacteria; Bacteria (superkingdom); FCB group; Bacteroidota; Rhodothermia; Balneolales; Balneolaceae; Balneola
TGCGTAGGCGGGCGTCTAAGTCTGGGGTGAAATCTTGCCGCTTAACGGTAAAATGGCCTTGGATACTGGGCGTCTTGAGTGTAGAAGAGGTAAGTGGAATTCGTAGTGTAGCGGTGAAATGCATAGATATTACGAAGAACATCAGTGGCGAAGGCGGCTTACTGGTCTACAACTGACGCTGAGGCACGAAAGCGTGGGGAGCGAACAGGATTAGATACCCTGGTAGTCCACGCTGTAAACGATGCATACTAGGTGTTGGCCTTTCGGGGCCAGTGCTGCAGTTAACGCATTAAGTATGCCACCTGGGGAGTACGTCGGCAACGATGAAACTCAAAGGAATTGACGGGGGCCCGCACAAGCGGTGGAGCATGTGGCTTAATTCGATGCAACGCGAGGAACCTTACCTGGGCTAAATCTACAGCGCTACCTCTGGAAACAGAGGGTTCTCTATGAGACGCTATAGAAGGTGCTGCATGGCT
>OTU_1403_6:Sponge3B:M00485:455:000000000-C2G9R:1:2111:10397:6636;size=6 root; Main genome; Bacteria; Bacteria (superkingdom); Terrabacteria; Firmicutes; Bacilli; Staphylococcales; Staphylococcaceae; Staphylococcus
CGCGTAGGCGGTTTTTTAAGTCTGATGTGAAAGCCCACGGCTCAACCGTGGAGGGTCATTGGAAACTGGAAAACTTGAGTGCAGAAGAGGAAAGTGGAATTCCATGTGTAGCGGTGAAATGCGCAGAGATATGGAGGAACACCAGTGGCGAAGGCGACTTTCTGGTCTGTAACTGACGCTGATGTGCGAAAGCGTGGGGATCAAACAGGATTAGATACCCTGGTAGTCCACGCCGTAAACGATGAGTGCTAAGTGTTAGGGGGTTTCCGCCCCTTAGTGCTGCAGCTAACGCATTAAGCACTCCGCCTGGGGAGTACGACCGCAAGGTTGAAACTCAAAGGAATTGACGGGGACCCGCACAAGCGGTGGAGCATGTGGTTTAATTCGAAGCAACGCGAAGAACCTTACCAAATCTTGACATCCTCTGACTCCTCTAGAGATAGAGTTTTCCCCTTCGGGGGACAGAGTGACAGGTGGTGCATGGTT
>OTU_1703_2:Sponge6B:M00485:455:000000000-C2G9R:1:1110:21039:3746;size=2 root; Main genome; Bacteria; Bacteria (superkingdom); Proteobacteria superphylum; Proteobacteria; Gammaproteobacteria; Milano-WF1B-44
CGCGTAGGTGGCCTTTTAAGTCAGATGTGAAAGCCCCGGGCTTAACCTGGGAACTGCATTTGATACTGGGAGGCTAGAGTATAGTAGAGGCAAGTGGAATTTCCTGTGTAGCGGTGAAATGCGTAGATATAGGAAGGAACACCAGTGGCGAAGGCGGCTTGCTGGACTAATACTGACACTGAGGTGCGAAAGCGTGGGGAGCAAACAGGATTAGATACCCTGGTAGTCCACGCCCTAAACGATGTCAACTAGTCGTTGGAGGAATTTAATCCTTTAGTGACGAAGCTAACGCGATAAGTTGACCGCCTGGGGAGTACGGTCGCAAGATTAAAACTCAAAGGAATTGACGGGGGCCCGCATAAGCGGTGGAGCATGTGGTTTAATTCGATGCAACGCGAAGAACCTTACCAGCCCTTGACATGTAGCGAACTTTCTAGAGATAGATTGGTGCCTTCGGGAACGCTAACACAGGTGCTGCATGGCT
>OTU_217_88:Sponge1B:M00485:455:000000000-C2G9R:1:2113:18994:3808;size=88 root; Main genome; Bacteria; Bacteria (superkingdom); Dependentiae superphylum; Dependentiae; Babeliae; Babeliales
CGTGTAGGCGGCCTACCAAGTCAGTTGTAAAATTCCTCAGCCCAACTGAGGGTCTGCGATTGAAACTGGTAAGCTAGAGTGTAGGAGAGAGAAGTGGAATTATCGGAGTAGCGGTAAAATGCGTAGATCTCGATAGGAACACCAATTGCGAAGGCAGCTTCTTGGCCTGCCACTGACGCTGAGGCGCGAAAGCGTGGGTAGCAAACAGGATTAGATACCCTGGTAGTCCACGCCGTAAACGATGATCACTAGATGTTGGTTCTGCTTGCAGAATCAGTGTCGTAGCTAACGCATTAAGTGATCCGCCTGGGGAGTACGGTCGCAAGATTAAAACTCAAAGGAATTGACGGGGGTCCGCACAAGCGGTGGAACATGTGGTTTAATTCGACATTACGCGAGGAACCTTACCTAGGTTTGACATGCATTTGCCAGCCATAGAAATATGGTCTTCCAAGTTTACTTGGACTTTTGCACAGGTGCTGCATGGCT
>OTU_46_662:Sponge5B:M00485:455:000000000-C2G9R:1:1101:10926:4759;size=662 root; Main genome; Bacteria; Bacteria (superkingdom); Proteobacteria superphylum; Proteobacteria; Gammaproteobacteria; Burkholderiales; Comamonadaceae; RS62 marine group
TGCGCAGGCGGTTTTGTAAGACAGGCGTGAAATCCCCGGGCTCAACCTGGGAATTGCGCTTGTGACTGCAAGGCTAGAGTACGGTAGAGGGGGGTAGAATTCCGCGTGTAGCAGTGAAATGCGTAGATATGCGGAGGAACACCGATGGCGAAGGCAGCCCTCTGGACCTGTACTGACGCTCATGCACGAAAGCGTGGGGAGCAAACAGGATTAGATACCCTGGTAGTCCACGCCCTAAACGATGTCAACTGGTTGTTGGGAATTTACTTTCTCAGTAACGAAGCTAACGCGTGAAGTTGACCGCCTGGGGAGTACGGCCGCAAGGTTGAAACTCAAAGGAATTGACGGGGACCCGCACAAGCGGTGGATGATGTGGTTTAATTCGATGCAACGCGAAAAACCTTACCTACCCTTGACATGTACGGAACTTGCCAGAGATGGCTTGGTGCTCGAAAGAGAGCCGTAACACAGGTGCTGCATGGCT
>OTU_1321_3:Sponge6B:M00485:455:000000000-C2G9R:1:2113:8644:10125;size=3 root; Main genome; Bacteria; Bacteria (superkingdom); Proteobacteria superphylum; Proteobacteria; Gammaproteobacteria; Diplorickettsiales; Diplorickettsiaceae; Diplorickettsia
CGTGTAGGTGGTTGACTAGGTTTGATGTGAAATCCCCGGGCTTAACCTGGGAATGGCGTCGAAAACGGGTTGACTAGAGTGAGACAGAGGGTTGTGGAATTTCCGGTGTAGCGGTGAAATGCGTAGATATCGGAAAGAACATCAGTGGCGAAGGCGACAACCTGGGTCTTAACTGACACTGAGGCGCGAAGGCGTGGGGAGCAAACAGGATTAGATACCCTGGTAGTCCACGCGGTAAACGATGAGAACTGGCTGTGAGGCGTTGGAGCTTTTAGCTCTGCGCGACGTAGCGAAGCTAACGCGTTAAGTTCTCCGCCTGGGGAGTACGGCCGCAAGGTTAAAACTCAAAGGAATTGACGGGGGCCCGCACAAGCGGTGGAGCATGTGGTTTAATTCGATGCAACCCGAAGAACCTTACCTACCCTTGACATCCTTGGGAGGGCGCAGAGATGTGCCTGTGCCGAAAGGAACCAAGAGACAGGTGCTGCATGGCT
>OTU_8_8004:Sponge4B:M00485:455:000000000-C2G9R:1:1101:20222:2725;size=8004 root; Main genome; Bacteria; Bacteria (superkingdom); Proteobacteria superphylum; Proteobacteria; Gammaproteobacteria; Burkholderiales
TGCGTAGGCGGCTATGCAAGTCAGATGTGAAAGCCCCGGGCTCAACCTGGGAACTGCGTTTGAAACTGTGTGGCTAGAGTTTGGCAGGGGAAGATGGAATTCCATGTGTAGCGGTGAAATGCGTAGATATATGGAAGAACACTAATGGCGAAGGCATTCTTCTGGGCCAATACTGACGCTGAGTCACTAAAGCGTGGGGAGCAAACAGGATTAGATACCCTGGTAGTCCACGCCCTAAACGATGTCCACTAGCTATTGGATTTAAGATTCAGTGGCGAAGCTAACGCGTTAAGTGGACCGCCTGGGGAGTACGGTCGCAAGATTAAAACTCAAAGGAATTGACGGGGACCCGCACAAGCGGTGGATGATGTGGTTTAATTCGATGCAACGCGAAAAACCTTACCTGCTCTTGACATGTTCGGAATCTTGTAGAGATACAGGAGTGCCTTCGGGAATCGAAACACAGGTGTTGCATGGCT
>OTU_112_137:Sponge5B:M00485:455:000000000-C2G9R:1:1102:28132:14216;size=137 root; Main genome; Bacteria; Bacteria (superkingdom); FCB group; Bacteroidota; Rhodothermia; Rhodothermales; Rhodothermaceae
TGTGTAGGCGGAGCTGTAAGTCAGAGGTGAAATCCTACAGCTTAACTGTAGAACTGCCTTTGATACTGCAGCCCTTGAGTATCGGAGAGGTTGCTGGAATTCGTGGTGTAGCGGTGAAATGCGTAGATATCACGAGGAACACCAGAGGCGTAGGCGGGCAACTGGACGATTACTGACGCTGAGGCACGAAAGCGTGGGGAGCAAACAGGATTAGATACCCTGGTAGTCCACGCCGTAAACGATGGATGCTCGGTGTTGGCCCTCTTTTGGGCCAGTGCCTAAGCTAACGCGTTAAGCATCCCACCTGGGGAGTACGCTCGCAAGAGTGAAACTCAAAGGAATTGACGGGGGCCCGCACAAGCGGTGGAGCATGTGGCTTAATTCGATGCAACGCGAAGAACCTTACCTGGGCTCGAACGCTATCTGACAGGTCCTGAAAGGGATCCTTCTTCGGACGGATAGTGAGGTGCTGCATGGCT
>OTU_237_36:Sponge2B:M00485:455:000000000-C2G9R:1:1101:19100:5059;size=36 root; Main genome; Bacteria; Bacteria (superkingdom); Proteobacteria superphylum; Proteobacteria; Gammaproteobacteria; Coxiellales; Coxiellaceae
CACGTAGGTGGATGTTTAAGTCGGGTGTGAAAGCCCCGGGCTCAACCTGGGAACTGCATTCGATACTGGGCATCTTGAGTATGGTAGAGGGAAGTGGAATTTCCGGAGTAGCGGTGAAATGCGTAGATATCGGAAGGAACACCAGTGGCGAAGGCGGCTTCCTGGACCAATACTGACACTGAGGAGCGAAAGCGTGGGGAGCAAACAGGATTAGATACCCTGGTAGTCCACGCCGTAAACGATGAGAACTAGGTGTTGGGAGGTTTAACCTCTTAGTATCGTAGCTAACGCGTTAAGTTCTCCGCCTGGGGAGTACGGCCGCAAGGCTAAAACTCAAAGGAATTGACGGGGGCCCGCACAAGCGGTGGAGCATGTGGTTTAATTCGATGCAACGCGAAGAACCTTACCTACCCTTGAAATCCTCGGAATCTTCTAGAGATAGAAGAGTGCCTTCGGGAACCGAGTGACAGGTGCTGCATGGCT
>OTU_1662_2:Sponge5B:M00485:455:000000000-C2G9R:1:2117:25386:13428;size=2 No hits
CGTGAACAGTTGCTTTTTAAGCTATAAACAATAAAATCAAGTATTAAGCTTGTTTTTGTCATAGTACTGAAAAGCTTGAGTTTGGAAAAAGATAATAGAACATTCTATGGAGCGATGAAATGCTATGATATAGAAGAGAATACCAAAAGCGAAGGCAATTATCTGGTACAAAACTGACACTTATGCGCGAAGGCTTAGGTAGCGAAAAGGATTAGGGACCCTTGTAGTCTAAGCTGTCAACGATGAACACTCGTCTTTGGATTTCCTTTCAGAGACTAAGCTAACGCGTTAAGTGTTTCGCCTGGGTACTACGGTCGCAAGACTAAAACTTAAAGAAATTGGCGGGAGTAAAAACAAGCAGTGGAGCGTGTGGTTTAATTCGATAATACACGCAAATCTTACCATTACTTGACTCAATCATCGAAACTGGTAAAATTTACTTTGTTTAAATAACCTTTTATTTATAGATGTGCAGGCGCTGCATGGTT
>OTU_1155_3:Sponge5B:M00485:455:000000000-C2G9R:1:1101:8277:7838;size=3 root; Main genome; Bacteria; Bacteria (superkingdom); Proteobacteria superphylum; Proteobacteria; Gammaproteobacteria; Diplorickettsiales; Diplorickettsiaceae
CGTGTAGGCGGTGACATAAGTGTGATGTGAAAGCCCTGGGCTTAACCTGGGAAGTGCACTGCAGACTATGTTACTGGAGTATATGAGAGGGTGGCGGAATTTCCGGTGTAGCGGTGAAATGCGTAGAGATCGGAAGGAACGTCGATGGCGAAGGCAGCCACCTGGCATAATACTGACGCTGAGGCGCGAAAGCGTGGGTAGCGAACAGGATTAGATACCCTGGTAGTCCACGCTGTAAACGATGAGTACTAAATGTTGGTAGGGGAACCTATCAGTATTGAAGTTAACACGATAAGTACTCCGCCTGGGAAGTACGGCCGCAAGGTTGAAACTCAAATGAATTGACGGGGGCCCGCACAAGCGGTGGAGCATGTGGTTTAATTCGATGCAACGCGAAGAACCTTACCTACCCTTGACATCCTGCGAATCTGGCTTAGAGGCTGGAGTGCCGAAAGGAACGCAGAGACAGGTGCTGCATGGCT
>OTU_743_6:Sponge3B:M00485:455:000000000-C2G9R:1:2110:3651:16146;size=6 root; Main genome; Bacteria; Bacteria (superkingdom); PVC group (Planctobacteria); Verrucomicrobiota; Chlamydiae
CGCGTAGGTGGTAAGGTAAGTCAGTTGTGAAATTTCGAAGCTTAACTTCGAAGCTGCACCTGAAACTGCTTTACTAGAGGTTAGACGGAGAAGACGGAATTTCACGTGTAGCGGTGAAATGCGTGGATATGTGAAGGAACACCGGTGGCGAAGGCGGTCTTCTAGTTTACACCTGACACTAAGGCGCGAAAGCGAGGGGAGCAAACAGGATTAGATACCCTGGTAGTCCTCGCCGTAAACGATGTATACTTGATGTAGCTGGTCTCAACCCCAGCTTTGTCGGAGCTAACGCGTTAAGTATACCGCCTGGGGAGTACGCTCGCAAGAGTGAAACTCAAAAGAATTGACGGGGACCCGCACAAGCAGTGGAGCATGTGGTTTAATTCGATGCAACGCGAAGAACCTTACCCAGGCTTGACATGCAGAGGACGATATCAGAGATGATATTTCCCGCAAGGGCCTCTGTGCAGGTGCTGCATGGCT
>OTU_1749_2:Sponge6B:M00485:455:000000000-C2G9R:1:2105:9838:16931;size=2 root; Main genome; Bacteria; Bacteria (superkingdom); PVC group (Planctobacteria); Planctomycetota; Planctomycetes; Pirellulales; Pirellulaceae
TGCGTAGGCTGCGCGGAAAGTTGGATGTGAAAGCCCTCAGCTCAACTGGGGAATTGCATTCAAAACTGCCGTGCTCGAGGGAGACAGAGGTAAGCGGAACTCAAGGTGGAGCGGTGAAATGCGTTGATATCTTGAGGAACACCGGTGGCGAAGGCGGCTTACTGGGTCTCTTCTGACGCTGAGGCACGAAAGCTAAGGTAGCAAACGGGATTAGATACCCCGGTAGTCTTAGCTGTAAACGATGAGCACTTGATTGAAGGGTCCTCCATAGCCTTTCAGTCGTAGCGAAAGTGTTAAGTGCTCCGCCTGGGGAGTATGGTCGCAAGGCTGAAACTCAAAGAAATTGACGGGGGCTCACACAAGCGGTGGAGGATGTGGCTTAATTCGAGGCTACGCGAAGAACCTTATCCTAGTCTTGACATGCACGGATTAACTCGGTGAAAGCCGAGCCAGGCCTTCGGGTACAACGTGCACAGGTGCTGCATGGCT
>OTU_1733_2:Sponge6B:M00485:455:000000000-C2G9R:1:2101:3270:8767;size=2 root; Main genome; Bacteria; Bacteria (superkingdom); Proteobacteria superphylum; Proteobacteria; Gammaproteobacteria; Legionellales; Legionellaceae; Legionella
TGCGTAGGCGGTTAGGTAAGTTATCTGTGAAATCCCTGGGCTTAACCTGGGTAGGAAAGATAATACTGCATAACTGGAGTGTGGTAGAGGATAGTGGAATTTCCGGTGTAGCGGTGAAATGCGTAGAGATCGGAAGGAACACCAGTGGCGAAGGCGGCTATCTGGACCAACACTGACGCTGAGGCACGAAAGCGTGGGGAGCAAACAGGATTAGATACCCTGGTAGTCCACGCTGTAAACGATGTCAACTTACTGTTGGTCACATTAAAGTGATTAGTAGTGTAGCAAACGCGATAAGTTGACCGCCTGGGGAGTACGGTCGCAAGATTAAAACTCAAAGGAATTGACGGGGGCCCGCACAAGCGGTGGAGCATGTGGTTTAATTCGATGCAACGCGAAGAACCTTACCTACCCTTGACATACAGCGAACCCTAAAGAGATTTGGGGGTGCCGAAAGGAGCGCTGATACAGGTGCTGCATGGCT
>OTU_1811_2:Sponge6B:M00485:455:000000000-C2G9R:1:2114:17994:5408;size=2 root; Main genome; Bacteria; Bacteria (superkingdom); Dependentiae superphylum; Dependentiae; Babeliae; Babeliales; Vermiphilaceae
TGCGTAGACGGTACATTAAGTTTGTTGTTAAAGACTCTGGCCTAACCGGAGGGTTGCAATGAAAACTGGTGAGCTAGAGGGTGAGAGAGAGAAGTGGAATTCCCGGAGTAGCGGTAAAATGCGTGGATCTCGGGAGGAACACCAATGGCGAAGGCAGCTTCTTGGCTCATTCCTGACGTTGAGGCACGAAAGCGTGGGGAGCAAACAGGATTAGATACCCTGGTAGTCCACGCCGTAAACGATAATCACTAGATGTTAGTCCGGCTTAGCTGGATTAGTGTCGTAGCTAACGCGTTAAGTGATTCGCCTGGGGAGTACGGTCGCAAGGCTAAAACTTAAAAGAATTGACGGGGGTCCGCACAAGCGGTGGAACATGTGGTTTAATTCGACACTACGCGAGAAACCTTACCTGGACTTGACATGTACTCGACAGCTGTAGAAATATAGTCTTTTGGGTTTCGATCCAAACGGGTACACAGGTGCTGCATGGCT
>OTU_433_21:Sponge3B:M00485:455:000000000-C2G9R:1:2114:3958:10106;size=21 root; Main genome; Bacteria; Bacteria (superkingdom); PVC group (Planctobacteria); Planctomycetota; Planctomycetes; Pirellulales; Pirellulaceae; Blastopirellula
TGCGTAGGCGGCTACAAAGGTCAGATGTGAAATCCCACGGCTCAACCGTGGAACTGCGTCTGAAACCATGTAGCTTGAGGAAGTCAGAGGTAAGCGGAACTGATGGTGGAGCGGTGAAATGCGTTGATATCATCAGGAACACCGGTGGCGAAAGCGGCTTACTGGGACTTTTCTGACGCTGAGGCACGAAAGCTAGGGGAGCGAACGGGATTAGATACCCCGGTAGTCCTAGCTGTAAACGATCTGTACTAGTCTGTGGGGGCTTCCACACCCTCTCGGACGTAGCGAAAGTGTTAAGTACAGCGCCTGGGGAGTATGGTCGCAAGGCTGAAACTCAAAGGAATTGACGGGGGCTCACACAAGCGGTGGAGGATGTGGCTTAATTCGAGGCTACGCGAAGAACCTTACCCAGGCTTGACGTGTTTAGGAATTCCTGTGAAAGCAGGAAGTGCCCTTCGGGGAGCCTTTACGCAGGTGCTGCATGGCT
>OTU_1267_3:Sponge6B:M00485:455:000000000-C2G9R:1:1112:7456:13708;size=3 root; Main genome; Bacteria; Bacteria (superkingdom); PVC group (Planctobacteria); Planctomycetota; Phycisphaerae; Phycisphaerales; Phycisphaeraceae
TGCGCAGGCGGACCGACAGGCGTCCCGTGAAATACCCCGGCTCAACCGGGGAATGGCTGGGCGAACCGTTGGTCTTGAGGCAGGTAGGGGGGTACAGAACTGTCGGTGGAGCGGTGAAATGCGTAGATATCGACAGGAATGCCGAAGGCGAAGGCGGTACCCTGGGCCTGTCCTGACGCTCATGCACGAAAGCGTGGGGAGCAAACAGGATTAGATACCCTGGTAGTCCACGCCGTAAACGATGCACACTAGATCGGAGGAGGTCTGACCCTTTTCCGGTCGAAGCGAAAGCGTTAAGTGTGCCGCCTGGGGAGTACGGTCGCAAGGCTAAAACTCAAAGGAATTGACGGGGGCTCACACAAGCGGTGGAGCATGTTGCTTAATTCGAGGCAACGCGAAGAACCTTACCTGGGTTTGACATGCACGGATTAACTCTGTGAAAGCAGAGCCACGCCCGCAAGGGTGGAACGTGCACAGGTGCTGCATGGCT
>OTU_1617_2:Sponge5B:M00485:455:000000000-C2G9R:1:2113:17842:18863;size=2 root; Mitochondria; Eukaryota (Mitochondria); Palpitomonas (Mitochondria); Palpitomonas bilix (Mitochondria)
TCCGTAGGCAGCATTTTTAGTTAGAGGTTAAATAAAAAGCTTAACTTTTTTTCCGCTTCTAAAACGTAAATGCTTTGAGTTTGACAGAAGATAGCAGAATTTCACATGGAGGGGTGATATCCGTAGATATGTGAAGGAATACCAGAGGCGAAGGCGGCTATCTAGGTCAATACTGACGTTGAGGGACGAAAGCATGGGGAGCAAACAGGATTAGATACCCTGGTAGTCCATGCCCTAAAAGATGAGTGCTCGTGCTTAGAGAGTTTTAGGCACTTAGTTAACACGTTAAGCACTCCGCCTGGGGAGTACGACCGCAAGGTTGGAACTCAAAGGAATTGACGGGGGCCTATACAAGTGGTGGAGCATGTGGTTTAATGCGACAATACGCGCGAAACCTTACCAGTTCTTGACATAAAAAGGAAAAAGTCCGAGAGGACAATTTTGAAGATTTTTACAGGTGCTGCATGGCT
>OTU_190_50:Sponge1B:M00485:455:000000000-C2G9R:1:1101:15517:2774;size=50 root; Main genome; Bacteria; Bacteria (superkingdom); PVC group (Planctobacteria); Verrucomicrobiota; Chlamydiae; Chlamydiales
CGCGTAGGCGGGGTAGAAAGTTAGATGTGAAAGCCCGGGGCTCAACCCCGGTCCCGCATCTAAAACTACTATCCTCGAGGATGGACGGAGAAAAGGGAATTCCACGTGTAGCGGTGGAATGCGTAGATATGTGGAAGAACACCAGTGGCGAAGGCGCTTTTCTAGTTTAGACCTGACGCTGAGGCGCGAAAGCAAGGGGAGCAAACAGGATTAGATACCCTGGTAGTCCTTGCTGTAAACGATGTACACTTGATGTAGCTGGTCTCAACCCCAGCTGTGTCGTAGCTAACGCGATAAGTGTACCGCCTGAGGAGTACGCTCGCAAGGGTGAAACTCAAAAGAATTGACGGGGGCCCGCACAAGCAGTGGAGCATGTGGTTTAATTCGATGCAACGCGAAGAACCTTACCCAGACTTGACATATACTTGACAGTGGCAGAAATGTCATCTTCCGAAAGGACAGGTATACAGGTGCTGCATGGCT
>OTU_161_55:Sponge3B:M00485:455:000000000-C2G9R:1:1102:3253:12710;size=55 root; Main genome; Bacteria; Bacteria (superkingdom); Terrabacteria; Actinobacteriota; Actinobacteria; Propionibacteriales; Propionibacteriaceae
CTCGTAGGCGGTCTGTCGCGTCGGATGTGAAAACTCAGAGCTTAACTCTGGGCCTGCATTCGATACGGGCAGACTAGAGTTCGGTAGGGGAGACTGGAACTCCTGGTGTAGCGGTGGAATGCGCAGATATCAGGAAGAACACCGATGGCGAAGGCAGGTCTCTGGGCCGATACTGACGCTGAGGAGCGAAAGCATGGGGAGCGAACAGGATTAGATACCCTGGTAGTCCATGCCGTAAACGGTGGGCGCTAGGTGTGGGGAACTATCTACGTTTTCCGCGCCGCAGCTAACGCATTAAGCGCCCCGCCTGGGGAGTACGGCCGCAAGGCTAAAACTCAAAGGAATTGACGGGGGCCCGCACAAGCGGCGGAGCATGCGGCTTAATTCGATGCAACGCGAAGAACCTTACCTAGGCTTGACATATATCCAGAGCAGGCAGAGATGTCTGTGCATTTAGTTGGGGATAAACAGGTGGTGCATGGCT
>OTU_111_134:Sponge2B:M00485:455:000000000-C2G9R:1:1101:5821:15374;size=134 root; Main genome; Bacteria; Bacteria (superkingdom); PVC group (Planctobacteria); Verrucomicrobiota; Verrucomicrobiae; Chthoniobacterales; Chthoniobacteraceae; LD29
TGCGTAGGTGGCGAGGTAAGTCGGATGTGAAATCTCCAAGCTCAACTTGGAAACTGCATTCGATACTGCTTTGCTAGAGGATTGTAGAGGGCATTGGAATTCACGGTGTAGCAGTGAAATGCGTAGATATCGTGAGGAAGACCAGTGGCGAAGGCGAATGCCTGGGCAATTCCTGACACTGAGGCACGAAGGCCAGGGGAGCAAACGGGATTAGATACCCCGGTAGTCCTGGCAGTAAACGGTGCACGTTTGGTGTGGGAGGATTCGACCCCTTCCGTGCCGGAGCTAACGCGTTAAACGTGCCGCCTGGGGAGTACGGTCGCAAGATTAAAACTCAAAGAAATTGACGGGGACCCGCACAAGCGGTGGAGTATGTGGCTTAATTCGATGCAACGCGAAGAACCTTACCTGGCCTTGACATGCATCTCTAAACCGGTGAAAGCCGGCGAGCGTAGCAATACGCAATTTGCACAGGTGCTGCATGGCT
>OTU_1059_4:Sponge6B:M00485:455:000000000-C2G9R:1:2110:23826:5610;size=4 root; Main genome; Bacteria; Bacteria (superkingdom); FCB group; Bacteroidota; Bacteroidia; Flavobacteriales
TGCGTAGGCGGTTTAATAAGTCAGTGGTGAAAGCCTCCCGCTCAACGGGAGAACTGCCATTGATACTGTTAGACTTGAATCTAGTTGAAGTGGGCGGAATATGTCATGTAGCGGTGAAATGCATAGATATGACATAGAACGCCGATTGCGAAGGCAGCTCACTAAGCTAGTATTGACGCTGAGGCACGAAAGCGTGGGTAGCGAACAGGATTAGATACCCTGGTAGTCCACGCCGTAAACGATGGTCACTCGCTGTTGGCGACACAATGTCAGTGGCTGAGCGAAAGCATTAAGTGACCCACCTGGGGAGTACGTTCGCAAGAATGAAACTCAAAGGAATTGACGGGGGCCCGCACAAGCGGTGGAGCATGTGGTTTAATTCGATGATACGCGAGGAACCTTACCAGGGCTTAAATGTAGAATGACAGGAGTGGAAACACTCCCTTCTTCGGACAGACTACAAGGTGCTGCATGGTT
>OTU_1234_3:Sponge5B:M00485:455:000000000-C2G9R:1:2113:20670:4327;size=3 root; Main genome; Bacteria; Bacteria (superkingdom); PVC group (Planctobacteria); Verrucomicrobiota; Omnitrophia; Omnitrophales; Omnitrophaceae
CGTGTAGGCGGTGAATTAAGTCGAGTGTGAAATACCTTGGCTCAACCAAGGAACTGCACTCGATACTGATTTGCTTGAGCGATGGAGAGGAAAGCGGAATTCCCGGTGTAACAGTGAAATGTGTAGATATCGGGAGGAACACCAGTGGCGAAGGCGGCTTTCTGGCTGTCTGCTGACGCTGAAACGCGAGAGCTAGGGGAGCAAACAGGATTAGATACCCTGGTAGTCCTAGCCGTAAACGATGTTCACTAGGTGTCGGGCCCTCTGGGTTCGGTGCCGCCGTTAACACATTAAGTGAACCACCTGGGGAGTACGGTCGCAAGACTGAAACTCAAAGGAATTGACGGGGACCCGCACAAGCGGTGGAGCATGTGGTTTAATACGACGCTACGCGTGGAACCTTACCAGGACTTGACATGTATATGCAATCCTATCGAAAGATAGGACCTGTCCTAAAGACACATTTACACAGGTGTTGCATGGCT
>OTU_948_11:Sponge3B:M00485:455:000000000-C2G9R:1:2115:13079:7054;size=11 root; Main genome; Bacteria; Bacteria (superkingdom); PVC group (Planctobacteria); Verrucomicrobiota; Lentisphaeria; P.palmC41
TCCGCAGGGGGTTTATTAAGTCTGATGTGAAATCCCAAGGCTCAACCTTGGAACTGCATTGGAAACTAGTAAACTAGAGTATCGGAGAGGTAAATGGAATTCCTGGTGTAGCGGTGGAATGCGTAGATATCAGGAAGAACACCGAGAGCGAAGGCAATTTACTGGACGATCACTGACCCTCAGGGACGAAAGCGTAGGTAGCGAACAGGATTAGATACCCTGGTAGTCTACGCCGTAAACGTTGTGAACTTGTTGTGGGGGGATTTAGCCCCTTCCGTGACGCAGCTAACGCTTTAAGTTCACCGCCTGGGGACTACGGCCGCAAGGCTAAAACTCAAAGGAATTGACGGGGGCCCGCACAAGCGGTGGAGCATGTGGCTTAATTCGAGGCAACGCGAAGAACCTTACCTGGACTTGACATATTTCTGACCACCATGGAAACATGGTTTCTCTTCGGAGCAGATATACAGGTGCTGCATGGCT
>OTU_1701_2:Sponge6B:M00485:455:000000000-C2G9R:1:1110:12799:13582;size=2 root; Main genome; Bacteria; Bacteria (superkingdom); Proteobacteria superphylum; Proteobacteria; Gammaproteobacteria; Candidatus Berkiella order incertae sedis; Candidatus Berkiella family incertae sedis
TGCGTAGGTGGTTTATTAAGTCAGATGTGAAATCCCCGGGCTTAACCTGGGAATTGCATATGATACTGGTGAGCTAGAGAATGGAAGAGGGAAGTGGAATTTCCGGTGTAGCGGTGAAATGCGTAGATATCGGAAGGAACATCAGTGGCGAAGGCGACTTCCTGGTCCATGACTGACACTGAGGCACGAAAGCGTGGGGAGCAAACAGGATTAGATACCCTGGTAGTCCACGCTGTAAACGATGAGAACTAGATGTTAGGAAACTTCGGTTTTTTAGTATCGTAGCAAACGCGATAAGTTCTCCGCCTGGGGAGTACGGCCGCAAGGTTAAAACTCAAAGGAATTGACGGGGGCCCGCACAAGCGGTGGAGCATGTGGTTTAATTCGATGCAACGCGAAGAACCTTACCTACCTTTGAATCCACGGAACCTCACAGAGATGTGGGGGTGCCTTCGGGAACCGTGAGACAGATGCTGCATGGCT
>OTU_1569_2:Sponge5B:M00485:455:000000000-C2G9R:1:2108:21527:8985;size=2 root; Main genome; Bacteria; Bacteria (superkingdom); FCB group; Bacteroidota; Bacteroidia
TACGCAGGCTGGCAATTAAGTCAGTGGTGAAATCCCACCGCTCAACGGTGGAACTGCCATTGATACTGGTTGTCTTGAGTACAGTAGAGGTATGCGGAATGTGACATGTAGCGGTGAAATGCATAGATATGTCATAGAACACCGATTGCGAAGGCAGCATACTGGACTGTAACTGACGCTGAGGTACGAAAGCGTGGGGAGCGAACAGGATTAGATACCCTGGTAGTCCACGCCGTAAACTATGCTCACTCGCTGTTGGCGACATACTGTCAGCGGCTAAGCGAAAGCATTAAGTGAGCCACCTGGGGAGTACGCCCGCAAGGGTGAAACTCAAAGGAATTGACGGGGGCCCGCACAAGCGGAGGAGCATGTGGTTTAATTCGATGATACGCGAGGAACCTTACCTGGACTTAAATGGTGAATGCCAGATCCAGAAATGGATCTTTCTTTTAGACGTTTATCAAGGTGCTGCATGGTT
>OTU_1185_3:Sponge5B:M00485:455:000000000-C2G9R:1:1115:18131:2744;size=3 root; Main genome; Bacteria; Bacteria (superkingdom); Proteobacteria superphylum; Proteobacteria; Gammaproteobacteria; Diplorickettsiales; Diplorickettsiaceae
CGCGTAGGCGGTTTATTAAGTGAGATGTGAAATCCCTGGGCTTAACCTAGGAACTGCATCTCATACTGGTAGGCTAGAGTATTGTAGAGGGTAGTGGAATTTCCGGTGTAGCGGTGAAATGCGTAGAGATCGGAAGGAACACCAGTGGCGAAGGCGGCTACCTGGACAAATACTGACGCTGAGGCGCGAGAGCGTGGGGAGCAAACAGGATTAGATACCCTGGTAGTCCACGCTGTAAACGATGAAAACTAGATGTTGGGCAGCATGACTGCTTAGTATCGAAGCTAACGCGATAAGTTTTCCGCCTGGGGAGTACGACCGCAAGGTTAAAACTCAAAGGAATTGACGGGGGCCCGCACAAGCGGTGGAGCATGTGGTTTAATTCGATGCAACGCGAAGAACCTTACCTGCCCTTGACATCCTGCGAAGACTGTAGAGATATGGTTGTGCCGAAAGGAACGCAGAGACAGGTGCTGCATGGCT
>OTU_389_20:Sponge5B:M00485:455:000000000-C2G9R:1:2113:16907:9782;size=20 root; Main genome; Bacteria; Bacteria (superkingdom); FCB group; Bacteroidota; Bacteroidia; Flavobacteriales; Crocinitomicaceae
TCCGCAGGCGGGCGTATAAGTCAGTGGTGAAATCTCTCGGCTTAACCGAGAAACTGCCATTGATACTGTACGTCTTGAATTCGGTCGAAGTGGGCGGAATATGACATGTAGCGGTGAAATGCTTAGATATGTCATAGAACACCGATAGCGAAGGCAGCTCACTAGGCCTGGATTGACGCTCAGGGACGAAAGCGTGGGGAGCGAACAGGATTAGATACCCTGGTAGTCCACGCCGTAAACGATGATTACTCGATATTGGCGATATACAGTCAGTGTCTAAGCGAAAGTGATAAGTAATCCACCTGGGGAGTACGATCGCAAGGTTGAAACTCAAAGGAATTGACGGGGGCCCGCACAAGCGGTGGAGCATGTGGTTTAATTCGATGATACGCGAGGAACCTTACCAGGGCTTAAATGTATAGTGACAGGTGTGGAAACACACCCTTCTTCGGACACTTTACAAGGTGCTGCATGGCT
>OTU_1739_2:Sponge6B:M00485:455:000000000-C2G9R:1:2103:10329:20876;size=2 root; Main genome; Bacteria; Bacteria (superkingdom); PVC group (Planctobacteria); Verrucomicrobiota; Omnitrophia; Omnitrophales; Omnitrophaceae; Candidatus Omnitrophus
TTTGTAGGCGGTGCGCTAAGTCGAATGTGAAATCCCTTGGCTTAACCAAGGAACTGCATTCGAAACTGGCGTGCTTGAGTGTTGGAGAGGAAAGCGGAATTCCCGGTGTAACAGTGAAATGTGTAGATATCGGGAGGAACACCAGTGGCGAAGGCGGCTTTCTGGACAACTACTGACGCTGAAAAACGAGAGCATGGGGAGCAAACAGGATTAGATACCCTGGTAGTCCATGCCGTAAACGATGTGCACTAGGTGTCGGCCCCTCTGGGGTCGGTGCCGCAGTTAACACTTTAAGTGCACCACCTGGGGAGTACGGTCGCAAGACTGAAACTCAAAGGAATTGACGGGGACCCGCACAAGCGGTGGAGCATGTGGTTTAATACGACGCTACGCGTGGAACCTTACCAGGACTTGACATGCATATGAAAGCCTAGCGAAAGCTAGGACCTGTCCTAAAGACACATTTGCACAGGTGTTGCATGGCT
>OTU_1472_2:Sponge5B:M00485:455:000000000-C2G9R:1:1108:12910:10336;size=2 root; Main genome; Bacteria; Bacteria (superkingdom); Proteobacteria superphylum; Proteobacteria; Gammaproteobacteria
CGTGTAGGCGGATAAGTAAGTCGTATGTGAAAGCCCTGGGCTTAACCTGGGAACTGCATATGAAACTGTTTATCTAGAGTGAAGTAGAGGGTGGCGGAATTTCCGGTGTAGCGGTGAAATGCGTAGATATCGGAAGGAACACCGGTGGCGAAGGCGGCCACCTGGACTTTAACTGACGCTGAGGCGCGAAAGCGTGGGGAGCGAACAGGATTAGATACCCTGGTAGTCCACGCTGTAAACGATGAAGACTAGCTGTGGGTAGACTCCGGTTTATCGGTAGCGAAGCTAACGCGTTAAGTCTTCCGCCTGGGGAGTACGGCCGCAAGGTTGAAACTCAAAGGAATTGACGGGGGCCCGCACAAGCGGTGGAGCATGTGGTTTAATTCGATGCAACGCGAAGAACCTTACCTACCCTTGACATCCCGGGAACCCTGCTGAGAGGTGGGGGTGCCTTCGGGAGCCCGGAGACAGGTGCTGCATGGCT
>OTU_1817_2:Sponge6B:M00485:455:000000000-C2G9R:1:2115:16296:9669;size=2 root; Main genome; Bacteria; Bacteria (superkingdom); Dependentiae superphylum; Dependentiae; Babeliae; Babeliales
TGTGTAGACGGTAAATTAAGTCGACTGTTAAATATTCCGGCCTAACCGGAAGCCTGCGGTCGAAACTGATATACTAGAGGATAGAAGAGAGAAGTGGAATTCTCGGAGTAGCGGTAAAATGCGTAGATCTCGAGAGGAACACCGATGGCGAAGGCAGCTTCTTGGTCTATTCCTGACGTTGAGACACGAAAGCGTGGGGAGCAAACAGGATTAGATACCCTGGTAGTCCACGCTGTAAACGATGATCACTGGATGTCGGTTCTGTTTACAGGATCGGTTTCGTAGCTAACGCGTTAAGTGATCCGCCTGGGGAGTACGGTCGCAAGACTAAAACTTAAAGGAATTGACGGGGGTCCGCACAAGCGGTGGAACATGTGGTTTAATTCGACACTACGCGAGGAACCTTACCTAGGTTTGACATGCATTTGATAGCCGTAGAAATACGGTTTTTTGGATTTCGGTTCAAACAGATGCACAGGTGCTGCATGGCT
>OTU_110_125:Sponge1B:M00485:455:000000000-C2G9R:1:1101:4681:12430;size=125 root; Main genome; Bacteria; Bacteria (superkingdom); Proteobacteria superphylum; Proteobacteria; Gammaproteobacteria; Coxiellales; Coxiellaceae; Coxiella
CGCGTAGGTGGATAATTAAGTCGGATGTGAAATCCCTGGGCTCAACCTAGGAACTGCACCCGAAACTGGTTATCTAGAGTATGGTAGAGGGAAGTGGAATTTCCGGTGTAGCGGTGAAATGCGTAGATATCGGAAGGAACATCAGTGGCGAAGGCGACTTCCTGGACTAATACTGACACTGAGGTGCGAAAGCGTGGGGAGCAAACAGGATTAGAGACCCTGGTAGTCCACGCCGTCAACGATGAGAACTAGATGTTGGGTGATTTAATCACTTAGTATCGAAGCTAACGCGTTAAGTTCTCCGCCTGGGGAGTACGGCCGCAAGGCTAAAACTCAAAGGAATTGACGGGGGCCCGCACAAGCGGTGGAGCATGTGGTTTAATTCGATGCAACGCGAAGAACCTTACCTACTCTTGACATCCCAAGAATCTTCTAGAGATAGAAGAGTGCCTTCGGGAACTTGGTGACAGGTGCTGCATGGCT
>OTU_250_92:Sponge3B:M00485:455:000000000-C2G9R:1:1101:8832:10591;size=92 root; Main genome; Bacteria; Bacteria (superkingdom); Proteobacteria superphylum; Proteobacteria; Alphaproteobacteria; Rhodobacterales; Rhodobacteraceae; Amylibacter
TACGTAGGCGGATTAGAAAGTTAGGGGTGAAATCCCAGGGCTCAACCCTGGAACTGCCTCTAAAACTCCTAGTCTAGAGATCGAGAGAGGTGAGTGGAATTCCAAGTGTAGAGGTGAAATTCGTAGATATTTGGAGGAACACCAGTGGCGAAGGCGGCTCACTGGCTCGATACTGACGCTGAGGTACGAAAGTGTGGGGAGCAAACAGGATTAGATACCCTGGTAGTCCACACCGTAAACGATGAATGCCAGACGTCAGCAAGCATGCTTGTTGGTGTCACACCTAACGGATTAAGCATTCCGCCTGGGGAGTACGGTCGCAAGATTAAAACTCAAAGAAATTGACGGGGGCCCGCACAAGCGGTGGAGCATGTGGTTTAATTCGAAGCAACGCGCAGAACCTTACCAACCCTTGACATACTTATCGCGGAGACCAGAGATGGACTCCTTCAGTTCGGCTGGATGAGATACAGGTGCTGCATGGCT
>OTU_430_24:Sponge3B:M00485:455:000000000-C2G9R:1:1119:13695:5561;size=24 root; Main genome; Bacteria; Bacteria (superkingdom); Terrabacteria; Actinobacteriota; Actinobacteria; Micrococcales; Microbacteriaceae; Candidatus Aquiluna
CTCGTAGGCGGTTTGTCACGTCTGCTGTGAAATTTCGAGGCTCAACCTCGAACTTGCAGTGGGTACGGGCAGGCTAGAGTGCAGTAGGGGAGATGGGAATTCCTGGTGTAGCGGTGGAATGCGCAGATATCAGGAGGAACACCAATGGCGAAGGCACATCTCTGGGCTGTAACTGACGCTGAGGAGCGAAAGCGTGGGGAGCGAACAGGATTAGATACCCTGGTAGTCCACGCCGTAAACGGTGGGTGCTAGCTGTGGGCCACATTCCACGTGGTCCGTGACGAAGTTAACACATTAAGCACCCCGCCTGGGGAGTACGGCCGCAAGGCTAAAACTCAAAGGAATTGACGGGGGCCCGCACAAGCGGCGGAGCATGCGGATTAATTCGATGCAACGCGAAGAACCTTACCAAGGCTTGACATATACAGGAAAAGCGTAGAAATACGCTCCCCGCAAGGTCTGTATACAGGTGGTGCATGGTT
>OTU_330_22:Sponge5B:M00485:455:000000000-C2G9R:1:1101:2071:10819;size=22 root; Main genome; Bacteria; Bacteria (superkingdom); FCB group; Bacteroidota; Bacteroidia; Flavobacteriales; Flavobacteriaceae; Marixanthomonas
TCCGTAGGCGGGCAGCTCAGTCAGTGGTGAAAGTTTGCGGCTTAACCGTAAAATTGCCATTGATACTGGTTGTCTTGAATTGGTGTGAAGTGGTTAGAATGAGTAGTGTAGCGGTGAAATGCATAGATATTACTCAGAATACCGATTGCGAAGGCAGATCACTAACACTATATTGACGCTGAGGGACGAAAGCGTGGGGAGCGAACAGGATTAGATACCCTGGTAGTCCACGCCGTAAACGATGGTTACTAGCTGTTGGGCCGATTGGGGCTCAGTGGCCAAGCGAAAGTGATAAGTAACCCACCTGGGGAGTACGTTCGCAAGAATGAAACTCAAAGGAATTGACGGGGGCCCGCACAAGCGGTGGAGCATGTGGTTTAATTCGATGATACGCGAGGAACCTTACCAGGGCTTAAATGCAGTTGGACAGGGGTGGAAACACCCCCTTCTTCGGACTGATTGCAAGGTGCTGCATGGTT
>OTU_1723_2:Sponge6B:M00485:455:000000000-C2G9R:1:1117:17782:17371;size=2 root; Main genome; Bacteria; Bacteria (superkingdom); PVC group (Planctobacteria); Verrucomicrobiota; Omnitrophia; Omnitrophales
CAGGTAGGTGTTCCATCAAGTTAGGAGTGAAATCCTGTGGCTCAACCACAGAACTGCTTCTAAAACTGGTGGGATTGAGGCTAGGAGAGGAGAGCGGAATTCCCGGTGTAAGGGTGAAATCTGTAGATATCGGGAGGAACACCAGTAGCGAAAGCGGCTCTCTGGCCTGGTCCTGACACTGAACTGCGAAAGCTAGGGGAGCAAACAGGATTAGATACCCTGGTAGTCCTAGCCGTAAACTATGAGCACTAGGTGTTGGGAGTAACCTCTCAGCGCCGTAAGATAACTCGTTAAGTGCTCCACCTGGGGACTACGACCGCAAGGTTAAAACTCAAAGGAATTGACGGGGGCCCGCACAAGCGGTGGAACATGTGGTTCAATTCGACGCTACGCGAAGAACCTCACCAGGGCTTGACATGTAGGAAGTAGGAACCTGAAAGGGGGACGACCTGTCAAGTCAGGAGCCTGCACAGGTGTTGCATGGCT
>OTU_937_4:Sponge3B:M00485:455:000000000-C2G9R:1:1102:19887:8302;size=4 root; Main genome; Bacteria; Bacteria (superkingdom); Proteobacteria superphylum; Proteobacteria; Gammaproteobacteria; Legionellales
TGCGTAGGTTGTTTGATAAGATATTTGTGAAATCCCTGGGCTTAACCTGGGCAGGACGGATATGACTGTTGAACTGGAGTATGGGAGAGGGTAGTGGAATTTCCGGTGTAGCGGTGAAATGCGTAGAGATCGGAAGGAACACCGGTGGCGAAGGCGGCTACCTGGCCTAATACTGACACTGAGGCACGAAAGCGTGGGGAGCAAACAGGATTAGATACCCTGGTAGTCCACGCTGTAAACGATGTCAACTAGCTATTGGGCATATGAATATGTTTAGTGGCGCAGCTAACGCGATAAGTTGACCGCCTGGGGAGTACGGTCGCAAGATTAAAACTCAAAGGAATTGACGGGGGCCCGCACAAGCGGTGGAGCATGTGGTTTAATTCGATGCAACGCGAAGAACCTTACCTACCCTTGACATATAGCGAAGGTTTCAGAGATGGGACTGTGCCTTAGGGAACGCTAGTACAGGTGCTGCATGGCT
>OTU_1339_5:Sponge6B:M00485:455:000000000-C2G9R:1:2117:9671:15921;size=5 root; Main genome; Bacteria; Bacteria (superkingdom); Proteobacteria superphylum; Proteobacteria; Gammaproteobacteria; Legionellales; Legionellaceae
TGCGTAGGTTGTTATTTAAGTTAGCTGTGAAATACCTGGGCTTAACCTGGGTTGGTCAGATAATACTGGATGACTGGAGTACGGGAGAGGGTAGTGGAATTTCCGGTGTAGCGGTGAAATGCGTAGAGATCGGAAGGAACACCGGTGGCGAAGGCGGCTACCTGGCCTGATACTGACACTGAGGCACGAAAGCGTGGGGAGCAAACAGGATTAGATACCCTGGTAGTCCACGCTGTAAACGATGTCAACTAGCTGTTGGTCATATAGAAATGATTAGTGGCGCAGCAAACGCGATAAGTTGACCGCCTGGGGAGTACGGTCGCAAGACTAAAACTCAAAGGAATTGACGGGGGCCCGCACAAGCGGTGGAGCATGTGGTTTAATTCGATGCAACGCGAAGAACCTTACCTACCCTTGACATACAGTGGAGTTTACAGAGATGTGAATGTGCCGAAAGGAACACTGCTACAGGTGCTGCATGGCT
>OTU_23_2247:Sponge3B:M00485:455:000000000-C2G9R:1:1101:12852:7347;size=2247 root; Main genome; Bacteria; Bacteria (superkingdom); FCB group; Bacteroidota; Bacteroidia; Flavobacteriales; Flavobacteriaceae
TCCGTAGGCGGATGATTAAGTCAGGGGTGAAAGTTTGCAGCTCAACTGTAAAATTGCCTTTGATACTGGTCATCTTGAGTTGTATTGAAGTAGGCGGAATATGTAGTGTAGCGGTGAAATGCATAGATATTACATAGAACACCAATTGCGAAGGCAGCTTACTAAGTACTAACTGACGCTGATGGACGAAAGCGTGGGTAGCGAACAGGATTAGATACCCTGGTAGTCCACGCCGTAAACGATGGATACTAGCTGTTCGGGACCTTGAGTTCTGAGCGGCTAAGCGAAAGTGATAAGTATCCCACCTGGGGAGTACGTTCGCAAGAATGAAACTCAAAGGAATTGACGGGGGCCCGCACAAGCGGTGGAGCATGTGGTTTAATTCGATGATACGCGAGGAACCTTACCAGGGCTTAAATGTAGTCTGACAGCTTTAGAGATAGAGTTTTCTTCGGACAGATTACAAGGTGCTGCATGGTT
>OTU_1559_2:Sponge5B:M00485:455:000000000-C2G9R:1:2107:14960:4096;size=2 root; Main genome; Bacteria; Bacteria (superkingdom); FCB group; Bacteroidota; Bacteroidia; Sphingobacteriales
TACGTAGGCGGGACGATAAGTCAGTGGTGAAAGCCTGCAGCTCAACTGCAGAACTGCCATTGAAACTGTCGTCCTTGAGTTCGGTCGAGGTGGATGGAATATATCATGTAGCGGTGAAATGCTTAGATATGATATAGAACACCGATTGCGAAGGCAGTCCACTAGACCGACACTGACGCTGAGGTACGAAAGCATGGGTATCGAACAGGATTAGATACCCTGGTAGTCCATGCTGTAAACGATGAATACTCGATGTTGGCGATATACTGTCAGCGTTCAAGCGAAAGCATTAAGTATTCCACCTGGGGAGTACGATCGCAAGGTTGAAACTCAAAGGAATTGACGGGGGCCCGCACAAGCGGTGGAGCATGTGGTTTAATTCGATGATACGCGAGGAACCTTACCAGGGCTTAAATGGTATTTGACCATTGCCGAAAGGTGATTTTCTTTATGACGAATATCAAGGTGCTGCATGGCT
>OTU_212_51:Sponge2B:M00485:455:000000000-C2G9R:1:2114:20549:10238;size=51 root; Main genome; Bacteria; Bacteria (superkingdom); Proteobacteria superphylum; Desulfobacterota; Desulfobulbia; Desulfobulbales; Desulfocapsaceae
CGCGTAGGCGGTCTGTTATGTCAGGTGTGAAAGTCCATGGCTCAACCATGGAAGTGCATTTGAAACTGACAGACTTGAGTACTGGAGGGGGTGGTGGAATTCCCGGTGTAGAGGTGAAATTCGTAGATATCGGGAGGAATACCGGTGGCGAAGGCGACCACCTGGCCAGATACTGACGCTGAGGTGCGAAAGCGTGGGGAGCAAACAGGATTAGATACCCTGGTAGTCCACGCCGTAAACGATGTGAACTAGGTGTTGGGATGGTTAATCGTCTCATTGCCGGAGCTAACGCATTAAGTTCACCGCCTGGGGAGTACGGTCGCAAGATTAAAACTCAAAGGAATTGACGGGGGCCCGCACAAGCGGTGGAGTATGTGGTTTAATTCGACGCAACGCGCAGAACCTTACCTGGTCTTGACATCCCGAGAATCTCTATGAAAGTAGAGAGTGCCTCTTTGAGGAGCTTGGTGACAGGTGCTGCATGGCT
>OTU_933_6:Sponge3B:M00485:455:000000000-C2G9R:1:1101:21499:12078;size=6 root; Main genome; Bacteria; Bacteria (superkingdom); Dependentiae superphylum; Dependentiae; Babeliae; Babeliales
TGTGTAGACGGCATATTAAGTCGATTGTTAAATCCTCCGGCTCAACCGGAGGCTCGCGAACGAAACTGATATGCTTGAGGGTGGAAGAGAGAAGTGGAATTCTCGGAGTAGCGGTAAAATGCGTAGATCTCGAGAGGAACACCGATGGCGAAGGCAGCTTCTTGGTCCACTCCTGACGTTGAGACACGAAAGCGTGGGGAGCAAACAGGATTAGATACCCTGGTAGTCCACGCCGTAAACGATGATCACTGGACGTCGGTTCTGTTTACAGGATCGGTGTCGTAGCTAACGCGTTAAGTGATCCGCCTGGGGAGTACGGTCGCAAGACTAAAACTTAAAGGAATTGACGGGGGTCCGCACAAGCGGTGGAACATGTGGTTTAATTCGACACTACGCGAGGAACCTTACCTAGGCTTGACATGCATTTGACAGCCGTAGAAATACGGTCTTTTGGGCTTCGGTCCAGACAGATGCACAGGTGCTGCATGGCT
>OTU_804_8:Sponge6B:M00485:455:000000000-C2G9R:1:2113:10447:14251;size=8 root; Main genome; Bacteria; Bacteria (superkingdom); FCB group; Bacteroidota; Bacteroidia; Flavobacteriales; NS9 marine group
TCCGTAGGCGGAATTTTAAGTCAGTGGTGAAAGCCTGCAGCTCAACTGTAGAACTGCCATTGATACTGAAATTCTTGAATATATATGAAGTGGGCGGAATGCGTCATGTAGCGGTGAAATGCACAGATATGACGCAGAACACCAATTGCGAAGGCAGCTCACTAATGTATTATTGACGCTGAGGGACGAAAGCATGGGGAGCGAACAGGATTAGATACCCTGGTAGTCCATGCCGTAAACGATGATTACTCGGTATTAGTCTGACTAGTGCCTAAGCGAAAGTGATAAGTAATCCACCTGGGGAGTACGCTCGCAAGAGTGAAACTCAAAGGAATTGACGGGGGCCCGCACAAGCGGTGGAGCATGTGGTTTAATTCGATGATACGCGAGGAACCTTACCTGGGCTTAAATGTGACCGGACAGACTGTGAAAGCAGTCCTTCTTCGGACTGGTCTCAAGGTGCTGCATGGTT
>OTU_1187_3:Sponge5B:M00485:455:000000000-C2G9R:1:1116:20141:7708;size=3 root; Main genome; Bacteria; Bacteria (superkingdom); Proteobacteria superphylum; Campylobacterota; Campylobacteria; Campylobacterales; Sulfurimonadaceae; Sulfurimonas
TGCGTAGGCGGTTTGGAAAGTCAGATGTGAAAGCCTACAGCTTAACTGTAGAACTGCATTTGAAACTTCCAGACTAGAATACTGAAGGGGCAGATGGAATTAGTGGTGTAGGGGTAAAATCCGTAGATATCACTAGGAATACCTAAAGCGAAAGCGATCTGCTGGGAAGTTATTGACGCTGAGGCACGAAAGCGTGGGGAGCAAACGGGATTAGATACCCCGGTAGTCCACGCCCTAAACGATGAATGCTAGTCGTCGGAAAGCTCGTCTTTTCGGTGATGCAGTTAACACATTAAGCATTCCGCCTGGGGAGTACGGTCGCAAGATTAAAACTCAAAGGAATAGACGGGGACCCGCACAAGTGGTGGAGCATGTGGTTTAATTCGAAGATACGCGAAAAACCTTACCTAGCCTTGACATTGATAGAATCCCGTAGAGATACAGGAGTGCCATTTCGGTGGAACTTGAAAACAGGTGCTGCACGGCT
>OTU_384_18:Sponge4B:M00485:455:000000000-C2G9R:1:2114:17476:15070;size=18 root; Main genome; Bacteria; Bacteria (superkingdom); Terrabacteria; Deinococcota; Deinococci; Deinococcales; Trueperaceae; Truepera
CACGTAGGCGGTTTGTTAAGTCCGATGTTAAAGCGTGAGGCTCAACCTCATCACGGCGTTGGATACTGACAAACTTGACTTCTGGAGAGGAAAGTAGAATTACCAGTGTAGCGGTGAAATGCGTAGATACTGGTAGGAATACCCATTGCGAAGGCAGCTTTCTGGACAGATAGTGACGCTGAGGTGCGAAAGTGTGGGGAGCAAACCGGATTAGATACCCGGGTAGTCCACACCCTAAACGATGCATACTTGGTGTCAGCCCGTTGGGGTTGGCGCCGGAGCTAACGCGTTAAGTATGCCGCCTGGGAAGTACGGCCGCAAGGTTGAAACTCAAAGGAATTGACGGGGACCCGCACAAGCGGTGGAGCATGTGGTTTAATTCGAAGCAACGCGAAGAACCTTACCAGGTCTTGACATCCCGAGAACTTTATAGAAATATATCGGTGCCCTTCGGGGAACTCGGTGACAGGTGCTGCATGGCT
>OTU_1157_3:Sponge5B:M00485:455:000000000-C2G9R:1:1102:18517:16003;size=3 root; Main genome; Bacteria; Bacteria (superkingdom); PVC group (Planctobacteria); Verrucomicrobiota; Lentisphaeria; P.palmC41
TCCGTAGGTGGTTTGTTAAGTCTGATGTGAAATCCTATGGCTCAACCATAGAACTGCATTGGAAACTGACGAACTAGAGTATTGGAGAGGTAAGTGGAATTTCAGGTGTAGCGGTGGAATGCGTAGATATCTGAAGGAACACCAAAAGCGAAGGCAGCTTACTGGACAATCACTGACACTGAGGGACGAAGGCGTGGGTAGCGAAAAGGATTAGATACCCTTGTAGTCCACGCAGTAAACGTTGTGTACTAGTTGTGGGGGGAATTAGCCCCCTCCGTGACTGAGCTAACGCATTAAGTACACCGCCTGGGGACTACGGCCGCAAGGCTAAAACTCAAAGGAATTGACGGGGACCCGCACAAGCGGTGGAGCATGTGGCTTAATTCGAGGCAACGCGAAGAACCTTACCTGGTCTTGACATATTTACGATCGCTGTAGAAATACAGTTTCCCTTCGGGGCGTTTATACAGGTGCTGCATGGCT
>OTU_1419_2:Sponge4B:M00485:455:000000000-C2G9R:1:2103:4118:12203;size=2 root; Main genome; Bacteria; Bacteria (superkingdom); Dependentiae superphylum; Dependentiae; Babeliae; Babeliales
TGCGCAGGCGGCGTATTAAGTCAACTGTTAAATTCTCCGGCCTAACCGGAGTCCAGCAGTAGATACTGGTATGCTAGAGGATGGGAAAGAGAAGTGGAATTCTTGGAGTAGCGGTAAAATGCGTAGATCTCAAGAGGAACACCAATGGCGAAGGCAGCTTCTTGGCCCATTCCTGACGCTAATGCACGAAAGCGTGGGGAGCAAACAGGATTAGATACCCTGGTAGTCCACGCCGTAAACGATGATCACTAGACGTTAGTCTCGCTTTGCGGGATTAGTGTCGTAGCTAACGCGATAAGTGATCCGCCTGGGGAGTACGGTCGCAAGATTAAAACTCAAAGGAATTGACGGGGGTCCGCACAAGCGGTGGAACATGTGGTTTAATTCGACACTACGCGAGGAACCTTACCTAGGTTTGACATGCTTATGACCGCTGTAGAGATACAGTTTTCCAGAATTTATTCTGGACATTTGCACAGGTGCTGCATGGCT
>OTU_1618_2:Sponge5B:M00485:455:000000000-C2G9R:1:2113:17536:17394;size=2 root; Main genome; Bacteria; Bacteria (superkingdom); FCB group; Bacteroidota; Bacteroidia; Flavobacteriales; Flavobacteriaceae; Zeaxanthinibacter
TCCGCAGGCGGGCAATTAAGTCAGGGGTGAAATGCTGTGGCTCAACCATAGCACTGCCCTTGATACTGGTTGTCTTGAGTCAAGGTGAAGTGGCCGGAATATGTAGTGTAGCGGTGAAATGCATAGATATTACATAGAACACCAATTGCGAAGGCAGGTCACTAACCTTCGACTGACGCTGATGGACGAAAGCGTGGGGAGCGAACGGGATTAGATACCCCGGTAGTCCACGCCGTAAACGATGGATACTAGCTGTCGGGACTTTTAGTCTCGGTGGCCAAGCGAAAGTGATAAGTATCCCACCTGGGGAGTACGTTCGCAAGAATGAAACTCAAAGGAATTGACGGGGGCCCGCACAAGCGGTGGAGCATGTGGTTTAATTCGATGATACGCGAGGAACCTTACCAGGGCTTAAATGCACTATGACAGGGGTAGAGATACCCTTTTCTTCGGACAGAGTGCAAGGTGCTGCATGGTT
>OTU_1000_4:Sponge5B:M00485:455:000000000-C2G9R:1:2108:21653:4513;size=4 root; Main genome; Bacteria; Bacteria (superkingdom); Terrabacteria; Firmicutes; Clostridia; Clostridia vadinBB60 group
TGTGTAGGCGGTTTAGTAAGTTAGAAGTGAAATCCCTAGGGCTTAACCCAGGTGCTGCTTCTAAAACTACTAGACTTGAGTGCAGGAGAGGTAAGTGGAATTCCTAGTGTAGCGGTGGAATGCGTAGATATTAGGAAGAACATCAGTGGCGAAGGCGACTTACTGGACTGTAACTGACGCTGAGACACGAAAGTGTGGGGAGCGAACAGGATTAGATACCCTGGTAGTCCACACTGTAAACGATGGATACTAGGTGTAGGAGGTATCGACTCCTTCTGCGCCGAAGCTAACGCATTAAGTATCCCGCCTGGGGAGTACGACCGCAAGGTTGAAACTCAAAGGAATTGACGGGGACCCGCACAAGCAGCGGAGCATGTGGTTTAATTCGAAGCAACGCGAAGAACCTTACCAAGACTTGACATAGTATGCCCACTATAGAAATATAGTTTTCTGAGTTTACTCAGACATATATACAGGTGGTGCATGGTT
>OTU_688_12:Sponge4B:M00485:455:000000000-C2G9R:1:2111:8509:3684;size=12 root; Main genome; Bacteria; Bacteria (superkingdom); Proteobacteria superphylum; Proteobacteria; Gammaproteobacteria; Diplorickettsiales; Diplorickettsiaceae; Rickettsiella
CGTGTAGGTGGTTGACTAGGTTTGATGTGAAATCCCCGGGCTTAACCTGGGAATGGCGTCGAAAACGGGTTGACTAGAGTGAGAGAGAGGGTTGTGGAATTTCCGGTGTAGCGGTGAAATGCGTAGATATCGGAAAGAACATCAGTGGCGAAGGCGACAACCTGGCTCTTAACTGACACTGAGGCGCGAAGGCGTGGGGAGCAAACAGGATTAGATACCCTGGTAGTCCACGCGGTAAACGATGAGAACTGGCTGTGAGGCGTGGGACTTCGGTTCTGCGCGACGTAGCGAAGCTAACGCGTTAAGTTCTCCGCCTGGGGAGTACGGCCGCAAGGTTAAAACTCAAAGAAATTGACGGGGGCCCGCACAAGCGGTGGAGCATGTGGTTTAATTCGATGCAACCCGAAGAACCTTACCTACCCTTGACATCCTTGGAAGGGGGCAGAGATGCCCTTGTGCCGAAAGGAACCAAGAGACAGGTGCTGCATGGCT
>OTU_1265_3:Sponge6B:M00485:455:000000000-C2G9R:1:1111:15621:11048;size=3 root; Main genome; Bacteria; Bacteria (superkingdom); Proteobacteria superphylum; SAR324 clade(Marine group B)
CGTGTAGGCGGATGCATAAGCCAAAAGTGAAAGGTTTGGGCTCAACCCAAAATGGTCTTTTGGAACTGTGCATCTAGAGGAAGTTAGAGGCAAGTGGAATTCCTGGTGTAGGGGTGAAATCCGTAGATATCAGGAGGAACGTCAGCGGCGAAGGCGGCTTGCTGGGACTTTTCTGACGCTGAGGCGCGAAAGCATGGGTAGCAAACAGGATTAGATACCCTGGTAGTCCATGCCGTAAACGATGAGCACTAGATGTGTGAAGAGAATTTATTCTGTTTGCGTGTCACAGCTAACGCAATAAGTGCTCCGCCTGGGGATTACGGTCGCAAGACTAAAACTCAAAGGAATTGACGGGGGCCCGCACAAGCGGTGGAGGATGTGGTTTAATTCGAAGCAACGCGCAGAACCTTACCTGGACTTGAAATCCCGCGCTCGCATCAGAGATGATGTTTTCCCTTCGGGGACGCGGTGACAGGTGCTGCATGGCT
>OTU_1067_4:Sponge6B:M00485:455:000000000-C2G9R:1:2112:6316:8259;size=4 root; Main genome; Bacteria; Bacteria (superkingdom); PVC group (Planctobacteria); Verrucomicrobiota; Verrucomicrobiae; Chthoniobacterales; Xiphinematobacteraceae; Candidatus Xiphinematobacter
TGCGTAGGTGGCGTGGTAAGTCGAATGTGAAATCTCGGAGCTCAACTCCGAAACTGCATTCGATACTACTGTGCTTGAGGATTGTAGAGGAGAATGGAATTCACGGTGTAGCAGTGAAATGCGTAGATATCGTGAGGAAGACCAGTGGCGAAGGCGATTCTCTGGGCAATTCCTGACACTGAGGCACGAAGGCCAGGGTAGCGAACGGGATTAGATACCCCGGTAGTCCTGGCAGTAAACGGTGCACGTTTGGTGTGGGAGGATTCGACCCCTTCCGTGCCGGAGCTAACGCGTTAAACGTGCCGCCTGGGAAGTACGGTCGCAAGATTAAAACTCAAAGAAATTGACGGGGGCCCGCACAAGCGGTGGAGTATGTGGCTTAATTCGATGCAACGCGAAGAACCTTACCTGGCCTTGACATGTATCGTGAAAATCGGTGAAAGCCGGTGACTGCCCGCAAGGGTGATGGGGATACACAGGTGCTGCATGGCT
>OTU_241_36:Sponge2B:M00485:455:000000000-C2G9R:1:2114:21002:11978;size=36 root; Main genome; Bacteria; Bacteria (superkingdom); Proteobacteria superphylum; Proteobacteria; Gammaproteobacteria
CGCGTAGGCGGTGAGGTCAGTCTGATGTGAAAGCCCCGGGCTTAACCTGGGAATGGCATTGGAAACTGCCTGACTGGAGTGTGGTAGAGGAGAGTGGAATTCCCGGTGTAGCGGTGAAATGCGTAGAGATCGGGAGGAACATCTGTGGCGAAGGCGGCTCTCTGGACCAACACTGACGCTGAGGTGCGAAAGCGTGGGGAGCAAACAGGATTAGATACCCTGGTAGTCCACGCTGTAAACGATGAGAACTAGCCGTTGGGGAGATAAATCTTTTTAGTGGCGTAGCTAACGCGATAAGTTCTCCGCCTGGGGAGTACGGCCGCAAGGTTAAAACTCAAATGAATTGACGGGGGCCCGCACAAGCGGTGGAGCATGTGGTTTAATTCGATGCAACGCGAAGAACCTTACCTGCCCTTGACATCCTCGGAACTTTCCAGAGATGGATTGGTGCCTTCGGGAACCGAGTGACAGGTGCTGCATGGCT
>OTU_1730_2:Sponge6B:M00485:455:000000000-C2G9R:1:1119:19017:14644;size=2 root; Main genome; Bacteria; Bacteria (superkingdom); PVC group (Planctobacteria); Verrucomicrobiota; Chlamydiae; Chlamydiales
CGCGTAGGCGGGGATGCAAGTCAGATGTGAAATCCCGGAGCTCAACTCCGGAACTGCATTAGAAACTGCATCTCTTGAGGGTAGTCGGAGAAAACGGAATTCCATGTGTAGCGGTGAAATGCGTAGATATATGGAAGAACACCAGTGGCGAAGGCGGTTTTCTAGATTACTCCTGACGCTGAGGCGCGAAAGCAAGGGTAGCGAACAGGATTAGATACCCTGGTAGTCCTTGCCGTAAACGATGCATACTAGGTGTAGCTGGGCTCAACCCTGGCTGTGCCGTAGCTAACGTGTTAAGTATGCCGCCTGGGGAGTACGCTCGCAAGGGTGAAACTCAAAAGAATTGACGGGGACCCGCACAAGCAGTGGAGCATGTGGTTTAATTCGATGCAACGCGAAGAACCTTACCCAGACTTGACATATAGTGGACCGCCGTAGAAATACGGTTTTCCATAGTGACCGCTATACAGGTGCTGCATGGCT
>OTU_1054_8:Sponge6B:M00485:455:000000000-C2G9R:1:2107:18445:10978;size=8 root; Main genome; Bacteria; Bacteria (superkingdom); Proteobacteria superphylum; Proteobacteria; Alphaproteobacteria
CGCGCAGGCGGTTTATTTAGTTAGGTGTGAAAGCCCCGGGCTTAACCTGGGAACTGCACTTAATACTAATAAACTAGAAAACGGAAGAGGAGAGTGGAATTCCCAGTGTAGAGGTGAAATTCGTAGATATTGGGAAGAACACCAGTGGCGAAAGCGACTCTCTGGTCCGATTTTGACGCTGAGGCGCGAAAGCGTGGGGAGCAAACAGGATTAGATACCCTGGTAGTCCACGCCGTAAACGATGTGTGCTAGTTGTCGGCTAACGCCGGTGACTGAGCTAACGCGTTAAGCACACCGCCTGGGGAGTACGGTCGCAAGATTAAAACTCAAAGGAATTGACGGGGGCCCGCACAAGTGGTGGAGTATGTGGTTTAATTCGAAGCAACGCGCAGAACCTTACCGGCTCTTGAATCCCATGTTTGAGTAACAGAGATGTTATTCTTCAGTTAGGCTGGCATGGTGACAGGTGCTGCATGGCT
>OTU_1369_2:Sponge2B:M00485:455:000000000-C2G9R:1:2115:18802:7142;size=2 root; Main genome; Bacteria; Bacteria (superkingdom); Terrabacteria; Cyanobacteria; Cyanobacteriia; Cyanobacteriales; Xenococcaceae; Pleurocapsa PCC-7319
TCCGCAGGTGGCGATTCAAGTCTGCTGTTAAAGACAGAAGCTCAACTTCTGATGGGCAGTGGAAACTGGATAGCTAGAGTATGGTAGGGGTTGAGGGAATTCCCAGTGTAGCGGTGAAATGCGTAGATATTGGGAAGAACACCAGTGGCGAAGGCGCTCAACTGGGCCATAACTGACACTCAGGGACGAAAGCTAGGGTAGCGAAAGGGATTAGATACCCCTGTAGTCCTAGCTGTAAACGATGAACACTAGGCGTTGCTTGTATCGACCCGAGCAGTGCCGTAGCCAACGCGTTAAGTGTTCCGCCTGGGGAGTACGCACGCAAGTGTGAAACTCAAAGGAATTGACGGGGGCCCGCACAAGCGGTGGAGTATGTGGTTTAATTCGATGCAACGCGAAGAACCTTACCAGGACTTGACATGTCGAGAAGTTCGCCTCATAGCGAATGTACCTTCGGGGACTCGAACACAGGTGGTGCATGGCT
>OTU_1556_2:Sponge5B:M00485:455:000000000-C2G9R:1:2106:8433:7158;size=2 root; Main genome; Bacteria; Bacteria (superkingdom); Proteobacteria superphylum; Proteobacteria; Gammaproteobacteria; Legionellales; Legionellaceae
TGCGTAGGTCGTTGAATAAGTTATCTGTGAAATCCCCGGGCTTAACCTGGGCAGGTCAGATAAGACTGTTTGACTCGAGTATGGGAGAGGGTAGTGGAATTTCCGGTGTAGCGGTGAAATGCGTAGAGATCGGAAGGAACACCAGTGGCGAAGGCGGCTACCTGGCCTGTTACTGACACTGAAGCACGAAAGCGTGGGGAGCAAACAGGATTAGATACCCTGGTAGTCCACGCTGTAAACGATGTCAACTAGCTGTTGGTCATATAAATATGATAAGTGGCGAAGCTAACGCGATAAGTTGACCGCCTGGGGAGTACGGTCGCAAGATTAAAACTCAAAGGAATTGACGGGGGCCCGCACAAGCGGTGGAGCATGTGGTTTAATTCGATGCAACGCGAAGAACCTTACCTACCCTTGACATACAGCGAATTTTGCAGAGATGCGAAAGTGCCTTCGGGAACGCTGATACAGGTGCTGCATGGCT
>OTU_1220_3:Sponge5B:M00485:455:000000000-C2G9R:1:2110:19278:11013;size=3 root; Main genome; Bacteria; Bacteria (superkingdom); Proteobacteria superphylum; Proteobacteria; Gammaproteobacteria; Enterobacterales; Vibrionaceae; Vibrio
CATGCAGGTGGTTCATTAAGTCAGATGTGAAAGCCCGGGGCTCAACCTCGGAACTGCATTTGAAACTGGTGAACTAGAGTGCTGTAGAGGGGGGTAGAATTTCAGGTGTAGCGGTGAAATGCGTAGAGATCTGAAGGAATACCAGTGGCGAAGGCGGCCCCCTGGACAGACACTGACACTCAGATGCGAAAGCGTGGGGAGCAAACAGGATTAGATACCCTGGTAGTCCACGCCGTAAACGATGTCTACTTGGAGGTTGTGGCCTTGAGCCGTGGCTTTCGGAGCTAACGCGTTAAGTAGACCGCCTGGGGAGTACGGTCGCAAGATTAAAACTCAAATGAATTGACGGGGGCCCGCACAAGCGGTGGAGCATGTGGTTTAATTCGATGCAACGCGAAGAACCTTACCTACTCTTGACATCCAGAGAAGCCAGCGGAGACGCAGGTGTGCCTTCGGGAGCTCTGAGACAGGTGCTGCATGGCT
>OTU_366_42:Sponge4B:M00485:455:000000000-C2G9R:1:2114:17148:6478;size=42 root; Main genome; Bacteria; Bacteria (superkingdom); Dependentiae superphylum; Dependentiae; Babeliae; Babeliales; Vermiphilaceae
TGCGTAGACGGCTTATCAAGTCAACTGTTAAATTCTCCGGCCTAACTGGAGGTCAGCAGTAGAAACTGATAGGCTTGAGGTTGGAAGAGAGAAGTGGAATTCTCGGAGTAGCGGTAAAATGCGTAGATCTCGAGAGGAACACCGATGGCGAAGGCAGCTTCTTGGTCCATACCTGACGTTGAGGCACGAAAGCGTGGGGAGCAAACAGGATTAGATACCCTGGTAGTCCACGCCGTAAACGATGATCACTAGACGTTAATTCTGCTTGCAGAATCAGTGTCGTAGCTAACGCGCTAAGTGATCCGCCTGGGGACTACGGTCGCAAGACTAAAACTCAAAGGAATTGACGGGGGCCCGCACAAGCGGTGGAACATGTGGTTTAATTCGACACTACGCGAGGAACCTTACCTAGACTTGACATGCTTTTGACAGCTGTAGAAATACAGTCTTCCTCACTTTGTGAGGACAATTGCACAGGTGCTGCATGGTT
>OTU_1066_4:Sponge6B:M00485:455:000000000-C2G9R:1:2112:22354:3995;size=4 root; Main genome; Bacteria; Bacteria (superkingdom); PVC group (Planctobacteria); Verrucomicrobiota; Omnitrophia; Omnitrophales; Omnitrophaceae; Candidatus Omnitrophus
CATGTAGGTGTTTTGGTAAGTTCTGATTGAAATCCTTCGGCTTAACCGAAGAACGTGTCAGAATACTGCCAAAATTGAGGACGGAAGAGGAGAATGGAATTCCCGGTGTAAGGGTGAAATCTGTAGATATTGGGAGGAACACCAGTGGCGAAAGCGGTTCTCTGGTCCGTATCTGACACTGAAATGCGAAAGCTAGGGGAGTAAACAGGATTAGATACCCTGGTAATCCTAGCCGTAAACGATGGGCACTAGGTGTGGGTCCGCAAGGGTCTGTGCCGCAGTTAACACATTAAGTGCCCCACCTGGGGACTACGACCGCAAGGTTGAAACTCAAAGGAATTGACGGGGACCCGCACAAGCGGTGGAGCATGTGGTTTAATACGACGCTACGCGTGGAACCTTACCAGGACTTGACATACTAGAAGTAGGAACCTGAAAGGGAAACGACCCGTTAAATCGGGAACTAGTACAGGTGTTGCATGGCT
>OTU_1311_3:Sponge6B:M00485:455:000000000-C2G9R:1:2113:13823:12558;size=3 root; Main genome; Bacteria; Bacteria (superkingdom); Proteobacteria superphylum; Proteobacteria; Alphaproteobacteria; Rickettsiales; AB1
TACGTAGGCGGTTTGGTCAGTTAGATGTGAAAGCCCAGGGCTCAACCTTGGAACTGCATTTAATACTGCCAGACTTGAGATCGGAAGAGGAAAGTGGAATTTCTAGTGTAGAGGTGAAATTCGTAGATATTAGAAGGAACATCAGAGGCGAAGGCGACTTTCTGGTCCGATACTGACGCTGAGGTACGAAAGCGTGGGGAGCAAACAGGATTAGATACCCTGGTAGTCCACGCCCTAAACGATGAGAGCTAAACGTCGGGTCTTCGGATTCGGTGTTGGAGCTAACGCATTAAGCTCTCCGCCTGGGGAGTACGGTCGCAAGATTAAAACTCAAAGGAATTGACGGGGGCCCGCACAAGTGGTGGAGCATGTGGTTTAATTCGAAGCAACGCGCAGAACCTTACCAACCCTTGACATAGATATCGCAGATGCCAGAGATGGCGCCCTTCAGTTCGGCTGGATATCATACAGGTGCTGCATGGCT
>OTU_1482_2:Sponge5B:M00485:455:000000000-C2G9R:1:1111:16986:9452;size=2 root; Main genome; Bacteria; Bacteria (superkingdom); FCB group; Bacteroidota; Ignavibacteria; Ignavibacteriales; Melioribacteraceae; IheB3-7
TGCGCAGGCGGACTTGTAAGTCAAGGGTGAAATCCTACAGCTCAACTGTAGAACTGCCTTTGAAACTACAAGTCTTGAGTTCGGAAGAGAGAGGCGGAATTCCAGGTGTAGTGGTGAAATACGTAGATATCTGGAAGAACACCAGAGGCGAAGGCGGTCTCTTGGTCCGTAACTGACGCTGAGGCACGAAAGCGTGGGGAGCAAACAGGATTAGATACCCTGGTAGTCCACGCCGTAAACGATGAATACTAGGTGTCGGGTTTTTAACTCGGTGCCGCAGCAAACGCATTAAGTATTCCACCTGGGGAGTACGATCGCAAGGTTGAAACTCAAAGGAATTGACGGGGGCCCGCACAAGCAGTGGAGCATGTGGTTTAATTCGATGCAACGCGAAGAACCTTACCTAGGCTTGAAATGTAGTGGACAAGCTGTGAAAGCAGCCTTCTCTTCGGAGTCGCTATACAGGTGCTGCATGGCT
>OTU_1037_4:Sponge6B:M00485:455:000000000-C2G9R:1:1102:10194:14247;size=4 root; Main genome; Bacteria; Bacteria (superkingdom); Proteobacteria superphylum; Proteobacteria; Gammaproteobacteria; Diplorickettsiales; Diplorickettsiaceae
CGCGTAGGCGGTGAGATGAGTGTGATGTGAAAGCCCTGGGCTTAACCTAGGAAGTGCATCGCAAACGATCTGACTGGAGTATATGAGAGGGTGGCGGAATTTCCGGTGTAGCGGTGAAATGCGTAGAGATCGGAAGGAACGTCAATGGCGAAGGCAGCCACCTGGCATAATACTGACGCTGAGGCGCGAAAGCGTGGGGAGCGAACAGGATTAGATACCCTGGTAGTCCACGCTGTAAACGATGAGGACTAGATGTTGCTTGGGGAACCGAGCAGTATCGAAGCTAACGCGATAAGTCTTCCGCCTGGGAAGTACGGCCGCAAGGTTGAAACTCAAAGGAATTGACGGGGGCCCGCACAAGCGGTGGAGCATGTGGTTTAATTCGATGCAACGCGAAGAACCTTACCTACTCTTGACATCCTGCGAAGTGAGCAGAGATGCTTATGTGCCGAAAGGAACGCAGAGACAGGTGCTGCATGGCT
>OTU_1613_2:Sponge5B:M00485:455:000000000-C2G9R:1:2112:5427:11012;size=2 root; Main genome; Bacteria; Bacteria (superkingdom); Proteobacteria superphylum; Proteobacteria; Gammaproteobacteria; Enterobacterales; Shewanellaceae; Shewanella
TACGCAGGCGGTTTTTTAAGCCAGATGTGAAAGCCCCGGGCTCAACCTGGGAATAGCATTTGGAACTGGGGAACTAGAGTCTTGTAGAGGGGGGTAGAATTTCAGGTGTAGCGGTGAAATGCGTAGAGATCTGAAGGAATACCGGTGGCGAAGGCGGCCCCCTGGACAAAGACTGACGCTCATGTACGAAAGCGTGGGGAGCAAACAGGATTAGATACCCTGGTAGTCCACGCCGTAAACGATGTCTACTCGGAATTTGGTAACTTAGTTACTGGGTTCCCAAGCTAACGCATTAAGTAGACCGCCTGGGGAGTACGGCCGCAAGGTTAAAACTCAAATGAATTGACGGGGGCCCGCACAAGCGGTGGAGCATGTGGTTTAATTCGATGCAACGCGAAGAACCTTACCTACTCTTGACATCCACAGAACTTACCAGAGATGGTTTGGTGCCTTCGGGAACTGTGAGACAGGTGCTGCATGGCT
>OTU_469_13:Sponge4B:M00485:455:000000000-C2G9R:1:1102:21672:7142;size=13 root; Main genome; Bacteria; Bacteria (superkingdom); PVC group (Planctobacteria); Verrucomicrobiota; Chlamydiae
CGCGTAGGTGGCAATATAAGTTAGATGTGAAAGACCATGGCTCAACTATGGGAGCGCATATAAAACTGTATAGCTTGAGGATAAGCGGAGAAAACGGAATTCCACGTGTAGCGGTGAAATGTGTAGATATGTGGAAGAACACCTGTGGCGAAAGCGGTTTTCTAGTTTAAGCCTGACACTGAGGCGCGAAAGCAAGGGGAGCAAACAGGATTAGATACCCTGGTAGTCCTTGCCGTAAACGATGCATACTTGATGTAGTTAGGCTCAACCCTAGCTGTGTCGAAGCTCACGCGATAAGTATGCCGCCTGAGGAGTACGCTCGCAAGGGTGAAACTCAAAAGAATTGACGGGGACCCGCACAAGCAGTGGAGCATGTGGTTTAATTCGATGCAACGCGAAGAACCTTACCCAGGCTTGACATGCAGAGGAATTATGTAGAGATATATAAGCCGAAAGGCCTCTGTGCAGGTGCTGCATGGCT
>OTU_551_10:Sponge4B:M00485:455:000000000-C2G9R:1:1102:7778:4687;size=10 root; Main genome; Bacteria; Bacteria (superkingdom); Proteobacteria superphylum; Proteobacteria; Alphaproteobacteria; Micavibrionales; Micavibrionaceae
TGCGCAGGCGGACTTGAAAGTCGGGAGTGAAATCCCAGGGCTCAACCCTGGAACTGCTTCCGAAACTCCAAGTCTAGAATCCGATAGAGGTTAGGGGAATTCCTAGTGTAGAGGTGAAATTCGCAGATATTAGGAGGAACACCAGTGGCGTAGGCGCCTAACTGGGTCGGTATTGACGCTCATGTACGAAAGCGTGGGGAGCAAACAGGATTAGATACCCTGGTAGTCCACGCCGTAAACGATGTGTGCTAGTTGTTGGAGTCTTAAGGCTTCAGTGACGCAGAGAAATCATTAAGCACACCGCCTGGGGAGTACGGCCGCAAGGTTAAAACTCAAAGGAATTGACGGGGACCCGCACAAGCGGTGGAGCATGTTCTTTAATTCGAAGCAACGCGAAGAACCTTACCCACACTTGACATCCTTCTTGGGACTTTCAGAGATGATTGTCTTCGGTTCGGCCGGGGAAGTGACAGGTGCTGCATGGCT
>OTU_1445_2:Sponge5B:M00485:455:000000000-C2G9R:1:1102:18897:6976;size=2 root; Main genome; Bacteria; Bacteria (superkingdom); Proteobacteria superphylum; Proteobacteria; Alphaproteobacteria; Reyranellales; Reyranellaceae; Reyranella
AGTGTAGGTGGTTGTCATAGTCAGGTGTGAAAGCCTTGAGCTCAACTCAAGAAATGCACTTGATACTGGGCGACTAGAGGACCGGAGAGGATAGTGGAATTCCCAGTGTAGTGGTGAAATACGTAGAGATTGGGAAGAACACCAGTGGCGAAGGCGGCTATCTGGACGGTTTCTGACACTAAGACTCGAAAGCGTGGGGAGCAAACAGGATTAGATACCCTGGTAGTCCACGCCGTAAACGATGGGTGCTAGACGTTGGCGAGCTTGCTCGTCAGTGTCGCAGCTAACGCGTTAAGCACCCCGCCTGGGGAGTACGGCCGCAAGGTTGAAACTCAAAGGAATTGACGGGGGCCCGCACAAGCGGTGGAGCATGTGGTTCAATTCGACGCAACGCGCAGAACCTTACCAGCCCTTGACATGTGACTCGCCGGCTCCAGAGACGGAGCCTTCGGTTCGGCCGGAGTCAGCACAGGTGCTGCATGGCT
>OTU_1253_3:Sponge6B:M00485:455:000000000-C2G9R:1:1101:20140:7041;size=3 root; Main genome; Bacteria; Bacteria (superkingdom); Proteobacteria superphylum; Desulfobacterota; Desulfobacteria; Desulfobacterales; Desulfobacteraceae
CGCGTAGGCGGTCTTGTCGGTCAGATGTGAAAGCCCAGGGCTCAACCCTGGACGTGCATTTGAAACAGCGAGACTTGAATACTGGAGAGGAGAGCGGAATTCCTGGTGTAGAGGTGAAATTCGTAGATATCAGGAGGAACACCGATGGCGAAGGCAGCTCTCTGGACAGATATTGACGCTGAGGCGCGAAGGCGTGGGTAGCGAACAGGATTAGATACCCTGGTAGTCCACGCAGTAAACGATGTTCACTAGGTGTAGCGGGTATTAAAATCTGCTGTGCCGGAGCTAACGCATTAAGTGAACCGCCTGGGGAGTACGGTCGCAAGACTAAAACTCAAAGGAATTGACGGGGGCCCGCACAAGCGGTGGAGCATGTGGTTTAATTCGACGCAACGCGAAGAACCTTACCTGGGTTTGACATCCTGTGAATAGCCAGGAGACTGGTTAGTGCCTTCGGGAGCACAGAGACAGGTGCTGCATGGCT
>OTU_367_24:Sponge4B:M00485:455:000000000-C2G9R:1:1101:17000:12734;size=24 root; Main genome; Bacteria; Bacteria (superkingdom); Proteobacteria superphylum; Proteobacteria; Gammaproteobacteria; Diplorickettsiales; Diplorickettsiaceae
CGCGTAGGCGGTTATTTAAGTTAGATGTGAAATCCCTGGGCTTAACCTAGGAACTGCATCTGATACTGGATAGCTGGAGTGCTGTAGAGGGTAGTGGAATTTCCGGTGTAGCGGTGAAATGCGTAGATATCGGAAGGAACACCAGTGGCGAAGGCGGCTACCTGGACAGACACTGACGCTGAGGCGCGAGAGCGTGGGTAGCAAACAGGATTAGATACCCTGGTAGTCCACGCTGTAAACGATGAGAACTAGATGTTGGAAGGCTTGGACCTTTTAGTATCGAAGCTAACGCGATAAGTTCTCCGCCTGGGGAGTACGACCGCAAGGTTAAAACTCAAAGGAATTGACGGGGGCCCGCACAAGCGGTGGAGCATGTGGTTTAATTCGATGCAACGCGAAGAACCTTACCTACCCTTGACATGCCAGGAATTTTGCAGAGATGCGAAGGTGCCGAAAGGAACCTGGACACAGGTGCTGCATGGCT
>OTU_1704_2:Sponge6B:M00485:455:000000000-C2G9R:1:1111:10489:17831;size=2 root; Main genome; Bacteria; Bacteria (superkingdom); Proteobacteria superphylum; Proteobacteria; Gammaproteobacteria; EV818SWSAP88
TGCGTAGGCGGATGCTTAAGTCAGATGTGAAAGCCCTGGGCTCAACCTAGGAATTGCATCTGATACTGGGTATCTAGAGTATGGTAGAGGATAGTGGAATTTCAGGTGTAGCGGTGAAATGCGTAGATATCTGAAGGAACACCAGTGGCGAAGGCGACTGTCTGGGCCAATACTGACGCTGAGGTACGAAAGCATGGGTAGCGAACAGGATTAGATACCCTGGTAGTCCATGCCGTAAACGATGAGGACTAGCTGTTGGATGTATAGAAACATCAAGTAGCGAAGCTAACGCGATAAGTTCTCCGCCTGGGGAGTACGGCCGCAAGGCTAAAACTCAAAGGAATTGACGGGGGCCCGCACAAGCGGTGGAGCATGTGGTTTAATTCGATAATAAGCGAAAAACCTTACCTACCCTTGACATCCATGGAATCTTTTAGAGATAGAAGAGTGCTTCGGAACCATGAGACAGGTGCTGCATGGCT
>OTU_1459_2:Sponge5B:M00485:455:000000000-C2G9R:1:1103:8310:3636;size=2 root; Main genome; Bacteria; Bacteria (superkingdom); Proteobacteria superphylum; Proteobacteria; Gammaproteobacteria; Enterobacterales; Colwelliaceae; Thalassotalea
TGCGTAGGCGGTTAATTAAGTCAGATGTGAAATCCCGGGGCTCAACCTCGGAACTGCATTTGAAACTGGTTAACTAGAGTATTGTAGAGGGTGGTGGAATTTCCAGTGTAGCGGTGAAATGCGTAGAGATTGGAAGGAACATCAGTGGCGAAGGCGGCCACCTGGACAAATACTGACGCTGAGGCACGAAAGCGTGGGGAGCAAACAGGATTAGATACCCTGGTAGTCCACGCCGTAAACGATGTCAACTAGCTGTCTGTAGACTTGATCTGTGGGTAGCGTAGCTAACGCGATAAGTTGACCGCCTGGGGAGTACGGCCGCAAGGTTAAAACTCAAATGAATTGACGGGGGCCCGCACAAGCGGTGGAGCATGTGGTTTAATTCGATGCAACGCGAAGAACCTTACCATCCCTTGACATCCACAGAAGCCAGTAGAGATACAGGTGTGCCTTCGGGAACTGTGAGACAGGTGCTGCATGGCT
>OTU_794_6:Sponge6B:M00485:455:000000000-C2G9R:1:2103:20011:8457;size=6 root; Main genome; Bacteria; Bacteria (superkingdom); PVC group (Planctobacteria); Verrucomicrobiota; Omnitrophia; Omnitrophales
TGTGTAGGTGGTTAGGCAAGTTAGATGTGAAAGCCCACGGCTCAACCGTGGAACTGCATTTAAAACTGCTTGACTTGAGTGCATGAGAGGAAAGGGGAATTCTCGGTGTAAGGGTGAAATCTGTAGATATCGAGAGGAACATCAGCGGCGAAGGCGCCTTTCTGGCATGCAACTGACACTGAGACACGAAAGCGTGGGGAGCAAACAGGATTAGATACCCTGGTAGTCCACGCCGTAAACGATGGGTACTAGGTGTTTCCGCCTTAAGGCGGGAGTGCCGCAGCTAACGCATTAAGTACCCCACCTGGGGAGTACGTCGGCAACGATGAAACTCAAAGGAATTGACGGGGACCTGCACAAGCGGTGGAGCATGTGGTTTAATAGGACACTACACCTGGAACCTTACCAGGGCTTGACATTTTAGTGTAAGCCTAATGAAAGTTAGGCCCTCCCTTTGGGACACTAAAACAGGTGTTGCATGGCT
>OTU_558_10:Sponge5B:M00485:455:000000000-C2G9R:1:1102:19217:22849;size=10 root; Main genome; Bacteria; Bacteria (superkingdom); Terrabacteria; Firmicutes; Clostridia; Lachnospirales; Lachnospiraceae; Tyzzerella
TGAGTAGGCGGTTATGCAAGTCATATGTGAAATTCTGGAGCTCAACTCCAGCGCTGCATAAGAAACTGTGTAACTAGAGTACAGGAGAGGTAAGCGGAATTCCTAGTGTAGCGGTGAAATGCGTAGATATTAGGAAGAACACCGGTGGCGAAGGCGGCTTACTGGACTGAAACTGACGCTGAGTCACGAAAGCGTGGGGAGCGAACAGGATTAGATACCCTGGTAGTCCACGCCGTAAACGATGAGTGCTAGGTGTTGGGAAGAGATTCTCGGTGCCGCAGCAAACGCAATAAGCACTCCACCTGGGGAGTACGACCGCAAGGTTGAAACTCAAAGGAATTGACGGGGACCCGCACAAGCGGTGGAGCATGTGGTTTAATTCGAAGCAACGCGAAGAACCTTACCTAAACTTGACATCTCTATGCTAATCTATGTAATGTAGACTTCCTTCGGGACATAGATGACAGGTGGTGCATGGTT
>OTU_1396_2:Sponge3B:M00485:455:000000000-C2G9R:1:2108:12082:16460;size=2 root; Main genome; Bacteria; Bacteria (superkingdom); PVC group (Planctobacteria); Planctomycetota; Planctomycetes; Pirellulales; Pirellulaceae
TACGTAGGCGGTGCGGTAAGTTGGATGTGAAATCCCACGGCTCAACCGTGGAACTGCGTTCAATACTGCCGTGCTTGAGGGAGACAGAGGCGAGCGGAACTGATGGTGGAGCGGTGAAATGCGTTGATATCATCAGGAACACCCGTGGCGAAAGCGGCTCGCTGGGTCTCTTCTGACGCTGAGGTACGAAAGCTAGGGGAGCGAACGGGATTAGATACCCCGGTAGTCCTAGCTGTAAACGATGAGCACTTGGTCGGGGACTCCTCCATAGGTTCCCGGCCGTAGCGAAAGTGTTAAGTGCTCCGCCTGGGGAGTATGGTCGCAAGGCTGAAACTCAAAGGAATTGACGGGGGCTCACACAAGCGGTGGAGGATGTGGCTTAATTCGAGGCTACGCGAAGAACCTTATCCTAGATTTGACATGCATGGATTAACCCCGTGAAAGCGGGGCCACGCCTTCGGGTGGAACATGCACAGGTGCTGCATGGCT
>OTU_363_35:Sponge3B:M00485:455:000000000-C2G9R:1:1101:12205:9828;size=35 root; Main genome; Bacteria; Bacteria (superkingdom); Proteobacteria superphylum; Proteobacteria; Gammaproteobacteria; Pseudomonadales; Halieaceae; Halioglobus
CGCGTAGGTGGTTGTTTAAGTCGGATGTGAAAGCCCTGGGCTCAACCTGGGAACTGCATTCGATACTGGGCAACTAGAGTGCGAGAGAGGGAGGTAGAATTCCACGTGTAGCGGTGAAATGCGTAGATATGTGGAGGAATACCGGTGGCGAAGGCGGCCTCCTGGCTCGACACTGACGCTGAGGTGCGAAAGCGTGGGGAGCAAACAGGATTAGATACCCTGGTAGTCCACGCCGTAAACGATGTCTACTAGCCGTTGGGGTACTTGAGACCTTAGTGGCGCAGCTAACGCACTAAGTAGACCGCCTGGGGAGTACGGCCGCAAGGTTAAAACTCAAATGAATTGACGGGGGCCCGCACAAGCGGTGGAGCATGTGGTTTAATTCGATGCAACGCGAAGAACCTTACCAGGTCTTGACATCCTGAGAATCCTGTAGAGATACGGGAGTGCCTTCGGGAATTCAGTGACAGGTGCTGCATGGCT
>OTU_1231_3:Sponge5B:M00485:455:000000000-C2G9R:1:2113:16750:15010;size=3 root; Main genome; Bacteria; Bacteria (superkingdom); PVC group (Planctobacteria); Verrucomicrobiota; Chlamydiae; Chlamydiales
CGCGTAGGCGGATAAGTAAGTCAGATGTGAAATACCGAGGCTTAACCTCGGTGCTGCATTTGAAACTACTAATCTTGAGGATAGACGGAGAAAGCGGAATTCCACGTGTAGCGGTGAAATGTGTGGATATGTGGAAGAACACCTGTGGCGAAAGCGGCTTTCTAGTTTATTCCTGACGCTGAGGCGCGAGAGCAAGGGGAGCAAACAGGATTAGATACCCTGGTAGTCCTTGCCGTAAACGATGTATACTTGATGTAGTTGGACTCAACCCCGACTGTGTCGTAGCTAACGTGATAAGTATACCGCCTGAGGAGTACGCTCGCAAGGGTGAAACTCAAAAGAATTGACGGGGGCCCGCACAAGCAGTGGAGCATGTGGTTTAATTCGATGCAACGCGCAGAACCTTACCCAGGCTAGAAGTGCAGGGGACAACTCCTGAAAGGGAGCTTCTCGCAAGAGTCGCTGTATAGGTGCTGCATGGCT
>OTU_1104_3:Sponge3B:M00485:455:000000000-C2G9R:1:1111:7602:9959;size=3 No hits
CAAAAGCTGAACCGATTACTGCGATACCCGCGGCGACGGTTGTGCGCGCTCTGCGCCTAGCTAAAAGTATTGCCAGGATAAACATGGCTGCAATTAACACCATGACCCAACTTAGAATTGGCGCTGAAAACGCGTAGAAGGTTCGAGCCTGTGTCAGTGCGGGAACACTCATTAAGACGAACTGCTTGTCGGTTGCCGGAACTGTGATGTTGGCGGCAAACGAAATCCCACTCTCCACCAGTTTTTCTTGGGCTAGAGCGATCACCGAGTCCAAGTTGAGCACTACGTCGTCACCCTGAAGTTCAATGGGCCCACTGGGCTCCTCTTGCAAAATTGCAATGAGTCCTTTTTGTGCTGCCTTGTTGAGCTCAAGCCATGCCCGAGTAAATGCATCTGAGGTAACAAATGT
>OTU_1348_2:Sponge2B:M00485:455:000000000-C2G9R:1:1108:23487:1845;size=2 root; Main genome; Bacteria; Bacteria (superkingdom); Proteobacteria superphylum; Proteobacteria; Alphaproteobacteria; Rhodobacterales; Rhodobacteraceae
CACGTAGGCGGATCAGAAAGTTAGAGGTGAAATCCCAGGGCTCAACCCTGGAACTGCCTTTAAAACTATTGGTCTAGAGTTCGAGAGAGGTGAGTGGAATTCCAAGTGTAGAGGTGAAATTCGTAGATATTTGGAGGAACACCAGTGGCGAAGGCGGCTCACTGGCTCGATACTGACGCTGAGGTGCGAAAGCGTGGGGAGCAAACAGGATTAGATACCCTGGTAGTCCACGCCGTAAACGATGAATGCCAGACGTCAGCAAGCATGCTTGTTGGTGTCACACCTAACGGATTAAGCATTCCGCCTGGGGAGTACGGTCGCAAGATTAAAACTCAAAGGAATTGACGGGGGCCCGCACAAGCGGTGGAGCATGTGGTTTAATTCGAAGCAACGCGCAGAACCTTACCAACCCTTGACATACTCGTCGTCGTCTCAGAGATGAGACTTTCAGCTAGGCTGGACGAGATACAGGTGCTGCATGGCT
>OTU_1204_5:Sponge5B:M00485:455:000000000-C2G9R:1:2105:20636:16939;size=5 root; Main genome; Bacteria; Bacteria (superkingdom); Proteobacteria superphylum; Proteobacteria; Gammaproteobacteria; Burkholderiales; Comamonadaceae; Polaromonas
TGCGCAGGCGGTGATGTAAGACAGTTGTGAAATCCCCGGGCTCAACCTGGGAATTGCATCTGTGACTGCATCGCTAGAGTACGGTAGAGGGGGATGGAATTCCGCGTGTAGCAGTGAAATGCGTAGATATGCGGAGGAACACCGATGGCGAAGGCAATCCCCTGGACCTGTACTGACGCTCATGCACGAAAGCGTGGGGAGCAAACAGGATTAGATACCCTGGTAGTCCACGCCCTAAACGATGTCAACTGGTTGTTGGGTGCATTAGTACTCAGTAACGAAGCTAACGCGTGAAGTTGACCGCCTGGGGAGTACGGCCGCAAGGTTGAAACTCAAAGGAATTGACGGGGACCCGCACAAGCGGTGGATGATGTGGTTTAATTCGATGCAACGCGAAAAACCTTACCTACCTTTGACATGTACGGAACTCGCCAGAGATGGCTTGGTGCTCGAAAGAGAACCGTAACACAGGTGCTGCATGGCT
>OTU_1621_2:Sponge5B:M00485:455:000000000-C2G9R:1:2113:20560:17725;size=2 root; Main genome; Bacteria; Bacteria (superkingdom); Dependentiae superphylum; Dependentiae; Babeliae; Babeliales; UBA12409
TGCGTAGGCTGTTTATCAAGTCAACTGTTAAATTTCTCAGCTTAACTGAGAGTCTGCGGTAGAAACTGGTAAACTAGAGGATGGAAGAGAGAAGTAGAATTCTCGGAGTAGCGGTAAAATGCGTAGATCTCGAGAGGAACACCGATGGCGAAGGCAGCTTCTTGGTCCATTTCTGACGCTGAGGCACGAAAGCGTGGGGAGCAAACAGGATTAGATACCCTAGTAGTCCACGCTGTAAACGATGATCACTAGACGTTAGTCACGCTTGCGTGATTAGTGTCGCAGCTAACGCGTTAAGTGATCCGCCTGGGGAGTACGGTCGCAAGATTAAAACTCAAAGGAATTGACGGGGGTCCGCACAAGCGGTGGAACATGTGGTTTAATTCGACACTACGCGAGGAACCTTACCTAGGCTTGACATACATATGACCGCCCTAGAAACAGGGTTTTTCAAGCGAAAGCTTGGACATATGCACAGGTGCTGCATGGCT
>OTU_1571_2:Sponge5B:M00485:455:000000000-C2G9R:1:2109:10748:16102;size=2 root; Main genome; Bacteria; Bacteria (superkingdom); Proteobacteria superphylum; Proteobacteria; Alphaproteobacteria; Rhizobiales; Xanthobacteraceae
CACGTAGGCGGCTTTCTAAGTCAGGGGTGAAATCCTGGAGCTCAACTCCAGAACTGCCCTTGATACTGGAAAGCTTGAGTTCGGGAGAGGTGAGTGGAACTGCGAGTGTAGAGGTGAAATTCGTAGATATTCGCAAGAACACCAGTGGCGAAGGCGGCTCACTGGCCCGATACTGACGCTGAGGTGCGAAAGCGTGGGGAGCAAACAGGATTAGATACCCTGGTAGTCCACGCCGTAAACGATGGATGCTAGCCGTTGGACAGCTTGCTGTTCAGTGGCGCAGCTAACGCATTAAGCATCCCGCCTGGGGAGTACGGTCGCAAGATTAAAACTCAAAGGAATTGACGGGGGCCCGCACAAGCGGTGGAGCATGTGGTTCAATTCGAAGCAACGCGCAGAACCTTACCAACCCTTGACATGTCCAGTATGGGTTTCAGAGATGAGACCCTTCAGTTCGGCTGGCTGGAACACAGGTGCTGCATGGCT
>OTU_1736_2:Sponge6B:M00485:455:000000000-C2G9R:1:2102:18723:6752;size=2 root; Main genome; Bacteria; Bacteria (superkingdom); Proteobacteria superphylum; Proteobacteria; Gammaproteobacteria; Diplorickettsiales; Diplorickettsiaceae; Aquicella
CGCGTAGGCGGTTTGATGGGTGTGGTGTGAAAGCCCTGGGCTTAACCTGGGCAGTGCATCGCAAACTATGAGACTGGAGTACAAGAGAGGGTGGCGGAATTTCCGGTGTAGCGGTGAAATGCGTAGAGATCGGAAGGAACGTCGATGGCGAAGGCAGCCACCTGGCTTGATACTGACGCTGAGGCGCGAAAGCGTGGGGAGCGAACAGGATTAGATACCCTGGTAGTCCACGCTGTAAACGATGAGGACTAGATGTTGGAAGGGGAACCTTTCAGTATCGAAGCTAACGCGATAAGTCTTCCGCCTGGGAAGTACGGCCGCAAGGTTGAAACTCAAAGGAATTGACGGGGGCCCGCACAAGCGGTGGAGCATGTGGTTTAATTCGATGCAACGCGAAGAACCTTACCTACTCTTGACATCCAACGAATCCGACTGAGAGGTTGGAGTGCCGAAAGGAACGTTGAGACAGGTGCTGCATGGCT
>OTU_1597_2:Sponge5B:M00485:455:000000000-C2G9R:1:2111:20446:6569;size=2 root; Main genome; Bacteria; Bacteria (superkingdom); Terrabacteria; Candidatus Levybacteria
TGCGTAGGCTTCTTGAATAGTCGTACTTTAAAGACTAAGGCTTAACCTTGGGAATGGGTACGATACTTTCAAGATGGAGGATTGTCAGGGATGCTGGAACAGTAGGTGTAGCAGTGAAATGCGTTGATATCTACTGGAACACCAAAGGCGAAGGCAAGCATCTGGGATTTTCCTGACGCTGAGGCACGAAAGCCAGGGGAGCGAAACAGATTAGATACCTGTGTAGTCCTGGCCGTAAACGATGTCCGCTAGCTCTCTCTGCTTACAGAGGGGGTGTAAGCTAACGCGTTAAGCGGACCGCCTGGGGAGTACGGCCGCAAGGCTAAAACTCAAAGGAATTGACGGGGACCCGCACAACCGGTGGAGCGTGTGGTTCAATTCGAGACAAAACGAAAAACCTCACCAGGGTTTGACATGATACCGTTTATGCTTTTGGAAACATTAGCAAATCCGCAAGGATGGTACCACAGGTGCTGCATGGCT
>OTU_771_8:Sponge5B:M00485:455:000000000-C2G9R:1:1109:10654:12169;size=8 root; Main genome; Bacteria; Bacteria (superkingdom); Proteobacteria superphylum; Proteobacteria; Gammaproteobacteria; Pseudomonadales; OM182 clade
CGCGTAGGTGGTTTATTAAGTGGGATGTGAAAGCCCCGGGCTTAACCTGGGAACTGCATTCCAAACTGATGAACTAGAGTACGATAGAGGGGGGTAGAATTCAGAGTGTAGCGGTGAAATGCGTAGATATTCTGAGGAATACCGGTGGCGAAGGCGGCCCCCTGGATTGATACTGACACTGAGGTGCGAAAGCGTGGGGAGCAAACAGGATTAGATACCCTGGTAGTCCACGCCGTAAACGATGTCTACTAGCCGTTGGGAGGCTTGACCTCTTAGTGGCGAAGCTAACGCGATAAGTAGACCGCCTGGGGAGTACGGTCGCAAGATTAAAACTCAAATGAATTGACGGGGGCCCGCACAAGCGGTGGAGCATGTGGTTTAATTCGATGCAACGCGAAAAACCTTACCAGGCCTTGACATCCTGAGAATTCGGTAGAGATACCTTAGTGCCTTCGGGAACTCAGTGACAGGTGTTGCATGGCT
>OTU_260_33:Sponge1B:M00485:455:000000000-C2G9R:1:2115:13877:11330;size=33 root; Main genome; Bacteria; Bacteria (superkingdom); Dependentiae superphylum; Dependentiae; Babeliae; Babeliales; Vermiphilaceae
TGTGTAGGCGGCAATCTAAGTCAACTGTTAAATACTCCGGCCTAACTGGAGATCAGCGGTAGATACTGGGTTGCTAGAGGATGGAAGAGAGAAGTGGAATTCTCGGAGTAGCGGTAAAATGCGTGGATCTCGAGAGGAACACCAATGGCGAAGGCAGCTTCTTGGTCCATTTCTGACGCTGAGACACGAAAGCGTGGGGAGCAAACAGGATTAGATACCCTGGTAGTCCACGCTGTAAACGATGATCACTAGACGTCAGACCTGTTTTACAGGTTTGGTGTCGTAGCTAACGCGCTAAGTGATCCGCCTGGGGACTACGGTCGCAAGATTAAAACTCAAAGGAATTGACGGGGGTCCGCACAAGCGGTGGAACATGTGGTTTAATTCGACAATACGCGAGGAACCTTACCTAGACTTGACATGCTTCTGACAGCCGTAGAAATACGGTCTTCCGAGCTTCGGTTCGGACAGTTGCACAGGTGCTGCATGGCT
>OTU_1134_3:Sponge4B:M00485:455:000000000-C2G9R:1:1116:16380:10695;size=3 root; Main genome; Bacteria; Bacteria (superkingdom); Proteobacteria superphylum; Proteobacteria; Alphaproteobacteria; Paracaedibacterales
CGCGTAGGCGGTTTTGAAAGTTAGATGTGAAAGCCCTGGGCTCAACCCGGGAACTGCATTTAATACTGCAAGACTAGAGTACGATAGAGGAAGGTGGAATTTCTAGTGTAGGAGTGAAATCCGTAGATATTAGAAGGAACACCAGTGGCGAAGGCGACCTTCTGGGTCGTAACTGACGCTAAGGCGCGAAAGCATGGGGAGCAAACAGGATTAGATACCCTGGTAGTCCATGCCCTAAACGATGAATGCTAGACGTTGGGACTTTCAGTTTCGGTGTCGCAGCTAACGCATTAAGCATTCCGCCTGGGGAGTACGGTCGCAAGATTAAAACTCAAAGGAATTGACGGGGGCCCGCACAAGCGGTGGAGCATGTGGTTTAATTCGACGCTACGCGAAAAACCTTACCAGCTTTTGACATGGAAATTAAGAGATCTAGAGATAGATCTTGTCGGTTCGGCCGGATTTCACACAGGTGATGCATGGCT
>OTU_1523_2:Sponge5B:M00485:455:000000000-C2G9R:1:1119:7745:2759;size=2 root; Main genome; Bacteria; Bacteria (superkingdom); PVC group (Planctobacteria); Verrucomicrobiota; Kiritimatiellae; WCHB1-41
TGCGTAGGTGGTCTGGTTAGTCGGATGTGAAATCCCGGGGCTCAACCCCGGAACTGCATCCGAAACTGCCAGACTAGAGTCCAGGAGGGGAGAGCGGAATTCAGAGTGTAGCGGTGAAATGCGTTGATATTCTGAAGAACACCGGCGGCGAAGGCGGCTCTCTGGAATGGAACTGACACTGAGGCACGAAAGCGTGGGTAGCAAACAGGATTAGATACCCTGGTAGTCCACGCCGTAAACGTTGCACACTTGGTGTGGGAGGTATTGACCCCTTCCGTGCCGTAGCTAACGCGTTAAGTGTGCCGCCTGGGGAGTACGGTCGCAAGATTAAAACTCAAAGAAATTGACGGGGGCCCGCACAAGCGGAGGAGCATGTGGCTTAATTCGATGCAACGCGAAGAACCTTACCAGGGCTTGACATGGGAACCCTTCGGGGGTGGTAACGAAAGTTACCTTTATCATCACAGGTGCTGCATGGCT
>OTU_639_8:Sponge4B:M00485:455:000000000-C2G9R:1:2114:12370:16182;size=8 root; Main genome; Bacteria; Bacteria (superkingdom); Terrabacteria; Candidatus Magasanikbacteria
TCCGCAGGTTGTTTTATAAGTCGATTGTTAAATCTTCGGGCTCAACCCGAAGACTGCTGTCGAAACTGTAAAACTAGAGGATGGGAGAGGTAAGCGGAATTCTCGGTGTAGTCGTAATAAGCGCTGATATCGAGAGGAACACCAAAGGCGAAGGCAGCTTACTGGAACAATCCTGACACTCATGGACGAAAGCGTGGGGAGCGAAGCGGATTAGATACCCGCGTAGTCCACGCTGTAAACGATGTGTACTAGGTATTGGAAGTATCGACCCTTTCAGTGCCGTTTAAAAAAGCTAACGCGTTAAGTACACCGCCTGGGGAGTACGATCGCAAGATTAAAACTCAAAGGAATAGACGGGGACCCGCACAAGCGGAGGATCATGCGGTTTAATTCGATGATACGCGGCGAACCTTACCTGGACTTGACATGTAGCTGCAAGCCTCTAGAAACAGAGGCCGCTTTCGAAGGTGCTACACAGGTGCTGCATGGTT
>OTU_149_197:Sponge3B:M00485:455:000000000-C2G9R:1:2115:5531:11340;size=197 root; Main genome; Bacteria; Bacteria (superkingdom); Proteobacteria superphylum; Proteobacteria; Gammaproteobacteria
AGTGTAGGCGGCTTCGTAAGTCGGATGTGAAAGCCCTGGGCTTAACCTGGGAATGGCATTCGAAACTGCGCGGCTAGAGTCTGATAGAGGGAAGTGGAATTCCAGGTGTAGCGGTGAAATGCGTAGAGATCTGGAGGAACACCAGTGGCGAAGGCGGCTTCCTGGATCAAGACTGACGCTGAGGCTCGAAAGCGTGGGGAGCAAACAGGATTAGATACCCTGGTAGTCCACGCCCTAAACGATGTCAACTAGACGTTGGGTTCATTAAGGAACTTAGTGTCGAAGCTAACGCGTTAAGTTGACCGCCTGGGGAGTACGGCCGCAAGGTTGAAACTCAAAGGAATTGACGGGGGCCCGCACAAGCGGTGGAGCATGTGGTTTAATTCGATGCAACGCGAAGAACCTTACCAGCCCTTGACATCCTGGGAATTTTGTAGAGATACATTAGTGCCTTCGGGAATCCAGTGACAGGTGCTGCATGGCT
>OTU_1383_2:Sponge3B:M00485:455:000000000-C2G9R:1:1113:25564:12562;size=2 root; Main genome; Bacteria; Bacteria (superkingdom); Proteobacteria superphylum; Desulfobacterota; Desulfobulbia; Desulfobulbales; Desulfobulbaceae; Desulfobulbus
CGCGCAGGCGGCTTGATAAGTTAGATGTGAAAGCCCACGGCTTAACCGTGGAAGTGCATTTAAAACTGTCAAGCTTGAGTATCAGAGGGGAAAGTGGAATTCCTGGTGTAGAGGTGAAATTCGTAGATATCAGGAGGAATACCAGTGGCGAAGGCGACTTTCTGGCTGAATACTGACGCTGAGGCGCGAAAGCGTGGGGAGCAAACAGGATTAGATACCCTGGTAGTCCACGCCGTAAACGATGTCAACTAGGTGTAGGGGGTGTTGATCCCTTCTGTGCCGCAGCTAACGCATTAAGTTGACCGCCTGGGGAGTACGGTCGCAAGATTAAAACTCAAAGAAATTGACGGGGGCCCGCACAAGCGGTGGAGTATGTGGTTTAATTCGATGCAACGCGAAGAACCTTACCTGGTCTTGACATCCCAAGAATTTCCTGGAAACAGGAAAGTGCCCTTCGGGGAACTTGGTGACAGGTGCTGCATGGCT
>OTU_559_10:Sponge5B:M00485:455:000000000-C2G9R:1:1102:17311:13506;size=10 root; Main genome; Bacteria; Bacteria (superkingdom); Proteobacteria superphylum; Proteobacteria; Gammaproteobacteria; Pseudomonadales; Porticoccaceae
CGCGTAGGCGGTTTGATAAGCTGGATGTGAAAGCCCCGGGCTCAACCTGGGAACTGCATCCAGAACTGTCTGACTAGAATACAATAGAGGTGAGTGGAATTTCCTGTGTAGCGGTGAAATGCGTAGATATAGGAAGGAACATCAGTGGCGAAGGCGACTCACTGGATTGATATTGACGCTAAGGTGCGAAAGCGTGGGGAGCGAACAGGATTAGATACCCTGGTAGTCCACGCCGTAAACGATGTCTACTAGCCGTTGGGATCCTTGAGGTCTTAGTGGCGCAGCTAACGCAATAAGTAGACCGCCTGGGGAGTACGGCCGCAAGGTTAAAACTCAAATGAATTGACGGGGGCCCGCACAAGCGGTGGAGCATGTGGTTTAATTCGAAGCAACGCGCAGAACCTTACCAACCCTTGACATCCTGTGCTACTACCAGAGATGGTACGTTCCCTTCGGGGACGCAGTGACAGGTGCTGCATGGCT
>OTU_89_304:Sponge3B:M00485:455:000000000-C2G9R:1:1101:8974:6250;size=304 root; Main genome; Bacteria; Bacteria (superkingdom); Terrabacteria; Firmicutes; Clostridia; Lachnospirales; Lachnospiraceae
TGCGTAGGCGGTAAGGTAAGTCAGATGTGAAAACCCGGGGCTCAACTTCGGGATTGCATTTGAAACTACTTAACTAGAGTGCAGGAGAGGAAAGTGGAATTCCTAGTGTAGCGGTGAAATGCGTAGATATTAGGAGGAACACCAGTGGCGAAGGCGGCTTTCTGGACTGTAACTGACGCTGAGGCACGAAAGCGTGGGGAGCGAACAGGATTAGATACCCTGGTAGTCCACGCCGTAAACGATGAATGCTAGGTGTCGGGGGTCGAACCTCGGTGCCGCAGCTAACGCATTAAGCATTCCACCTGGGGAGTACGATCGCAAGATTGAAACTCAAAGGAATTGACGGGGACCCGCACAAGCGGTGGAGCATGTGGTTTAATTCGAAGCAACGCGAAGAACCTTACCAGGTCTTGACATACTCTTGATCACTCCGTAACGGGAGTTTTCCTTCGGGACAAGAGATACAGGTGGTGCATGGTT
>OTU_810_6:Sponge6B:M00485:455:000000000-C2G9R:1:2114:16010:7327;size=6 root; Main genome; Bacteria; Bacteria (superkingdom); Terrabacteria
TTCGTAGGCGGATAAGTAAGTGATGGGTTAAAGCCCGCGGCTCAACTGCGGATATGCTCGTCATACTGCTTATCTAGAATTAGTTCGGGGAGGTTGGAATTCTCGGTGGAGGGGTGAAATCCGTTGATATCGAGAGGAACGCCAAGGGTGAAGACAGGCCTCTAGGACTTAATTGACGCTGAGGGACGAAAGCTAGGGTAGCCAAGCGGATTAGAGACCCGTGTAGTCCTAGCTGTAAACGATGAATACTAGTTGGCTGTACTTTTAGTATGGCTGACGTAAGCTAACGCGTTAAGTATTCCGCCTGGGAAGTACGATCGCAAGATTAAAACTCAAAGGAATTGACGGGGGAGCGCACAATCGGTGGATCATGTGGTTTAATTCGATACAAACCGAAGAACCTTACCCAGGCTTGACATATACCTGCAAGCCTATAGAAATATAAGCCGCCTTCGAGGGTGGTATACAGGTGCTGCATGGTT
>OTU_1455_2:Sponge5B:M00485:455:000000000-C2G9R:1:1102:6651:17777;size=2 root; Main genome; Bacteria; Bacteria (superkingdom); Proteobacteria superphylum; Proteobacteria; Alphaproteobacteria; Holosporales
TGCGTAGGCGGCTTCTTAAGCAAGGTGTGAAATCCCTGGGCTTAACCCAGGAACTGCGCTTTGAACTGAGAAGCTAGAGTACGAGAGAGGAAAGTAGAATTCCTAGTGTAGGAGTGAAATCCATAGATATTAGGAGGAATACCAAAGGCGAAGGCAGCTTTCTGGCTCGTAACTGACGCTGAGGCACGAAAGCGTGGGGAGCAAATAGGATTAGATACCCTAGTAGTCCACGCTGTAAACGATGAATGCTAAACGTCGGATTATTTCGGTGTTGCAGCTAACGCATTAAGCATTCCGCCTGGGGAGTACGGTCGCAAGATTAAAACTCAAAGGAATTGACGGGGGCCCGCACAAGCGGTGGAGCATGTGGTTTAATTCGACGCAACGCGAAAAACCTTACCAGCTCTTGACATGGGAACAGAGGTCTTTAGAGATAAAGACCGCGGTTCGGCCGGGTTCTACACAGGTGCTGCATGGCT
>OTU_1512_2:Sponge5B:M00485:455:000000000-C2G9R:1:1116:17913:8587;size=2 root; Main genome; Bacteria; Bacteria (superkingdom); PVC group (Planctobacteria); Verrucomicrobiota; Chlamydiae
GGTCTAGGCGGTCTATTAAGTTTCCTGTGAAAACCCGGGGCTCAACCCCGTGGACTGCAGGGAAAACTGGTAGACTTGAGTATGTGAGACGCGTGCGGAATACTGGGTGTAGCGGTGAAATGCGTAGATATCCAGTAGAACACCAGCGGCGAAGGCGGCCCGCGTGCACATTACTGACGCTGAAGCCCGAAAGCGTGGGGAGCGAACAGGATTAGATACCCTGGTAGTCCACGCCGTAAACGATGTGTACTAGATGTAGGCAGAATCGACCCTGCCTGTGTCACAGCTAACGCGTTAAGTACACCGCCTGGGGAGTACGCTCGCAAGAGTGAAACTCAAAGGAATTGACGGGGACCCGCACAAGCGGTGGAGCATGTTCTTTAATACGACGCAACGCGTAGAACCTTACCAGGACTTGACATGCAGCTGCACATCCGGTGAAAGCCGGACTCCTTCGAGGGTGCTGCACAGGTGTTGCATGGCT
>OTU_1803_2:Sponge6B:M00485:455:000000000-C2G9R:1:2112:8030:2431;size=2 root; Main genome; Bacteria; Bacteria (superkingdom); Dependentiae superphylum; Dependentiae; Babeliae; Babeliales
CGCGTAGGCGGTCCGTTAAGTCAGTTGTTAAAGGCCATGGCTTACCCATGGAAATGCAATTGATACTGGCGGCCTGAGAGGGCAAGAGAGAGAAGTGGAATTCTTGGAGTAGCGGTAAAATGCGTAGATCTCAAGAGGAACACCGATGGCGAAGGCAGCTTCTTGGCTTGTACCTGACGCTGAGGCGCGAAAGCGTGGGGAGCAAACAGGATTAGATACCCTGGTAGTCCACGCCGTAAACGATGATCACTAGATGTCGGATTCGCATAGCGAGTTCGGTGTCAAAGCTAACGCGTTAAGTGATCCGCCTGGGGAGTACGGTCGCAAGATTAAAACTCAAAGGAATTGACGGGGGTCCGCACAAGCGGTGGAACATGTGGTTTAATTCGACACTACGCGAGGAACCTTACCTAGACTTGACATGTTGGTGACCGCTGTAGAGATACAGCTTTCCTGGTTTACCAGGACGCCTACACAGGTGCTGCATGGCT
>OTU_537_23:Sponge2B:M00485:455:000000000-C2G9R:1:2115:23900:8334;size=23 root; Main genome; Bacteria; Bacteria (superkingdom); PVC group (Planctobacteria); Planctomycetota; OM190
CGCGTAGGCTGTCCTGTAAGCGGTGTGTGAAAGCCCGGGGCTCAACCCCGGAACTGCATACCGAACTGCAGGGCTAGAGAACGAGAGGGGACTATGGAACTCTAGGTGGAGCGGTGAAATGCGTAGATATCTAGAGGAACGCCGGTGGCGAAAGCGATAGTCTGGCTCGTTTCTGACGCTGAGGCGCGAAAGCGTGGGTAGCAAACAGGATTAGATACCCTGGTAGTCCACGCCGTAAACGATGAGCACTAGGTAGCCGTGGGATCCGACCCATGGCTGCTGCAGGTAATCCACTAAGTGCTCCGCCTGGGGAGTATGGTCGCAAGGCTGAAACTCAAAGGAATTGACGGGGGCTCACACAAGCGGTGGAGGATGTTGCTTAATTCGAAGCAACGCGAAGAACCTTACCAGGGTTTGACATGCAGGGATTAACCCCGTGAAAGCGGGGGGATTGCCTTCGGGTGTAACCTGTACAGGTGTTGCATGGCT
>OTU_408_20:Sponge3B:M00485:455:000000000-C2G9R:1:1102:17938:11877;size=20 root; Main genome; Bacteria; Bacteria (superkingdom); Proteobacteria superphylum; Proteobacteria; Gammaproteobacteria; Pseudomonadales; Oceanospirillales; Litoricolaceae; Litoricola
CGCGTAGGCGGCTTGGTAAGTTGGATGTGAAAGCCCCGGGCTCAACCTGGGAACTGCATCCAAAACTGCCTAGCTAGAGTATGGTAGAGGATGGCGGAATTTCCTGTGTAGCGGTGAAATGCGTAGATATAGGAAGGAACATCAGTGGCGAAGGCGGCCATCTGGACCAATACTGACGCTGAGGTGCGAAAGCGTGGGGAGCAAACAGGATTAGATACCCTGGTAGTCCACGCCGTAAACGATGAGAACTAGCCGTTGGACATCTTGCATGTTTAGTGGCGCAGCTAACGCGATAAGTTCTCCGCCTGGGGAGTACGGCCGCAAGGTTAAAACTCAAATGAATTGACGGGGGCCCGCACAAGCGGTGGAGCATGTGGTTTAATTCGACGCAACGCGAAGAACCTTACCTACACTTGACATCCTCGGAACTTTCTAGAGATAGATTGGTGCCTTCGGGAACCGAGTGACAGGTGCTGCATGGCT
>OTU_1466_2:Sponge5B:M00485:455:000000000-C2G9R:1:1105:2847:10023;size=2 root; Main genome; Bacteria; Bacteria (superkingdom); Proteobacteria superphylum; Proteobacteria; Gammaproteobacteria
CGTGTAGGCGGTCATATCAAGTCGGGGGTGAACTCCTGGGGCTCAACCTCAGAACTGCCTTCGATACTGATAGACTAGAGTGCGGAAGGGGCCAGTGGAATTTCCAGTGGAGAGGTGAAATTCGTAGAGATTGGAAAGAACACCAGTGGCGAAGGCGACTGGCTGGTCCGCAACTGACGCTGAGGCGCGAAAGCGTGGGGAGCAAACAGGATTAGATACCCTGGTAGTCCACGCCCTAAACGATGTCCACTAGCTATTGGATTTAAGATTCAGTGGCGAAGCTAACGCGTTAAGTGGACCGCCTGGGGAGTACGGTCGCAAGATTAAAACTCAAAGGAATTGACGGGGACCCGCACAAGCGGTGGATGATGTGGTTTAATTCGATGCAACGCGAAAAACCTTACCTGCTCTTGACATGTTCGGAATCTTGTAGAGATACAGGAGTGCCTTCGGGAATCGAAACACAGGTGTTGCATGGCT
>OTU_207_59:Sponge5B:M00485:455:000000000-C2G9R:1:2114:14825:6619;size=59 root; Main genome; Bacteria; Bacteria (superkingdom); Proteobacteria superphylum; Proteobacteria; Alphaproteobacteria; Pelagibacterales; Clade III
TATGTAGGCGGCTAGATAAGTTAATTGTGAAAGCCCAAAGCTTAACTTTGGAATTGCAATTAAAACTATTTAGCTAGAGTATGATAGAGGAAAGCGGAATACATAGTGTAGAGGTGAAATTCGTAGATATTATGTAGAACACCAGTTGCGAAGGCGGCTTTCTGGATCATTACTGACGCTGAGATACGAAAGTATGGGTAGCGAAGAGGATTAGATACCCTCGTAGTCCATACTGTAAACGATGATTATTAGATGTGGGGAATTATTTCTCTGTATCACAGCTAACGCGTTAAATAATCCGCCTGGGGAGTACGACCGCAAGGTTAAAACTCAAATGAATTGACGGGGACCCGCACAAGCGGTGGAGCATGTGGTTTAATTCGAAGCAACGCGCAGAACCTTACCAACCCTTGACATGTTCGTCGCGAGACTAAGAAATTAGTCTCTTCGGTTCGGCCGGACGAAACACAGGTGCTGCATGGCT
>OTU_1420_4:Sponge4B:M00485:455:000000000-C2G9R:1:1113:24934:14799;size=4 root; Main genome; Bacteria; Bacteria (superkingdom); Proteobacteria superphylum; Proteobacteria; Alphaproteobacteria; Rhizobiales; Rhizobiaceae; Ahrensia; Ahrensia marina
CACGTAGGCGGATTGATCAGTTAGAGGTGAAATCCCGGGGCTCAACCCCGGAACTGCCTTTAATACTGTCAGTCTAGAGATCGAGAGAGGTGAGTGGAATTCCGAGTGTAGAGGTGAAATTCGTAGATATTCGGAGGAACACCAGTGGCGAAGGCGGCTCACTGGCTCGATACTGACGCTGAGGTGCGAAAGCGTGGGGAGCAAACAGGATTAGATACCCTGGTAGTCCACGCCGTAAACGATGGAAGCTAGCCGTCGGGCAGTATACTGTTCGGTGGCGCAGTTAACGCATTAAGCTTCCCGCCTGGGGAGTACGGTCGCAAGATTAAAACTCAAAGGAATTGACGGGGGCCCGCACAAGCGGTGGAGCATGTGGTTTAATTCGAAGCAACGCGCAGAACCTTACCAGCCCTTGACATCCCGATCGCGGTTACCAGAGATGGTATCCTTCAGTTAGGCTGGATCGGTGACAGGTGCTGCATGGCT
>OTU_1192_3:Sponge5B:M00485:455:000000000-C2G9R:1:2103:12423:1970;size=3 root; Main genome; Bacteria; Bacteria (superkingdom); Proteobacteria superphylum; Proteobacteria; Gammaproteobacteria; Burkholderiales; Neisseriaceae
TGCGCAGGCGGATATGTAAGTTAGATGTGAAATACCCGAGCTCAACTTGGGAATGGCATTTAAGACTGCATGTCTAGAGTTTGTCAGAGGGGGGTAGAATTCCAAGTGTAGCAGTGAAATGCGTAGAGATTTGGAGGAATACCGGTGGCGAAGGCGGCCCCCTGGGATAGAACTGACGCTCATGCACGAAAGCGTGGGTAGCAAACAGGATTAGATACCCTGGTAGTCCACGCCCTAAACGATGTCTACTTGCTGTTGGGGGTAAAACTTTAGTAGCGAAGCTAACGCGAGAAGTAGACCGCCTGGGGAGTACGGTCGCAAGATTAAAACTCAAAGGAATTGACGGGGACCCGCACAAGCGGTGGATGATGTGGATTAATTCGATGCAACGCGAAGAACCTTACCTGCTCTTGACATGTATGGAAGATTTCAGAGATGAGATTGTGCCTTCGGGAACCATAACACAGGTGCTGCATGGCT
>OTU_513_11:Sponge3B:M00485:455:000000000-C2G9R:1:2111:18205:22947;size=11 root; Main genome; Bacteria; Bacteria (superkingdom); Proteobacteria superphylum; Proteobacteria
TACGTAGGCGGTTATTTAAGTTAGAAGTGAAATCCCGGGGCTTAACCTCGGAACTGCTTTTAATACTGGATAACTAGAGTATGATAGAGGAAAACGGAATTCCTAGTGTAGAGGTGAAATTCGTAGATATTAGGAGGAACATCAAAAGTGAAGACAGTTTTCTAGGTCATTACTGACGCTCAGGTACGAAAGCGTGGGGAGCAAACAGGATTAGATACCCTGGTAGTCCACGCTGTAAACGATGTATGTTCGACGTCAGGATTTAAGTCTTGGTGTCTCAGCTAACGCATTAAACATACCGCCTGGGGAGTACGATCGCAAGATTAAAACTCAAAGGAATTGACGGGGACCCGCACAAGCGGTGGAGCATGTGGTTTAATTCGAAGCTAAGCGAAGAACCTTACCAATTTTTGACATGCCGGTTAAGTCTCTCAGAGATGAGAGATGTCATTTCGGATGGACCGTGCACAGGTGCTGCATGGCT
>OTU_214_52:Sponge3B:M00485:455:000000000-C2G9R:1:2114:14003:11088;size=52 root; Main genome; Bacteria; Bacteria (superkingdom); PVC group (Planctobacteria); Verrucomicrobiota; Chlamydiae; Chlamydiales
CGCGTAGGCTGAAAAGCCAGTCGGGCGTGAAATTCCGGGGCTCAACCCCGGAGCTGCACTCGATACTACTTTTCTAGAGGATAGGCGGAGAAAACGGAATTCCACGTGTAGCGGTGAAATGCGTAGATATGTGGAAGAACACCCGTGGCGAAGGCGGTTTTCTAGCTTATTCCTGACGCTGAGGCGCGAAAGCAAGGGGAGCGAACAGGATTAGATACCCTGGTAGTCCTTGCCGTAAACGATGCATACTAAGTGTAGCTGGATTCAACCCCGGCTGTGCTGAAGCTAACGTATTAAGTATGCCGCCTGGGGAGTACGCTCGCAAGGGTGAAACTCAAAAGAATTGACGGGGACCCGCACAAGCAGTGGAGCATGTGGTTTAATTCGATGCAACGCGAAGAACCTTACCTAGGCTTGACTTATAGCAGACCGCCGTAGAAATACGGTTTCCCTTAGTGGCTGCTATACAGGTGCTGCATGGCT
>OTU_474_20:Sponge4B:M00485:455:000000000-C2G9R:1:2111:10550:15170;size=20 root; Main genome; Bacteria; Bacteria (superkingdom); PVC group (Planctobacteria); Planctomycetota; OM190
CGTGTAGGCGGCCTGTAAAGCGGAGTGTGAAAGCCCGGGGCTCAACCCCGGAACTGCATTCCGAACTGGCAGGCTAGAGGACAGCAGGGGGGTATGGAACTCCAGGTGGAGCGGTGAAATGCGTAGATATCTGGAGGAACGCCGGTGGCGAAAGCGATACCCTGGGCTGTCCCTGACGCTGAGGCGCGAAAGCGTGGGTAGCAAACAGGATTAGATACCCTGGTAGTCCACGCCGTAAACGATGAGCACTAGGTAGCCGTGGGAACCGACCTATGGCTGCCGTAGGAAATCCGTTAAGTGCTCCGCCTGGGGAGTATGGTCGCAAGGCTGAAACTCAAAGGAATTGACGGGGGCTCACACAAGCGGTGGAGGATGTTGCTTAATTCGAAGCAACGCGAAGAACCTTACCAGGGTTTGAAATGCAGGGATTAAACGGGTGAAAGCCTGTGGATTGCCTTCGGGTGTAACCTGCGCAGGTGTTGCATGGCT
>OTU_1421_2:Sponge4B:M00485:455:000000000-C2G9R:1:2105:23748:11126;size=2 root; Main genome; Bacteria; Bacteria (superkingdom); FCB group; Bacteroidota; Bacteroidia; Chitinophagales; Saprospiraceae
TGCGTAGGCGGAAAAATAAGTCAGATGTGAAAGCTTTCAGCTTAACTGGAAAATTGCATTTGATACTGTTTATCTTGAATTAGGTTGAGGTTAGCGGAATGTGACATGTAGCGGTGAAATGCTTAGATATGTCATAGAACACCAATTGCGAAGGCAGCTAACTAGGCCTTAATTGACGCTGAGGCACGAAAGCGTGGGGAGCGAACAGGATTAGATACCCTGGTAGTCCACGCCCTAAACGATGTTTACTCGATGTTTGTATTTATATGAGCATCCAAGGGAAACCGTTAAGTAAACCACCTGGGGAGTACGTTCGCAAGAATGAAACTCAAAGGAATTGACGGGGGTCCGCACAAGCGGTGGAGCATGTGGTTTAATTCGATGATACGCGAGGAACCTTACCTGGGCTCTAATGTGACTGCTATTCTGTGAAAACAGAAGTTCCTTCGGGACAGGAAACAAGGTGCTGCATGGTT
>OTU_1186_5:Sponge5B:M00485:455:000000000-C2G9R:1:1117:20455:7043;size=5 root; Chloroplast; Eukaryota (Chloroplast); Archaeplastida (Chloroplast); Chloroplastida (Chloroplast); Chlorophyta (Chloroplast); Mamiellophyceae (Chloroplast); Mamiellales (Chloroplast); Bathycoccaceae (Chloroplast); Bathycoccus (Chloroplast) (Bathycoccaceae (Chloroplast)); Bathycoccus prasinos (Chloroplast) (Bathycoccus (Chloroplast) (Bathycoccaceae (Chloroplast)))
TCTGTAGGCGGTTTAGAAAGTCTTTTGTGAAATACTTCAGCTCAACTGAGGCTCCGCAAAAGAAACTTCTAGACTTGAGGAAAGTAGAGGTACAGGGAATTTCCGGTGGAGCGGTGAAATGCGTAGATATCGGAAGGAACACCAATATGGCGAAGGCACTGTACTGGGCTTTTCCTGACGCTCAGAGACGAAAGCTGAAGGAGTGATTAGGATTAGATACCCTAGTAATTTCAGCCGTAAACGATGAAAACTCACTGTCGAGCCAATATATGGAGCGGTGGTCAAGCTAACGCGTGAAGTTTTCCGCCTGGGGATTACGCTTGCAAAAGTGAAACTCAAAGGAATTGACGGGGACCCGCACAAGCGGTGGAGTATGTGGTTTAATTCGATGCAACGCGAAAAACCTTACCAGGGTTTGAAATAATTTCAAAACTTCTTGAAAGAGAAGCCTCCTTCGGGATGGAATTACAGGTGGTGCATGGCT
>OTU_1693_2:Sponge6B:M00485:455:000000000-C2G9R:1:1107:21566:5132;size=2 root; Main genome; Bacteria; Bacteria (superkingdom); Acidobacteria superphylum; Acidobacteriota; Thermoanaerobaculia; Thermoanaerobaculales; Thermoanaerobaculaceae; Subgroup 23
CACGTAGGCGGCAATGCAAGTCGCAGGTGAAAGCCCTCGGCTCAACCGAGGAACTGCCTGCGAAACTGCGTTGCTTGAGTCCGGGAGGGGGGAGCGGAATTCCCAGTGTAGCGGTGAAATGCGTAGATACTGGGAGGAACACCGGTGGCGAAGGCGGCTCCCTGGACCGGAACTGACGCTGAGGTGCGAAAGCGTGGGTAGCAAACAGGATTAGATACCCTGGTAGTCCACGCCGTAAACGATGGGCACTAGGTGCAGCGGGTGTCGACCCCTGCTGTGCCGAAGTTAACGCATTAAGTGCCCCGCCTGGGGAGTACGGTCGCAAGGCTGAAACTCAAAGGAATTGACGGGGGCCCGCACAAGCGGTGGAGCATGTGGTTTAATTCGATGCAACGCGAGGAACCTTACCTGGGTTTGAACTGCCGAGGACCGGTACAGAGACGTACCCTTCCCTTCGGGGACTTCGGTGGAGGTGCTGCATGGCT
>OTU_445_16:Sponge2B:M00485:455:000000000-C2G9R:1:2115:7109:15828;size=16 root; Main genome; Bacteria; Bacteria (superkingdom); PVC group (Planctobacteria); Verrucomicrobiota; Verrucomicrobiae; Opitutales
TGCGTAGGTGGCCCTGTGTGTTAGGTGTGAAATCTCGGAGCTCAACTCCGAAATTGCGCCTAAAACTGCAGGGCTAGAGTCTTGGAGAGGTAAGCGGAATTCCTGGTGTAGCGGTGAAATGCGTAGATATCAGGAGGAACACCAAAGGCGAAGGCAGCTTACTGGACAAGAACTGACACTGAGGCACGAAAGCGTGGGGAGCGAAAGGGATTAGATACCCCTGTAGTCCACGCCGTAAACGTTGTACACTAGGTTCCGGTCGATTCGACCCGATCGGGGCTCAAGCTAACGTGATAAGTGTACCGCCTGAGGACTACGGCCGCAAGGCTAAAACTCAAAGGAATTGACGGGGGCCCGCACAAGCGGTGGAGTATGTGGCTTAATTCGATGCAACGCGAAGAACCTTACCTGGCCTTGACATGTACCGGACAGAGTGTGAAAGCACTCCTTCCTTCGGGACTGGTACACAGGTGCTGCATGGCT
>OTU_1121_3:Sponge3B:M00485:455:000000000-C2G9R:1:2110:8107:11448;size=3 root; Main genome; Bacteria; Bacteria (superkingdom); Proteobacteria superphylum; Proteobacteria; Gammaproteobacteria; Diplorickettsiales; Diplorickettsiaceae
CGCGTAGGCGGATAGATGGGTGTGATGTGAAAGCCCTGGGCTTAACCTAGGAAGTGCATCGCAAACTAGCTATCTGGAGTATAAGAGAGGGTGGCGGAATTTCCGGTGTAGCGGTGAAATGCGTAGAGATCGGAAGGAACGTCGATGGCGAAGGCAGCCACCTGGCTTAATACTGACGCTGAGGCGCGAAAGCGTGGGTAGCGAACAGGATTAGATACCCTGGTAGTCCACGCTGTAAACGATGAAGACTAGATGTTGTTAGGGGAACCTGACAGTATCGAAGCTAACGCGATAAGTCTTCCGCCTGGGAAGTACGGCCGCAAGGTTGAAACTCAAAGGAATTGACGGGGGCCCGCACAAGCGGTGGAGCATGTGGTTTAATTCGATGCAACGCGAAGAACCTTACCTACTCTTGACATCCTGCGAATTGAGCTGAGAAGCTCGAGTGCCGAGAGGAACGCAGAGACAGGTGCTGCATGGCT
>OTU_503_17:Sponge1B:M00485:455:000000000-C2G9R:1:2112:6105:6514;size=17 root; Main genome; Bacteria; Bacteria (superkingdom); Dependentiae superphylum; Dependentiae; Babeliae; Babeliales; Vermiphilaceae
TGCGTAGACGGCGCGTTAAGTTTGTTGTTAAATCCTCCGGCTCAACCGGAGATATGCGGCAAATACTGGCGTGCTAGAGGATGGAAGAGAGAAGTGGAATTCTTGGAGTAGCGGTAAAATGCGTAGATCTCAAGAGGAACACCGATGGCGAAGGCAGCTTCTTGGTCCATTCCTGACGTTGAGGCACGAAAGCGTGGGGAGCAAACAGGATTAGATACCCTGGTAGTCCACGCCGTAAACGATAATCACTAGACGTTGATTCTGTTTAACGGGATCAGTGTCGAAGCTAACGCGTTAAGTGATTCACCTGGGAAGTACGGTCGCAAGATTAAAACTCAAATGAATTGACGGGGGTCCGCACAAGCGGTGGAACATGTGGTTTAATTCGACACTACGCGAGGAACCTTACCTAGGCTTGACATGTATTTGACAGTCGTGGAAACACGATCTTTCGAGCTTCGGTTCGGACAGATACACAGGTGCTGCATGGCT
>OTU_1162_7:Sponge5B:M00485:455:000000000-C2G9R:1:1102:25923:7029;size=7 root; Main genome; Bacteria; Bacteria (superkingdom); Proteobacteria superphylum; Proteobacteria; Gammaproteobacteria; Burkholderiales; Comamonadaceae; Hydrogenophaga
TGCGCAGGCGGTTATATAAGACAGATGTGAAATCCCCGGGCTCAACCTGGGAATTGCATTTGTGACTGTATAGCTAGAGTACGGTAGAGGGGGATGGAATTCCGCGTGTAGCAGTGAAATGCGTAGATATGCGGAGGAACACCGATGGCGAAGGCAATCCCCTGGACCTGTACTGACGCTCATGCACGAAAGCGTGGGGAGCAAACAGGATTAGATACCCTGGTAGTCCACGCCCTAAACGATGTCAACTGGTTGTTGGGTCTCTTCTGACTCAGTAACGAAGCTAACGCGTGAAGTTGACCGCCTGGGGAGTACGGCCGCAAGGTTGAAACTCAAAGGAATTGACGGGGACCCGCACAAGCGGTGGATGATGTGGTTTAATTCGATGCAACGCGAAAAACCTTACCCACCTTTGACATGTATGGAAGTTTCCAGAGATGGATTCGTGCTCGAAAGAGAGCCATAACACAGGTGCTGCATGGCT
>OTU_922_10:Sponge2B:M00485:455:000000000-C2G9R:1:1101:7657:9247;size=10 root; Main genome; Bacteria; Bacteria (superkingdom); Proteobacteria superphylum; Proteobacteria; Alphaproteobacteria; Rhodobacterales; Rhodobacteraceae
CGCGTAGGCGGATTAGTAAGTTAGGGGTGAAATCCCAGGGCTCAACCCTGGAACTGCCTTTAATACTGCTAGTCTTGAGTTCGAGAGAGGTGAGTGGAATTCCAAGTGTAGAGGTGAAATTCGTAGATATTTGGAGGAACACCAGTGGCGAAGGCGGCTCACTGGCTCGATACTGACGCTGAGGTGCGAAAGCGTGGGGAGCAAACAGGATTAGATACCCTGGTAGTCCACGCCGTAAACGATGAATGCCAGTCGTCAGCAAGCATGCTTGTTGGTGACACACCTAACGGATTAAGCATTCCGCCGGGGGAGTACGGTCGCAAGATTAAAACTCAAAGGAATTGACGGGGGCCCGCACAAGCGGTGGAGCATGTGGTTTAATTCGAAGCAACGCGCAGAACCTTACCAACCCTTGACATACCTGTCGCGGCTCCAGAGATGGAGCTTTCAGCTAGGCTGGACAGGATACAGGTGCTGCATGGCT
>OTU_1183_3:Sponge5B:M00485:455:000000000-C2G9R:1:1115:9032:14576;size=3 root; Main genome; Bacteria; Bacteria (superkingdom); Proteobacteria superphylum; Proteobacteria; Alphaproteobacteria; Rhodospirillales
TGTGTAGGCGGTTTGATAAGTTAGATGTGAAAGCCCAGGGCTTAACCCTGGAATTGCATTTAAGACTGTTGAACTTGAAGTTTGGAGAGGTTAGCAGAATTCCCAGTGTAGAGGTGAAATTCGTAGATATTGGGAAGAATACCAATGGCGTAGGCAGCTAACTGGCCAAAACTTGACGCTGAGGCACGAAAGCGTGGGGAGCAAACAGGATTAGATACCCTGGTAGTCCACGCCCTAAACGATGTGCGCTCGCTATCTGTACGTTTACGTATGGGTGGCCAAGCTAACGCGATAAGCGCACCGCCTGGGGAATACGATCGCAAGATTAAAACTCAAAGGAATTGACGGGGACCCGCACAAGCGGTGGAGCATGTTCTTTAATTCGATGATACGCGAGAAACCTTACCAGCCCTTGACATGTACATTTTATTTTCTGGAAACAGATTATTTCGGTTCGGCCGGGTGTACACAGGTGTTGCATGGCC
>OTU_143_202:Sponge1B:M00485:455:000000000-C2G9R:1:2114:18466:11094;size=202 root; Main genome; Bacteria; Bacteria (superkingdom); Proteobacteria superphylum; Proteobacteria; Gammaproteobacteria; Burkholderiales; Nitrosomonadaceae; Nitrosomonas
TGCGCAGGCGGTTTTGTAAGTCAGATGTGAAATCCCCGGGCTTAACCTGGGAACTGCGTTTGAAACTACAAAACTAGAGTGTAGCAGAGGGGGGTGGAATTCCATGTGTAGCAGTGAAATGCGTAGAGATATGGAAGAACACCGATGGCGAAGGCAGCCCCCTGGGTTAACACTGACGCTCAGGCACGAAAGCGTGGGGAGCAAACAGGATTAGATACCCTGGTAGTCCACGCCCTAAACGATGTCAACTAGTTGTTGGGTCTTAATAGACTTAGTAACGTAGCTAACGCGTGAAGTTGACCGCCTGGGGAGTACGGTCGCAAGATTAAAACTCAAAGGAATTGACGGGGACCCGCACAAGCGGTGGATTATGTGGATTAATTCGATGCAACGCGAAAAACCTTACCTACCCTTGACATGTACCGAAGCTAGCTGAGAAGCAAGTGTGCCCGAAAGGGAACGGTAACACAGGTGCTGCATGGCT
>OTU_1751_2:Sponge6B:M00485:455:000000000-C2G9R:1:2106:12454:5336;size=2 root; Main genome; Bacteria; Bacteria (superkingdom); Proteobacteria superphylum; Proteobacteria; Alphaproteobacteria; Holosporales
TGCGTAGGCGGTCTTTTAAGCAAGGTGTGAAATCCCTGGGCTCAACCCAGGAACTGCGCTTTGAACTGAGAGACTAGAGTGCGATAGAGGAAAGCGGAATTCCTAGTGTAGGAGTGAAATCCATAGATATTAGGAGGAACACCAAAGGCGAAGGCAGCTTTCTGGGTCGCAACTGACGCTGAGGCACGAAAGCGTGGGGAGCAAATAGGATTAGATACCCTAGTAGTCCACGCCGTAAACGATGAGTGCTAGACGTCGGATTTATTTTCGGTGTCGCAGCTAACGCATTAAGCACTCCGCCTGGGGAGTACGGTCGCAAGATTAAAACTCAAAGGAATTGACGGGGGCCCGCACAAGCGGTGGAGCATGTGGTTTAATTCGACGCAACGCGCAAAACCTTACCAGCTCTTGACATAGAAACAGAGGATTCAGAGATGAATCCGCGGTTCGGCCGGGTTTCTACAGGTGCTGCATGGCT
>OTU_1451_2:Sponge5B:M00485:455:000000000-C2G9R:1:1102:23337:21114;size=2 root; Main genome; Bacteria; Bacteria (superkingdom); FCB group; Bacteroidota; Rhodothermia; Rhodothermales; Rhodothermaceae
TGTGTAGGCGGGACAGTAAGTCAGAGGTGAAATCCCACGGCTCAACCGTGGAACTGCCTTTGATACTGCTGTTCTTGAGTCTCGGAGGGGTTGCTGGAATTCGTGGTGTAGCGGTGAAATGCGTAGATATCACGAGGAACACCAGAGGCGTAGGCGGGCAACTGGACGAGTACTGACGCTGAGGCACGAAAGCGTGGGGAGCAAACAGGATTAGATACCCTGGTAGTCCACGCCGTAAACGATGGATGCTCGATGTCGCCCCTTTTTGGGGCGGTGTCTAAGCTAACGCGTTAAGCATCCCACCTGGGGAGTACGCTCGCAAGAGTGAAACTCAAAGGAATTGACGGGGGCCCGCACAAGCGGTGGAGCATGTGGCTTAATTCGATGCAACGCGAAGAACCTTACCTGGGCTCGAACGCTACCGGACAGCTCCCGAAAGGGAGTCTCCTTCGGGCTGGTAGCGAGGTGCTGCATGGCT
>OTU_845_5:Sponge3B:M00485:455:000000000-C2G9R:1:2113:15875:10896;size=5 root; Main genome; Bacteria; Bacteria (superkingdom); Proteobacteria superphylum; Proteobacteria; Gammaproteobacteria; Chromatiales; Chromatiaceae; Thiohalocapsa
CACGTAGGCGGCTAGGTCAGTCAGATGTGAAAGCCCCGGGCTCAACCTGGGAACTGCATTTGATACTGCCTGGCTTGAGTATGGTAGAGGGAGGTGGAATTCCAGGTGTAGCGGTGAAATGCGTAGATATCTGGAGGAACACCAGTGGCGAAGGCGGCCTCCTGGACCAATACTGACGCTGAGGTGCGAAAGCGTGGGGAGCAAACAGGATTAGATACCCTGGTAGTCCACGCCGTAAACGATGTCGACTAGCCGTTGGATCCATTTAAGGGTTTAGTGGCGCAGCTAACGCGATAAGTCGACCGCCTGGGGAGTACGGCCGCAAGGTTAAAACTCAAAGGAATTGACGGGGGCCCGCACAAGCGGTGGAGCATGTGGTTTAATTCGATGCAACGCGAAGAACCTTACCAGCCCTTGACATCCTCGGAACTTAGCAGAGATGCTTTGGTGCCTTCGGGAGCCGAGTGACAGGTGCTGCATGGCT
>OTU_1771_2:Sponge6B:M00485:455:000000000-C2G9R:1:2109:19623:3196;size=2 root; Main genome; Bacteria; Bacteria (superkingdom); Terrabacteria; Gracilibacteria phylum incertae sedis; Gracilibacteria
TTCGTAGGCGGCTGAACAAGTCCGTAGTTAAATCTGGTAGCTCAACTATCAAACCGCTATGGAAACTGTTCAGCTAGAGATTGACAGAGGCAACTGGAATTCTGCAAGTAGGGGTAAAATCCGTTGATATGCAGAGGAACACCAAAAGCGAAGGCAGGTTGCTGGGTCATTTCTGACGCTGAGGAACGAAAGCGTGGGGAGCAAACAGGATTAGATACCCTGGTAGTCCACGCCGTAAACGATGGATACTCGATGTAGGAGGGACTCGACCCCCTTCTGTGTCTAAGCTAACGCGTTAAGTATCCCGCCTGGGGAGTACGGTCGCAAGATTAAAACTCAAAGGAATAGACGGGGACCCACACAAGCGGTGGAGCATGTGGTTTAATTCGATGATAAACGGGGAACCTTACCCAGGCTTGACATCTCCGGAATTCTTTAGAAATAGAGAAGTGCCGTAAGGAACCGGATGACAGGTGCTGCATGGTC
>OTU_57_655:Sponge1B:M00485:455:000000000-C2G9R:1:1101:9694:5396;size=655 root; Chloroplast; Eukaryota (Chloroplast)
TCTGTAGGTGGTTTATCAAGTTTTTTGTCAAAGATCGGGGCTTAACTCCGGGCAGGCAGAGAAAACTAGTAGACTTGAGTTCGGTAGGGGCAGAGGGAATTCCCGGTGGAGCGGTGAAATGCGTAGAGATCGGGAGGAACACCAAAGGCGAAGGCACTCTGCTGGGCCGCAACTGACACTGAGAGACGAAAGCGAGGGTAGCAAATGGGATTAGATACCCCAGTAGTCCTCGCCGTAAACGATGGATACTAGGTGTTGGATGAGTTCAATCATTCAGTACCGTAGCTAACGCGTGAAGTATCCCGCCTGGGGAGTACGCTCGCAAGAGTGAAACTCAAAGGAATTGACGGGGGCCCGCACAAGCGGTGGAGCATGTGGTTTAATTCGATGCAACGCGAAGAACCTTACCAGGTCTTGACATGTCACTTTTTTCTTGAAAAAGAAAGTTCCCGAGTGAACACAGGTGGTGCATGGCT
>OTU_1603_2:Sponge5B:M00485:455:000000000-C2G9R:1:2112:21225:20220;size=2 No hits
CGTCGAGTGAATATTGATCAAGTGGCAGACTAATTTTTTCCAGTACTGGGCCCGAGAGGCCATCACGTGTTTGTTGACCGAATCAGGGTCGAATTAGTTGCTGGCAACGGTGGCAACGGCATCAGTAGTTTTCGTAGAGAAAAATATGTTGCCCGCGGCGGCCCCGATGGTGGGGACGGCGGACGTGGTGGCAGTATTATTCTCGAAGCGAAGGTTGGAGTCGATTCACTTGCGGGTCTTTCTCATAAAAAGCAATGGCGAGCCGATCACGGAAAGTCAGGTGGACCTCACAATCGCCAGGGGCGATCAGCGAAAGACGTCACCCTTTTGGTCCCGCCGGGCACCATCGTTGTAGACCAATCGACAGGACTTCAGATCAAAGACCTTGCCCGCCCTGGTGAGAAAATCGTAGTAGCCAAGGGTGGTGCTGGGGGCCGTGGGAATGTGCATTTCAA
>OTU_930_4:Sponge2B:M00485:455:000000000-C2G9R:1:2115:22443:11047;size=4 root; Main genome; Bacteria; Bacteria (superkingdom); PVC group (Planctobacteria); Planctomycetota; Planctomycetes; Pirellulales; Pirellulaceae; Blastopirellula
TGCGTAGGCGGCGCTATAAGTCGGGTGTGAAATCCCACGGCTCAACCGTGGAACTGCGCCCGATACTGTAGTGCTTGAGGAAGATAGAGGTGAGCGGAACGAATGGTGGAGCGGTGAAATGCGTTGATATCATTCGGAACACCCGTGGCGAAAGCGGCTCACTGGGTCTTTTCTGACGCTGAGGCACGAAAGCTAGGGGAGCGAACGGGATTAGATACCCCGGTAGTCCTAGCTGTAAACGATGAGCACTAGATCGGGGAGGCCTGAGCCCTCCCGATCGTAGCGAAAGTGTTAAGTGCTCCGCCTGGGGAGTATGGTCGCAAGGCTGAAACTCAAAGGAATTGACGGGGGCTCACACAAGCGGTGGAGGATGTGGCTTAATTCGAGGCTACGCGAAGAACCTTATCCCAGTCTTGACATGCTTAGGAATCTCCTGGAAACAGGAGAGTGCCTTTCGGGGAGCCTTTGCACAGGTGCTGCATGGCT
>OTU_1551_2:Sponge5B:M00485:455:000000000-C2G9R:1:2106:21997:11267;size=2 root; Main genome; Bacteria; Bacteria (superkingdom); PVC group (Planctobacteria); Planctomycetota; BD7-11
CACGTAGGCGGACATGTAAGTCGGGTGTGAAATCCCTCGGCCTAACCGAGGAACTGCGCCCGATACTGTGTGTCTTGAGGGCAGGAGGGGATCGTGGAATTCCTGGTGGAGCGGTGAAATGCGTTGATATCAGGAGGAACACCGGCGGCGAAGGCGACGATCTGGCCTGCTTCTGACGCTGAGGTGCGAAAGCTAGGGGAGCAAACGGGATTAGATACCCCGGTAGTCCTAGCCGTAAACGATGGGTACTAGGTAGGGGGGTCCCAATGCCTCCCTGCTGTAGATAATTTATTAAGTACCCCGCCTGGGGAGTATAGTCGCAAGGCTGAAACTCAAAGGAATTGACGGGGGCTCACACAAGCGGTGGAGCATGTTGTTTAATTCGAAGCAACGCGCAGAACCTTACCTGGGCTTGACATGCTAGTGGTACGAACCTGAAAGGGGGAGGACCCTCTTGCGAGGGAGCTAGCACAGGTGTTGCATGGCT
>OTU_1502_2:Sponge5B:M00485:455:000000000-C2G9R:1:1115:19465:14030;size=2 root; Main genome; Bacteria; Bacteria (superkingdom); Dependentiae superphylum; Dependentiae; Babeliae; Babeliales; Vermiphilaceae
TGTGTAGGCGGCATATCAAGTCAGTTGTTAAATTCTCCGGCTTAACCGGAGGCAAGCGATTGAAACTGGTATACTTGAGGATGGAAGAGAGAAGTGGAATTCTCGGAGTAGCGGTAAAATGCGTAGATCTCGAGAGGAACACCAATGGCGAAGGCAGCTTCTTGGTCCATTTCTGACGCTGAGACACGAAAGCGTGGGGAGCAAACAGGATTAGATACCCTGGTAGTCCACGCCGTAAACGATGATCACTAGACGTTAGCCTCTTTTTTGGGGTTAGTGTCGTAGCTAACGCGTTAAGTGATCCGCCTGGGGAGTACGGTCGCAAGACTAAAACTTAAAGGAATTGACGGGGGCCCGCACAAGCGGTGGAACATGTGGTTTAATTCGACAATACGCGAGGAACCTTACCTAGGCTTGACATGTATTTGATCGCCATAGAAATATGGTTTTCTGGATTTCGGTTCAGACGGGTACACAGGTGCTGCATGGCT
>OTU_1100_3:Sponge2B:M00485:455:000000000-C2G9R:1:2110:24176:11996;size=3 root; Main genome; Bacteria; Bacteria (superkingdom); Proteobacteria superphylum; Proteobacteria; Alphaproteobacteria; Rhizobiales; Rhizobiales Incertae Sedis; Bauldia
CACGTAGGCGGATCGTTAAGTCAGGGGTGAAATCCCGAGGCTCAACCTCGGAACTGCCTTTGATACTGGCGATCTTTGAGTCCGGGAGAGGTGAGTGGAATTCCGAGTGTAGAGGTGAAATTCGTAGATATTCGGAAGAACACCAGTGGCGAAGGCGGCTCACTGGCCCGGTACTGACGCTGAGGTGCGAAAGCGTGGGGAGCAAACAGGATTAGATACCCTGGTAGTCCACGCCGTAAACGATGAATGCTAGCCGTCGGTCAGCATGCTGTTCGGTGGCGCAGCTAACGCATTAAGCATTCCGCCTGGGGAGTACGATCGCAAGATTAAAACTCAAAGGAATTGACGGGGGCCCGCACAAGCGGTGGAGCATGTGGTTTAATTCGAAGCAACGCGAAGAACCTTACCAGGCCTTGACATCCCGGTCGCGATCTCCCGAAAGGGAGATTTTCAGTTAGGCTGGACCGGTGACAGGTGCTGCATGGCT
>OTU_813_6:Sponge6B:M00485:455:000000000-C2G9R:1:2114:9010:6948;size=6 root; Main genome; Bacteria; Bacteria (superkingdom); PVC group (Planctobacteria); Verrucomicrobiota; Omnitrophia; Omnitrophales; Omnitrophaceae; Candidatus Omnitrophus
TATGTAGGTGTCCTGACAAGTCGAATGTGAAATCCCTTGGCTTAACCAAGGAACTGCGTTCGAAACTGTCAGGATTGAGCATGGAAGAGGAGAGTGGAATTCCCGGTGTAAGGGTGAAATCTGTAGATATCGGGAGGAACACCAGTGGCGAAAGCGGCTCTCTGGTCCAAGGCTGACACTGAAATACGAAAGCAAGGGTAGCAAACAGGATTAGATACCCTGGTAGTCCTTGCCGTAAACGATGGACACTAGGTGTAGGCCGTTTTACGGTCTGTGCCGCAGCAAACGCATTAAGTGTCCCACCTGGGGAGTACGGCGGCAACGTTGAAACTCAAAGGAATTGACGGGGACCCGCACAAGCGGTGGAGCATGTGGTTTAATACGACGCTACGCGTGGAACCTTACCAGGGCTTGACATGCATGAAGTAGGAAGCTGAAAGGCAGACGACCCGTTAAGTCGGGAACTTGCACAGGTGTTGCATGGCT
>OTU_1283_3:Sponge6B:M00485:455:000000000-C2G9R:1:2106:7555:11251;size=3 root; Main genome; Bacteria; Bacteria (superkingdom); Proteobacteria superphylum; Proteobacteria; Gammaproteobacteria; Coxiellales; Coxiellaceae
CGCGTAGGCGGACTTTTAAGTCGGATGTGAAATCCCTGGGCTTAACCTAGGAATTGCATCCGATACTGGGAGTCTAGAGTATGGTAGAGGGAAGTGGAATTTCCGGTGTAGCGGTGAAATGCGTAGATATCGGAAAGAACACCAGTGGCGAAGGCGGCTTCCTGGACCAATACTGACGCTGAGGTGCGAAAGCGTGGGGAGCAAACAGGATTAGAGACCCTGGTAGTCCACGCCGTCAACGATGAGAACTAGTTGTTGGGAGGGTTACCCTCTTAGTGACGTAGCTAACGCGTTAAGTTCTCCGCCTGGGGAGTACGGCCGCAAGGCTAAAACTCAAAGGAATTGACGGGGGCCCGCACAAGCGGTGGAGCATGTGGTTTAATTCGATGCAACGCGAAGAACCTTACCTACCCTTGACATCCTCGGAATCTTCTAGAGATAGAAGAGTGCCTTCGGGAACCGAGTGACAGGTGCTGCATGGCT
>OTU_1389_2:Sponge3B:M00485:455:000000000-C2G9R:1:2102:15297:18409;size=2 root; Main genome; Bacteria; Bacteria (superkingdom); Proteobacteria superphylum; Proteobacteria; Gammaproteobacteria; Pseudomonadales; Halieaceae; OM60(NOR5) clade
CGCGTAGGCGGCTTGGTCAGTCAGATGTGAAAGCCCCGGGCTTAACCTGGGAATTGCATTTGATACTGCCTGGCTAGAGTGTGGTAGAGGGAAGTGGAATTCCAGGTGTAGCGGTGAAATGCGTAGATATCTGGAGGAACACCAGTGGCGAAGGCGACTTCCTGGACCAACACTGACGCTGAGGTGCGAAAGCGTGGGTAGCAAACAGGATTAGATACCCTGGTAGTCCACGCCGTAAACTATGTCAACTAGCCGTCGGGTTCATTTAAGAATTTGGTGGCGAAGCTAACGCGATAAGTTGACCGCCTGGGGAGTACGGCCGCAAGGTTAAAACTCAAAGGAATTGACGGGGGCCCGCACAAGCGGTGGAGCATGTGGTTTAATTCGATGCAACGCGAAGAACCTTACCAGCCCTTGACATCCTCGGAACTTTCTAGAGATAGATTGGTGCCTTCGGGAACCGAGTGACAGGTGCTGCATGGCT
>OTU_1119_3:Sponge3B:M00485:455:000000000-C2G9R:1:2106:4612:10419;size=3 root; Main genome; Bacteria; Bacteria (superkingdom); Dependentiae superphylum; Dependentiae; Babeliae; Babeliales
TGCGTAGACGGCGCATTAAGTCACCTGTTAAATTCTTCGGCTCAACCGAAGATCTGCGGGCGATACTGATGTGCTAGAGGATGGAAGAGAGAAGTGGAATTCTCGGAGTAGCGGTAAAATGCGTAGATCTCGAGAGGAACACCGATGGCGAAGGCAGCTTTTTGGTCCATTCCTGACGTTGAGGCACGAAAGCGTGGGGAGCAAACAGGATTAGATACCCTGGTAGTCCACGCTGTAAACGATGATCACTGGATGTTAGTTTTGTTTACAAAATTAGTGTCGTAGCTAACGCGTTAAGTGATCCGCCTGGGGAGTACGGTCGCAAGACTAAAACTCAAAGGAATTGACGGGGGCCCGCACAAGCGGTGGAACATGTGGTTTAATTCGATACTACGCGAGGAACCTTACCTAGACTTGACATGCTTTTGACAGCTGTAGAAATACAGTCTTCTGAATTTCGGTTTAGACAATTGCACAGGTGCTGCATGGCT
>OTU_194_80:Sponge2B:M00485:455:000000000-C2G9R:1:2104:1861:11778;size=80 root; Main genome; Bacteria; Bacteria (superkingdom); Proteobacteria superphylum; Proteobacteria; Gammaproteobacteria; Candidatus Berkiella order incertae sedis; Candidatus Berkiella family incertae sedis; Candidatus Berkiella
TGCGTAGGCGGTTAATTAAGTCAGATGTGAAAGCCCTGGGCTCAACCTGGGAATTGCATTTGATACTGGTTGACTTGAGTATGGGAGAGGGAAGTGGAATTTCCGGTGTAGCGGTGAAATGCGTAGATATCGGAAGGAACACCAGTGGCGAAGGCGACTTCCTGGACCATTACTGACGCTGAGGCACGAAAGCGTGGGGAGCAAACAGGATTAGATACCCTGGTAGTCCACGCCGTAAACGATGAGAACTAGATGTTAGGGGACTTGATCCTCTGGTATCGAAGCTAACGCGATAAGTTCTCCGCCTGGGGAGTACGGCCGCAAGGTTAAAACTCAAAGGAATTGACGGGGGCCCGCACAAGCGGTGGAGCATGTGGTTTAATTCGATGCAACGCGAAGAACCTTACCTACCTTTGAATCCACGGAATCCTCTAGAGATAGAGGAGTGCCTTCGGGAACCGTGTGACAGGTGCTGCATGGCT
>OTU_295_46:Sponge2B:M00485:455:000000000-C2G9R:1:2112:7942:14337;size=46 root; Main genome; Bacteria; Bacteria (superkingdom); Proteobacteria superphylum; Proteobacteria; Gammaproteobacteria; Steroidobacterales; Woeseiaceae; Woeseia
CGCGTAGGCGGTTCTATAAGTCGGATGTGAAAGCCCAGGGCTCAACCCTGGAATTGCATTCGATACTGCAGAACTAGAGTATGGTAGAGGGAAGTGGAATTTCCGGTGTAGCGGTGAAATGCGTAGATATCGGAAGGAACACCAGTGGCGAAGGCGACTTCCTGGGCCAATACTGACGCTGAGGTGCGAAAGCGTGGGGAGCAAACAGGATTAGATACCCTGGTAGTCCACGCCGTAAACGATGAGAACTAGATGTTGGGAGGGTTGCCTCTCGGTGTCGCAGCTAACGCGTTAAGTTCTCCGCCTGGGGAGTACGCCGGCAACGGTAAAACTCAAAGGAATTGACGGGGACCCGCACAAGCGGTGGAGCATGTGGTTTAATTCGATGCAACGCGAAGAACCTTACCTGCCCTTGACATACTCGGAACTTTCCAGAGATGGATTGGTGCCTTCGGGAACCGAGATACAGGTGCTGCATGGCT
>OTU_729_6:Sponge2B:M00485:455:000000000-C2G9R:1:2108:13206:12264;size=6 root; Main genome; Bacteria; Bacteria (superkingdom); Terrabacteria; Firmicutes; Bacilli; Bacillales; Bacillaceae; Fictibacillus
CGCGCAGGCGGTCTCTTAAGTCTGATGTGAAAGCCCACGGCTCAACCGTGGAGGGTCATTGGAAACTGGGAGACTTGAGTGCAGGAGAGAAAAGTGGAATTCCACGTGTAGCGGTGAAATGCGTAGAGATGTGGAGGAACACCAGTGGCGAAGGCGGCTTTTTGGCCTGTAACTGACGCTGAGGCGCGAAAGCGTGGGGAGCAAACAGGATTAGATACCCTGGTAGTCCACGCCGTAAACGATGAGTGCTAGGTGTTGGGGGGTTCCACCCTCAGTGCTGAAGTTAACACATTAAGCACTCCGCCTGGGGAGTACGACCGCAAGGTTGAAACTCAAAGGAATTGACGGGGGCCCGCACAAGCAGTGGAGCATGTGGTTTAATTCGAAGCAACGCGAAGAACCTTACCAGGTCTTGACATCCTCTGACCACTCTAGAGATAGAGCTTTCCCCTTCGGGGGACAGAGTGACAGGTGGTGCATGGTT
>OTU_1034_6:Sponge6B:M00485:455:000000000-C2G9R:1:1101:4836:9016;size=6 root; Main genome; Bacteria; Bacteria (superkingdom); Terrabacteria
TACGTAGGTGTCTTCGTAAGTCTCTGGTGAAATCTCCGGGCTTAACTCGGAAATGGTCAGAGAAACTGCGAGGATTGAGTGTGGTAGAGGCAGATGGAATGGTTGGTGTAGCGGTAAAATGCGTTGATATCAACCAGAACACCAGTGGCGAAGGCGATCTGCTGGACCATTACTGACACTGAGGTACGAAAGCGTGGGTAGCGAACGGGATTAGATACCCCGGTAGTCCACGCCGTAAACGATGGGTGCTAGGTATTCGGGGAATAGACCCCCTGGGTATCGAAGCTAACGCGTTAAGCACCCCGCCTGGGGAGTACGAGCGCAAGCTTAAAACTCAAAGGAATTGACGGGGGCCCGCACAAGCGGTGGAGCGTGTGGTTTAATTCGACGCTAAGCGAAGAACCTTACCAGGGTTTGACATCCTGATCGTATCCCTTGGAAACTTGGGAGTCAGTTTGCTGGATCGGTGACAGGTGCTGCATGGTC
>OTU_1625_2:Sponge5B:M00485:455:000000000-C2G9R:1:2113:8881:3658;size=2 root; Main genome; Bacteria; Bacteria (superkingdom); Terrabacteria; Parcubacteria
TGGGTAGGCGGATATAGCAGTCAATCGTTAAATCACTGGGCTCAACCCAGTAATCGCGATTGAAACACTATGTCTAGAGATAAGTAGAGGTCAACGGAACTCATGGTGTAGCAGTGAAATGCGTTGATATCATGGGGAACACCAAATGCGAAGGCAGTTGACTGGGCTTTATCTGACGCTGAGCCACGAAAGTGTGGGGAGTGAAGGGGATTAGATACCCCCGTAGTCCACACCGTAAACGCTGTACACTCGACATTGGGAGTTTCGACCCTTTCAGTGTCTTAGCTAACGCGATAAGTGTACCGCCTGGGAAGTACGGCCGCAAGGTTAAAACTCAAAGGAATAGACGGGGATCCGCACAAGCGGTGGAGCATGTGGTTTAATTCGACACAACGCGAGGAACCTTACCAGGGTTAGTATCCTGCTGCACGCCTTGAGAAATCAAGGAAGCCTACGAGGGTGCAGGACAGGCGTTGCATGGTT
>OTU_590_12:Sponge4B:M00485:455:000000000-C2G9R:1:2114:3414:16947;size=12 root; Main genome; Bacteria; Bacteria (superkingdom); PVC group (Planctobacteria); Verrucomicrobiota; Chlamydiae; Chlamydiales
CGCGTAGGCGGGAAAGGAAGTCAGATGTGAAATTCCGGTGCTCAACATCGGACCTGCACCTGAAACTCCTTTTCTTGAGGGTAGACGGAGAAAGCGGAATTCCACAAGTAGCGGTGAAATGCGTAGATATGTGGAAGAACACCTGTGGCGAAAGCGGCTTTCTAGTTTATACCTGACGCTGAGGCGCGAGAGCGAGGGGAGCAAACAGGATTAGATACCCTGGTAGTCCTCGCTGTAAACGATGTGTACTTGATGTAACCGGACTCAACCCCGGTTGTGTCGTAGCTAACGTGTTAAGTACACCGCCTGGGGAGTACGCTCGCAAGAGTGAAACTCAAAAGAATTGACGGGGGCCCGCACAAGCAGTGGAGCATGTGGTTTAATTCGATGCAACGCGAAGAACCTTACCCAGACTTGACATGCAGTGGCCAGCTTCAGAAATGAAGTTTTCCTTCGGGACCATTGCACAGGTGCTGCATGGCT
>OTU_1139_3:Sponge4B:M00485:455:000000000-C2G9R:1:2109:16987:13604;size=3 root; Main genome; Bacteria; Bacteria (superkingdom); PVC group (Planctobacteria); Planctomycetota; Planctomycetes; Planctomycetales
TGCGTAGGCGGCCAATTAAGTAGGGTGTGAAAGGCCTCGGCTCAACCGGGGCATTGCGCTCTAGACTGATTGGCTCGAGTGAGATAGGGGTGTGCGGAACTTCCAGTGGAGCGGTGAAATGTGTTGATATTGGAAGGAACGCCGGTGGCGAAAGCGGCACACTGGGTCTCAACTGACGCTGAGGCACGAAAGCCAGGGGAGCGAACGGGATTAGATACCCCGGTAGTCCTGGCTGTAAACGATGAGCACTAGACGGGAGGGGCTTTATGCCCATTCGGTCGCAGCGAAAGCACTAAGTGCTCCGCCTGGGGAGTATGGTCGCAAGGCTGAAACTCAAAGGAATTGACGGGGGCTCACACAAGCGGTGGAGCATGTGGCTTAATTCGAGGCAACGCGAAGAACCTTATCCTAGGTTGAACTACGGCGGATGGCTCGCCTGAAAGGGATGAGTCTGCCTTCGGGTGAAACGTCGATAGGTGCTGCATGGCT
>OTU_850_5:Sponge4B:M00485:455:000000000-C2G9R:1:2105:24349:8171;size=5 root; Main genome; Bacteria; Bacteria (superkingdom); Proteobacteria superphylum; Proteobacteria; Gammaproteobacteria; Coxiellales; Coxiellaceae; Coxiella
CGCGTAGGTGGATATTTAAGTCGAATGTGAAAGCCCTAGGCTTAACCTAGGAATTGCATCCGATACTGGGTATCTAGAGTATAGTAGAGGGAAGTGGAATTTCCGGTGTAGCGGTGAAATGCGTAGATATCGGAAGGAACATCAGTGGCGAAGGCGACTTCCTGGACTAATACTGACACTGAGGTGCGAAAGCGTGGGGAGCAAACAGGATTAGAGACCCTGGTAGTCCACGCCGTCAACGATGAGAACTAGACGTTGGGAGGGTCTCCTCTTAGTGTCGAAGCTAACGCGATAAGTTCTCCGCCTGGGGAGTACGGCCGCAAGGTTAAAACTCAAAGGAATTGACGGGGGCCCGCACAAGCGGTGGAGCATGTGGTTTAATTCGATGCAACGCGAAGAACCTTACCTACTCTTGACATCCTTGGAATCCTCTAGAGATAGAGGAGTGCCTTCGGGAACCAAGTGACAGGTGCTGCATGGCT
>OTU_169_69:Sponge1B:M00485:455:000000000-C2G9R:1:1101:11132:17159;size=69 root; Main genome; Bacteria; Bacteria (superkingdom); FCB group; Bacteroidota; Bacteroidia; Flavobacteriales; Flavobacteriaceae
TCCGTAGGTGGGCCATTAAGTCAGGGGTGAAAGTCTGCAGCTCAACTGTAGAATTGCCTTTGATACTGGTGGTCTTGAGTCGTTGTGGGGTTGCCGGAACATGTGGTGTAGCGGTGAAATGCATAGATATCACATAGAACACCGATCGCGAAGGCAGGTGACCAACAACGTACTGACACTGATGGACGAAAGCGTGGGTAGCGAACGGGATTAGATACCCCGGTAGTCCACGCCGTAAACGATGGATACTAGCTGTCGGGACCTCGGTCTCGGCGGCCAAGCGAAAGTGATAAGTATCCCACCTGGGGAGTACGTTCGCAAGAATGAAACTCAAAGGAATTGACGGGGGCCCGCACAAGCGGTGGAGCATGTGGTTTAATTCGATGATACGCGAGGAACCTTACCAGGGCTTAAATGCATTATGACAGGGCTGGAGACAGCTTTTTCTTCGGACATTTTGCAAGGTGCTGCATGGTT
>OTU_1145_3:Sponge4B:M00485:455:000000000-C2G9R:1:2113:11170:2603;size=3 root; Main genome; Bacteria; Bacteria (superkingdom); Proteobacteria superphylum; Proteobacteria; Gammaproteobacteria; Diplorickettsiales
CACGTAGGTGGTTGAGTAAGTTTGATGTGAAAGCCCCGGGCTTAACCTGGGAATAGCGTTGAAGACTGCTTAACTAGAGTCGGACAGAGGGTAGTGGAATTTCCGGTGTAGCGGTGAAATGCGTAGAGATCGGAAAGAACACCAGTGGCGAAGGCGTCTACCTGGGTCCAGACTGACACTGAGGTGCGAAAGCATGGGGAGCAAACAGGATTAGATACCCTGGTAGTCCATGCTGTAAACGATGAGAACTGGATGTGCGGAAAGAAAAATCTTTTTGCGTATCGAAGCTAACGCGTTAAGTTCTCCGCCTGGGGAGTACGGTCGCAAGATTAAAACTCAAAGGAATTGACGGGGGCCCGCACAAGCGGTGGAGCATGTGGTTTAATTCGATGCAACGCGAAGAACCTTACCTACTCTTGACATCCATGGGATCTGACTGAAAGGTTGGAGTGCCGAAAGGAACTGTGAGACAGGTGCTGCATGGCT
>OTU_521_13:Sponge4B:M00485:455:000000000-C2G9R:1:2114:16341:7394;size=13 root; Main genome; Bacteria; Bacteria (superkingdom); Proteobacteria superphylum; Proteobacteria; Gammaproteobacteria; Legionellales; Legionellaceae; Legionella
TGCGTAGGTTGTTGAATAAGTTATCTGTGAAAGCCCTGGGCTCAACCTGGGAAGGTCAGATAAGACTGTTTGACTCGAGTATGGGAGAGGGTAGTGGAATTTCCGGTGTAGCGGTGAAATGCGTAGAGATCGGAAGGAACACCAGTGGCGAAGGCGGCTACCTGGCCTAATACTGACACTGAAGTACGAAAGCGTGGGGAGCAAACAGGATTAGATACCCTGGTAGTCCACGCTGTAAACGATGTCAACTAGCTGTTGGTCATATGAATATGATTAGTGGCGCAGCAAACGCGATAAGTTGACCGCCTGGGGAGTACGGTCGCAAGATTAAAACTCAAAGGAATTGACGGGGGCCCGCACAAGCGGTGGAGCATGTGGTTTAATTCGATGCAACGCGAAGAACCTTACCTACCCTTGACATACAGTGAATTTTGCAGAGATGCGAAAGTGCCTTCGGGAGCACTGCTACAGGTGCTGCATGGCT
>OTU_897_5:Sponge6B:M00485:455:000000000-C2G9R:1:1102:25900:6405;size=5 root; Main genome; Bacteria; Bacteria (superkingdom); Proteobacteria superphylum; Proteobacteria; Gammaproteobacteria; Burkholderiales; Neisseriaceae
TGCGCAGGCGGATATGTAAGTTAGAAGTGAAATCCCCGGGCTCAACCTGGGAACTGCTTTTAAGACTGCGTATCTAGAGTTTGTCAGAGGGGGGTGGAATTCCAAGTGTAGCAGTGAAATGCGTAGAGATTTGGAGGAACACCGATGGCGAAGGCAGCCCCCTGGGATAAAACTGACGCTCATGCACGAAAGCGTGGGTAGCAAACAGGATTAGATACCCTGGTAGTCCACGCCCTAAACGATGTCTACTTGCTGTTGGGGGTAACCTTAGTAGCGAAGCTAACGCGAGAAGTAGACCGCCTGGGGAGTACGGTCGCAAGATTAAAACTCAAAGGAATTGACGGGGACCCGCACAAGCGGTGGATGATGTGGATTAATTCGATGCAACGCGAAAAACCTTACCTGCTCTTGACATGTACGGAAGACTTCAGAGATGAGGTTGTGCCTTCGGGAACCGTAACACAGGTGCTGCATGGCT
>OTU_1360_2:Sponge2B:M00485:455:000000000-C2G9R:1:2113:21121:6160;size=2 root; Main genome; Bacteria; Bacteria (superkingdom); Proteobacteria superphylum; Bdellovibrionota; Oligoflexia; Silvanigrellales; Silvanigrellaceae; Silvanigrella
TTCGTAGGCGGGATTGAAAGTCAAGTGTGAAATCCCCGAGCTTAACTCGGGACGTGCATTTGAAACTCCAATTCTTGAGTCATAGAGAGGGTAATGGAATTGTTGGTGTAGGAGTGACATCCGTAGAGATCAACAGGAACATCAGAGGCGAAAGCGGTTACCTGGCTATGTACTGACGCTGAGGAACGAAAGTGTGGGGAGCAAACAGGATTAGATACCCTGGTAGTCCACACCATAAACGATGATAACTAGGTGTTGGGGGAGTTGACCCCCTCAGTACCGTAGCTCACGCGCTAAGTTATCCGCCTGGGGAGTACGGCCGCAAGGCTAAAACTCAAAGGAATTGACGGGGGCCCGCACAAGAGGTGGAGTATGTGGTTTAATTCGAAGCAACGCGAAGAACCTTACCTGGGTTTGACATCCCGTGAAAAGTGCAGAGATGCATAATAGCCGCAAGGCACACGGAGACAGGTGCTGCATGGCT
>OTU_174_69:Sponge3B:M00485:455:000000000-C2G9R:1:1101:13721:16069;size=69 root; Main genome; Bacteria; Bacteria (superkingdom); FCB group; Bacteroidota; Bacteroidia; Cytophagales; Cyclobacteriaceae; Ekhidna
TACGTAGGCGGATTTTTAAGTCCGTGGTGAAAGCCTACAGCTTAACTGTAGAACTGCCATGGATACTGGAAATCTTGAATTTAGTTGAGGTAAGCGGAATTTATGATGTAGCGGTGAAATGCATAGATATCATAAAGAACACCTATTGCGAAGGCAGCTTGCTAGACTTGAATTGACGCTGAGGTACGAAAGCGTGGGGAGCGAACAGGATTAGATACCCTGGTAGTCCACGCCGTAAACGATGATTACTCGCTACTGGTGATATACTATCAGTGGCCAAGCGAAAGCATTAAGTAATCCACCTGGGGAGTACGCTCGCAAGAGTGAAACTCAAAGGAATTGACGGGGGTCCGCACAAGCGGTGGAGCATGTGGTTTAATTCGATGATACGCGAGGAACCTTACCTGGGCTCTAATGTGAATGCAATCTCTAGAGATAGAGAGTTCTTCGGACATGAAACAAGGTGCTGCATGGCT
>OTU_1281_3:Sponge6B:M00485:455:000000000-C2G9R:1:2106:26733:15720;size=3 root; Main genome; Bacteria; Bacteria (superkingdom); PVC group (Planctobacteria); Verrucomicrobiota; Omnitrophia; Omnitrophales
CAAGTAGGTGGCCGAGCAAGTCGGTTGTGAAATCCCAGGGCTCAACCCTGGAACTGCAATTGAAACTACTCGGCTTGAGTATCGGAGAGGTGAGGGGAATTCTCGGTGTAAGGGTGAAATCTGTAGATATCGAGAGGAACACCAGTGGCGAAGGCGCCTCACTGGCCGGTTACTGACGCTGAATTGCGAAAGCAAGGGGAGCAAACAGGATTAGATACCCTGGTAGTCCTTGCCGTAAACGATGTGGATTAGGTGCTGGGAGTGTCGATCCTTCCGGTGCCGCAGTTAACGCATTAAATCCACCACCTGGGGAGTACGGTCGCAAGACTGAAACTCAAAGGAATTGACGGGGACCCGCACAAGCGGTGGAGCATGTGGTTCAATTCGAGGCTACGCGAGGAACCTTACCTGGGCTTGACATGATATCAGTAGTCCTGATGAAAGTCGGGGCGACCGTATCCAATCGGAGGTTATCACAGGTGCTGCATGGCT
>OTU_1004_4:Sponge5B:M00485:455:000000000-C2G9R:1:2109:20700:6757;size=4 root; Main genome; Bacteria; Bacteria (superkingdom); Proteobacteria superphylum; Proteobacteria; Gammaproteobacteria; Enterobacterales; Vibrionaceae; Aliivibrio
CATGCAGGTGGTTCATTAAGTCAGATGTGAAAGCCCGGGGCTCAACCTCGGAACCGCATTTGAAACTGGTGAACTAGAGTGCTGTAGAGGGGGGTAGAATTTCAGGTGTAGCGGTGAAATGCGTAGAGATCTGAAGGAATACCAGTGGCGAAGGCGGCCCCCTGGACAGACACTGACACTCAGATGCGAAAGCGTGGGGAGCAAACAGGATTAGATACCCTGGTAGTCCACGCCGTAAACGATGTCTACTTGGAGGTTGTGGCCTTGAGCCGTGGCTTTCGGAGCTAACGCGTTAAGTAGACCGCCTGGGGAGTACGGTCGCAAGATTAAAACTCAAATGAATTGACGGGGGCCCGCACAAGCGGTGGAGCATGTGGTTTAATTCGATGCAACGCGAAGAACCTTACCTACTCTTGACATCTACAGAATTCGCTAGAGATAGCTTAGTGCCTTCGGGAACTGTAAGACAGGTGCTGCATGGCT
>OTU_1170_3:Sponge5B:M00485:455:000000000-C2G9R:1:1108:9649:14315;size=3 root; Chloroplast; Eukaryota (Chloroplast)
TCTGTAGGTTGATTTTTAAGTCTTTTGTTAAATATATAAGCTTAACTTATAAAATGCAAAAGAAACTATTTATCTTGAGTTTAATAGAGGTAAAGGGAATTTCCAGAGAAGCGGTGAAATGCGTAGATATTGGAAAGAACACCAAAGGCGAAGGCACTTTACTGGGTTAAAACTGACACTGAGAGACGAAAGCTAGGGTAGCAAACGGGATTAGATACCCCGGTAGTCCTAGCCGTAAACGATGGATACTAGATGTTGTATAAATAAATATACAGTGTCGTAGCTAACGCGTTAAGTATCCCGCCTGGGAAGTATGCTCGCAAGAGTGAAACTCAAAGGAATTGACGGGGGTCCGCACAAGCGGTGGAGCATGTGGTTTAATTCGATGCAACACGAAGAACCTTACCAGAATTTGACATGAAGAGAAATTTTTTTAATAAAAAATGTGCTACGGCCTCTTACACAGGTGGTGCATGGCT
>OTU_687_7:Sponge4B:M00485:455:000000000-C2G9R:1:2109:24618:19460;size=7 root; Main genome; Bacteria; Bacteria (superkingdom); Proteobacteria superphylum; Proteobacteria; Gammaproteobacteria; EC3
CTCGTAGGTGGTTTATCAAGTTGGCTGTGAAAGCCCCGGGCTCAACCTGGGAAGGCCAGTCAAAACTGATTGACTAGAGTACAGTAGAGGGTAGTGGAATTTCCGGTGTAGCGGTGAAATGCGTAGATATCGGAAGGAACATCAGTGGCGAAGGCGGCTACCTGGACTGATACTGACACTGAGGAGCGAAAGCGTGGGGAGCGAACAGGATTAGATACCCTGGTAGTCCACGCCGTAAACGATGAGAACTAGCCGTTGGGATCCTTAGAGGTCTTAGTGGCGCAGCTAACGCGTTAAGTTCTCCGCCTGGGGAGTACGGCCGCAAGGTTAAAACTCAAAGGAATTGACGGGGGCCCGCACAAGCGGTGGAGCATGTGGTTTAATTCGATGCAACGCGAAGAACCTTACCTACTCTTGACATCCTTCGGAGCTTGTAGAGATACGAGTGTGCCTTCGGGAACGGAGTGACAGGTGCTGCATGGCT
>OTU_346_22:Sponge1B:M00485:455:000000000-C2G9R:1:2114:16347:5682;size=22 root; Main genome; Bacteria; Bacteria (superkingdom); Proteobacteria superphylum; Proteobacteria; Gammaproteobacteria; Ga0077536
CGCGTAGGCGGCAAGGTCAGTCGGATGTGAAAGCCCCGGGCTTAACCTGGGAACTGCATTCGATACTGCCTAGCTAGAGTATAGTAGAGGGAAGCGGAATTCCGGGTGTAGCGGTGAAATGCGTAGATATCCGGAGGAACATCAGTGGCGAAGGCGGCTTCCTGGACTAATACTGACGCTGAGGTGCGAAAGCGTGGGGAGCAAACAGGATTAGATACCCTGGTAGTCCACGCCCTAAACGATGTCAACTAGCCGTTGGGTTCATTATAAGAGCTTAGTGGCGCAGCTAACGCGTTAAGTTGACCGCCTGGGGAGTACGGCCGCAAGGCTAAAACTCAAAGGAATTGACGGGGGCCCGCACAAGCGGTGGAGCATGTGGTTTAATTCGATGCAACGCGAAGAACCTTACCAGGCCTTGACATCTAGCGAAGTTTCCAGAGATGGATTCGTGCCTTCGGGAACGCTATGACAGGTGCTGCATGGCT
>OTU_1414_2:Sponge4B:M00485:455:000000000-C2G9R:1:1106:14725:5470;size=2 root; Main genome; Bacteria; Bacteria (superkingdom); PVC group (Planctobacteria); Planctomycetota; Planctomycetes; Planctomycetales; Rubinisphaeraceae; Planctomicrobium
TGCGTAGGCGGGTTTGCAGGTCAGATGTGAAATCCCACGGCCCAACCGTGGAACTGCATTTGAAACCGTGAATCTTGAGCGAACTAGGGGTATGCGGAACTTCCAGTGGAGCGGTGAAATGTGTTGATATTGGAAGGAACACCGGTGGCGAAAGCGGCATACTGGGGTTTGTCTGACGCTGAGGCACGAAAGCTAGGGGAGCGAACAGGATTAGATACCCTGGTAGTCCTAGCTGTAAACGTTGAGCACTAGATGGGAGATGGTTCGCCGTCTCCGATCGTAGCAAAAGTGTTAAGTGCTCCGCCTGGGGAGTATGGTCGCAAGGCTGAAACTCAAAGGAATTGACGGGGGCTCACACAAGCGGTGGAGCATGTGGCTTAATTCGAGGCAACGCGAAGAACCTTATCCTGGCCTTGACATGTTTGGATGATGCCCGTGAAAGCGGTGCATTTGCCTTCGGGTGAAACTTACACAGGTGCTGCATGGCT
>OTU_386_22:Sponge5B:M00485:455:000000000-C2G9R:1:1102:13428:13438;size=22 root; Main genome; Bacteria; Bacteria (superkingdom); FCB group; Bacteroidota; Rhodothermia; Balneolales; Balneolaceae; Balneola
TGCGTAGGCGGACTGCTAAGTCTGGGGTGAAATCTTGCCGCTTAACGGTAAAATGGCCTTGGATACTGGCAGTCTTGAGTGTAGAAGAGGCAGGTGGAATTCGTAGTGTAGCGGTGAAATGCATAGATATTACGAAGAACATCAGTGGCGAAGGCGGCCTGCTGGTCTACAACTGACGCTGAGGCACGAAAGCGTGGGGAGCGAACAGGATTAGATACCCTGGTAGTCCACGCCGTAAACGATGCATACTAGGTGTTGGCCCCTCGGGGCCAGTGCTGCAGTTAACGCATTAAGTATGCCACCTGGGGAGTACGTCGGCAACGATGAAACTCAAAGGAATTGACGGGGGCCCGCACAAGCGGTGGAGCATGTGGCTTAATTCGATGCAACGCGAGGAACCTTACCTGGGCTAAATCCACAGCGCTACCTCTGGAAACAGAGGGTTCCTTCGGGACGCTATGGAAGGTGCTGCATGGCT
>OTU_164_61:Sponge3B:M00485:455:000000000-C2G9R:1:1101:8457:10800;size=61 root; Main genome; Bacteria; Bacteria (superkingdom); Proteobacteria superphylum; Proteobacteria
CACGTAGGCGGTTTGCCATGTGGTTATTGAAAGACCCGAGCTTAACTCGGGGGTGAGTGACCAAACGGGTAGACTAGAGTGAGCGAGAGGGGTGAAGAATTTCCGGCGTAGCGGTGAAATGCGTAGAGTTCGGAAGGAATGTCGGTGGCGAAGGCGTCACCCTGGAGCTAGACTGACGCTGAGGTGCGAAAGCGTGGGGAGCGAACAGGATTAGATACCCTGGTAGTCCACGCTGTAAACGCTGAAGACTAGCGGTTCTGGTTTTAACTGGAGTCGCGCAGCTAACGCGATAAGTCTTCCGCCTGGGGATTACGGCCGCAAGGCTAAAACTCAAAGAAATTGACGGGGGCCCGCACAAGCGGTGGAGCATGTGGTTTAATTCGATGCAACGCGAAGAACCTTACCTACGCTTGACATCCTGGGAAGTCCATAGAGATATGGATGTGCCGAAAGGAACCCAGAGACAGGTGCTGCATGGCT
>OTU_1213_3:Sponge5B:M00485:455:000000000-C2G9R:1:2108:5390:18845;size=3 root; Main genome; Bacteria; Bacteria (superkingdom); Terrabacteria; Saccharimonadia; Saccharimonadales class incertae sedis
TGCGTAGGCGGTTAAGTAAGTCGAATGTTAAATATTCTAACTCAATTAGGAAAATGCGTTCGAAACTACTTTGACTAGAACATAAGTGGGGTAAGTGGAATTCCAGGTGTAGGAGTGAAATCCGTTGATATCTGGAGGAACACCAATGGCGAAGGCAGCTTACTGGCTTAATGTTGACGCTCAGTGCACGAAAGCGTGGGTAGCAAACGGGATTAGATACCCCGGTAGTCCACGCCCTAAACTATGGACACTAGCTATTGGCGGCATCGACCCCGTCAGTAGTCACAGCTAACGCGTCAAGTGTCCCGCCTGGGGAGTACGGTCGCAAGACTAAAACTCAAAGGAATTGACGGGGACCCGCACAAGCGGTGGAGCATGTGGTTTAATTCGACGCTACGCGAAGAACCTTACCAGGACTTGACATCTCGAGAATTCTCCTTAATCGGAGAAGTGCCGCAAGGAACTCGATGACAGGTGCTGCATGGTT
>OTU_1111_3:Sponge3B:M00485:455:000000000-C2G9R:1:1105:15098:3340;size=3 root; Main genome; Bacteria; Bacteria (superkingdom); PVC group (Planctobacteria); Verrucomicrobiota; Chlamydiae
CGTGTAGGCGTCTAGGCAAGTCATAGGTGAAATTTTGTAGCTCAACTACAAAACTGCCTGCGAAACTGCTTGGATAAGAGGATAGATGGAGAAAGTGGAATTCCACGTGTAGCGGTGAAATGCGTAGATATGTGGAGGAACACCGGAGGCGAAGGCGACTTTCTAATTTATACCTGACGCTGAGGCGCGAAAGCAAGGGGAGCAAACAGGATTAGATACCCTGGTAGTCCTTGCCGTAAACGATGCATACTTGATGTAGTAGGGCTCAACCCCTGCTGTGTCGGAGCTAACGCGATAAGTATGCCGCCTGGGAAGTACACTCGCAAGGGTGAAACTCAAAAGAATTGACGGGGACCCGCACAAGCAGTGGAGCATGTGGTTTAATTCGATGCAACGCGAAGAACCTTACCCAGGCTTGACATGTAGAGGACAGTACTAGAAACAGTATCTTCCGCAAGGACCTCTACACAGGTGCTGCATGGCT
>OTU_198_46:Sponge3B:M00485:455:000000000-C2G9R:1:1102:7349:10281;size=46 root; Main genome; Bacteria; Bacteria (superkingdom); Proteobacteria superphylum; Proteobacteria; Gammaproteobacteria
CGTGTAGGTGGAAAGTTAAGTTGAATGTGAAAGCCCCGGGCTTAACCTGGGAACTGCATTCAAAACTGGCTATCTAGAGTACAGGAGAGGTAAGTGGAATTTCCGGTGTAGCGGTGAAATGCGTAGATATCGGAAGGAACACCAGTGGCGAAGGCGACTTACTGGCCTGATACTGACACTGAGGCGCGAAAGCGTGGGTAGCAAACAGGATTAGATACCCTGGTAGTCCACGCTGTAAACGATGAGAACTAGACGTTGGGTTACTTAGTTAACTTAGTGTCGCAGCTAACGCGATAAGTTCTCCGCCTGGGGATTACGGTCGCAAGATTAAAACTCAAAGGAATTGACGGGGGCCCGCACAAGCGGTGGAGCATGTGGTTTAATTCGATGCAACGCGAAGAACCTTACCTACTCTTGACATCCTTGGAAGCTTTCAGAGATGAGAGTGTGCCCGCGAGGGAACCAAGTGACAGGTGCTGCATGGCT
>OTU_923_6:Sponge2B:M00485:455:000000000-C2G9R:1:2105:10062:11515;size=6 root; Main genome; Bacteria; Bacteria (superkingdom); Terrabacteria; Actinobacteriota; Acidimicrobiia; Microtrichales; Ilumatobacteraceae; Ilumatobacter
CTCGTAGGCGGTTCAGTTAGTCGGGTATGAAAACTCTGGGCTCAACCCAGAGAGGCTACCCGATACTGCTGTGACTAGAGTACGGTAGGGGAGTGGGGAATTCCTGGTGTAGCGGTGAAATGCGCAGATATCAGGAGGAACACCAGTGGCGAAGGCGCCACTCTGGGCCGTAACTGACGCTGAGGAGCGAAAGCATGGGTAGCAAACAGGATTAGATACCCTGGTAGTCCATGCCGTAAACGTTGGGCACTAGGTGTGGGTCTCAACCAACGAGATCCGCGCCGTCGCTAACGCATTAAGTGCCCCGCCTGGGGAGTACGGTCGCAAGACTAAAACTCAAAGGAATTGACGGGGGCCCGCACAAGCAGCGAAGCGTGTTGCTTAATTCGATGCAACGCGAAGAACCTTACCTGGGTTTGACATGTAGAGAAAAGCTCTAGAGATAGGGTGTCCTTCGGAACTCTACACAGGTGGTGCATGGCT
>OTU_466_13:Sponge2B:M00485:455:000000000-C2G9R:1:2110:23847:9200;size=13 root; Main genome; Bacteria; Bacteria (superkingdom); Proteobacteria superphylum; Proteobacteria; Alphaproteobacteria; Micavibrionales; Micavibrionaceae
TGCGCAGGCTGATATGCAAGTCAGGAGTGAAATCCCAGGGCTCAACCCTGGAACTGCTTCTGAAACTGCATATCTAGAATACCGGAGAGGTTGGGAGAATTCCTAGTGTAGAGGTGAAATTCGCAGATATTAGGAGGAATACCAGTGGCGTAGGCGCCCAACTGGACGGTTATTGACGCTCATGTACGAAAGCGTGGGGAGCAAACAGGATTAGATACCCTGGTAGTCCACGCCGTAAACGATGTGTGCTAGTCGTCGGGATCTTTAGGTCTCGGTGACGCAGGGAAACCACTAAGCACACCGCCTGGGGAGTACGGTCGCAAGACTAAAACTCAAAGGAATTGACGGGGACCCGCACAAGCGGTGGAGCATGTTCCTTAATTCGAAGCAACGCGAAGAACCTTACCTACTCTTGACATACTAGTCGGGACTTTCAGAGATGATTGTCTTCGGTTCGGCCGGACTAGATACAGGTGCTGCATGGCT
>OTU_1072_4:Sponge6B:M00485:455:000000000-C2G9R:1:2114:21083:5271;size=4 root; Main genome; Bacteria; Bacteria (superkingdom); Proteobacteria superphylum; Proteobacteria; Gammaproteobacteria; Legionellales
TGTGTAGGTTGTTATTTAAGTTATCTGTGAAATTCCTGGGCTCAACCTGGGACGGTCAGATAAGACTGAGTGACTAGAGTATAGGAGAGGGTAGTGGAATTTCCGGTGTAGCGGTGAAATGCGTAGAGATCGGAAGGAACACCAGTGGCGAAGGCGGCTACCTGGCCTAATACTGACACTGAGGCACGAAAGCGTGGGGAGCAAACAGGATTAGATACCCTGGTAGTCCACGCTGTAAACGATGTCGACTAGCCGTTGGTCATCGTAAGCGATGATAAGTGGCGCAGCTAACGCGATAAGTCGACCGCCTGGGGAGTACGGTCGCAAGATTAAAACTCAAAGGAATTGACGGGGGCCCGCACAAGCGGTGGAGCATGTGGTTTAATTCGATGCAACGCGAAGAACCTTACCTACCCTTGACATACAGTGGATTTTGCAGAGATGCGAGAGTGCCGAAAGGAACACTGATACAGGTGCTGCATGGCT
>OTU_102_348:Sponge3B:M00485:455:000000000-C2G9R:1:1101:10796:19057;size=348 root; Main genome; Bacteria; Bacteria (superkingdom); FCB group; Bacteroidota; Bacteroidia; Flavobacteriales; Flavobacteriaceae; Lutimonas
TCCGTAGGCGGGCAATTAAGTCAGAGGTGAAATCCCACAGCTCAACTGTGGAACTGCCTTTGATACTGGTTGTCTTGAGTTATAGTGAAGTAGATAGAATATGTAGTGTAGCGGTGAAATGCATAGATATTACATAGAATACCGATTGCGAAGGCAGTCTACTAACTGTATACTGACGCTAATGGACGAAAGCGTGGGGAGCGAACAGGATTAGATACCCTGGTAGTCCACGCCGTAAACGATGGTCACTAGTTGTTGGGGTCTTGTACCTCAGTGATTAAGAGAAATTGATAAGTGACCCACCTGGGGAGTACGATCGCAAGATTGAAACTCAAAGGAATTGACGGGGGCCCGCACAAGCGGTGGAGCATGTGGTTTAATTCGATGATACGCGAGGAACCTTACCAGGGCTTAAATGTAAGTTGCATGATTTAGAGATAGATCTTTCTTCGGACTACTTACAAGGTGCTGCATGGTT
>OTU_1708_2:Sponge6B:M00485:455:000000000-C2G9R:1:1112:19698:5052;size=2 root; Main genome; Bacteria; Bacteria (superkingdom); Proteobacteria superphylum; Proteobacteria; Gammaproteobacteria; Diplorickettsiales; Diplorickettsiaceae
CGCGTAGGCGGTCTATTAAGTGAGATGTGAAAGCCCTGGGCTTAACCTAGGAACTGCATCTTATACTGGTAGACTGGAGTACTGTAGAGGGTAGTGGAATTTCCGGTGTAGCGGTGAAATGCGTAGAGATCGGAAGGAACACCAGTGGCGAAGGCGGCTACCTGGACAGATACTGACGCTGAGGCGCGAGAGCGTGGGGAGCAAACAGGATTAGATACCCTGGTAGTCCACGCTGTAAACGATGAGAACTAGATGTTGGTAGGCTTGACCTATTAGTATCGAAGCTAACGCGATAAGTTCTCCGCCTGGGGAGTACGGCCGCAAGGTTAAAACTCAAAGGAATTGACGGGGGCCCGCACAAGCGGTGGAGCATGTGGTTTAATTCGATGCAACGCGAAGAACCTTACCTACCCTTGACATCCAAAGAATTTTGCAGAGATGTGAAAGTGCCGAAAGGAACTTTGAGACAGGTGCTGCATGGCT
>OTU_1146_3:Sponge4B:M00485:455:000000000-C2G9R:1:2114:11738:19216;size=3 root; Main genome; Bacteria; Bacteria (superkingdom); Dependentiae superphylum; Dependentiae; Babeliae; Babeliales
TACGCAGGCGGCACATTAAGTCAACTGTTAAATATTCCGGCCTAACCGGAAGCCAGCGGTAGATACTGGTGTGCTAGAGGATGAGAGAGAGAAGTGGAATTCCCGGAGTAGCGGTAAAATGCATGGATCTCGGGAGGAACACCGATGGCGAAGGCAGCTTCTTGGCTCATTCCTGACGCTCAGGTACGAAAGCGTGGGGAGCAAACAGGATTAGATACCCTGGTAGTCCACGCCGTAAACGATGATCACTAGACGTCAGTTTCGTTTTACGAGATTGGTGTCGTAGCTAACGCGTTAAGTGATCCGCCTGGGGACTACGGTCGCAAGGCTAAAACTCAAAGGAATTGACGGGGGTCCGCACAAGCGGTGGAACATGTGGTTTAATTCGACACTACGCGAGGAACCTTACCTAGGCTTGACATGCACTCGACAGCCATAGAGATATGGTCTTTCGGATTTCGGTTCGAACGGGTGCACAGGTGCTGCATGGCT
>OTU_1565_2:Sponge5B:M00485:455:000000000-C2G9R:1:2107:7403:14539;size=2 root; Main genome; Bacteria; Bacteria (superkingdom); Proteobacteria superphylum; Proteobacteria; Gammaproteobacteria; Enterobacterales; Colwelliaceae; Colwellia
TGCGTAGGCGGTTTGTTAAGCAAGATGTGAAAGCCCCGGGCTCAACCTGGGAACTGCATTTTGAACTGGCAGGCTAGAATCTTGTAGAGGGTAGTGGAATTTCCAGTGTAGCGGTGAAATGCGTAGAGATTGGAAGGAACATCAGTGGCGAAGGCGGCTACCTGGACAAAGATTGACGCTGAGGCACGAAAGCGTGGGGAGCAAACAGGATTAGATACCCTGGTAGTCCACGCCGTAAACGATGTCAACTAGCCGTCTGTGGTCTTGAACCGTGGGTGGCGTAGCTAACGCGCTAAGTTGACCGCCTGGGGAGTACGGCCGCAAGGTTAAAACTCAAATGAATTGACGGGGGCCCGCACAAGCGGTGGAGCATGTGGTTTAATTCGATGCAACGCGAAGAACCTTACCATCCCTTGACATCCAGAGAAGAGACTAGAGATAGACTTGTGCCTTCGGGAACTCTGTGACAGGTGCTGCATGGCT
>OTU_1279_3:Sponge6B:M00485:455:000000000-C2G9R:1:2106:13929:14938;size=3 root; Main genome; Bacteria; Bacteria (superkingdom); Proteobacteria superphylum; Proteobacteria; Alphaproteobacteria; Micavibrionales; Micavibrionaceae
TGCGCAGGCGGTTATGAAAGTCAGGAGTGAAATCCCAGGGCTCAACCCTGGAACTGCTCTTGAAACTCCATAGCTAGAATCCGGGAGAGGTTGGGAGAATTCCTAGTGTAGAGGTGAAATTCGCAGATATTAGGAGGAATACCAGTGGCGTAGGCGCCCAACTGGACCGGTATTGACGCTCATGTACGAAAGCGTGGGGAGCAAACAGGATTAGATACCCTGGTAGTCCACGCCGTAAACGATGTGTGCTAGTTGTCGGAATCTTAAGGTTTCGGTGACGCAGGGAAACCAATAAGCACACCGCCTGGGGAGTACGGCCGCAAGGCTAAAACTCAAAGGAATTGACGGGGACCCGCACAAGCGGTGGAGCATGTTCCTTAATTCGAAGCAACGCGAAGAACCTTACCCACTCTTGACATACTAGTCGGGACTTTCAGAGATGATTGTCTTCGGTTCGGCCGGACTAGATACAGGTGCTGCATGGCT
>OTU_222_49:Sponge3B:M00485:455:000000000-C2G9R:1:1102:13078:5420;size=49 root; Main genome; Bacteria; Bacteria (superkingdom); Proteobacteria superphylum; Proteobacteria; Gammaproteobacteria
CACGTAGGCGGTATACCAAGTTAGATGTGAAATACCAGGGCTCAACCTTGGGGCGGCATCTAAGACTGGTGTACTAGAGTTCATTAGAGGGGAGTGGAATTTCCGGTGTAGCGGTGAAATGCGTAGATATCGGAAGGAACACCAGTGGCGAAGGCGGCTCTCTGGAATTGAACTGACGCTGAGGAGCGAAAGCGTGGGGAGCAAACAGGATTAGATACCCTGGTAGTCCACGCTGTAAACGATGAGAACTAGCTGTTGGGACGCGACGACGTTTTAGTAGCGCAGCAAACGCGATAAGTTCTCCGCCTGGGGATTACGGCCGCAAGGCTAAAACTCAAAGGAATTGACGGGGGCCCGCACAAGCGGTGGAGCATGTGGTTTAATTCGATGCAACGCGAAGAACCTTACCTACTCTTGACATCTATGGAATACTTGAGAAATTAGGTGGTGCCAGAAATGGAACCATAAGACAGGTGCTGCATGGCT
>OTU_1529_2:Sponge5B:M00485:455:000000000-C2G9R:1:2102:24850:10021;size=2 root; Main genome; Bacteria; Bacteria (superkingdom); Terrabacteria; Candidatus Pacebacteria
TACCGTCGGCGACTTGATAAGTTTCCTGTTTAAGCCCAAGGCTCAACTTTGGATCAGCAGGAAAAACTATCAGGATTGAGTCTGTTCGGGGAAGTTGGAATTCTCGGTGGAGGGGTGAAATCCGTAGATATCGAGAGGAACGCCAAGCGCGAAGGCTGACTTCTAGGACACGACTGACGCTCAGGGACGAAAGCTCGGGGAGCAAAAGGGATTAGAGACCCCTGTAGTCCGAGCCGTAAATTTTGAATGCTAGCTGCTTCACTTTTGTGGAGTGGCGCAAGCTAACGCGTTAAGCATTCCGCCTGGGGAGTACGGCCGCAAGGCTAAAACTCAAAGGAATTGACGGGGGAGCGCACAACCGGTGGAGCATGTTGTTTAATTCGATACGAAGCGAAAAACCTTACCCAGATTTGACATGTATCTGCACTCCTAATGAAAGTTAGGATTCTTCGAGAGTGATACACAGGTGATGCATGGCT
>OTU_797_31:Sponge6B:M00485:455:000000000-C2G9R:1:2106:24289:18330;size=31 root; Main genome; Bacteria; Bacteria (superkingdom); FCB group; Bacteroidota; Bacteroidia; Flavobacteriales; Flavobacteriaceae; Flavobacterium
TCCGTAGGCGGTTTAATAAGTCAGTGGTGAAAGCCCATCGCTCAACGGTGGAACGGCCATTGATACTGTTAAACTTGAATTATTAGGAAGTAACTAGAATATGTAGTGTAGCGGTGAAATGCTTAGAGATTACATGGAATACCAATTGCGAAGGCAGGTTACTACTAATGGATTGACGCTGATGGACGAAAGCGTGGGTAGCGAACAGGATTAGATACCCTGGTAGTCCACGCCGTAAACGATGGATACTAGCTGTTGGGAGCAATCTCAGTGGCTAAGCGAAAGTGATAAGTATCCCACCTGGGGAGTACGTTCGCAAGAATGAAACTCAAAGGAATTGACGGGGGCCCGCACAAGCGGTGGAGCATGTGGTTTAATTCGATGATACGCGAGGAACCTTACCAAGGCTTAAATGTAGTTTGACCGATTTGGAAACAGATCTTTCGCAAGACAAATTACAAGGTGCTGCATGGTT
>OTU_1317_3:Sponge6B:M00485:455:000000000-C2G9R:1:2113:18166:15474;size=3 root; Main genome; Bacteria; Bacteria (superkingdom); FCB group; Bacteroidota; Bacteroidia; Flavobacteriales; Crocinitomicaceae; Crocinitomix
TTCGCAGGCGGTTTAATAAGTCAGTGGTGAAATCTCCTCGCTCAACGAGGAAACTGCCATTGATACTGTTAGACTTGAATACAGTTGGAGTAGGCGGAATGTGTAGTGTAGCGGTGAAATGCTTAGATATTACACAGAACACCGATAGCGAAGGCAGCTTACTAAACTGTGATTGACGCTCATGAACGAAAGCGTGGGGAGCGAACAGGATTAGATACCCTGGTAGTCCACGCCGTAAACTATGATTACTCGATATTGGCGATATACGGTCAGTGTCTAAGCGAAAGTGATAAGTAATCCACCTGGGGAGTACGGTCGCAAGATTGAAACTCAAAGGAATTGACGGGGGCCCGCACAAGCGGTGGAGCATGTGGTTTAATTCGATGATACGCGAGGAACCTTACCAGGGCTTAAATGTAGATTGACAGGTTTGGAAACAAACCCTTCTTCGGACAATTTACAAGGTGCTGCATGGCT
>OTU_1598_2:Sponge5B:M00485:455:000000000-C2G9R:1:2111:5951:9504;size=2 root; Main genome; Bacteria; Bacteria (superkingdom); Terrabacteria
TTTCGTAGGCGCACCTAAAAGTTGTGTTTCAAAGACCGGGGCTTAACCTCGGGAAGGGACGCAATACTGTATGTGTTGAATTATTTTGGGGCTACTGGAACTATCGGTGTAGGGGTGAAATCCGTTGATATCGATAGGAACTCCAAGGGCGAAGGCAGGTAGCTAAGAATATATTGACGCTGAGGAACGACAGCTAGGGGAGCGAAAGGGATTAGAGACCCCTGTAGTCCTAGCCGTAAACTATGCTCGCTAGTTCCACGACTTTGTTGTGGAACGTAAGCTAACGCGTGAAGCGAGCCGCCTGGGGAGTACGAACGCAAGTTTAAAACTCAAAGGAATTGACGGGGACCTGCACAACCAGTGGATTATGTGGTTTAATTCGAGACAAACCGAAAGACCTTACCCGGGTTTGACATGCTATCGTTTAGTCCCGCAGAAACGTGGGATGATCCTTCAGAAATGTAGGATGATAGCACAGGTGTTGCATGGCT
>OTU_1774_2:Sponge6B:M00485:455:000000000-C2G9R:1:2110:12613:6111;size=2 root; Main genome; Bacteria; Bacteria (superkingdom); FCB group; Bacteroidota; Bacteroidia; Bacteroidales; Bacteroidaceae; Bacteroides
AGCGCAGACGGGGGATTAAGTCAGTTGTGAAAGTTTGCGGCTCAACCGTAAAATTGCAGTTGATACTGGTTCCCTTGAGTGCAGTTGAGGCAGGCGGAATTCGTGGTGTAGCGGTGAAATGCATAGATATCACGAAGAACCCCGATTGCGAAGGCAGCCTGCTAAGCTGTAACTGACGTTGAGGCTCGAAAGTGTGGGTATCAAACAGGATTAGATACCCTGGTAGTCCACACGGTAAACGATGGATACTCGCTGTTGGCGATATACTGTCAGCGGCCAAGCGAAAGCATTAAGTATCCCACCTGGGGAGTACGCCGGCAACGGTGAAACTCAAAGGAATTGACGGGGGCCCGCACAAGCGGAGGAACATGTGGTTTAATTCGATGATACGCGAGGAACCTTACCCGGGCTTAAATTGCAGACGAATTACCTGGAAACAGGTAAGCCGCAAGGCGTCTGTGAAGGTGCTGCATGGTT
>OTU_1337_3:Sponge6B:M00485:455:000000000-C2G9R:1:2117:24281:10785;size=3 root; Main genome; Bacteria; Bacteria (superkingdom); PVC group (Planctobacteria); Verrucomicrobiota; Kiritimatiellae; WCHB1-41
TGCGTAGGCGGCAAGGAAAGTCGGGTGTGAAATCTCACCGTTCAACGGTGAAACTGCATTCGAAACTTCCTAGCTAGAGTACAGGAGGGGAGAGCGGAATTCTCGGAGTAGCGGTGAAATGCGTAGATATCGAGAGGAACATCGGCGGCGAAGGCGGCTCTCTGGACTGATACTGACGCTGAGGCACGAAAGCTGGGGGAGCGAAGAGGATTAGATACCCTCGTAGTCCCAGCCGTAAACGTTGTGTACTTGGTGTGGGCGGCTTTGTCCCCGTCCGTGCCGGAGCTAACGCGTTAAGTACACCGCCTGGGGAGTACGGCCGCAAGGCTAAAACTCAAAGGAATTGACGGGGGCCCGCACAAGCGGTGGAGCATGTGGCTTAATTCGATGCAACGCGAAGAACCTTACCTGGACTTGACATTCAACTGCACGCCCTGTGAAAGCAGGGAAGCCTTCGAGGGTGTTGAACAGGTGCTGCATGGCT
>OTU_1827_2:Sponge6B:M00485:455:000000000-C2G9R:1:2117:20435:9615;size=2 root; Main genome; Bacteria; Bacteria (superkingdom); PVC group (Planctobacteria); Verrucomicrobiota; Omnitrophia; Omnitrophales; Omnitrophaceae; Candidatus Omnitrophus
TATGTAGGTGTCCTGACAAGTCGAACGTGAAATCCCTTGGCTTAACCAAGGAACTGCATTCGAAACTGTCAGGATTGAGCATGGGAGAGGAGAGCGGAATTCCCGGTGTAAGGGTGAAATCTGTAGATATCGGGAGGAACACCAGTGGCGAAAGCGGCTCTCTGGCCCAAGGCTGACACTGAAATACGAAAGCTAAGGGAGCAAACAGGATTAGATACCCTGGTAGTCTTAGCAGTAAACGATGGACACTAGGTGCAGGCCGTTACGGTCTGTGCCGTAGTTAACACATTAAGTGTCCCACCTGGGGAGTACGGCGGCAACGTTGAAACTCAAAGGAATTGACGGGGACCCGCACAAGCGGTGGAGCATGTGGTTTAATACGACGCTACGCGTGGAACCTTACCAGGGCTTGACATGCTGGAAGTAAGAACCTGAAAGGGGGATGAACCGTTAAATCGGTAACCAGCACAGGTGTTGCATGGCT
>OTU_1327_3:Sponge6B:M00485:455:000000000-C2G9R:1:2114:8136:12853;size=3 root; Main genome; Bacteria; Bacteria (superkingdom); Proteobacteria superphylum; Proteobacteria; Gammaproteobacteria
TGCGTAGGTGGTTAGATAAGTCAGGTGTGAAAATTCAGAGCTTAACTTTGGACTGTCGCTTGATACTGTTTAACTAGAGTACTGTAGAGGATAGTGGAATTTCCGGTGTAGCGGTGAAATGCGTAGATATCGGAAGGAACATCAGTGGCGAAGGCGACTATCTGGACAGAGACTGACACTGAGGTACGAAAGCGTGGGTAGCGAACAGGATTAGATACCCTGGTAGTCCACGCCGTAAACGATGAGAACTAGCTGTTTGTGCCGTAAAGGCATGAGTAGCGAAGCAAACGCGTTAAGTTCTCCGCCTGGGGAGTACGGCCGCAAGGCTAAAACTCAAAGGAATTGACGGGGGCCCGCACAAGCGGTGGAGCATGTGGTTTAATTCGATGCAACGCGAAGAACCTTACCTACTCTTGACATCCTTGGAAGCTTGTAGAGATACGAGTGTGCCTTCGGGAACCGAGAGACAGGTGCTGCATGGCT
>OTU_996_4:Sponge5B:M00485:455:000000000-C2G9R:1:2107:23189:16959;size=4 root; Main genome; Bacteria; Bacteria (superkingdom); PVC group (Planctobacteria); Verrucomicrobiota; Chlamydiae; Chlamydiales
CGCGTAGGCGGGTAGGCCAGTCAGATGTGAAATTCCGGAGCTCAACTTCGGAGCTGCATTTGAAACTACTTATCTTGAGGATAGACGGAGAAAACGGAATTCCACGTGTAGCGGTGAAATGCGTAGATATGTGGAAGAACACCTGTGGCGAAAGCGGTTTTCTAGTTTATTCCTGACGCTGAGGCGCGAGAGCAAGGGTAGCAAACAGGATTAGATACCCTGGTAGTCCTTGCCGTAAACGATGCATACTTGGTGTAGCTGGACTCAACCCCGGCTGTGCCGTAGCTAACGTGTTAAGTATGCCACCTGGGGAGTACGCTCGCAAGAGTGAAACTCAAAAGAATTGACGGGGGCCCGCACAAGCAGTGGAGCATGTGGTTTAATTCGATGCAACGCGAAGAACCTTACCCAGACTTGACATATAGAGGAACGCATTAGAGATAATGTTTCCGCAAGGCTTCTATACAGGTGCTGCATGGCT
>OTU_1136_3:Sponge4B:M00485:455:000000000-C2G9R:1:2105:5272:5767;size=3 root; Main genome; Bacteria; Bacteria (superkingdom); PVC group (Planctobacteria); Verrucomicrobiota; Chlamydiae; Chlamydiales
CGCGTAGGCGGACGTGTAAGTCAGGTGTGAAATCCCGGGACTCAATCCCGGAACTGCACTTGAAACTACATGCCTTGAGGGTCGATGGGGAAAGCGGAATTCCACGTGTAGCGGTGAAATGCGTAGATATGTGGAAGAACACCGGTGGCGAAGGCGGCTTTCTAATTGATTCCTGACGCTGAGGCGCGAAAGCAAGGGGAGCAAACAGGATTAGATACCCTGGTAGTCCTTGCCGTAAACGATGAATACTAGGTGTAGTTGGACTTAACCCCGACTGTGCCGTAGCTAACGCATTAAGTATTCCGCCTGGAGAGTACGCTCGCAAGAGTGAAACCTAAAAGAATTGACGGGGGCCCGCACAAGCAGTGGAGCATGTGGTTTAATTCGATGCAACGCGAAGAACCTTACCCAGGTTTGACATGCAGTGGACCGCTCCAGAGATGGAGCTTCTCTTCGGAGCTGCTGCACAGGTGCTGCATGGCT
>OTU_615_8:Sponge2B:M00485:455:000000000-C2G9R:1:1101:6640:4604;size=8 root; Main genome; Bacteria; Bacteria (superkingdom); Terrabacteria; Chloroflexi; Anaerolineae; Ardenticatenales
CATGTAGGCGGTTGCTTAAGTCGGACGTGAAAGCTCCTGGCTCAACTAGGAGAGGCCGTTCGAAACTAGGTAACTCGAGGATGGTAGGGGAGAGTGGAATTCCCGGTGTAGTGGTGAAATGCGTAGATATCGGGAGGAACACCAGTGGCGAAGGCGGCTCTCTGGACCATTCCTGACGCTGAGATGCGAAAGCTAGGGGAGAGAACGGGATTAGAAACCCCGGTATTCCTAGCCGTAAACGATGTCAACTAGGCGTAGGGGGTATTGACCCCCTCTGTGCTGTAGCTAACGCGTTAAGTTGACCGCCTGGGGACTACGGCCGCAAGGCTAAAACTCAAAGGAATTGACGGGGACCCGCACAAGCAGCGGAGCGTGTGGTTTAATTCGAGGCTACGCGAAGAACCTTACCAGGGTTTGACATCATGGTGGTAGAGATCTGAAAGGTGATCGACCCTTCGGGGAGCCATGACAGGTGCTGCATGGCT
>OTU_1697_2:Sponge6B:M00485:455:000000000-C2G9R:1:1109:15090:8753;size=2 root; Main genome; Bacteria; Bacteria (superkingdom); Terrabacteria; Saccharimonadia; Saccharimonadales class incertae sedis; Saccharimonadales; Saccharimonadaceae; TM7a
TTGCGTAGGCGGTTCGTAAAGTGAATAGTGAAACCTGGTGGCTCAACCACACAGACTATTATTCAAACTCACGAACTCGAGAATGGTAGAGGTAACTGGAATTTCTTGTGTAGGAGTGAAATCCGTAGATATAAGAAGGAACACCAATGGCGTAGGCAGGTTACTGGACCATTTCTGACGCTAAGGCACGAAAGCGTGGGGAGCGAACCGGATTAGATACCCGGGTAGTCCACGCCGTAAACGATGGATACTAGCTGTTGGAGGTATCGACCCCTTCAGTAGCGAAGCTAACGCGTTAAGTATCCCGCCTGTGGAGTACGGCCGCAAGGCTAAAACATAAAGGAATTGACGGGGACCCGCACAAGCGGTGGATCATGTTCTTTAATTCGATGATAAACGAAGAACCTTACCAGGGTTTGACATCCCGAGAAGGCCTCCGAAAGGAGACTGTGCTTTATTGAACTCGGTGACAGATGATGCATGGCC
>OTU_243_44:Sponge3B:M00485:455:000000000-C2G9R:1:2114:17649:12158;size=44 root; Mitochondria; Eukaryota (Mitochondria)
TGCGTAGGCGGCTAGGTAAGTCGGTTGTGAAATCCCCAAGCTCAACTTGGGAACTGCGACCGATACTGCCTTGCTAGAGTTTAGTTGGGGATAGTGGAATTCCTAGTGTAGGGGTGAAATCCGTAGATATTAGGAGGAATACCGGTGGCGAAAGCGACTATCTAAGCTAACACTGACGCTGAGGTACGAAAGCGTGGGGAGCAAACAGGATTAGATACCCTGGTAGTCCACGCAGTAAACGATGGGTGCTAGTTGTTGGGACATTAGGTTTCGGTGGCGAAGCTAACGCGTTAAGCACCCCGCCTGGGGACTACGGTCGCAAGACTAAAACTCAAAGGAATTGACGGGGACCCGCACAAGCAGTGGAGCATGTGGTTTAATTCGATGTTACGCGAAAAACCTTACCAACCCTTGAATCCCGATCATAGGTTAAGAGATTAACTGTCAGTTCGGCTGGATCGGTGACAGGTGTTGCATGGCT
>OTU_932_4:Sponge2B:M00485:455:000000000-C2G9R:1:2115:13588:4507;size=4 root; Main genome; Bacteria; Bacteria (superkingdom); Proteobacteria superphylum; Proteobacteria; Gammaproteobacteria
TGCGTAGGCGGTTCTTTTAGTGAGATGTGAAATCTTATGGCTTAACCATGAAATTGCATTTCATACTGGAGAACTAGAGTGTAGTAGAGGTAAGTGGAATTTCCGGTGTAGCGGTGAAATGCGTAGAGATCGGAAGGAACACCAGTGGCGAAGGCGGCTTACTGGACTATTACTGACGCTGAGGTACGAAAGCATGGGGAGCAAACAGGATTAGAGACCCTGGTAGTCCATGCCGTAAACGATGAGAACTAGCTGTTGGGGAACCTATGGGTTTCTTAGTGGCGCAGCTAACGCGATAAGTTCTCCGCCTGGGGAGTACGGCCGCAAGGCTAAAACTCAAAGGAATTGACGGGGGCCCGCACAAGCGGTGGAGCATGTGGTTTAATTCGATGCAACGCGAAAAACCTTACCTACCCTTGACATCCTCGGAATCCTACAGAGATGTGGGAGTGCCTTCGGGAACCGAGTGACAGGTGCTGCATGGCT
>OTU_1332_3:Sponge6B:M00485:455:000000000-C2G9R:1:2115:26468:9007;size=3 root; Main genome; Bacteria; Bacteria (superkingdom); Proteobacteria superphylum; Proteobacteria; Gammaproteobacteria; Diplorickettsiales; Diplorickettsiaceae
CGCGTAGGTGGTTATGTAAGATCGATGTGAAATCCCTGGGCTTAACCTAGGAACTGCGTCGATGACTGCATAGCTGGAGTACTGTAGAGGGTAGTAGAATTTCCGGTGTAGCGGTGAAATGCGTAGAGATCGGAAGGAATACCAGTGGCGAAGGCGGCTACCTGGACAGATACTGACACTGAGGCGCGAAAGCGTGGGGAGCAAACAGGATTAGATACCCTGGTAGTCCACGCTGTAAACGATGAAGACTAGATGTTGTTCAGCTTGACTGATTAGTATCGAAGCTAACGCGATAAGTCTTCCGCCTGGGGAGTACGGCCGCAAGGTTAAAACTCAAAGGAATTGACGGGGGCCCGCACAAGCGGTGGAGCATGTGGTTTAATTCGATGCAACGCGAAGAACCTTACCTACCCTTGACATCCTAGGAAGACTGTAGAGATACGGTTGTGCCGAAAGGAACCTAGAGACAGGTGCTGCATGGCT
>OTU_1290_3:Sponge6B:M00485:455:000000000-C2G9R:1:2108:23646:13633;size=3 root; Main genome; Bacteria; Bacteria (superkingdom); PVC group (Planctobacteria); Verrucomicrobiota; Chlamydiae; Chlamydiales
CGCGTAGGCGGTACTAGAAGTCAGATGTGAAATTCCGGGGCTCAACCCCGGAGCTGCATTTGAGACTCTAAAACTTGAGGTTGGTAAGGGAAAACGGAATTCCACGTGTAGCGGTGAAATGCGTAGATATGTGGAAGAACACCGGTGGTGAAGGCGGTTTTCTGTGCTAAACCTGACGCTGAGGCGCGAAAGCTAGGGGAGCAAACAGGATTAGATACCCTGGTAGTCCTAGCCGTAAACGATGCATACTAGAAGTAGGGAGGCTCAACCCTTTCTGTTTCGGAGCTAACGCGTTAAGTATGCCGCCTGGGGAGTACGCTCGCAAGGGTGAAACTCAAAAGAATTGACGGGGGCCCGCACAAGCAGTGGAGCATGTGGTTTAATTCGATGCAACGCGAAGAACCTTACCTGGGCTCGAAATGTAGAGGACGCTGCAAGAGATTGCCGTTCCCGTAAGGGTCTCTATATAGGTGCTGCATGGCT
>OTU_113_209:Sponge5B:M00485:455:000000000-C2G9R:1:2114:22933:14514;size=209 root; Main genome; Bacteria; Bacteria (superkingdom); FCB group; Bacteroidota; Bacteroidia; Flavobacteriales; Flavobacteriaceae; NS5 marine group
TCCGTAGGTGGTTTATTAAGTCAGAGGTGAAATCCCATAGCTTAACTATGGAACTGCCTTTGATACTGATAGACTTGAGTTATTGTGAAGTGGTTAGAATGTGTAGTGTAGCGGTGAAATGCATAGATATTACACAGAATACCGATTGCGAAGGCAGATCACTAACAATATACTGACACTGAGGGACGAAAGCGTGGGTAGCGAACAGGATTAGATACCCTGGTAGTCCACGCCGTAAACGATGGTCACTAGCTGTTTGACTAACATTGGTTAGTTGAGTGGCTAAGCGAAAGTGATAAGTGACCCACCTGGGGAGTACGCTCGCAAGAGTGAAACTCAAAGGAATTGACGGGGGCCCGCACAAGCGGTGGAGCATGTGGTTTAATTCGATGATACGCGAGGAACCTTACCAGGGCTTAAATGTAAGTTGCATGGACCAGAGATGGACCTTTCTTCGGACTACTTACAAGGTGCTGCATGGTT
>OTU_546_10:Sponge3B:M00485:455:000000000-C2G9R:1:2110:8839:7899;size=10 root; Main genome; Bacteria; Bacteria (superkingdom); Proteobacteria superphylum; Proteobacteria; Gammaproteobacteria; Diplorickettsiales; Diplorickettsiaceae
CGCGTAGGTGGTTATTTAAGTTGGATGTGAAATCCCTGGGCTTAACCTAGGAACTGCATTCAAAACTGGGTAACTAGAGTACTGTAGAGGGTAGTGGAATTTCCGGTGTAGCGGTGAAATGCGTAGAGATCGGAAGGAACACCAGTGGCGAAGGCGGCTACCTGGACAGATACTGACACTGAGGCGCGAGAGCGTGGGGAGCAAACAGGATTAGATACCCTGGTAGTCCACGCCGTAAACGATGAAAACTAGATGTTGGTAGGCTAAGACCTATCAGTATCGAAGCTAACGCGATAAGTTTTCCGCCTGGGGAGTACGGTCGCAAGATTAAAACTCAAAGAAATTGACGGGGGCCCGCACAAGCGGTGGAGCATGTGGTTTAATTCGATGCAACGCGAAGAACCTTACCTACCCTTGACATCCAGAGAATTCTGCAGAGATGCGGAAGTGCCGAAAGGAATTCTGAGACAGGTGCTGCATGGCT
>OTU_955_4:Sponge4B:M00485:455:000000000-C2G9R:1:1114:12133:19656;size=4 root; Main genome; Bacteria; Bacteria (superkingdom); PVC group (Planctobacteria); Planctomycetota; Planctomycetes; Pirellulales; Pirellulaceae
TGCGTAGGCTGCGCAGAAAGTTGGGTGTGAAAGCCCTCGGCTCAACCGGGGAATTGCATCCAAAACTACTGTGCTCGAGGGAGACAGAGGTGAGCGGAACTCAAGGTGGAGCGGTGAAATGCGTTGATATCTTGAGGAACACCGGTGGCGAAAGCGGCTCACTGGGTCTCTACTGACGCTGAGGCACGAAAGCCAAGGTAGCAAACGGGATTAGATACCCCGGTAGTCTTGGCTGTAAACGATGAGCACTTGTTTGAAGGGTCCTCCATAGCCTTTCAGACGTAGCGAAAGTGTTAAGTGCTCCGCCTGGGGAGTATGGTCGCAAGGCTGAAACTCAAAGAAATTGACGGGGGCTCACACAAGCGGTGGAGGATGTGGCTTAATTCGAGGCTACGCGAAGAACCTTATCCTAGTCTTGACATGCACGGATTAACTCGGTGAAAGCCGAGCCAGGCCTTCGGGTACAACGTGCACAGGTGCTGCATGGCT
>OTU_1509_2:Sponge5B:M00485:455:000000000-C2G9R:1:1116:11568:18073;size=2 root; Main genome; Bacteria; Bacteria (superkingdom); PVC group (Planctobacteria); Verrucomicrobiota; Chlamydiae; Chlamydiales
CGCGTAGGCGGGAAGATTAGTCAGATGTGAAAGCCCAGGGCTCAACCCTGGAACAGCATTTGAAACTGTCTTTCTAGAGGGTAGGCGGAGAAAACGGAATTCCACGTGTAGCGGTGAAATGCGTAGATATGTGGAAGAACACCGGTGGCGAAGGCGGTTTTCTAGCTTACTCCTGACGCTGAGGCGCGAAAGCAAGGGGAGCAAACAGGATTAGATACCCTGGTAGTCCTTGCCGTAAACGATGTATACTAGGTGTAGCCGGACTCAACCCTGGCTTTGCCGTAGCTAACGCGATAAGTATACCGCCTGAGGAGTACACTCGCAAGGGTGAAACTCAAAAGAATTGACGGGGACCCGCACAAGCAGTGGAGTATGTGGTTTAATTCGATGCAACGCGAAGAACCTTACCCAGGCTTGACATGCAGAGGACGATGGTAGAAATATCATTTCCCTTCGGGGCTTCTGCACAGGTGCTGCATGGCT
>OTU_1626_2:Sponge5B:M00485:455:000000000-C2G9R:1:2113:9656:3546;size=2 root; Main genome; Bacteria; Bacteria (superkingdom); PVC group (Planctobacteria); Verrucomicrobiota; Chlamydiae; Chlamydiales
CGCGTAGGCGGCAAAGTAAGTCAGATGTGAAATTCCAAAGCTCAACTTTGGAGCTGCATTTGAAACTGCTCTGCTAAAGAGGTAAGACGGAGAAAGCGGAATTCCACGTGTAGCGGTGAAATGCGTAGATATGTGGAGGAACACCTGTGGCGAAAGCGGCTTTCTAGTTTTAACCTGACGCTGAGGCGCGAGAGCAAGGGGAGCAAACAGGATTAGATACCCTGGTAGTCCTTGCCGTAAACGATGTGTACTTGATGTAGTTGGGCTCAACCCTGACTGTATCGTAGCTAACGCGATAAGTACACCGCCTGAGGAGTACGCTCGCAAGGGTGAAACTCAAAAGAATTGACGGGGGCCCGCACAAGCAGTGGAGCATGTGGTTTAATTCGATGCAACGCGAAGAACCTTACCTGGGCTCGAAATGTAGACGACGATAACAGAGATGTTATTTTCCGCAAGGACGTCTATATAGGTGCTGCATGGCT
>OTU_240_75:Sponge3B:M00485:455:000000000-C2G9R:1:1101:20878:8802;size=75 root; Main genome; Bacteria; Bacteria (superkingdom); FCB group; Bacteroidota; Bacteroidia; Flavobacteriales; Cryomorphaceae; Vicingus
TCCGTAGGCGGGAGAATAAGTCAGTGGTGAAAGCCTACAGCTCAACTGTAGAACTGCCATTGAAACTGTTTTTCTTGAATATAGATGAAGTGGGCGGAATATATCATGTAGCGGTGAAATGCATAGATATGATATAGAACACCGATTGCGAAGGCAGCTCACTAAACTATTATTGACGCTGAGGGACGAAAGTGTGGGGAGCGAACAGGATTAGATACCCTGGTAGTCCACACCGTAAACGATGATTACTCGATGCTAGCGATATACTGTTAGTGTCTAAGCGAAAGCGATAAGTAATCCACCTGGGGAGTACGGTCGCAAGATTGAAACTCAAAGGAATTGACGGGGGCCCGCACAAGCGGTGGAGCATGTGGTTTAATTCGATGATACGCGAGGAACCTTACCTGGGCTTAAATGTATTTTGACAGGCTGGGAAACCAGTCCTTCTTCGGACAATTTACAAGGTGCTGCATGGTT
>OTU_726_6:Sponge2B:M00485:455:000000000-C2G9R:1:1101:23700:6757;size=6 root; Main genome; Bacteria; Bacteria (superkingdom); Proteobacteria superphylum; Proteobacteria; Gammaproteobacteria; Pseudomonadales; Spongiibacteraceae
CGCGTAGGCGGCTTGGTCAGTTGGGTGTGAAATCCCCGGGCTTAACCTGGGAACTGCATTCAATACTGCCAAGCTAGAGTATGGGAGAGGGTAGTGGAATTCCATGTGTAGCGGTGAAATGCGTAGATATGTGGAGGAACACCCGTGGCGAAGGCGACTGCCTGGCCCAATACTGACGCTGAGGTGCGAAAGCGTGGGTAGCGAACAGGATTAGATACCCTGGTAGTCCACGCCGTAAACGATGTCAACTAGCCGTTGGAGAACTTGATTCTTTAGTGGCGCAGCTAACGCGATAAGTTGACCGCCTGGGGAGTACGGCCGCAAGGTTAAAACTCAAATGAATTGACGGGGGCCCGCACAAGCGGTGGAGCATGTGGTTTAATTCGATGCAACGCGAAGAACCTTACCAGGTCTTGACATCCCGAGAAGTTGCTAGAGATAGCTTCGTGCCTTCGGGAACTCGGTGACAGGTGCTGCATGGCT
>OTU_695_7:Sponge4B:M00485:455:000000000-C2G9R:1:2114:15007:3737;size=7 root; Main genome; Bacteria; Bacteria (superkingdom); PVC group (Planctobacteria); Planctomycetota; Planctomycetes; Planctomycetales; Gimesiaceae
TGCGTAGGCGGCCAATTAAGTAGGGTGTGAAATCCCACGGCTCAACCGTGGAACTGCGCTCTAAACTGTTTGGCTTGAGTGAGATAGGGGTGTGTGGAACTTCCAGTGGAGCGGTGAAATGTGTTGATATTGGAAGGAACGCCGGTAGCGAAAGCGACACACTGGGTCTCAACTGACGCTGAGGCACGAAAGCTAGGGTAGCGAACGGGATTAGATACCCCGGTAGTCCTAGCTGTAAACGTTGAGTACTAGTTGGGAGGGACTTCGGTCCATCCGGACGCAGCGAAAGCATTAAGTACTCCGCCTGGGGAGTATGGTCGCAAGGCTGAAACTCAAAGGAATTGACGGGGGCTCACACAAGCGGTGGAGCATGTGGCTTAATTCGAGGTAACGCGAAGAACCTTATCCTGGGTTTGACATGTATGGATAGGCCGCCTGAAAGGGATGGTCTTGCCTTCGGGTGAAATATACACAGGTGCTGCATGGCT
>OTU_1152_3:Sponge5B:M00485:455:000000000-C2G9R:1:1101:19929:16941;size=3 root; Main genome; Bacteria; Bacteria (superkingdom); Proteobacteria superphylum; Proteobacteria; Gammaproteobacteria; Diplorickettsiales; Diplorickettsiaceae
CGCGTAGGCGGTTGAATAAGTGAGATGTAAAATCCCTGGGCTTAACCTGGGCAGGTCATCTTAAACTGTTCGACTGGAGTATTGTAGAGGGTAGTGGAATTTCCGGTGTAGCGGTGAAATGCGTAGAGATCGGAAGGAACACCAGTGGCGAAGGCGGCTACCTGGACAAATACTGACGCTGAGGCGCGAAAGCGTGGGGATCAAACAGGATTAGATACCCTGGTAGTCCACGCTGTAAACGATGAGAACTAGATGTTGGTAGGCTTGACCTATTAGTATCGAAGCTAACGCGATAAGTTCTCCGCCTGGGGAGTACGACCGCAAGGTTAAAACTCAAAGGAATTGACGGGGGCCCGCACAAGCGGTGGAGCATGTGGTTTAATTCGATGCAACGCGAAGAACCTTACCTACCCTTGACATCTATAGAATTTTACAGAGATGTAGAAGTGCCGAAAGGAGCTATAAGACAGGTGCTGCATGGCT
>OTU_1254_3:Sponge6B:M00485:455:000000000-C2G9R:1:1101:6116:4999;size=3 root; Main genome; Bacteria; Bacteria (superkingdom); Spirochaetes superphylum; Spirochaetota; Leptospirae; Leptospirales; Leptospiraceae; Leptonema
AGCGCAGGTGGATGGTTAAGTCAGGTGTGAAACCTGCGGGCTCAACCCGCAGCCTGCACCTGAAACTGGCTATCTGGAGTCCCGGAGAGGTAGGCGGAATACCTGGTGTAGCGGTGAAATGCGTAGATATCAGGTGGAACACCAATGGCGAAGGCAGCCTACTGGACGGTGACTGACACTGAGGCTCGAAAGCGTGGGGAGCAAACAGGATTAGATACCCTGGTAGTCCACGCCCTAAACGTTGTCGACCAGGCGTTGGAGGTGTCAACCCCTTCAGTGCCGAACCTAACGGATTAAGTCGACCGCCTGGGGACTATGCTCGCAAGAGTGAAACTCAAAGGAATTGACGGGGGCCCGCACAAGCGGTGGAGCATGTGGTTTAATTCGATGATACGCGAAAAACCTCACCCGGATTTGACATGCAGTGGACAGGCGTAGAGATACGTCCTCCGAAAGGCCGCTGCACAGGTGCTGCATGGTT
>OTU_705_7:Sponge5B:M00485:455:000000000-C2G9R:1:1112:25316:13842;size=7 root; Main genome; Bacteria; Bacteria (superkingdom); Proteobacteria superphylum; Proteobacteria; Gammaproteobacteria; Legionellales; Legionellaceae
TACGTAGGTGGTTCATTAAGTTATGTGGGAAATACCTGGGCTTAACCTGGGAATGTCGGATAATACTGGTGAACTTGAGTATAGTAGAGGGTAGTGGAATTTCCGGTGTAGCGGTGAAATGCGTAGAGATCGGAAGGAACACCAGTGGCGAAGGCGGCTACCTGGACTAATACTGACACTGAGGTACGAAAGCGTGGGTAGCAAACAGGATTAGATACCCTGGTAGTCCACGCTGTAAACGATGTCAACTAGCTGTTGGGCACATAATTGTGCTTAGTGGCGCAGCTAACGCGCTAAGTTGACCGCCTGGGGAGTACGGTCGCAAGATTAAAACTCAAAGGAATTGACGGGGGCCCGCACAAGCGGTGGAGCATGTGGTTTAATTCGATGCAACGCGAAGAACCTTACCTACTCTTGACATTTAGTGAATCTGGAAGAGATTTCGGAGTGCCGCGAGGAACACTAAAACAGGTGCTGCATGGCT
>OTU_507_13:Sponge2B:M00485:455:000000000-C2G9R:1:2102:6197:7394;size=13 root; Main genome; Bacteria; Bacteria (superkingdom); Terrabacteria; Chloroflexi; Anaerolineae; Caldilineales; Caldilineaceae
CACGCAGGCGGTTGGTCAAGTCTGATGTGAAAGCTCCCGGCTTAACTGGGAGAGGTCGTTGGAAACTGATCAACTTGAGGTGATGAGAGGGGTGCGGAATTCCCGGTGTAGTGGTGGAATGCGTAGATATCGGGAGGAACACCAGTGGCGAAAGCGGCACCCTGGCATTTACCTGACGCTCATGTGCGAAAGCGTGGGGAGCGAACGGGATTAGATACCCCGGTAGTCCACGCTGTAAACGATGAACACTAGGTGTGGGTAGTATAAAACCTATCCGTGCCGAAGCAAACGCGATAAGTGTTCCGCCTGGGGAGTACGGCCGCAAGGCTAAAACTCAAAGGAATTGACGGGGGCCCGCACAAGCAGCGGAGCGTGTGGTTTAATTCGATGCAACGCGAAGAACCTTACCTGGGTTTGACATGTACGTAGTAGTGAAGCGAAAGCGGAACGACCTTCGGGAGCGTACACAGGTGCTGCATGGCT
>OTU_947_4:Sponge3B:M00485:455:000000000-C2G9R:1:2112:18597:3000;size=4 root; Main genome; Bacteria; Bacteria (superkingdom); PVC group (Planctobacteria); Planctomycetota; Planctomycetes; Planctomycetales; Gimesiaceae
TGCGTAGGCGGTTACTTAAGTAGGGTGTGAAATCCCATGGCTCAACCATGGAACTGCGCTCTAAACTGGGTGACTTGAGTAAGATAGGGGTATGCGGAACTTCCAGTGGAGCGGTGAAATGTGTAGATATTGGAAGGAACACCGGTGGCGAAGGCGGCATACTGGGTCTTAACTGACGCTGAGGCACGAAAGCTAGGGTAGCGAACGGGATTAGATACCCCGGTAGTCCTAGCTGTAAACGATGAGTACTAGCCGGGAGGGTCTTCGGATCATCCGGGCGTAGCGAAAGCATTAAGTACTCCGCCTGGGGAGTATGGTCGCAAGGCTGAAACTCAAAGGAATTGACGGGGGCTCACACAAGCGGTGGAGCATGTGGCTTAATTCGAGGCAACGCGAAGAACCTTATCCTGGATTTGACATGTATGGATAGATTACCTGAAAGGGATAATCTTGCCTTCGGGTGAAACATACACAGGTGCTGCATGGCT
>OTU_1350_2:Sponge2B:M00485:455:000000000-C2G9R:1:1115:6606:15530;size=2 root; Main genome; Bacteria; Bacteria (superkingdom); PVC group (Planctobacteria); Planctomycetota; OM190
CACGTAGGCGGCCTTGAAAGCGGCGTGTGAAAGCCCGGAGCTCAACTCCGGAACTGCATGCCGAACTTCAGGGCTAGAGGACGGGAGGGGAGTGTGGAACTCTAGGTGGAGCGGTGAAATGCGTAGATATCTAGAGGAACGCCGGTGGCGAAAGCGACACTCTGGCCCGCCCCTGACGCTGAGGTGCGAAAGCGTGGGTAGCAAACAGGATTAGATACCCTGGTAGTCCACGCCGTAAACGATGAGCACTAGGTAGCCGTGGGATCCGACCTATGGCTGCTGCAGGTAATCCATTAAGTGCTCCGCCTGGGGAGTATGGTCGCAAGGCTGAAACTCAAAGGAATTGACGGGGGCTCACACAAGCGGTGGAGGATGTTGCTTAATTCGAAGCAACGCGAAGAACCTTACCAGGGTTGGACATGCAGGGATTAATCCCGTGAAAGCGGGAGGATTGCCTTCGGGTGTAACCTGCACAGGTGTTGCATGGCT
>OTU_1363_2:Sponge2B:M00485:455:000000000-C2G9R:1:2115:17511:15062;size=2 No hits
TGTCGCAGAGATCGGCGCCGGTCTGGATTTGCCGGAAGTTGCACCCGCCGAAGCCGAACTCGCCCGGGTTGTTGCGCTGTTTCGCGAACTGCGTGAAGGGCAAACGGCTGATGGCAAACTCAAACTGAAAACGCCCTCTGGAAGCTTGTCCACGGCCGAGGCAATTGCCGTTGGGATTGGCGCATGGGCAGAGGCTGGCCATTTTCGCGCCGGCGTCATCGATGCTGACGCGCTGGCGGTCAACTTGATTGGGGCGGTGGTTAAAGACCCGGTGCAGGATCGGGTGGTGTTGCAGGAATACCTGGAAACG
>OTU_909_5:Sponge6B:M00485:455:000000000-C2G9R:1:2110:8323:2715;size=5 root; Main genome; Bacteria; Bacteria (superkingdom); FCB group; Bacteroidota; Bacteroidia; Flavobacteriales
TCCGTAGGCGGGATGTTAAGTCAGAGGTGAAAGTTTGCAGCTCAACTGTAAAATTGCCTTTGATACTGATGTTCTTGAATTATTATGAAGTGGTTAGAATGTGTAGTGTAGCGGTGAAATGCATAGATATTACACAGAATACCGATTGCGAAGGCAGATCACTAATAATATATTGACGCTGATGGACGAAAGCGTGGGGAGCGAACAGGATTAGATACCCTGGTAGTCCACGCCGTAAACGATGGTCACTAGCTGTTCGGACGCAAGTCTGAGTGGTTAAGCGAAAGTGATAAGTGACCCACCTGGGGAGTACGTTCGCAAGAATGAAACTCAAAGGAATTGACAGGGGCCCGCACAAGCGGTGGAGCATGTGGTTTAATTCGATGATACGCGAGGAACCTTACCAGGGCTTAAATGTGGTCTGACAGCTTTAGAGATAGAGTTTCCTTCGGGCAGATCACAAGGTGCTGCATGGTT
>OTU_353_22:Sponge4B:M00485:455:000000000-C2G9R:1:1102:4740:8089;size=22 root; Main genome; Bacteria; Bacteria (superkingdom); Proteobacteria superphylum; Proteobacteria; Gammaproteobacteria
CGTGTAGGTGGTTATGTAAGTTGGATGTGAAATACCTGGGCTTAACCTAGGGGGGTCATCCAAAACTGCATGACTAGAGTATAGGAGAGGGAAGTGGAATTTCCGGTGTAGCGGTGAAATGCGTAGATATCGGAAGGAACACCAGTGGCGAAGGCGACTTTCTGGCCTAATACTGACACTGAGGCGCGAAAGCGTGGGTAGCGAACAGGATTAGATACCCTGGTAGTCCACGCTGTAAACGATGAGTACTAGACGAGGGGGACTTAGGTCTTTCGTGTCGTAGCTAACGCGTTAAGTACTCCGCCTGGGGATTACGGTCGCAAGATTAAAACTCAAAGGAATTGACGGGGGCCCGCACAAGCGGTGGAGCATGTGGTTTAATTCGATGCAACGCGAAGAACCTTACCTACCCTTGACATCCTCGGAATTTAGCAGAGATGTTGAAGTGCCCGCGAGGGAACCGAGAGACAGGTGCTGCATGGCT
>OTU_541_10:Sponge3B:M00485:455:000000000-C2G9R:1:2102:11079:4953;size=10 root; Chloroplast; Eukaryota (Chloroplast)
TCTGTAGGTTGTTTAATAAGTCTATTGTTAAATCTTGAAGCTTAACTTCAAAACAGCAATGGAAACTATTAGACTTGAGTATGGTAGAGATAAAAGGAATTTCCAGTGAAGCGGTGAAATGCGTAGATATTGGAAAGAACACCGATGGCGAAGGCATTTTATTGGGCCATAACTGACACTCAGAGACGAAAGCTAGGGTAGCAAATGGGATTAGATACCCCAGTAGTCCTAGCAGTAAACGATGGATACTATATGTTGCCCGTATCAACTCGTGCAGTATTAAAGCTAACGCATTAAGTATCCCGCCTGGGAAGTATGCTTGCAAAAGTGAAACTCAAAGGAATTGACGGGGGCCCGCACAAGCGGTGGAGCATGTGGTTTAATTTGATGCAACGCGAAGAACCTTACCAGGGTTTGACATGACATGAATTTTTTGAGAAAAAAAGTGCCTTTTGGGAACATGTACACAGGTGGTGCATGGCT
>OTU_1709_2:Sponge6B:M00485:455:000000000-C2G9R:1:1113:10826:6859;size=2 root; Main genome; Bacteria; Bacteria (superkingdom); Proteobacteria superphylum; Proteobacteria; Alphaproteobacteria; Rhodospirillales; Magnetospiraceae
CGCGTAGGCGGCGAATCCAGTCAGGCGTGAAAGCCCAGGGCTTAACCCTGGAACTGCGCTTGATACTGATTTGCTAGAATTCGAGAGAGGGTAGTGGAATTTCCAGTGTAGAGGTGAAATTCGTAGATATTGGAAAGAACACCGGTGGCGAAGGCGGCTATCTGGCTCGATATTGACGCTGAGGTGCGAAAGCGTGGGGAGCGAACGGGATTAGATACCCCGGTAGTCCACGCCGTAAACGATGAGTGCTAGTTGTTGGGCAGCTTGCTGTTCAGTGACGTAGCTAACGCGTTAAGCACTCCGCCTGGGGAGTACGGCCGCAAGGTTAAAACTCAAAGGAATTGACGGGGGCCCGCACAAGCGGTGGAGCATGTGGTTTAATTCAAAGCAACGCGAAGAACCTTACCAGCCCTTGACATACCTGTCGCGATTTCCAGAGATGGATTTCTTCGGTTCGGCCGGACAGGATACAGGTGCTGCATGGCT
>OTU_1410_2:Sponge4B:M00485:455:000000000-C2G9R:1:1102:16943:19402;size=2 root; Main genome; Bacteria; Bacteria (superkingdom); PVC group (Planctobacteria); Planctomycetota; Planctomycetes; Planctomycetales; Rubinisphaeraceae; Planctomicrobium
TGCGTAGGCGGGCACACAGGTCAGATGTGAAATCCCACGGCTTAACCGTGGAACTGCATTTGAAACCGTGTGTCTTGAGCGAACTAGGGGTATGCGGAACTTCCAGTGGAGCGGTGAAATGTGTTGATATTGGAAGGAACACCGGTGGCGAAAGCGGCATACTGGGGTTTGTCTGACGCTGAGGCACGAAAGCTAGGGGAGCGAACAGGATTAGATACCCTGGTAGTCCTAGCTGTAAACGATGAGCACTAGATGGGAGGTGGTTCGCCGCCTCCGATCGTAGCAAAAGTGTTAAGTGCTCCGCCTGGGGAGTATGGTCGCAAGGCTGAAACTCAAAGGAATTGACGGGGGCTCACACAAGCGGTGGAGCATGTGGCTTAATTCGAGGCAACGCGAAGAACCTTATCCTGGCCTTGACATGTTTGGATGGTACCCGTGAAAGCGGTGTGCCTGCCTTCGGGTGAAACTTACACAGGTGCTGCATGGCT
>OTU_1671_2:Sponge6B:M00485:455:000000000-C2G9R:1:1102:10024:11209;size=2 root; Main genome; Bacteria; Bacteria (superkingdom); Proteobacteria superphylum; Proteobacteria; Gammaproteobacteria; Legionellales; Legionellaceae; Legionella
TGCGTAGGTTGTTTTTTAAGTTATCTGTGAAATCCCTGGGCTCAACCTGGGCAGGTCAGATAAGACTGGAAGACTCGAGTATAGGAGAGGGTAGTGGAATTTCCGGTGTAGCGGTGAAATGCGTAGAGATCGGAAGGAACACCAGTGGCGAAGGCGGCTACCTGGCCTAATACTGACACTGAGGCACGAAAGCGTGGGGAGCAAACAGGATTAGATACCCTGGTAGTCCACGCTGTAAACGATGTCAACTAGCTGTTGGTTATATAAAAGTAATTAGTGGCGAAGCAAACGCGATAAGTTGACCGCCTGGGGAGTACGGTCGCAAGATTAAAACTCAAAGGAATTGACGGGGGCCCGCACAAGCGGTGGAGCATGTGGTTTAATTCGATGCAACGCGAAGAACCTTACCTACCCTTGACATACAGTGAATTTTGCAGAGATGCGAAAGTGCTTTCGAGAACACTGATACAGGTGCTGCATGGCT
>OTU_817_9:Sponge2B:M00485:455:000000000-C2G9R:1:2103:4143:11677;size=9 root; Main genome; Bacteria; Bacteria (superkingdom); PVC group (Planctobacteria); Planctomycetota; OM190
CGCGTAGGCGGCTTGGTAAGCGGAATGTGAAAGCCCGGGGCTCAACCCCGGAACTGCGTTCCGAACTGCCGAGCTAGAGAGCGAGAGGGGGCTGTGGAACTCTAGGTGGAGCGGTGAAATGCGTAGATATCTAGAGGAACACCGGTGGCGAAGGCGACAGCCTGGCTCGTTTCTGACGCTGAGGCGCGAAAGCGTGGGTAGCAAACAGGATTAGATACCCTGGTAGTCCACGCCGTAAACGATGAGCACTAGGTAGCCGGCGGATCCGACCGCTGGCTGCTGTAGCTAATGCACTAAGTGCTCCGCCTGAGGAGTATGGTCGCAAGGCTGAAACTCAAAGGAATTGACGGGGGCTCACATAAGCGGTGGAGGATGTTGCTTAATTCGAAGCAACGCGAAGAACCTTACCAAGGTTTGACATGCAGGGATTAATCCCGTGAAAGCGGGAGGATTGCCTTCGGGTGTAACCTGCACAGGTGTTGCATGGCT
>OTU_1787_2:Sponge6B:M00485:455:000000000-C2G9R:1:2111:14942:3937;size=2 root; Main genome; Bacteria; Bacteria (superkingdom); Proteobacteria superphylum; Proteobacteria; Alphaproteobacteria
CGTGTAGGCGGCTTTGCCAGTCAGGCGTGAAAGCCCCGGGCTTAACCTGGGAACTGCGCTTGATACTGCGAGGCTAGAGTTCGGGAGAGGAGAGTGGAATTCCCAGTGTAGAGGTGAAATTCGTAGATATTGGGAAGAACACCAGTGGCGAAGGCGGCTCTCTGGACCGATACTGACGCTAAGGCGCGAAAGCGTGGGGAGCAAACAGGATTAGATACCCTGGTAGTCCACGCCGTAAACGATGTGTGCTAGACGTTGGGGGTTATGCCTTCAGTGTCGCAGCTAACGCATTAAGCACACCGCCTGGGGAGTACGGCCGCAAGGTTAAAACTCAAAGGAATTGACGGGGGCCCGCACAAGCGGTGGAGCATGTGGTTTAATTCGAAGCAACGCGCAGAACCTTACCAGCCCTTGACATGGGGAGTATGGATACCGGAGACGGTTTCCTTCAGTTCGGCTGGCTCCCACACAGGTGCTGCATGGCT
>OTU_689_7:Sponge4B:M00485:455:000000000-C2G9R:1:2112:13264:13567;size=7 root; Main genome; Bacteria; Bacteria (superkingdom); Terrabacteria; Chloroflexi; Anaerolineae; SBR1031
CGTCTAGGCGGCAAGGAAAGTCTCGCGTGAAAGCTCCCGGCTCAACTGGGAGAGGGCGCGGGAAACTTCCTAGCTAGAGACTCAGAGGGGGGTGCGGAATTCCCGGTGGAGTGGTGAAATGCGTTGAGATCGGGAGGAACACCAGTAGCGAAGGCGGCACCCTGGCTGAGTTCTGACGCTAAAGCGCGACAGCGTGGGGAGCGAACGGGATTAGATACCCCGGTAGTCCACGCCGTAAACGATGACAACTAGGTGTTGGGCGTCCAAGGACGTTCAGTATCGCAGCTAACGCGGTAAGTTGTCCGCCTGGGGAGTACGGCCGCAAGGCTAAAACTCAAAGGAATTGACGGGGGCCCGCACAAGCAGCGGAGCGTGTGGTTTAATTCGATGCAACGCGAAGAACCTTACCTGGCTTTGACATGCAAGTGGTAGGAAACCGAAAGGGGACCGACCTTCGGGAGCTTGCACAGGTGCTGCATGGCT
>OTU_332_32:Sponge2B:M00485:455:000000000-C2G9R:1:1102:21869:14720;size=32 root; Main genome; Bacteria; Bacteria (superkingdom); Proteobacteria superphylum; Proteobacteria; Gammaproteobacteria; B2M28
CGCGTAGGCGGCTTGGTCAGTCGGATGTGAAAGCCCCGGGCTTAACCTGGGAATTGCATTCGATACTGCCAGGCTAGAATGTAGTAGAGGGAAGTGGAATTCCAGGTGTAGCGGTGAAATGCGTAGATATCTGGAGGAACATCAGTGGCGAAGGCGACTTCCTGGACTAACATTGACGCTGAGGTGCGAAAGCGTGGGGAGCAAACAGGATTAGATACCCTGGTAGTCCACGCCGTAAACGATGTCAACTAGACGTTGGGGGGTTTAACCCTTTAGTGTCGCAGCTAACGCATTAAGTTGACCGCCTGGGGAGTACGGCCGCAAGGTTAAAACTCAAAGGAATTGACGGGGGCCCGCACAAGCGGTGGAGCATGTGGTTTAATTCGATGCAACGCGAAGAACCTTACCTGCCCTTGACATTGACAGAACCCTGGAGAGATCCGGGGGTGCCTTCGGGCCTGGAAAACAGGTGCTGCATGGCT
>OTU_106_121:Sponge5B:M00485:455:000000000-C2G9R:1:2114:10197:15511;size=121 root; Main genome; Bacteria; Bacteria (superkingdom); Proteobacteria superphylum; Proteobacteria; Gammaproteobacteria; Methylococcales; Cycloclasticaceae; Cycloclasticus
CGCGTAGGCGGTTAAGTCAGTCAGATGTGAAAGCCCCGGGCTCAACCTGGGAACTGCATTTGATACTGCTTAGCTAGAGTATGGTAGAGGAGAGTGGAATTTCAGGTGTAGCGGTGAAATGCGTAGATATCTGAAGGAACATCAGTGGCGAAGGCGGCTCTCTGGACCAATACTGACGCTGAGGTGCGAAAGCGTGGGTAGCAAACGGGATTAGATACCCCGGTAGTCCACGCCGTAAACGATGTCAACTAACTGTTGGGCGGGTTTCCGCTTAGTGGTGCAGCTAACGCAATAAGTTGACCGCCTGGGGAGTACGGCCGCAAGGCTAAAACTCAAATGAATTGACGGGGGCCCGCACAAGCGGTGGAGCATGTGGTTTAATTCGATGCAACGCGAAGAACCTTACCTACCCTTGACATACAGAGAACTTTCCAGAGATGGATTGGTGCCTTCGGGAACTCTGATACAGGTGCTGCATGGCT
>OTU_1108_3:Sponge3B:M00485:455:000000000-C2G9R:1:1102:8956:8441;size=3 root; Main genome; Bacteria; Bacteria (superkingdom); FCB group; Bacteroidota; Bacteroidia; Flavobacteriales; Flavobacteriaceae; NS5 marine group
TCCGCAGGCGGTCTGATAAGTCAGAGGTGAAATACTATCGCTCAACGATAGAACTGCCTTTGATACTGTTAGACTTGAGTTATTGTGAAGTAGTTAGAATGTGTAGTGTAGCGGTGAAATGCATAGATATTACACAGAATACCGATTGCGAAGGCAGATTACTAACAATACACTGACGCTCATGGACGAAAGCGTGGGTAGCGAACAGGATTAGATACCCTGGTAGTCCACGCCGTAAACGATGGTCACTAGCTGTTTGACTAACATTGGTTAGTTGAGTGGCTAAGCGAAAGTGATAAGTGACCCACCTGGGGAGTACGCTCGCAAGAGTGAAACTCAAAGGAATTGACGGGGGCCCGCACAAGCGGTGGAGCATGTGGTTTAATTCGATGATACGCGAGGAACCTTACCAGGGCTTAAATGTAAGTTGCATGGATCAGAGATGGTCCTTTCTTCGGACTACTTACAAGGTGCTGCATGGTT
>OTU_1599_4:Sponge5B:M00485:455:000000000-C2G9R:1:2111:6419:10625;size=4 root; Main genome; Bacteria; Bacteria (superkingdom); Proteobacteria superphylum; Proteobacteria; Gammaproteobacteria; Legionellales; Legionellaceae; Legionella
TGCGTAGGTGGTTGCTTAAGTTATCTGTGAAATTCCTGGGCTTAACCTGGGCAGGTCAGATGATACTGGTTGACTGGAGTATGGGAGAGGGTAGTGGAATTTCCGGTGTAGCGGTGAAATGCGTAGAGATCGGAAGGAACACCAGTGGCGAAGGCGGCTACCTGGCCTAATACTGACACTGAGGCACGAAAGCGTGGGGAGCAAACAGGATTAGATACCCTGGTAGTCCACGCTGTAAACGATGTCAACTAGCTGTTGGTTATATGAAAATAATTAGTGGCGCAGCAAACGCGATAAGTTGACCGCCTGGGGAGTACGGTCGCAAGATTAAAACTCAAAGGAATTGACGGGGGCCCGCACAAGCGGTGGAGCATGTGGTTTAATTCGATGCAACGCGAAGAACCTTACCTACCCTTGACATACAGTGGATTTTGCAGAGATGCATGAGTGCCTTCGGGAACACTGATACAGGTGCTGCATGGCT
>OTU_1016_8:Sponge5B:M00485:455:000000000-C2G9R:1:2112:21864:13608;size=8 root; Main genome; Bacteria; Bacteria (superkingdom); Hydrogenedentes superphylum; Hydrogenedentes; Hydrogenedentia; Hydrogenedentiales; Hydrogenedensaceae
AGCGCAGGCGGCCTGGCCAGTTTGGAGTGAAAGTTCGGGGCTCAACCCCGGATCTGCTCTGAATACTGCCAGGCTTGAGTACGTGAGAGGTAGGTGGAATTCAAGGTGTAGCGGTGGAATGCGTAGATATCTTGAGGAACATCGATGGCGAAAGCAGCCTACTGGCACGAAACTGACGCTGAGGCTCGAAAGCGTGGGGAGCGAACGGGATTAGATACCCCGGTAGTCCACGCCGTAAACGTTGTGCACTAGGTGTGAGAGGTATCGACCCCTCTCGTGCCGGAGTTAACGCATTAAGTGCACCGCCTGGGGAGTACGATCGCAAGATTGAAACTCAAAGGAATTGACGGGGGCCCGCACAAGCGGTGGAGCATGTGGTTTAATTCGAGGCAACGCGAAGAACCTTACCCAGACTTGACATCCCGTGACAACCATAGAAATATGGCTTTCTCTTCGGAGACACGGTGACAGGTGTTGCATGGCT
>OTU_1165_3:Sponge5B:M00485:455:000000000-C2G9R:1:1104:12681:11556;size=3 root; Main genome; Bacteria; Bacteria (superkingdom); Proteobacteria superphylum; Proteobacteria; Gammaproteobacteria
CGCGTAGGCGGACTATTTAGTTAGAGGTGAAATCCCTGGGCTTAACCTAGGAATTGCCCCTAATACTGGTAGTCTAGAGTACAGTAGAGGTAAGTGGAATTTCCGGTGTAGCGGTGAAATGCGTAGATATCGGAAGGAACATCAGTGGCGAAGGCGACTTACTGGACTGTAACTGACGCTGAGGCGCGAAAGCGTGGGGAGCAAACAGGATTAGATACCCTGGTAGTCCACGCCGTAAACGATGAGAACTAGCCGTTGGTAGGCTAATACCTATCAGTGGCGCAGCTAACGCGTTAAGTTCTCCGCCTGGGGAGTACGGTCGCAAGATTAAAACTCAAAGGAATTGACGGGGGCCCGCACAAGCGGTGGAGCATGTGGTTTAATTCGATGCAACGCGAAAAACCTTACCTACCCTTGACATCCTTGGAATCTTACAGAGATGTAGGAGTGCCTTCGGGAGCCAAGTGACAGGTGCTGCATGGCT
>OTU_606_9:Sponge5B:M00485:455:000000000-C2G9R:1:2114:25584:12664;size=9 root; Main genome; Bacteria; Bacteria (superkingdom); FCB group; Bacteroidota; Rhodothermia; Balneolales; Balneolaceae; CK06-06-Mud-MAS4B-21
TGCGTAGGCGGGTTTTTAAGTCTGGGGTGAAAGGCTGCGGCTCAACCGTAGGATTGCCCTGGATACTGGAGATCTTGAGTATAACAAAGGCCGGTAGAATTCGTGGTGTAGCGGTGAAATGCATAGATATCACGAAGAATACCAGTGGCGTAGGCGGCCGGCTGGGTTATAACTGACGCTGAGGCACGAGAGCGTGGGGAGCAAACAGGATTAGATACCCTGGTAGTCCACGCTGTAAACGATGTATACTAGGTGTTGGGCGGATTTAGGTTCGCTCAGTGCTGCAGCTAACGCATTAAGTATACCACCTGGGGAGTACGTTCGCAAGAATGAAACTCAAAGGAATTGACGGGGGCCCGCACAAGCGGTGGAGCATGTGGCTTAATTCGATGCAACGCGAAGAACCTTACCCGGGCTAAATCACAGTAGACCGTTCTGGAAACAGGACTTCCCTTCGGGGCTGTTGTGAAGGTGCTGCATGGCT
>OTU_1506_4:Sponge5B:M00485:455:000000000-C2G9R:1:1115:6229:10477;size=4 root; Main genome; Bacteria; Bacteria (superkingdom); Proteobacteria superphylum; Proteobacteria; Gammaproteobacteria; Diplorickettsiales; Diplorickettsiaceae
CGCGTAGGCGGATATATGAGTGTGATGTGAAAGCCCTGGGCTTAACCTAGGAAGTGCATCGCAAACGATATATCTGGAGTATATGAGAGGGTGGCGGAATTTCCGGTGTAGCGGTGAAATGCGTAGAGATCGGAAGGAACGTCGATGGCGAAGGCAGCCACCTGGCATAATACTGACGCTGAGGCGCGAAAGCGTGGGGAGCGAACAGGATTAGATACCCTGGTAGTCCACGCTGTAAACGATGAGAACTAGATGTTGGAGGGGGAACCTTTCAGTATCGAAGCTAACGCGATAAGTTCTCCGCCTGGGAAGTACGGCCGCAAGGTTGAAACTCAAAGGAATTGACGGGGGCCCGCACAAGCGGTGGAGCATGTGGTTTAATTCGATGCAACGCGAAGAACCTTACCTACTCTTGACATCCTACGAACCCGACTTAGTAGTTGGGGTGCCGAAAGGAGCGTAGAGACAGGTGCTGCATGGCT
>OTU_554_15:Sponge4B:M00485:455:000000000-C2G9R:1:2114:21959:5387;size=15 root; Main genome; Bacteria; Bacteria (superkingdom); PVC group (Planctobacteria); Verrucomicrobiota; Chlamydiae; Chlamydiales; cvE6
CGCGTAGGCGGTGCAATAAGTCAGATGTGAAATTCCGGGGCTCAACCCCGGAGCTGCATTTGAAACTGTTGGACTAGAGTTCAGTTAGGGTAAACGGAATTCCACGTGTAGCGGTGAAATGCGTAGATATGTGGAAGAACACCGGTGGTGAAGACGGTTTACTGGGCTGAAACTGACGCTGAGGCGCGAAAGCATGGGGAGCAAACAGGATTAGATACCCTGGTAGTCCATGCCTTAAACGATGCATACTAGAAGTAGGAGGGCTCAACCCCCCCTGTTTCGAAGCTAACGCATTAAGTATGCCGCCTGGGGAGTACGCTCGCAAGGGTGAAACTCAAAAGAATTGACGGGGGCCCGCACAAGCAGTGGAGCATGTGGTTTAATTCGATGCAACGCGAAGAACCTTACCTGGGCTTGAAAAGCAGAGGACCGCGCCAGAAACGGCGCTTCCCGAAAGGGTCTCTGAATAGGTGCTGCATGGCT
>OTU_1087_5:Sponge2B:M00485:455:000000000-C2G9R:1:1113:6707:3248;size=5 root; Main genome; Bacteria; Bacteria (superkingdom); Proteobacteria superphylum; NB1-j
AGTGTAGGCGGTTTGACAAGTCGGGTGTGAAATCCCAGGGCCCAACCCTGGAACTGCATCCGATACTGTCAGGCTAGAGTTCCGGAGAGGGTGGCGGAATTCCCGGTGTAGGGGTGAAATCCGTAGATATCGGGAGGAACACCAGTGGCGAAGGCGGCCACCTGGACGGTGACTGACGCTGAGACTCGAAAGTGTGGGTAGCAAACAGGATTAGATACCCTGGTAGTCCACACCGTAAACGGTGAGAGCTCGTCGTAGTGGGTATTGACCCCTGCTGTGACCAAGTTAACGCATGAAGCTCTCCGCCTGGGAAGTACGGTCGCAAGACTAAAACTCAAAGAAATTGACGGGGGCCCGCACAAGCGGTGGAGCATGTTGTTTAATTCGAAGCAACGCGCAGAACCTTACCTGGATTTGACATCTCCGGAATCTCTCTGAAAGGAGAGAGTGCCTTCGGGAACCGGATGACAGGTGCTGCATGGCT
>OTU_1335_3:Sponge6B:M00485:455:000000000-C2G9R:1:2115:8068:20059;size=3 root; Main genome; Bacteria; Bacteria (superkingdom); FCB group; Bacteroidota; Bacteroidia; Chitinophagales; Saprospiraceae
TGCGTAGGCGGCATTATAAGTCAGAGGTGAAAGCCCGGCGCTCAACGTCGGAACTGCCTTTGATACTGTGATGCTTGAATCAGGTTGAGGTTAGCGGAATGTGACATGTAGCGGTGAAATGCATAGATATGTCATAGAACACCAATTGCGAAGGCAGCTAACTGGATCTGTATTGACGCTGAGGCACGAAAGCGTGGGGAGCGAACAGGATTAGATACCCTGGTAGTCCACGCCCTAAACGATGCTTACTCGACATGTATATGCGTGTCCAAGGGAAACCATTAAGTAAGCCACCTGGGGAGTACGTTCGCAAGAATGAAACTCAAAGGAATTGACGGGGGTCCGCACAAGCGGTGGAGCATGTGGTTTAATTCGATGATACGCGAGGAACCTTACCTGGGCTAGAATGCGAGTGACCACTCCTGAAAGGGAGTTTTTCTTCGGAACACGAAGCAAGGTGCTGCATGGCT
>OTU_1193_3:Sponge5B:M00485:455:000000000-C2G9R:1:2102:11059:12722;size=3 root; Main genome; Bacteria; Bacteria (superkingdom); PVC group (Planctobacteria); Verrucomicrobiota; Verrucomicrobiae; Verrucomicrobiales; DEV007
TGCGTAGGCGGCTTGGTAAGTCAGATGTGAAATCCCGGGGCTCAACCTCGGAACTGCATCCGATACTGCCAGGCTTGAGTAGTGGAGGGGAGTCTGGAATTCACGGTGTAGCAGTGAAATGCGTAGATATCGTGAGGAACACTAGTGGCGAAGGCGAGACTCTGGACACTTACTGACGCTGAGGCACGAAGGCTAGGGTAGCGAAAGGGATTAGATACCCCTGTAGTCCTAGCAGTAAACGGTGCACGTTTGGTGTGGGAGGATTTGACCCCTTCCGTGCCGGAGCTAACGCGTTAAACGTGCCGCCTGGGGAGTACGGCCGCAAGGCTAAAACTCAAAGAAATTGACGGGGACCCGCACAAGCGGTGGAGTATGTGGCTTAATTCGATGCAACGCGAAGAACCTTACCTGGCCTTGACATGCATTGCTAAACCGGTGAAAGCCGGGGAGACTTCGGTCACCTTGCACAGGTGCTGCATGGCT
>OTU_328_26:Sponge4B:M00485:455:000000000-C2G9R:1:2115:8542:10153;size=26 root; Main genome; Bacteria; Bacteria (superkingdom); PVC group (Planctobacteria); Verrucomicrobiota; Chlamydiae; Chlamydiales
CGCGTAGGCGGATATGTAAGTCAGATGTGAAATACCGAGGCTTAACTTCGGTGCTGCATTTGAAACTACAAATCTAGAGGATAGACGGAGAAAACGGAATTCTACATGTAGCGGTGGAATGCGTGGATATGTAGAAGAACACCTGTGGCGAAAGCGGTTTTCTAGTTTATTCCTGACGCTGAGGCGCGAGAGCAAGGGGAGCAAACAGGATTAGATACCCTGGTAGTCCTTGCCGTAAACGATGTATACTTGATGTAGTTGGACTCAACCCCGACTGTGTCGTAGCTAACGCGATAAGTATACCGCCTGAGGAGTACGCTCGCAAGGGTGAAACTCAAAAGAATTGACGGGGGCCCGCACAAGCAGTGGAGCATGTGGTTTAATTCGATGCAACGCGCAGAACCTTACCCAGGCTCAAAGTGTAGAGGACAGCTCCTGAAAGGGAGTTTCTCGTAAGAGTCGCTACATAGGTGCTGCATGGCT
>OTU_482_25:Sponge2B:M00485:455:000000000-C2G9R:1:1102:11910:17361;size=25 root; Main genome; Bacteria; Bacteria (superkingdom); Proteobacteria superphylum; Proteobacteria; Alphaproteobacteria; Rhodobacterales; Rhodobacteraceae
CACGTAGGCGGATCAGTCAGTTAGGGGTGAAATCCCAGGGCTCAACCCTGGAACTGCCTCTAATACTGCTGGTCTAGAGATCGAGAGAGGTGAGTGGAATTCCGAGTGTAGAGGTGAAATTCGTAGATATTCGGAGGAACACCAGTGGCGAAGGCGGCTCACTGGCTCGATACTGACGCTGAGGTGCGAAAGTGTGGGGAGCAAACAGGATTAGATACCCTGGTAGTCCACACCGTAAACTATGAGAGCCAGTCGTCGGGCGGCATGCCGTTCGGTGACGCAGTTAACGCATTAAGCTCTCCGCCTGGGGAGTACGGCCGCAAGGTTAAAACTCAAAGGAATTGACGGGGGCCCGCACAAGCGGTGGAGCATGTGGTTTAATTCGAAGCAACGCGCAGAACCTTACCATCCCTTGACATCCGGATCGCGGCCTCAGAGATGAGGCTTTCAGTTAGGCTGGATCCAGGACAGGTGCTGCATGGCT
>OTU_961_4:Sponge4B:M00485:455:000000000-C2G9R:1:2111:18277:21912;size=4 root; Main genome; Bacteria; Bacteria (superkingdom); Proteobacteria superphylum; Proteobacteria; Alphaproteobacteria
CACGTAGGCGGCCTGATAAGTTAAGTGTGAAAGCCCCGAGCTCAACTTGGGAACTGCACTTAAAACTGTCAGGATAGAGGGCAAAAGAGGGTAATGGAATTCCTAGTGTAGAGGTGAAATTCGTAGATATTAGGAGGAACACCAGAGGCGAAGGCGATTACCTGGGTTGTTACTGACGTTGAGGTGCGAAAGCATGGGGAGCAAACAGGATTAGATACCCTGGTAGTCCATGCTGTAAATGATGAGCGCTAGGTGTAGGATTTTTTCTGTATCGAAGCTAACGCGTTAAGCGTTCCGCCTGGGGATTACGGTCGCAAGATTAAAACTCAAAGGAATTGACGGGGACCCGCACAAGCGGTGGAGCATGTGGTTTAATTCAATGCAACGTGAAGAACCTTACCACACCTTGACATGGAAGTCGTATCTCTCTGAAGAGAGAGAGTCAGTTCGGCTGGACTTCACACAGGTGTTGCATGGCT
>OTU_118_91:Sponge2B:M00485:455:000000000-C2G9R:1:1101:13169:4090;size=91 root; Main genome; Bacteria; Bacteria (superkingdom); FCB group; Bacteroidota; Bacteroidia
TCCGCAGGCGGGCTATTAAGTCAGTGGTGAAATACCCCGGCTCAACCGGGGAGGTGCCATTGATACTGATAGTCTTGAATGGATAAGAAGTAATTAGAATGTGTAGTGTAGCGGTGAAATGCATAGATATTACACAGAATACCGATTGCGAAGGCAGATTACTATTATTACATTGACGCTGATGGACGAAAGCGTGGGGAGCGAACAGGATTAGATACCCTGGTAGTCCACGCCGTAAACGATGGATACTAGCTGTTTATTCCCTTGGGAATAAGTGGCCAAGCGAAAGTGATAAGTATCCCACCTGGGGAGTACGTTCGCAAGAATGAAACTCAAAGGAATTGACGGGGGCCCGCACAAGCGGTGGAGCATGTGGTTTAATTCGATGATACGCGAGGAACCTTACCAAGGCTTAAATGCAATACGCATGAGTTGGAAACAGCTCAGTCATTAGACGGATTGCAAGGTGCTGCATGGTT
>OTU_572_9:Sponge2B:M00485:455:000000000-C2G9R:1:2110:4413:10836;size=9 root; Main genome; Bacteria; Bacteria (superkingdom); Proteobacteria superphylum; Proteobacteria; Gammaproteobacteria; Candidatus Berkiella order incertae sedis; Candidatus Berkiella family incertae sedis
TGCGTAGGCGGCCTGTTAAGTCAGATGTGAAAGCCCTGGGCTCAACCTGGGAACGGCATTTGAAACTGGCAAGCTAGAGTATGGTAGAGGGAAGTGGAATTTCCGGTGTAGCGGTGAAATGCGTAGATATCGGAAGGAACACCAGTGGCGAAGGCGGCTTCCTGGACCATTACTGACGCTGAGGCACGAAAGCGTGGGGAGCAAACAGGATTAGATACCCTGGTAGTCCACGCTGTAAACGATGAGAACTAGATGTTAGGGTCTTCGGACTTTAGTATCGCAGCTAACGCGTTAAGTTCTCCGCCTGGGGAGTACGGTCGCAAGATTAAAACTCAAAGGAATTGACGGGGGCCCGCACAAGCGGTGGAGCATGTGGTTTAATTCGATGCAACGCGAAGAACCTTACCTACCTTTGAATCCACGGAATTTTGCAGAGATGCAGAAGTGCCTTCGGGAACCGTGAGACAGGTGCTGCATGGCT
>OTU_1503_2:Sponge5B:M00485:455:000000000-C2G9R:1:1115:18257:2328;size=2 root; Main genome; Bacteria; Bacteria (superkingdom); Terrabacteria; Firmicutes; Clostridia; Oscillospirales; Ethanoligenenaceae; Incertae Sedis (Ethanoligenenaceae)
TGCGCAGGCGGGTTAACAAGTTGGGTGTGAAATCTCCGTGCTTAACACGGAGCTTGCATTCAAAACTGTTGATCTTGAGTGAGGTAGAGGTAGGCGGAATTCCCGGTGTAGCGGTGAAATGCGTAGATATCGGGAGGAACACCAGTGGCGAAGGCGGCCTACTGGGCCTTTACTGACGCTGAGGCACGAAAGCATGGGTAGCAAACAGGATTAGATACCCTGGTAGTCCATGCTGTAAACGATGATTGCTAGGTGTGGGGGGACTGACCCCTTCCGTGCCGGAGTTAACACAATAAGCAATCCACCTGGGGAGTACGGCCGCAAGGTTGAAACTCAAAGGAATTGACGGGGGCCCGCACAAGCAGTGGAGTATGTGGTTTAATTCGAAGCAACGCGAAGAACCTTACCAGGTCTTGACATCCAATGAATCCCCAAGAGATTGGGGAGTGCCCTTCGGGGAACATTGAGACAGGTGGTGCATGGTT
>OTU_1065_4:Sponge6B:M00485:455:000000000-C2G9R:1:2112:10789:7441;size=4 root; Main genome; Bacteria; Bacteria (superkingdom); PVC group (Planctobacteria); Verrucomicrobiota; Verrucomicrobiae; Opitutales; Puniceicoccaceae; Lentimonas
TGCGTAGGCCGCTAAGCGTGTCAGGTGTGAAATCTCGGGGCTCAACCTCGAAACTGCGCCTGAAACTGTTTAGCTTGAGTATTGGAGAGGTAAGCGGAATTTCTGGTGTAGCGGTGAAATGCGTAGATATCAGAAGGAACACCAATGGCGAAGGCAGCTTACTGGACAATAACTGACGCTGAGGCACGAAAGCATGGGTAGCGAAAGGGATTAGATACCCCTGTAGTCCATGCCGTAAACGTTGTACACTAGGTCTTGGGGGTTTCGACCCTTTCAGGACCCCAGCTAACGCGATAAGTGTACCGCCTGAGGACTACGGCCGCAAGGCTAAAACTCAAAGGAATTGACGGGGGCCCGCACAAGCGGTGGAGCATGTGGTTTAATTCGATGCAACGCGAAGAACCTTACCTAGGCTTGACATGTATAGGACGGTTTCCAGAGATGGATTCTTCCCTTCGGGGCTTATACACAGGTGCTGCATGGCC
>OTU_249_194:Sponge2B:M00485:455:000000000-C2G9R:1:2110:7855:12955;size=194 root; Main genome; Bacteria; Bacteria (superkingdom); Proteobacteria superphylum; Proteobacteria; Gammaproteobacteria; Pseudomonadales; Halieaceae; Halioglobus
CGCGTAGGCGGTTTGTTAAGTCGGATGTGAAAGCCCTGGGCTCAACCTGGGAACTGCATTCGATACTGGCCGACTAGAGTACGAGAGAGGGAGGTAGAATTCCACGTGTAGCGGTGAAATGCGTAGATATGTGGAGGAATACCGGTGGCGAAGGCGGCCTCCTGGCTCGATACTGACGCTGAGGTGCGAAAGCGTGGGGAGCAAACAGGATTAGATACCCTGGTAGTCCACGCCGTAAACGATGTCTACTAGCCGTTGGGAGACTTGATTTCTTAGTGGCGCAGCTAACGCAATAAGTAGACCGCCTGGGGAGTACGGCCGCAAGGTTAAAACTCAAATGAATTGACGGGGGCCCGCACAAGCGGTGGAGCATGTGGTTTAATTCGATGCAACGCGAAGAACCTTACCAGGTCTTGACATCCAGAGAACTTTCCAGAGATGGATTGGTGCCTTCGGGAACTCTGTGACAGGTGCTGCATGGCT
>OTU_916_5:Sponge6B:M00485:455:000000000-C2G9R:1:2113:24350:11533;size=5 root; Main genome; Bacteria; Bacteria (superkingdom); Proteobacteria superphylum; Desulfobacterota; Desulfobulbia; Desulfobulbales; Desulfobulbaceae
CGCGCAGGCGGTTTCATTAGTCAGATGTGAAAGCCCACGGCTCAACCGTGGAAGTGCATTTGAAACTGTGAGACTTGAGTACCAGAGGGGAAGGTGGAATTCCCGGTGTAGAGGTGAAATTCGTAGATATCGGGAGGAATACCGGTGGCGAAGGCGACTTTCTGGCTGGATACTGACGCTGAGGCGCGAAAGCGTGGGGAGCAAACAGGATTAGATACCCTGGTAGTCCACGCCGTAAACGATGTGAACTAGATGTTGGAGGTATTGATCCCTTCGGTGTCGGAGCTAACGCATTAAGTTCACCGCCTGGGGAGTACGGTCGCAAGATTAAAACTCAAAGGAATTGACGGGGGCCCGCACAAGCGGTGGAGTATGTGGTTTAATTCGATGCAACGCGAAGAACCTTACCTGGTCTTGACATCCCGAGGATCTCCTGGAAACAGGAGAGTGCTTTCATTAGAGAGAACTTGGTGACAGGTGCTGCATGGCT
>OTU_108_314:Sponge2B:M00485:455:000000000-C2G9R:1:1101:8165:3087;size=314 root; Main genome; Bacteria; Bacteria (superkingdom); FCB group; Bacteroidota; Bacteroidia; Flavobacteriales; Flavobacteriaceae; Maritimimonas; Maritimimonas rapanae
TCCGTAGGTGGGCAATTAAGTCAGAGGTGAAATCCCATAGCTTAACTATGGAACTGCCTTTGATACTGGTTGTCTTGAGTTATATTGAAGTGAGTAGAATGTGTAGTGTAGCGGTGAAATGCATAGATATTACACAGAATACCGATTGCGAAGGCAGCTCACTAAGTATATACTGACACTGATGGACGAAAGCGTGGGGAGCGAACAGGATTAGATACCCTGGTAGTCCACGCCGTAAACGATGGTCACTAGTTGTTGGGATTTATCTCAGTGACTAAGCGAAAGTGATAAGTGACCCACCTGGGGAGTACGTTCGCAAGAATGAAACTCAAAGGAATTGACGGGGGCCCGCACAAGCGGTGGAGCATGTGGTTTAATTCGATGATACGCGAGGAACCTTACCAGGGCTTAAATGTAAGTTGCATTAGTTAGAGATAGCTATTTCTTCGGACTACTTACAAGGTGCTGCATGGTT
>OTU_265_110:Sponge3B:M00485:455:000000000-C2G9R:1:1101:14683:17120;size=110 root; Main genome; Bacteria; Bacteria (superkingdom); Proteobacteria superphylum; Proteobacteria; Gammaproteobacteria
AGTGTAGGCGGCTACTTAAGTCGGATGTGAAATCCCCGGGCTCAACCTGGGAATTGCATTCGATACTGGGTAGCTAGAGTTTGGTAGAGGTAAGTGGAATTCCGGGTGTAGCGGTGAAATGCGTAGATATCCGGAGGAACATCAGTGGCGAAGGCGGCTTACTGGACCAAAACTGACGCTGAGGCTCGAAAGCGTGGGGAGCAAACAGGATTAGATACCCTGGTAGTCCACGCCCTAAACTATGTCAACTAGACGTTGGGCTCATTAATGAGCTTAGTGTCGCAGCTAACGCGTTAAGTTGACCGCCTGGGGAGTACGACCGCAAGGTTGAAACTCAAAGGAATTGACGGGGGCCCGCACAAGCGGTGGAGCATGTGGTTTAATTCGATGCAACGCGAAGAACCTTACCAGCCCTTGACATCCTGGGAATTTTGTAGAGATACATTAGTGCCTTCGGGAATCCAGTGACAGGTGCTGCATGGCT
>OTU_97_162:Sponge3B:M00485:455:000000000-C2G9R:1:1102:20312:16697;size=162 root; Main genome; Bacteria; Bacteria (superkingdom); PVC group (Planctobacteria); Verrucomicrobiota; Verrucomicrobiae; Verrucomicrobiales; DEV007
TCTGTAGGCGGGATGGTAAGTCAGATGTGAAATCCCGGGGCTCAACCCCGGAACTGCATCCGATACTGCCAACCTAGAGGGTCGGAGGGGAGTCTGGAATTCTCGGTGTAGCAGTGAAATGCGTAGATATCGAGAGGAACACTCGTGGCGAAGGCGAGACTCTGGACGACACCTGACGCTGAGAGACGAAGGCCAGGGTAGCGAAAAGGATTAGATACCCTTGTAGTCCTGGCAGTAAACGGTGCACGCTTGGTGTGGGAAGGTTCGACCCTTTCCGTGCCGGAGCTAACGCGTTAAGCGTGCCGCCTGGGGAGTACGGTCGCAAGATTAAAACTCAAAGAAATTGACGGGGACCCGCACAAGCGGTGGAGCATGTGGCTTAATTCGATGCAACGCGAAGAACCTTACCTGGGCTTGACATGTTAGTCGTAGATTTGTGAAAGCTTATCGTCACTTCGGGTGGACTATCACAGGTGCTGCATGGCT
>OTU_1060_4:Sponge6B:M00485:455:000000000-C2G9R:1:2110:9694:11379;size=4 root; Main genome; Bacteria; Bacteria (superkingdom); Proteobacteria superphylum; Proteobacteria; Gammaproteobacteria; Enterobacterales; Kangiellaceae; Kangiella
CGCGTAGGCGGATAATTAAGTCAGATGTGAAAGCCCAGGGCTCAACCTTGGAACTGCATTTGAGACTGGTTATCTAGAGTACAGTAGAGGGGGGTGGAATTCCAGGTGTAGCGGTGAAATGCGTAGATATCTGGAGGAACATCAGTGGCGAAGGCGACCCCCTGGACTGATACTGACGCTGAGGTGCGAAAGCGTGGGTAGCGAACAGGATTAGATACCCTGGTAGTCCACGCCGTAAACGATGTCTATTAGCTGTTGGGTATATTAAGATACTTAGTGGCGTAGCTAACGCGATAAATAGACCGCCTGGGGAGTACGGCCGCAAGGTTAAAACTCAAATGAATTGACGGGGGCCCGCACAAGCGGTGGAGCATGTGGTTTAATTCGATGCAACGCGAAGAACCTTACCAGGTCTTGACATCCAGAGAACTTTCCAGAGATGGATTGGTGCCTTCGGGAACTCTGTGACAGGTGCTGCATGGCT
>OTU_809_8:Sponge6B:M00485:455:000000000-C2G9R:1:2114:15876:3143;size=8 root; Chloroplast; Eukaryota (Chloroplast)
CCTGTAGGTTGTTTAATAAGTCTGTTGTTAAAGACTAGGGCTTAACCCTAGAAAAGCAATGGAAACTACTAGACTAGAGTATGGCAGGGGTAGAGGGAATTTCTAGTGTAGCGGTGAAATGCGTAGATATTAGAAAGAACACCGGTGGCGAAAGCGCTCTACTGGACCATTACTGACACTCAGAGGCGAAAGCTAGGGTAGCAAAAGGGATTAGATACCCCTGTAGTCCTAGCCGTAAACGATGGATACTACATGTTGTGCATTATGTACAGTATGGTAGCTAACGCGTTAAGTATCCCGCCTGGGGAGTACGCTCGCAAGGGTGAAACTCAAAGGAATTGACGGGGGCCCGCACAAGCGGTGGAGCATGTGGTTTAATTCGATGCAACGCGAAGAACCTTACCAGGACTTGACATACTACAAATTCTTTTGAGAAAAAGAAGTGCCTTCGGGAATGTAGATACAGGTGGTGCATGGCT
>OTU_1251_3:Sponge5B:M00485:455:000000000-C2G9R:1:2116:28351:11434;size=3 root; Main genome; Bacteria; Bacteria (superkingdom); FCB group; Bacteroidota; Bacteroidia; Cytophagales; Amoebophilaceae; Candidatus Amoebophilus
TGCGTAGGCGGCTTTTTAAGTCAGTGGTGAAAGCCTGGCGCTCAACGCCAGAATTGCCATTGATACTGAAAAGCTTGAGTCAAGAAGAGGTAAGCAGAATTCATGGTGTAGCGGTGAAATGCATAGATACCATGAGGAATTCCAATAGCGAAGGCAGCTTACTGGTCTTTGACTGACGCTGAGGCACGAAAGCGTGGGGAGCAAACAGGATTAGATACCCTGGTAGTCCACGCTGTAAACGATGATTACTAGATATACACGCTTGTCGTGTGTGTCCAAGCGAAAGCGTTAAGTAATCCACCTGGGGAGTACGCGCGCAAGCGTGAAACTCAAAGGAATTGACGGGGGTCCGCACAAGCGGTGGAGCATGTGGTTTAATTCGATAATACGCGAGGAACCTTACCTGGGCTCGAATGTCTCTGCTACCTTGAGAAATCAAGGGTTCCTTCGGGACAGAGTACAAGGTGCTGCATGGCC
>OTU_1269_3:Sponge6B:M00485:455:000000000-C2G9R:1:1114:2276:11739;size=3 root; Main genome; Bacteria; Bacteria (superkingdom); Terrabacteria; Gracilibacteria phylum incertae sedis; Gracilibacteria; JGI 0000069-P22
TTCGTAGGCGGATTAATAAGTTGTATATGAAAGACCGAAGCTTAACTTCGTGTTTGTGTACAAAACTGTTAGTCTAGAATCAGGGAGAGGTAAGCGGAATTCTGAGTGTAGGGGTGCAATCCGTAGATACTCAGAGGAACACCAAAAGCGAAGGCAGCTTACTGGAACTGTATTGACGTTCATGAACGAAAGCGTGGGTAGCGAAAAGGATTAGATACCCTTGTAGTCCACGCCCTAAACGATGATAACTAAGTGTTGGGATTTGTCCCAGTGCTGTAGCTAACGCGTTAAGTTATCCACCTGAGGAGTACGGTCGCAAGATTAAAACTCAAAGGAATAGACGGGGACCCACACAAGCAGTGGATCACGTGGTTTAATTCGACAATAAACGGGGAACCTTACCCAGACTTGACATCCTAGGAATTCTCTAGAAATAGAGAAGTGCTTTTATTAGAGCCTAGAGACAGGTGCTGCATGGTT
>OTU_632_8:Sponge4B:M00485:455:000000000-C2G9R:1:1102:5530:8586;size=8 root; Main genome; Bacteria; Bacteria (superkingdom); Proteobacteria superphylum; Proteobacteria; Gammaproteobacteria; Diplorickettsiales; Diplorickettsiaceae
TGCGTAGGTGGTAAAGCAAGTAAGATGTGAAAGCCCTGGGCTTAACCTAGGAAGTGCATCTTAAACTGCTTAACTAGAGTATGGTAGAGGGTAGTGGAATTTCCGGTGTAGCGGTGAAATGCGTAGAGATCGGAAGGAACGCCAGTGGTGAAGACGACTACCTGGACCAATACTGACACTGAGGCACGAAAGCGTGGGGATCAAACAGGATTAGATACCCTGGTAGTCCACGCCGTAAACGATGAGGACTGGATGTCAGGCAGCATGGCTGTCTGGTATCGAAGCTAACGCGATAAGTTCTCCGCCTGGGAAGTACGGTCGCAAGATTAAAACTCAAATGAATTGACGGGGGCCCGCACAAGCGGTGGAGCATGTGGTTTAATTCGATGCAACGCGAAGAACCTTACCTACTCTTGACATCTCTGGAACCCTGTCTAGCAGCGGGGGTGCCGAAAGGAACCAGAAGACAGGTGCTGCATGGCT
>OTU_708_9:Sponge5B:M00485:455:000000000-C2G9R:1:2109:18545:17499;size=9 root; Main genome; Bacteria; Bacteria (superkingdom); FCB group; Bacteroidota; Bacteroidia; Flavobacteriales
TGCGTAGGCGGGACATTAAGTCAGTGGTGAAAGCCTGTAGCTCAACTACAGAACTGCCATTGATACTGATGTTCTTGAATTTGGTTGAGGTAGGCGGAATACGTCATGTAGCGGTGAAATGCATAGATATGACGTGGAACACCGATCGCGAAGGCAGCTTACCAAACCAACATTGACGCTAATGCACGAAAGCGTGGGTAGCGAACAGGATTAGATACCCTGGTAGTCCACGCCGTAAACGATGATCACTCGCTGTTGGCGATATACTGTCAGTGGCTAAGCGAAAGCGTTAAGTGATCCACCTGGGGAGTACGCTCGCAAGAGTGAAACTCAAAGGAATTGACGGGGGCCCGCACAAGCGGTGGAGCATGTGGTTTAATTCGATGATACGCGAGGAACCTTACCAGGGCTTAAATGTAGGGGGACCGATTTGGAAACAAGTCTTCTCTTTGAGTCGCCTACAAGGTGCTGCATGGTT
>OTU_1627_2:Sponge5B:M00485:455:000000000-C2G9R:1:2113:9163:7853;size=2 root; Main genome; Bacteria; Bacteria (superkingdom); FCB group; Bacteroidota; Bacteroidia; Cytophagales; Cyclobacteriaceae
TGCGTAGGTGGTTTTTTAAGTCAGTGGTGAAAGCCTACAGCTTAACTGTAGAGGTGCCATTGAAACTGGATAACTTGAGTATGGACGAGGTAGGCGGAATTTGTGGTGTAGCGGTGAAATGCATAGATACCACAAAGAACACCAATAGCGAAGGCAGCTTACTAGGCCATAACTGACACTGAGGCACGAAAGCGTGGGGAGCGAACAGGATTAGATACCCTGGTAGTCCACGCCGTAAACGATGCTCACTCGATGTATGCGATATACAGTATGCGTCCAAGCGAAAGCGTTAAGTGAGCCACCTGGGGAGTACGCTCGCAAGAGTGAAACTCAAAGGAATTGACGGGGGTCCGCACAAGCGGTGGAGCATGTGGTTTAATTCGATGATACGCGAGGAACCTTACCTGGGCTAGAATGTGACTGCAATCCCGAGAGATCGGGAGTTCTTCGGACAGGAAACAAGGTGCTGCATGGCT
>OTU_1144_3:Sponge4B:M00485:455:000000000-C2G9R:1:2110:9556:8999;size=3 root; Main genome; Bacteria; Bacteria (superkingdom); Proteobacteria superphylum; Proteobacteria; Gammaproteobacteria
CTCGTAGGTGGTTGGTTAAGTCGGATGTGAAAGCCCTGGGCTCAACCCAGGATGGTCATTCGATACTGGCTAACTAGAGTAGGGTAGAGGAAAGTGGAATTTCCGGTGTAGCGGTGAAATGCGTAGATATCGGAAGGAACACCAGTGGCGAAGGCGGCTTTCTGGACCCAAACTGACACTGAGGAGCGAAAGCGTGGGGAGCAAACAGGATTAGATACCCTGGTAGTCCACGCCGTAAACGATGAGAACTAGCTGTTGGGATGCTTAGACATTTCAGTAGCGCAGCTAACGCACTAAGTTCTCCGCCTGGGGAGTACGGCCGCAAGGTTAAAACTCAAAGGAATTGACGGGGGCCCGCACAAGCGGTGGAGCATGCGGTTTAATTCGATGCAACGCGAAAAACCTTACCTACCCTTGACATCCTCGGAATCTTCTAGAGATAGGAGAGTGCCTTCGGGAGCCGAGTGACAGGTGCTGCATGGCT
>OTU_1454_2:Sponge5B:M00485:455:000000000-C2G9R:1:1102:28312:12790;size=2 root; Main genome; Bacteria; Bacteria (superkingdom); Proteobacteria superphylum; Proteobacteria; Gammaproteobacteria; EV818SWSAP88
TGCGTAGGTGGATGCTTAAGTCAGATGTGAAAGCCCTGGGCTCAACCTAGGAATTGCATCTGAAACTGGGCGTCTAGAGTATGGTAGAGGATAGTGGAATTTCTGGTGTAGCGGTGAAATGCGTAGATATCAGAAGGAACATCAGTGGCGAAGGCGACTATCTGGGCCAATACTGACACTGAGGCACGAAAGCGTGGGTAGCGAACAGGATTAGATACCCTGGTAGTCCATGCCGTAAACGATGAGAACTAGCTGTTGGGCATATTAAAATGTTAAGTAGCGAAGCTAACGCGATAAGTTCTCCGCCTGGGGAGTACGGCCGCAAGGCTAAAACTCAAAGGAATTGACGGGGGCCCGCACAAGCGGTGGAGCATGTGGTTTAATTCGATAATAAGCGAAAAACCTTACCTACCCTTGACATCCGTGGAATCTTAGAGAGATCTAGGAGTGCTTCGGAACCATGAGACAGGTGCTGCATGGCT
>OTU_997_4:Sponge5B:M00485:455:000000000-C2G9R:1:2107:7423:18540;size=4 root; Main genome; Bacteria; Bacteria (superkingdom); Acidobacteria superphylum; Acidobacteriota; Vicinamibacteria; Acidobacteria group 9
CGCGTAGGCGGGCGGATAAGTCTCTCGTGAAAGCCCACGGCTCAACCGTGGAATTGCGGGAGATACTATTCGTCTTGAGTCCGGGAGAGGTGTGTGGAATTCCCAGTGTAGCGGTGAAATGCGTAGATATTGGGAGGAACACCGGTGGCGAAGGCGACACACTGGACCGGTACTGACGCTGAGGCGCGAAAGCTAGGGGAGCAAACGGGATTAGATACCCCGGTAGTCCTAGCTGTAAACGATGAGCACTTGGTGTAGCGGGTATCGACCCCTGCTGTGCCGAAGCTAACGCATTAAGTGCTCCGCCTGGGGAGTACGGTCGCAAGGCTGAAACTCAAAGGAATTGACGGGGGCCCGCACAAGCGGTGGAGCATGTGGTTTAATTCGACGCAACGCGAAGAACCTTACCTGGGTTTGAACCGCCGTGGACCGATGCAGAGATGTATCTTTCCTTCGGGACTGCGGTAGAGGTGCTGCATGGCT
>OTU_1826_2:Sponge6B:M00485:455:000000000-C2G9R:1:2117:11966:1636;size=2 root; Main genome; Bacteria; Bacteria (superkingdom); Proteobacteria superphylum; Proteobacteria; Gammaproteobacteria; Burkholderiales; Nitrosomonadaceae; MND1
TGCGCAGGCGGCCCCGCAAGTCGAGTGTGAAATCCCCGAGCTTAACTTGGGAATGGCGCTCGAAACTACAGGGCTCGAGTGTGGCAGAGGGAGGTGGAATTCCACGTGTAGCGGTGAAATGCGTAGAGATGTGGAGGAACACCAATGGCGAAGGCAGCCTCCTGGGTCAACACTGACGCTCATGCACGAAAGCGTGGGGAGCAAACAGGATTAGATACCCTGGTAGTCCACGCCCTAAACGATGATGACTAGTTGTTGGAGGAGTTAAATCCTTTAGTAACGCAGCTAACGCGAGAAGTCATCCGCCTGGGGAGTACGGTCGCAAGATTAAAACTCAAAGGAATTGACGGGGGCCCGCACAAGCGGTGGATGATGTGGTTTAATTCGATGCAACGCGAAAAACCTTACCTACCCTTGACATGTACGGAATCCTGCAGAGATGCAGGAGTGCCCGAAAGGGAGCCGTAACACAGGTGCTGCATGGCT
>OTU_677_13:Sponge3B:M00485:455:000000000-C2G9R:1:2112:20416:3170;size=13 root; Main genome; Bacteria; Bacteria (superkingdom); Terrabacteria; Firmicutes; Clostridia; Clostridia vadinBB60 group
AGTGTAGGCGGTTTGATAAGTTAGAAGTGTAATACCCAGAGCTTAACTCGGGTGCTGCTTCTAAAACTATCAGACTTGAGTGCAGGAGAGGAGAGTGGAATTACTAGTGTAGCGGTGGAATGCGTAGATATTAGTAAGAACATCAGTGGCGAAGGCGACTCTCTGGACTGTAACTGACGCTGAGGCTCGAAAGCGTGGGTAGCAAACAGGATTAGATACCCTGGTAGTCCACGCAGTAAACGATGGATACTAGATGCGGGAGGTATTGACTCCCCCCGTGTCGCAGCTAACGCAATAAGTATCCCGCCTGGGGAGTACGACCGCAAGGTTGAAACTCAAAGGAATTGACGGGGGCCCGCACAAGCAGCGGAGCATGTGGTTTAATTCGAAGCAACGCGAAAAACCTTACCAAGACTTGACATCGTATGACCGCTATGGAAACATAGCTTCTCTTCGGAGCATACAGACAGGTGGTGCATGGTT
>OTU_846_12:Sponge3B:M00485:455:000000000-C2G9R:1:2116:18767:8853;size=12 root; Main genome; Bacteria; Bacteria (superkingdom); Terrabacteria; Actinobacteriota; Acidimicrobiia; Actinomarinales
CTCGTAGGCGGTTCAACAAGTCGGTCGTGAAAGCCCGGGGCTCAACCCCGGGATGCCGGTCGAAACTGTTGTGACTAGAGTTCGGTAGAGGTGAGTGGAATTCTCGGTGTAGCGGTGGAATGCGCAGATATCGAGAGGAACACCATTAGCGAAGGCGGCTCACTGGGCCGATACTGACGCTGAGGAGCGAAAGCATGGGGAGCAAACAGGATTAGATACCCTGGTAGTCCATGCCGTAAACGATGAACACTAGGTGTAGCGGATTTATTCACATTTGCTGCGCCGTAGCTAACGCATTAAGTGTTCCGCCTGGGGAGTACGGCCGCAAGGCTAAAACTCAAAGGAATTGACGGGGCCCCGCACAAGCGGCGGAGCATGCGGCTTAATTCGATGCAACCCGAAGAACCTTACCTGGGTTTGACATCATGGGTCTAGCTGTGGAAACACAGTGTGCTTACGCGCCCATGACAGGTGGTGCATGGCT
>OTU_1797_2:Sponge6B:M00485:455:000000000-C2G9R:1:2112:14285:6815;size=2 root; Main genome; Bacteria; Bacteria (superkingdom); PVC group (Planctobacteria); Verrucomicrobiota; Verrucomicrobiae; Opitutales; Puniceicoccaceae; MB11C04 marine group
TGAGTAGGTGGCCAAGTATGTCAGGTGTGAAATCCCGGGGCTTAACCCCGGAACTGCGCCTGAAACTACTTGGCTAGAGTCTCGGAGAGGATAGTGGAATTCCAAGTGTAGCGGTGAAATGCGTAGATATTTGGAGGAACACCAGTGGCGAAGGCGACTATCTGGACGAGTACTGACGCTCAATCACGAAAGCGTGGGTAGCGAAAGGGATTAGATACCCCTGTAGTCCACGCCGTAAACGTTGCACACTAAGTTTCGGAGGATTCGACCCCTTCGGAGCTCAAGCTAACGCGTTAAGTGTGCCGCCTGAGGACTACGGCCGCAAGGCTAAAACTCAAAGGAATTGACGGGGGCCCGCACAAGCGGTGGAGCATGTGGCTTAATTCGAGGCAACGCGAAGAACCTTACCTGGTCTTGACATGCCCGTCATAGTTTTCCGAAAGGAATTCGTCGGTTCGGCCGGACGGTGCACAGGTGCTGCATGGCT
>OTU_700_7:Sponge5B:M00485:455:000000000-C2G9R:1:1101:27455:12656;size=7 root; Main genome; Bacteria; Bacteria (superkingdom); Proteobacteria superphylum; Proteobacteria; Gammaproteobacteria; Legionellales; Legionellaceae; Legionella
TGCGTAGGTGGTTTGGTAAGTTATCTGTGAAATTCCTGGGCTTAACCTGGGCATGTCAGGTAAAACTGCTAGACTCGAGTACAGGAGAGGGTAGTGGAATTTCCGGTGTAGCGGTGAAATGCGTAGAGATCGGAAGGAACACCAGTGGCGAAGGCGGCTACCTGGCCTGATACTGACACTGAGGCACGAAAGCGTGGGGAGCAAACAGGATTAGATACCCTGGTAGTCCACGCCGTAAACGATGTCAACTGGCTGTTGGTGACATAGAAGTCATCAGTGGCGTAGCTAACGCGATAAGTTGACCGCCTGGGGAGTACGGTCGCAAGATTAAAACTCAAAGGAATTGACGGGGGCCCGCACAAGCGGTGGAGCATGTGGTTTAATTCGATGCAACGCGAAGAACCTTACCTACCCTTGACATACAGTGAACATTGCAGAGATGCATTGGTGCCTTCGGGAATACTGATACAGGTGCTGCATGGCT
>OTU_1520_2:Sponge5B:M00485:455:000000000-C2G9R:1:2101:13188:15393;size=2 No hits
GCTGGATAAGCGCGTGATTTTCGCAGGAATTCAGTCAATCTGGGAAAAGGCTTTTGACATTGTTCCGGCGCCTGATTTGGTTCTGGTGGACGAGGCTCACCTTGTTCCGAAAAACACTACCACCAGATACGGCAAGTTTCTGGATGATCTGAAAACGTGCAATCCAGATGTAAAGGTAGTCGGCCTGACTGCGACCCCATATCGGCTTGACAGCGGATATTTGCACAAAGGCGAAGGCGCTATTTTCGATGGTATTGCATACGACATTCCTGTCGGGATGCTCATTGATCAGGGCTATCTGTCACCT
>OTU_490_15:Sponge3B:M00485:455:000000000-C2G9R:1:2115:22798:8484;size=15 root; Main genome; Bacteria; Bacteria (superkingdom); Dependentiae superphylum; Dependentiae; Babeliae; Babeliales
TGTGCAGGCGGCATACTAAGTCAATCGTTTAATTTCCCGGCCTAACCGGGAGTCAGCGGTAGAAACTGGTAAGCTAGAGTATGGAAGAGAGAAGTGGAATTCTCGGAGTAGCGGTAAAATGCGTAGATCTCGAGAGGAACACCGATGGCGAAGGCAGCTTCTTGGTCCATTACTGACGCTCATACACGAAAGCGTGGGTAGCAAACAGGATTAGATACCCTGGTAGTCCACGCCGTAAACGATGATCACTAGACGTTAGTTTCGCTTTGCGGAGCTAGTGTCGTAGCTAACGCGTTAAGTGATCCGCCTGGGGAGTACGGTCGCAAGATTAAAACTCAAAGAAATTGACGGGAGTCCGCACAAGCGGTGGAACATGTGGTTTAATTCGATATTACGCGAGAAACCTTACCTAGGTTTGACATGCTTTTGACCGCCATAGAAACATGGTTTTTCAAAGTTTACTTTGGACAATTGCACAGGTGCTGCATGGCT
>OTU_1552_2:Sponge5B:M00485:455:000000000-C2G9R:1:2106:25577:14402;size=2 root; Main genome; Bacteria; Bacteria (superkingdom); PVC group (Planctobacteria); Verrucomicrobiota; Omnitrophia; Omnitrophales; Omnitrophaceae
TATGTAGGTGTCCTGATAAGTCAATTGTGAAATCTCTTGGCTTAACCAAGAAAGTGCTTTTGAAACTGTCAGGATTGAGTATGGAAGAGGAGAGTGGAATTCCCGGTGTAAGGGTGAAATCTGTAGAGATCGGGAGGAACACCAGTGGCGAAAGCGGCTCTCTGGTCCAATACTGACGCTGAAATACGAAAGCTAGGGGAGCAAACAGGATTAGATACCCTGGTAGTCCTAGCAGTAAACGATGGACACTAGGTGTCGGCCGCAAGGTCGGTGCCGCAGCAAACGCATTAAGTGTCCCACCTGGGGAGTACGGCCGCAAGGTTGAAACTCAAAGGAATTGACGGGGACCCGCACAAGCGGTGGAGCATGTGGTTTAATACGACGCTACGCGTGGAACCTTACCAGGGCTTGACATGCTGGAAGTAAGAACCTGAAAGGGAGATGACTCGTTAAATCGGGAGCCAGCACAGGTGTTGCATGGCT
>OTU_1615_2:Sponge5B:M00485:455:000000000-C2G9R:1:2112:7423:5900;size=2 root; Main genome; Bacteria; Bacteria (superkingdom); Proteobacteria superphylum; Proteobacteria; Alphaproteobacteria; Rhizobiales; Devosiaceae; Devosia
CACGTAGGCGGATTGTTAAGTCGGGGGTGAAATCCTGGAGCTCAACTCCAGAACTGCCTTCGATACTGGCAATCTAGAGTCCGGAAGAGGTGAGTGGAACTCCTAGTGTAGAGGTGGAATTCGTAGATATTAGGAAGAACACCAGTGGCGAAGGCGGCTCACTGGTCCGGTACTGACGCTGAGGTGCGAAAGCGTGGGGAGCAAACAGGATTAGATACCCTGGTAGTCCACGCCGTAAACTATGAGAGCTAGCCGTTGGAAGGTTTACCTTTCAGTGGCGCAGCTAACGCATTAAGCTCTCCGCCTGGGGAGTACGGTCGCAAGATTAAAACTCAAAGGAATTGACGGGGGCCCGCACAAGCGGTGGAGCATGTGGTTTAATTCGAAGCAACGCGAAGAACCTTACCAGCCCTTGACATGCCAGGACGACTTCCAGAGATGGATTTCTTCACTTCGGTGACCTGGACACAGGTGCTGCATGGCT
>OTU_1068_4:Sponge6B:M00485:455:000000000-C2G9R:1:2113:10350:5936;size=4 root; Main genome; Bacteria; Bacteria (superkingdom); Proteobacteria superphylum; Proteobacteria
TCCGTAGGTGGATTCATAAGTCAGGTGTGAAAGCCCGGAGCTCAACTCCGGAACTGCACTTGAAACTGTGGATCTAGAATACTATAGAGGATAATGGAATTTCCAGTGTAGAGGTGAAATTCGTAGATATTGGAAGGAACACCAGAGGCGAAGGCGATTATCTGGATAGGTATTGACACTGAGGGACGAAAGCGTGGGGAGCAAACAGGATTAGATACCCTGGTAGTCCACGCCGTAAACGATGAGTACTAGCTGTCAGTCCCTTAAGGGATTGGTGGCGCAGCTAACGCAATAAGTACTCCGCCTGGGGACTACGGCCGCAAGGCTAAAACTCAAAGGAATTGACGGGGGCCCGCACAAGCGGTGGAGCATGTTGTTTAATTCGATGCAACGCGAAGAACCTTACCTGGGCTTGATATACCCATCATCGACTGTGTAATGCAGTTTTCAGTTCGGCTGGATGGTGTACAGGTGTTGCATGGCT
>OTU_1107_3:Sponge3B:M00485:455:000000000-C2G9R:1:1102:22952:14723;size=3 root; Main genome; Bacteria; Bacteria (superkingdom); Dependentiae superphylum; Dependentiae; Babeliae; Babeliales
TGCGTAGACGGCACATTAAGTTACCTGTTAAATTCTTCGGCTCAACCGAAGACCTGCGGGTAAAACTGGTGAGCTAGAGGGTGGAAGAGAGAAGTGGAATTCTCGGAGTAGCGGTAAAATGCGTAGATCTCGAGAGGAACACCGATGGCGAAGGCAGCTTCTTGGTCCACACCTGACGTTGAGGCACGAAAGCGTGGGGAGCAAACAGGATTAGATACCCTGGTAGTCCACGCCGTAAACGTTGATCACTAGACGTTAGTTCTGGTTTACCGGGATTAGTGTCGAAGCTAACGCGCTAAGTGATCCGCCTGGGGAGTACGGTCGCAAGACTAAAACTCAAAGGAATTGACGGGGGCCCGCACAAGCGGTGGAACATGTGGTTTAATTCGATACTACGCGAGGAATCTTACCTAGGCTTGACATGCTTTTGACAGCTGTAGAAATACAGTGTTCTGGATTTCGGTTCAGACAATTGCACAGGTGCTGCATGGCT
>OTU_1197_3:Sponge5B:M00485:455:000000000-C2G9R:1:2103:23369:14954;size=3 root; Main genome; Bacteria; Bacteria (superkingdom); PVC group (Planctobacteria); Verrucomicrobiota; Omnitrophia; Omnitrophales
TATGTAGGTGTCCTTATAAGTCGAGCGTGAAATCCCGCAGCTCAACTGCGGAACTGCACTTGATACTGTAAGGATTGAGTATGGAAGAGGAGAGTGGAATTTCCGGTGTAAGGGTGAAATCTGTAGATATCGGGAGGAACACCAGTGGCGAAAGCGGCTCTCTGGTCCAATACTGACACTGAAATACGAAAGCTAGGGGAGCAAACAGGATTAGATACCCTGGTAGTCCTAGCAGTAAACGATGGACACTAGGTGTAGGCCTTCGGGTCTGTGCCGCAGCAAACGCATTAAGTGTCCCACCTGGGGAGTACGGCGGCAACGTTGAAACTCAAAGGAATTGACGGGGACCCGCACAAGCGGTGGAGCATGTGGTTTAATACGACGCTACGCGTGGAACCTTACCAGGGTTTGACATACTAGTAGTAAGAACCTGAAAGGGAGATGACTCGTTAAGCCGAGAGCTAGAACAGGTGTTGCATGGCT
>OTU_1095_3:Sponge2B:M00485:455:000000000-C2G9R:1:2106:25773:18865;size=3 root; Main genome; Bacteria; Bacteria (superkingdom); Proteobacteria superphylum; Myxococcota; Polyangia; Polyangiales; Eel-36e1D6
CGTGTAGGCTGTCGTGCAAGTCGGATGTGAAAGCCCAGGGCTCAACCTTGGAAGTGCACTCGAAACTGCAAGACTTGAATCTCGGAGAGGGTAGCGGAATTCTGGGTGTAGAGGTGAAATTCGTAGATATCCAGAGGAACACCGGTGGCGAAGGCGGCTACCTGGACGAGTATTGACGCTGAGACGCGAAAGTGTGGGGAGCAAACAGGATTAGATACCCTGGTAGTCCACACCGTAAACGATGAGTGCTAGGTGTCGCGGGCATTGACCCCTGCGGTGCCGTAGCTAACGCATTAAGCACTCCGCCTGGGGAGTACGGCCGCAAGGCTAAAACTCAAAGGAATTGACGGGGGCCCGCACAAGCGGTGGAGCATGTGGTTTAATTCGACGCAACGCGCAGAACCTTACCTGGGCTAGAAACGGCAAGAATCCGGGTGAAAACTCAGAGTGTCCTTCGGGAAATTTGTCGCTAGGTGCTGCATGGCT
>OTU_487_20:Sponge3B:M00485:455:000000000-C2G9R:1:1102:6721:4299;size=20 root; Main genome; Bacteria; Bacteria (superkingdom); Terrabacteria; Firmicutes; Bacilli; Mycoplasmatales; Mycoplasmataceae
TCCGTAGACTGTTTATTAAGTCTGATGTGAAAGCCACCGGCTCAACCGGTGAAACGCATTAGATACTGGTAAACTAGAGTATGTTAGAGGATAGTGGAATTCCATGTGTAGCGGTGAAATGCGTAGATATATGGAGGAACACCAGTGGCGAAGGCGGCTATCTGGGACATTACTGACGTTGAGGGACGAAAGCGTGGGGAGCGAACAGGATTAGATACCCTGGTAGTCCACGCCGTAAACGATGAGTGCTAGTCGTATGGTAACATGTGACGAAGTTAACGCAATAAGCACTCCGCCTGGGGAGTACGCACGCAAGTGTGAAACTCAAAGAAATTGACGGGGAACCGCACAAGCGGTGGAGCATGTGGTTTAATTTGATGATACGCGTATAACCTTACCTACGCTTGACATCCTACTAAGGCCCTAGAGATAGGGAGATATAGAGTAGAGACAGGTGGTGCATGGCC
>OTU_912_8:Sponge6B:M00485:455:000000000-C2G9R:1:2112:19966:8343;size=8 root; Main genome; Bacteria; Bacteria (superkingdom); Proteobacteria superphylum; Proteobacteria; Gammaproteobacteria; Legionellales; Legionellaceae; Legionella
TGCGTAGGTGGTGCATTAAGTTATCTGTGAAATACCTGGGCTTAACCTGGGCAGGTCAGATAAAACTGATACACTCGAGTATGGGAGAGGGTAGTGGAATTTCCGGTGTAGCGGTGAAATGCGTAGAGATCGGAAGGAACACCGGTGGCGAAGGCGGCTACCTGGCCTAATACTGACACTGAGGCACGAAAGCGTGGGGAGCAAACAGGATTAGATACCCTGGTAGTCCACGCTGTAAACGATGTCAACTAGCTGTTGGTTATATGAATATAATTAGTGGCGCAGCAAACGCGATAAGTTGACCGCCTGGGGAGTACGGTCGCAAGATTAAAACTCAAAGGAATTGACGGGGGCCCGCACAAGCGGTGGAGCATGTGGTTTAATTCGATGCAACGCGAAGAACCTTACCTACCCTTGACATACAGTGAATTTAGCAGAGATGTTGAAGTGCCTTCGGGAACACTGATACAGGTGCTGCATGGCT
>OTU_893_5:Sponge6B:M00485:455:000000000-C2G9R:1:1102:17961:18989;size=5 root; Main genome; Bacteria; Bacteria (superkingdom); PVC group (Planctobacteria); Planctomycetota; Planctomycetes; Pirellulales; Pirellulaceae
TGCGTAGGCGGCGCGGAAAGTTGGGTGTGAAAGCCCTCGGCTCAACCGAGGAATTGCGCCCAATACTACCGTGCTTGAGTGAGATAGAGGTGAGCGGAACTTAGGGTGGAGCGGTGAAATGCGTTGATATCCTAAGGAACACCGGTGGCGAAAGCGGCTCACTGGATCTTTTCTGACGCTGAGGCACGAAAGCTAGGGGAGCAAACGGGATTAGATACCCCGGTAGTCCTAGCTGTAAACGATGAGCACTGGGTTGGAGGGTCCTCCATAGCCTTCCAGCCGTAGCGAAAGTGTTAAGTGCTCCGCCTGGGGAGTATGGTCGCAAGGCTGAAACTCAAAGGAATTGACGGGGGCTCACACAAGCGGTGGAGGATGTGGCTTAATTCGAGGCTACGCGAAGAACCTTATCCTGGTCTTGACATGTACGGATTAACCCTACGAAAGTAGGGCCACACCTTTCGGGGTGGAACGTGCACAGGTGCTGCATGGCT
>OTU_1823_2:Sponge6B:M00485:455:000000000-C2G9R:1:2116:18388:13789;size=2 root; Main genome; Bacteria; Bacteria (superkingdom); FCB group; Bacteroidota; Bacteroidia; Bacteroidales
TGCGTAGGTGGGACTATAAGTCAGTTGTGAAAGTTTGCGGCTCAACCGTAAAATTGCAATTGAAACTGTAGTTCTTGAGTGTACATGAGGTGAGCGGAATTCGTGGTGTAGCGGTGAAATGCTTAGATATCACGAAGAACTCCGATTGCGAAGGCAGCTCACTGGGGTACAACTGACACTGAGGCACGAAAGTGTGGGTATCAAACAGGATTAGATACCCTGGTAGTCCACACAGTAAACGATGAATACTCGCTGTTTGCGATACACTGTAAGCAGCCAAGCGAAAGCATTAAGTATTCCACCTGGGGAGTGCGCCGGCAACGGTGAAACTCAAAGGAATTGACGGGGGCCCGCACAAGCGGAGGAACATGTGGCTTAATTCGATGATACGCGAGGAACCTTACCCAGGCTTAAATTACAGAGGAATAACGTGGAAACATGTTAGCCGCAAGGTCTCTGTGAAGGTGCTGCATGGTT
>OTU_426_17:Sponge2B:M00485:455:000000000-C2G9R:1:2115:10456:17111;size=17 root; Main genome; Bacteria; Bacteria (superkingdom); Terrabacteria; Actinobacteriota; Actinobacteria; Propionibacteriales
CTCGTAGGCGGTCTGTCGCGTCGGATGTGAAAACTCGGAGCTTAACTCCGGGCCTGCATTCGATACGGGCAGACTAGAGTTCGGTAGGGGAGACTGGAATTTCTGGTGTAGCGGTGGAATGCGCAGATATCAGGAAGAACACCGATGGCGAAGGCAGGTCTCTGGGCCGATACTGACGCTGAGGAGCGAAAGCATGGGGAGCGAACAGGATTAGATACCCTGGTAGTCCATGCCGTAAACGGTGGGCGCTAGGTGTGGGGAATCATCTACATTCTCCGCGCCGCAGCTAACGCATTAAGCGCCCCGCCTGGGGAGTACGGCCGCAAGGCTAAAACTCAAAGGAATTGACGGGGGCCCGCACAAGCGGCGGAGCATGCGGCTTAATTCGATGCAACGCGAAGAACCTTACCTGGGTTTGACATATGGTGTTTACCTCTGGAGACAGAGGGTCCTTCGGGGCACCAATACAGGTGGTGCATGGCT
>OTU_1674_2:Sponge6B:M00485:455:000000000-C2G9R:1:1102:18710:3482;size=2 root; Main genome; Bacteria; Bacteria (superkingdom); Terrabacteria; Parcubacteria
TGTGTAGGTGGTTTTGTTAGTCTTCTGTTAAATTCTTCGGCTTAACCGGGGGCATGCAGAGGAAACGGCAAGACTTGAGGATGCAAGAGGTATATGGAACTCATAGTGGAGGGGTGAAATCCGTTGATATTATGGGGAACACCAAAAGCGAAGGCAATATACTGGTGCATTTCTGACACTGAAACACGAAAGCGTGGGTCGCGAATGGGATTAGATACCCCAGTAGTCCACGCCCTAAACGATGATCACTAGCTATGGGGAGTATCGACCCTCTCCGTGGCGTAGCTAACGCGTTAAGTGATCCGCCTGGGTAGTACGACCGCAAGGTTAAAACTCAAAGGAATAGACGGGGACTTGCACAAGCAGTGGATTATGTGACTTATAATTCGATGATAAACGAAGAACCTTACCAGGGTTAGAAATCTAGTTGAAGACCAGAAGAAACTTTGGTCGCCGCAAGGCAATTAGACAGGTGATGCATGGTC
>OTU_221_75:Sponge2B:M00485:455:000000000-C2G9R:1:1101:19309:8554;size=75 root; Main genome; Bacteria; Bacteria (superkingdom); FCB group; Bacteroidota; Bacteroidia; Flavobacteriales; Flavobacteriaceae; Croceitalea
TCCGTAGGCGGGCATATAAGTCAGAGGTGAAAGTTTGCAGCTCAACTGTAAAATTGCCTTTGATACTGTATGTCTTGAGTTATAGTGAAGTTGCCGGAACATGTGGTGTAGCGGTGAAATGCATAGATATCACATAGAACACCAATTGCGAAGGCAGGTGACTAACTATATACTGACGCTGATGGACGAAAGCGTGGGGAGCGAACGGGATTAGATACCCCGGTAGTCCACGCCGTAAACGATGGATACTAGCTGTCGGGACTTCGGTCTCGGCGGCCAAGCGAAAGTGATAAGTATCCCACCTGGGGAGTACGTTCGCAAGAATGAAACTCAAAGGAATTGACGGGGGCCCGCACAAGCGGTGGAGCATGTGGTTTAATTCGATGATACGCGAGGAACCTTACCAGGGCTTAAATGTAGATTGCATTAGGCAGAGATGCTTATTTCTTCGGACTATCTACAAGGTGCTGCATGGTT
>OTU_267_31:Sponge5B:M00485:455:000000000-C2G9R:1:1101:3197:12446;size=31 root; Main genome; Bacteria; Bacteria (superkingdom); Proteobacteria superphylum; Proteobacteria; Gammaproteobacteria; Salinisphaerales; Salinisphaeraceae; Salinisphaera
TGCGCAGGCGGTTACGTGTGTCGGATGTGAAAGCCCCGGGCTCAACCTGGGAATTGCATTCGAAACTGCGTGACTAGAGTGTGGTAGAGGAAGATGGAATTCCACGTGTAGCGGTGAAATGCGTAGATATGTGGAGGAACACCAATGGCGAAGGCAGTCTTCTGGGCCTACACTGACGCTGAGGTACGAAAGCGTGGGGAGCAAACAGGATTAGATACCCTGGTAGTCCACGCCGTAAACGATGAGAACTAGACGTTGGTCGGTCTAACCGGTCAGTGTCGAAGCTAACGCGTTAAGTTCTCCGCCTGGGGAGTACGGCCGCAAGGTTGAAACTCAAAGGAATTGACGGGGGCCCGCACAAGCGGTGGAGCATGTGGTTTAATTCGATGCAACGCGAAGAACCTTACCTGCCCTTGACATCTTCGGAAGCTTGCAGAGATGCGAGTGTGCCTTCGGGAACCGAATGACAGGTGCTGCATGGCT
>OTU_1409_2:Sponge3B:M00485:455:000000000-C2G9R:1:2117:21930:7387;size=2 root; Main genome; Bacteria; Bacteria (superkingdom); PVC group (Planctobacteria); Planctomycetota; OM190
CGTGTAGGCGGCCCGGTAAGCGGTCTGTGAAAGCCCGGGGCTCAACCCCGGAACTGCAGACCGAACTGCCAGGCTAGAGAACGAGAGGGGACTGTGGAACTCTAGGTGGAGCGGTGAAATGCGTAGATATCTAGAGGAACACCGGTGGCGAAAGCGACAGTCTGGCTCGTTTCTGACGCTGAGGCGCGAAAGCGTGGGTAGCAAACAGGATTAGATACCCTGGTAGTCCACGCCGTAAACGATGAGCACTAGGTAGCCGGAGGATCCGACCTCTGGCTGCTGTAGATAATTCACTAAGTGCTCCGCCTGGGGAGTATGGTCGCAAGGCTGAAACTCAAAGGAATTGACGGGGGCTCACACAAGCGGTGGAGGATGTTGCTTAATTCGAAGCAACGCGAAGAACCTTACCAGGGTTTGACATGCAGGGATTAACCCCATGAAAGTGGGGGGATTGCCTTCGGGTGTAACCTGCACAGGTGTTGCATGGCT
>OTU_1245_3:Sponge5B:M00485:455:000000000-C2G9R:1:2115:7617:18807;size=3 root; Main genome; Bacteria; Bacteria (superkingdom); Terrabacteria; Firmicutes; Clostridia; Oscillospirales; Ruminococcaceae; Caproiciproducens
TGCGTAGGCGGCTCTTCAAGTCAGGCGTGAAATATATGGGCTTAACCCATAGACTGCGTTTGAAACTGTGGAGCTTGAGTGAAGTAGAGGTAGGCGGAATTCCCGGTGTAGCGGTGAAATGCGTAGAGATCGGGAGGAACACCAGTGGCGAAGGCGGCCTACTGGGCTTTAACTGACGCTGAGGCACGAAAGCATGGGTAGCAAACAGGATTAGATACCCTGGTAGTCCATGCCGTAAACGATGATTACTAGGTGTGGGGGGTCTGACCCCTTCCGTGCCGGAGTTAACACAATAAGTAATCCACCTGGGGAGTACGGCCGCAAGGTTGAAACTCAAAGGAATTGACGGGGGCCCGCACAAGCAGTGGAGTATGTGGTTTAATTCGAAGCAACGCGAAGAACCTTACCAGGTCTTGACATCTAACTAACGAAGCAGAGATGCATCAGGTGCCCTTCGGGGAAAGTTAAGACAGGTGGTGCATGGTT
>OTU_339_26:Sponge4B:M00485:455:000000000-C2G9R:1:2112:24162:13715;size=26 root; Main genome; Bacteria; Bacteria (superkingdom); Terrabacteria; Parcubacteria
TTCCGATCGGCTGTTTGGAAAGTCTTCTGTTAAATCCCGCGGCTCAACCGTGGAATCGCAGAGGAAACTGCCAGACTCGAGGGGCAAAGAGGTGCTTGGAACGAATGGAGTAGCAGTGAAATGCGTTGATATCATTCGGAACACCAAATGCGAAGGCAGAGCACTGGGTGCCACCTGACGCTGCTAGGACGAAAGCGTGGGTAGCGAATGGGATTAGATACCCCAGTAGTCCACGCCGTAAACGATGCTGACTAGTTATTTGAGAGTGTCGACCCTCTTAAGTGACGAAGCTAACGCGTTAAGTCAGCCGCCTGGGGAGTACGGTCGCAAGACTAAAACTCAAAGGAATTGACGGGGACCCGCACAAGCGGTGGAGCATGTGGTTCAATTCGACAATAAGCGGGGAACCTTACCAAGGTTTGACATCTATCTGCAAATCCCGGGAAACCGGGACTCCTTCGAGGGTGATAGACAGATGCTGCACGGTT
>OTU_1542_2:Sponge5B:M00485:455:000000000-C2G9R:1:2104:21132:6775;size=2 root; Main genome; Bacteria; Bacteria (superkingdom); Terrabacteria; Chloroflexi; Anaerolineae; SJA-15
CACGCAGGCGGCTTCGTTAGTCGGGTGTGAAAGCTCCTAGCTTAACTGGGAGAGGCCACTCGATACTGCGAGGCTTGAGGTTGGGAGAGGGGTGTGGAATTCCCGGTGTAGTGGTGGAATGCGTAGATATCGGGAGGAACACCTGTGGCGAAAGCGGCACCCTGGCCCACACCTGACGCTGAGGTGCGAAAGCGTGGGGAGTAAACAGGATTAGATACCCTGGTAATCCACGCTGTAAACGATGTCAACTGGGTGTCGGTAGCTTTACGCTATCGGTGCCGAAGCAAACGCGTTAAGTTGACCGCCTGGGGACTACGGCCGCAAGGCTAAAACTCAAAGGAATTGACGGGGGCCCGCACAAGCAGCGGAGCGTGTGGTTTAATTCGATGCAACACGAAGAACCTTACCCAGGTTTGACATGGTCGTAGTAGTGAACCGAAAGGGGAACGAGCCTTCGGGCAGCGATCACAGGTGCTGCATGGCT
>OTU_1196_3:Sponge5B:M00485:455:000000000-C2G9R:1:2103:21697:4815;size=3 root; Main genome; Bacteria; Bacteria (superkingdom); FCB group; Bacteroidota; Bacteroidia; Flavobacteriales; Crocinitomicaceae; Crocinitomix
TGCGCAGGCGGTTTATTAAGTCAGTGGTGAAATCTCGAGGCTCAACCTCGAAACTGCCATTGATACTGATAAACTTGAGTTCAGTTGGAGTAGGCGGAATGTGTAGTGTAGCGGTGAAATGCTTAGATATTACACAGAACACCGATAGCGAAGGCAGCTTACTAAACTGATACTGACGCTGAGGCACGAAAGCGTGGGGAGCGAACAGGATTAGATACCCTGGTAGTCCACGCCGTAAACTATGATTACTCGATATTGGCGATATACAGTCAGTGTCTAAGCGAAAGTGATAAGTAATCCACCTGGGGAGTACGGTCGCAAGATTGAAACTCAAAGGAATTGACGGGGGCCCGCACAAGCGGTGGAGCATGTGGTTTAATTCGATGATACGCGAGGAACCTTACCAGGGCTTAAATGTAGATTGACAGTTTTGGAAACAAGATTTTCTTCGGACAATTTACAAGGTGCTGCATGGCT
>OTU_984_4:Sponge5B:M00485:455:000000000-C2G9R:1:1116:5697:7156;size=4 root; Main genome; Bacteria; Bacteria (superkingdom); Terrabacteria; Firmicutes; Clostridia; Lachnospirales; Lachnospiraceae
TGCGTAGGCGGTTATGCAAGTCAGATGTGAAAACCCGAGGCTCAACTTCGGGATTGCATTTGAAACTGTGTAACTAGAGTGCAGGAGAGGAAAGTGGAATTCCTAGTGTAGCGGTGAAATGCGTAGATATTAGGAGGAACACCAGTGGCGAAGGCGGCTTTCTGGACTGTAACTGACGCTGAGGCACGAAAGCGTGGGGAGCGAACAGGATTAGATACCCTGGTAGTCCACGCCGTAAACGATGAATACTAGGTGTCGGGGGTCGAACCTCGGTGCCGCAGCTAACGCATTAAGTATTCCACCTGGGGAGTACGATCGCAAGATTGAAACTCAAAGGAATTGACGGGGGCCCGCACAAGCGGTGGAGCATGTGGTTTAATTCGAAGCAACGCGAAGAACCTTACCAAATCTTGACATCCTGTTGATCGTTCCTTAATCGGAACTTCTCTTCGGAGCAACAGTGACAGGTGGTGCATGGTT
>OTU_166_70:Sponge5B:M00485:455:000000000-C2G9R:1:1102:8983:4175;size=70 root; Main genome; Bacteria; Bacteria (superkingdom); Proteobacteria superphylum; Proteobacteria; Gammaproteobacteria; Pseudomonadales; Porticoccaceae; Porticoccus
CGCGTAGGCGGTTTGATAAGCTGGATGTGAAAGCCCTGGGCTCAACCTGGGAATTGCATACAGAACTGTCTGACTAGAGTACAGTAGAGGTGAGTGGAATTTCCTGTGTAGCGGTGAAATGCGTAGATATAGGAAGGAACATCAGTGGCGAAGGCGGCTCACTGGACTGATACTGACGCTGAGGTGCGAAAGCGTGGGGAGCAAACAGGATTAGATACCCTGGTAGTCCACGCCGTAAACGATGTCTACTAGCCGTTGGGTTCCTTGAGGACTTAGTGGCGCAGCTAACGCAATAAGTAGACCGCCTGGGGAGTACGGCCGCAAGGTTAAAACTCAAATGAATTGACGGGGGCCCGCACAAGCGGTGGAGCATGTGGTTTAATTCGATGCAACGCGAAGAACCTTACCAGGTCTTGACATCCCGAGAATTTTCTAGAAATAGATTAGTGCCTTCGGGAACTCGGTGACAGGTGCTGCATGGCT
>OTU_1687_2:Sponge6B:M00485:455:000000000-C2G9R:1:1105:4620:7771;size=2 root; Main genome; Bacteria; Bacteria (superkingdom); PVC group (Planctobacteria); Verrucomicrobiota; Chlamydiae; Chlamydiales; Simkaniaceae
CGCGTAGGCTGAAGGACAAGTCAGATGTGAAATTCCGAAGCTCAACTTCGGAGCTGCATTTGAAACTGTCCTACTAGAGGGTTGACGGAGAAAACGGAATTCCACGTGTAGCGGTGAAATGCGTAGATATGTGGAAGAACACCAGTGGCGAAAGCGGTTTTCTAGTTAATACCTGACGCTGAGGCGCGAGAGCAAGGGGAGCAAACAGGATTAGATACCCTGGTAGTCCTTGCCGTAAACGATGTATACTTGATGTAACTGGGCTCAACCCTGGTTGTGTCGAAGCTAACGCGATAAGTATACCGCCTGAGGAGTACGCTCGCAAGGGTGAAACTCAAAAGAATTGACGGGGGCCCGCACAAGCAGTGGAGCATGTGGTTTAATTCGATGCAACGCGAAGAACCTTACCCAGGCTCGAAATGTAATAGACGTAATCAGAGATGGTTATTTCCGCAAGGACTGTTATATAGGTGCTGCATGGCT
>OTU_457_14:Sponge6B:M00485:455:000000000-C2G9R:1:1101:15154:3172;size=14 No hits
CGTCTCAGCGGGCAGCAGTACCCAATATGGGGAGAGACCACGGTACTGGCCGTGAAGCTCAAGGCGAGCAACGGCATCGCGTCAAACGCTCAGGACCGAATCGGCGTGCAGTGTACGCGCATCCTCGACGGTGCTGAGACGAACAATCCAATTGATGCGTTTACGGATATCTTCACCAACACAGTCTATGGCGGTCGCCGACCGTCGAGCAGTCTCGACGAGACCCGACTTGCCGAGCTGCGAACACAATGGGCTGGTGGCAACGGATTTAATGCCGTCTTCGACAGCCGACAGACGGTATGGGATGCCGCCAAACAAGCCGTGCAGGTCGAACGCGCGTACCCA
>OTU_910_5:Sponge6B:M00485:455:000000000-C2G9R:1:2111:10714:3963;size=5 root
TAGCTAGGCTGTTGATTCAGTTGTAAGTTAAAGACCAAGGCTCAACTTTGGGGATGCTTACAAAACTATTCAACTTGAATTAGATAAAGGGTAATAGAATTTCTAATGGAGGGTTAAGTTCTGTAGATATTAGAAGGAATATCAATAGCGAAGGCAATTACCTAGGTCTATATTGACGCTGAACTACGAAGGTGTAGGTATCGAACCGGATTAGATACCCGGGTAGTCTACACAGTCAACGATGAATGTTAAGCTTCGGATTTTTTCTTTATTTAGTACATTTGTTTACGAATAGAAAGTATTTTTGAATTAAATTCGGGGTTAAAGCTAACGCCTTAAACATTCCGCCTGGGGAGTACGGCCGCAAGGCTAAAACTTAAAGGAATTGACGGGGACCCACACAAGCGGTGGAGCATGTGGTTTAATTCGATACAACGCGCAAAACCTTACCAGCTCTTGACATAATAGAAAGTTTATTATGAAAATAATTAAACAGCTAAAAGATCTATTACAGGTGTTGCATGGCT
>OTU_1064_4:Sponge6B:M00485:455:000000000-C2G9R:1:2112:19628:4480;size=4 root; Main genome; Bacteria; Bacteria (superkingdom); PVC group (Planctobacteria); Verrucomicrobiota; Omnitrophia; Omnitrophales
CAAGTAGGCGGTTTATTAAGTGAGGGGTGAAATCTTCCGACTCAATCGGAAAATTGCCTTTCAAACTAATAGACTTGAGACTGGAAGAGGGAAATGGAATTAGCAGTGTAAGGGTGAAATCTGTAGATATTGCTAAGAACACCAGCGGCGAAGGCGATTTCCTGGTCCAAGTCTGACGCTAAATTGCGAAAGCTAGGGGAGCAAACAGAATTAGATACTCTGGTAGTCCTAGCTGTAAACGATGAGCACTAGGTGTCGGTCTCTTGAGATCGGTGCCGCAGCTAACGCATTAAGTGCTCCACCTGGGGACTACGGCCGCAAGGCTAAAACTCAAAGGAATTGACGGGGACCCGCACAAGCGGTGGAACATGTGGTTTAATTCGATGCTACGCGAAGAACCTCACCAAGGCTTGACATGCTCGTCGTATTTCTCTGAAAGGAGAAAGTCAGTTAGGCTGGACGATGCACAGGTGCTGCATGGCT
>OTU_1227_3:Sponge5B:M00485:455:000000000-C2G9R:1:2112:4022:6345;size=3 root; Main genome; Bacteria; Bacteria (superkingdom); Spirochaetes superphylum; Spirochaetota; Spirochaetia; Spirochaetales; Spirochaetaceae; Spirochaeta 2
CATGTAGGCGGTTACATAAGTCTGGTGTGAAATACTACAGCTTAACTGTAGAAACGCACTGGAAACTGTGTGACTTGAATCTGTGAGGGGTAACTGGAATTCCTAGTGTAGGGGTGAAATCTGTTGATATTAGGAAGAACACCGATGGCGAAGGCAAGTTACTGGCACATGATTGACGCTGAGATGCGAAAGCGTAGGGAGCGAACAGGATTAGATACCCTGGTAGTCTACGCTGTAAACGATGTGCACTTGGTGTCGGGGTTTCTAAGCCTCGGTGCCGTAGCTAACGCGTTAAGTGCACCGCCTGGGGAGTATGCCGGCAACGGTGAAACTCAAAGGAATTGACGGGGGCCCGCACAAGCGGTGGAGCATGTGGTTTAATTCGATGATACGCGAGAAACCTTACCAGGGTTTGACATATTTATGATCGACGTAGAGATACGTAATTCCCTTCGGGGACATTTATACAGGTGCTGCATGGTT
>OTU_523_11:Sponge5B:M00485:455:000000000-C2G9R:1:2105:19047:12576;size=11 root; Main genome; Bacteria; Bacteria (superkingdom); Proteobacteria superphylum; Proteobacteria; Gammaproteobacteria; Burkholderiales; Nitrosomonadaceae; IS-44
TGCGCAGGCGGCTCTCTAAGACAGGTGTGAAATCCCCGGGCTTAACCTGGGAATGGCGCTTGTGACTGGAGAGCTAGAGTGTGGCAGAGGGGAATGGAATTCCTGGTGTAGCAGTGAAATGCGTAGATATCAGGAGGAACACCGATGGCGAAGGCAGTTCCCTGGGCCAACACTGACGCTCATGCACGAAAGCGTGGGGAGCAAACAGGATTAGATACCCTGGTAGTCCACGCCCTAAACGATGTCAACTAGTTGTTGGGGAAGGAGACTTCTTTAGTAACGTAGCTAACGCGTGAAGTTGACCGCCTGGGGAGTACGGCCGCAAGGTTAAAACTCAAAGGAATTGACGGGGACCCGCACAAGCGGTGGATGATGTGGATTAATTCGATGCAACGCGAAAAACCTTACCTACCCTTGACATGTGAGGAACTTGTGAGAGATCACTTGGTGCCCGAAAGGGAACCTCAACACAGGTGCTGCATGGCT
>OTU_429_20:Sponge3B:M00485:455:000000000-C2G9R:1:1102:22497:13136;size=20 root; Main genome; Bacteria; Bacteria (superkingdom); Proteobacteria superphylum; Proteobacteria; Alphaproteobacteria; Rhizobiales; Rhizobiaceae; Aurantimonas
CACGTAGGCGGACATTTAAGTCAGGGGTGAAATCCCGGGGCTCAACCCCGGAACTGCCTCTGATACTGGGTGTCTTGAGTGTGGTAGAGGTGAGTGGAATTGCGAGTGTAGAGGTGAAATTCGTAGATATTCGCAGGAACACCAGTGGCGAAGGCGGCTCACTGGACCACAACTGACGCTGAGGTGCGAAAGCGTGGGGAGCAAACAGGATTAGATACCCTGGTAGTCCACGCCGTAAACGATGGAAGCTAGCCGTCGGAGGATTTATCCTTCGGTGGCGCAGTTAACGCATTAAGCTTCCCGCCTGGGGAGTACGGTCGCAAGATTAAAACTCAAAGGAATTGACGGGGGCCCGCACAAGCGGTGGAGCATGTGGTTTAATTCGAAGCAACGCGCAGAACCTTACCAGCTCTTGACATGCCTCGACGGTATCCGGAGACGGATGCCTTCCTTCGGGACGAGTGCACAGGTGCTGCATGGCT
>OTU_878_7:Sponge5B:M00485:455:000000000-C2G9R:1:2110:11344:15137;size=7 root; Main genome; Bacteria; Bacteria (superkingdom); Proteobacteria superphylum; Proteobacteria; Gammaproteobacteria; Diplorickettsiales; Diplorickettsiaceae
CGCGTAGGCGGTTATATGAGTGTGATGTGAAAGCCCCGGGCTTAACCTGGGAAGTGCATCGCAAACGATATAACTGGAGTAGATGAGAGGGTGGCGGAATTTCCGGTGTAGCGGTGAAATGCGTAGAGATCGGAAGGAACGTCGATGGCGAAGGCAGCCACCTGGCATCATACTGACGCTGAGGCGCGAAAGCGTGGGTAGCGAACAGGATTAGATACCCTGGTAGTCCACGCTGTAAACGATGAGAACTAGATGTTGGTTGGGGAACCAATCGGTATCGAAGCTAACGCGATAAGTTCTCCGCCTGGGAAGTACGGCCGCAAGGTTGAAACTCAAAGGAATTGACGGGGGCCCGCACAAGCGGTGGAGCATGTGGTTTAATTCGATGCAACGCGAAGAACCTTACCTACCCTTGACATCCTGCGAATTTGGAAGAGATTTCGAAGTGCCGAAAGGAACGCAGAGACAGGTGCTGCATGGCT
>OTU_1376_2:Sponge3B:M00485:455:000000000-C2G9R:1:1106:10837:9067;size=2 root; Main genome; Bacteria; Bacteria (superkingdom); PVC group (Planctobacteria); Verrucomicrobiota; Chlamydiae; Chlamydiales
CGCGTAGGCGGGAATGTAAGTCAAATGTGAAATCCCTGGGCTCAACCTAGGAACTGCATTTGAAACTGTATTTCTTGAGGATAGACGGAGAAAGTAGAATTCCATGTGTAGCGGTGGAATGCGTAGATATATGGAAGAATACCGGCGGCGAAGGCGACTTTCTAGTTTATTCCTGACGCTGAGGCGCGAAAGCAAGGGTAGCAAACAGGATTAGATACCCTGGTAGTCCTTGCTGTAAACGATGTATACTTGGCGTAGTTGGTCTCAACCCCGACTGTGCCGAAGCTAACGTGATAAGTATACCGCCTGAGGAGTACGCTCGCAAGGGTGAAACTCAAAAGAATTGACGGGGGCTCGCACAAGCAGTGGAGCATGTGGTTTAATTCGATGCTACGCGAAGAACCTTACCTAGGCTTGACATATAGTGGACAACCACAGAAATGTGGCTTTCTTCGGACCGCTATACAGGTGCTGCATGGCT
>OTU_1628_2:Sponge5B:M00485:455:000000000-C2G9R:1:2114:10900:14678;size=2 root; Main genome; Bacteria; Bacteria (superkingdom); FCB group; Bacteroidota; Bacteroidia; Bacteroidales; Rikenellaceae; Rikenellaceae RC9 gut group
TGCGTAGGCGGCGAATTAAGTCAGCGGTGAAAGACTGGGGCTCAACCCTGGAAGTGCCGTTGATACTGATTGGCTAGAATACCCTTGCCGTGGGAGGAATGAGTGGTGTAGCGGTGAAATGCATAGATATCACTCAGAACACCGATTGCGAAGGCATCTCACGAAGGGGCGATTGACGCTGAGGCACGAAAGCGTGGGGATCGAACAGGATTAGATACCCTGGTAGTCCACGCAGTAAACGATGATGGCTAACTGTCGGGCCTTAGGGTTCGGCGGCCAAGCGAAAGCGATAAGCCATCCACCTGGGGAGTACGACCGCAAGGTTGAAACTCAAAGGAATTGACGGGGGCCCGCACAAGCGGAGGAACATGTGGTTTAATTCGATGATACGCGAGGAACCTTACCCAGGCTCGAACGGCACCTGAATCATCCAGAGATGGGTGAGTCTTCGGACAGGTGTCGAGGTGCTGCATGGTT
>OTU_1230_5:Sponge5B:M00485:455:000000000-C2G9R:1:2113:16200:17551;size=5 root; Main genome; Bacteria; Bacteria (superkingdom); Proteobacteria superphylum; Proteobacteria; Gammaproteobacteria; Legionellales; Legionellaceae; Legionella
TGCGTAGGTGGTTGTATAAGTTAACTGTGAAATCCCCGGGCTCAACCTGGGCAGGTCAGTTAAGACTGTATGACTCGAGTATGGGAGAGGGTAGTGGAATTTCCGGTGTAGCGGTGAAATGCGTAGAGATCGGAAGGAACACCAGTGGCGAAGGCGGCTACCTGGCCCAATACTGACACTGAGGCACGAAAGCGTGGGGAGCAAACAGGATTAGATACCCTGGTAGTCCACGCTGTAAACGATGTCAACTAGCTGTTGGCCTTATGAATGAGGTTAGTGGCGCAGCAAACGCGATAAGTTGACCGCCTGGGGAGTACGGTCGCAAGATTAAAACTCAAAGGAATTGACGGGGGCCCGCACAAGCGGTGGAGCATGTGGTTTAATTCGATGCAACGCGAAGAACCTTACCTACCCTTGACATACAGTGAATTTTGCAGAGATGTGAGAGTGCCTTCGGGAACACTGATACAGGTGCTGCATGGCT
>OTU_374_24:Sponge2B:M00485:455:000000000-C2G9R:1:1101:18102:6275;size=24 root; Main genome; Bacteria; Bacteria (superkingdom); PVC group (Planctobacteria); Verrucomicrobiota; Chlamydiae; Chlamydiales
CGCGTAGGCGGATTTGTAAGTCAAATGTGAAATTCCGGAGCTCAACTTCGGAGCTGCATTTGAAACTACAAGTCTATAGAGGGATGACGGAGAAAACGGAATTCCACATGTAGCGGTGAAATGCGTAGATATGTGGAAGAACACCTGTGGCGAAAGCGGTTTTCTAGTTATTTCCTGACGCTGAGGCGCGAGAGCATGGGGAGCAAACAGGATTAGATACCCTGGTAGTCCATGCCGTAAACGTTGTATACTTGATGTAGCTAGGCTCAACCCTGGCTGTGTCGTAGCTAACGCGATAAGTATACCGCCTGAGGAGTACGCTCGCAAGGGTGAAACTCAAAAGAATTGACGGGGGCCCGCACAAGCAGTGGAGCATGTGGTTTAATTCGATGCAACGCGAAGAACCTTACCCAGATTTGACATGCAGAGGACAGTAGTAGAAATACTATCTCCCGTAAGGGTCTCTGTGCAGGTGCTGCATGGCT
>OTU_1042_6:Sponge6B:M00485:455:000000000-C2G9R:1:1102:13668:8626;size=6 root; Main genome; Bacteria; Bacteria (superkingdom); PVC group (Planctobacteria); Verrucomicrobiota; Chlamydiae
TGCGTAGGCGGATTGGAAAGTCAAATGTGAAATTTCGGTACTCAATACCGAAGCTGCATTTGAAACTTCCTCTCTTGAGTATAGACGGAGAAAACGGAATTCCATATGTAGCGGTGAAATGCGTAGATATATGGAAGAACACCTGTGGCGAAAGCGGTTTTCTAGTTTATTACTGACGCTGAGGCACGAGAGCGTGGGGAGCAAACAGGATTAGATACCCTGGTAGTCCACGCTGTAAACGATGTGTACTTGATGTAGATTGGCTCAACCCAGTCTGTATCGTAGCTAACGCGATAAGTACACCGCCTGGGGAGTACGCTCGCAAGGGTGAAACTCAAAAGAATTGACGGGGGCTCGCACAAGCAGTGGAGCATGTGGTTTAATTCGATGCTACGCGAAGAACCTTACCTAGACTTGACATATAGTAGACCGGTACGGAAACGTACTTTCCCGCAAGGGCTGCTAAACAGATGCTGCATGGCT
>OTU_715_9:Sponge5B:M00485:455:000000000-C2G9R:1:2113:7758:12295;size=9 root; Main genome; Bacteria; Bacteria (superkingdom); Proteobacteria superphylum; Proteobacteria
CGTGTAGGCGGTCATATCAAGTCGGGGGTGAAATCCTGGGGCTCAACCTCAGAACTGCCTTCGATACTGATAGACTAGAGTGCGGAAGGGGCCAGTGGAATTTCCAGTGGAGAGGTGAAATTCGTAGAGATTGGAAAGAACACCAGTGGCGAAGGCGACTGGCTGGTCCGCAACTGACGCTGAGGCGCGAAAGCGTGGGGAGCAAACAGGATTAGATACCCTGGTAGTCCACGCTGTAAATGGTGTGTGCTCGTTGTTGGCCCTTGTGGTCAGTGACATAAGCTAACGCGTTAAGCACACCGCCTGGGGAGTACGGTCGCAAGATTAAAACTCAAAGGAATTGACGGGGACCCGCACAAGCGGTGGATGATGTGGTTTAATTCGATGCAACGCGAAAAACCTTACCTGCTCTTGACATGTTCGGAATCTTGTAGAGATACAGGAGTGCCTTCGGGAATCGAAACACAGGTGTTGCATGGCT
>OTU_643_13:Sponge5B:M00485:455:000000000-C2G9R:1:1102:23370:3321;size=13 root; Main genome; Bacteria; Bacteria (superkingdom); Proteobacteria superphylum; Proteobacteria; Gammaproteobacteria; Coxiellales; Coxiellaceae
CGCGTAGGTGGATTGTTAAGTCGGATGTGAAATCCCTGGGCTCAACCTAGGAACTGCATTCGATACTGGCAATCTAGAGTATAGTAGAGGGAAGTGGAATTTCAGGTGTAGCGGTGAAATGCGTAGATATCTGAAGGAACACCAGTGGCGAAGGCGGCTTCCTGGACTAATACTGACACTGAGGTGCGAAAGCGTGGGGAGCAAACAGGATTAGAGACCCTGGTAGTCCACGCCGTCAACGATGAGAACTGGCTGTTAGGAGGGTTACCTCTTAGTAGCGAAGCTAACGCGTTAAGTTCTCCGCCTGGGGAGTACGGCCGCAAGGCTAAAACTCAAAGGAATTGACGGGGGCCCGCACAAGCGGTGGAGCATGTGGTTTAATTCGATGCAACGCGAAGAACCTTACCTACTCTTGACATCCTTGGGATCTTTTGGAGACAGAAGAGTGCCTTCGGGAACCAAGTGACAGGTGCTGCATGGCT
>OTU_99_145:Sponge5B:M00485:455:000000000-C2G9R:1:2114:7581:15888;size=145 root; Main genome; Bacteria; Bacteria (superkingdom); Proteobacteria superphylum; Proteobacteria; Gammaproteobacteria; Pseudomonadales; Endozoicomonadaceae; Endozoicomonas
TACGTAGGCGGCTATCTAAGTGGGATGTGAAAGCCCTGGGCTCAACCTAGGAACTGCACCCCAAACTGGGTAGCTAGAGTACGGCAGAGGAGTGCGGAATTTCCTGTGTAGCGGTGAAATGCGTAGATATAGGAAGGAACACCAGTGGCGAAGGCGACACTCTGGGCTGATACTGACGCTGAGGTACGAAAGCGTGGGGAGCAAACAGGATTAGATACCCTGGTAGTCCACGCCGTAAACGATGTCGACTAGTTGTTGGGAGTCTTAGTACTTTTGGTGACGAAGCTAACGCGATAAGTCGACCGCCTGGGGAGTACGGCCGCAAGGTTAAAACTCAAATGAATTGACGGGGGCCCGCACAAGCGGTGGAGCATGTGGTTTAATTCGAAGCAACGCGAAGAACCTTACCTGGTCTTGACATCCTGCGAACTTACTAGAGATAGTTTGGTGCCTTCGGGAGCGCAGTGACAGGTGCTGCATGGCT
>OTU_1329_3:Sponge6B:M00485:455:000000000-C2G9R:1:2115:14333:15439;size=3 root; Main genome; Bacteria; Bacteria (superkingdom); PVC group (Planctobacteria); Verrucomicrobiota; Omnitrophia; Omnitrophales
CAAGTAGGTGGTTTGACAAGTGAGGGGTGAAATCTCCCGGCTCAATCGGGAAACTGCCTTTCAAACTGTCAGACTTGAGAGTGGTAGAGGAAAGCGGAATTCTCGGTGTAAGGGTGAAATCTGTGGATATCGAGAAGAACATCAACGGCGAAGGCAGCTTTCTGGGCCATTTCTGACACTGAATTGCGAAAGCTAGGGTAGCAAACAGAATTAGATACTCTGGTAGTCCTAGCTGTAAACGATGAGCACTAGGTGTTGGCCCCCTACGGGGTCGGTGCCGCAGCTAACGCATTAAGTGCTCCACCTGGGGACTACGGTCGCAAGGCTAAAACTCAAAGGAATTGACGGGGACCCGCACAAGCGGTGGAACATGTGGTTTAATTCGATGCTACGCGAAAAACCTCACCAGGGTTTGACATGTAAGAAGTAGTGAACTGAAAAGGAATCCACCTGTCAAATCAGGAACTTACACAGGTGCTGCATGGCT
>OTU_1745_2:Sponge6B:M00485:455:000000000-C2G9R:1:2105:12008:2665;size=2 root; Main genome; Bacteria; Bacteria (superkingdom); Proteobacteria superphylum; Proteobacteria; Gammaproteobacteria; Thiotrichales; Thiotrichaceae
TACGTAGGATGTGATGCAAGTCGGATGTGAAATCCCCGGGCTTAACCTGGGAACTGCATTCGAAACTACATTACTAGAGTGTAGTAGAGGTAAGCGGAATTTCGGGTGTAGCGGTGAAATGCGTAGATATCCGAAAGAACATCAGTGGCGAAGGCGGCTTACTGGACTAACACTGACTCTGAGGTACGAAAGCGTGGGGAGCAAACAGGATTAGATACCCTGGTAGTCCACGCCGTAAACGATGTCAACTAGACGTTGGGTTCCTTGAGAACTTAGTGTCGCAGCTAACGCGTTAAGTTGACCGCCTGGGGAGTACGGCCGCAAGGTTGAAACTCAAAGGAATTGACGGGGGCCCGCACAAGCGGTGGAGCATGTGGTTTAATTCGATGCAACGCGAAGAACCTTACCAGCTCTTGACATTCTGTGAACTTTCTAGAGATAGATCGGTGCCTTCGGGAACACAGTAACAGGTGCTGCATGGCT
>OTU_1785_2:Sponge6B:M00485:455:000000000-C2G9R:1:2111:19020:13251;size=2 root; Main genome; Bacteria; Bacteria (superkingdom); Dadabacteria superphylum; Dadabacteria; Dadabacteriia; Dadabacteriales
TTCGTAGGCGGTTTTTTAAGTTAGATGTGAAAGCTTGAAGCTTAACTTCAAAATAGCATCTAAAACTGAATTACTAGATTCTTGGAGAGGTAGATGGAATTACCGGTGTAGCGGTGAAATGCGTAGATATCGGTAGGAACACCAGTGGCGAAAGCGATCTACTGGACAAGTAATGACGCTGAGGGACGAAAGCGTGGGTAGCAAACAGGATTAGATACCCTGGTAGTCCACGCCCTAAACGATGAATACTAGATGTTGGATTTTTTCAGTATCGTAGCTAACGTATTAAGTATTCCGCCTGGGGAGTACGGTCGCAAGGCTGAAACTCAAAGGAATTGGCGGGGACTCGCACAAGCGGTGGAGCATGTGGTTTAATTCGATGCTAAGCGAAGAACCTTACCAGGGCTTGACATGTAAGCATAAGCTTGCGTGAAAGCGTGGAGTGGATTTGAGTTTACTCATTTCGGTTTACACAGGTGCTGCATGGCT
>OTU_185_60:Sponge3B:M00485:455:000000000-C2G9R:1:1102:13644:15654;size=60 root; Main genome; Bacteria; Bacteria (superkingdom); Proteobacteria superphylum; Proteobacteria; Gammaproteobacteria; Pseudomonadales; Alcanivoracaceae1; Alcanivorax
CGCGTAGGCGGTTTGCTAAGTCAGATGTGAAAGCCCCGGGCTCAACCTGGGAACTGCATTTGAAACTGGCAGGCTAGAATGCAGTAGAGGGAGGTGGAATTTCCGGTGTAGCGGTGAAATGCGTAGAGATCGGAAGGAACACCAGTGGCGAAGGCGGCCTCCTGGACTGACATTGACGCTGAGGTGCGAAAGCGTGGGGAGCAAACAGGATTAGATACCCTGGTAGTCCACGCCGTAAACGATGTCTACTAGTCGTTGGGAATCTTAGTATTCTTGGTGACGAAGTTAACGCGATAAGTAGACCGCCTGGGGAGTACGGCCGCAAGGTTAAAACTCAAATGAATTGACGGGGGCCCGCACAAGCGGTGGAGCATGTGGTTTAATTCGATGCAACGCGAAGAACCTTACCAGGCCTTGACATCCTTGGAACTTTCTAGAGATAGATTGGTGCCTTCGGGAGCCAAGTGACAGGTGCTGCATGGCT
>OTU_607_11:Sponge5B:M00485:455:000000000-C2G9R:1:2114:23423:10127;size=11 root; Main genome; Bacteria; Bacteria (superkingdom); Proteobacteria superphylum; Proteobacteria; Gammaproteobacteria
TGCGTAGGTGGTTGTACAAGTTAGGTGTGAAAGCCCCGGGCTCAACCTGGGAATTGCGCTTAAAACTGTGCAACTAGAGTACTGTAGAGGGAAGTGGAATTTCCGGTGTAGCGGTGAAATGCGTAGATATCGGAAGGAACACCAGTGGCGAAGGCGACTTCCTGGACAGATACTGACACTGAGGCACGAAAGCGTGGGTAGCAAACAGGATTAGATACCCTGGTAGTCCACGCTGTAAACGATGAGAACTTGCTGTTGGGTACATAAAAGTACTTAGTAGCGGAGCTAACGCGTTAAGTTCTCCGCCTGGGGAGTACGGCCGCAAGGTTAAAACTCAAAGGAATTGACGGGGGCCCGCACAAGCGGTGGAGCATGTGGTTTAATTCGATGCAACGCGAAGAACCTTACCTACTCTTGACATCCATGAAACTTGGTAGAGATATCTTGGTGCCTTCGGGAATCATGAGACAGGTGCTGCATGGCT
>OTU_1747_2:Sponge6B:M00485:455:000000000-C2G9R:1:2105:17324:4158;size=2 root; Main genome; Bacteria; Bacteria (superkingdom); Terrabacteria; Saccharimonadia; Saccharimonadales class incertae sedis; Saccharimonadales
TGAGCAGGTGGTGATATAGGTCAGATGCGAAATCTTGCGGCTCAACCGTTAAGACTGTATCTGAAACCATATTACTAGAGGTCGGTAGAGGCAAGCGGAATTTGTAGTGTAGCAGTGAAATGCGTAGATATTACAAGGAACACCAATGGCGAAGGCAGCTTGCTGGGCCGCACCTGACACTCAGTCACGAAAGCGTGGGGAGCGAACGGGATTAGATACCCCGGTAGTCCACGCCGTAAACGATGGATGCTAGTGATATGGGGTCTCGACCCTTTGTGTCACGAAGCTAACGCGATAAGCATCCCGCCTGGGGAGTACGAACGCAAGTTTAAAACTCAAAGGAATTGACGGGGACCCGCACAAGCAGTGGAGTATGTGGTTTAATTCGATGCTAAGCGAAAAACCTTACCGAGGCTTGACATCCTTGGAATTCTCCCGAAAGGGAGAAGTGCCTTTTGGAGCCAAGTGACAGGTGCTGCATGGCC
>OTU_1437_2:Sponge5B:M00485:455:000000000-C2G9R:1:1101:18338:15968;size=2 root; Main genome; Bacteria; Bacteria (superkingdom); Proteobacteria superphylum; Proteobacteria; Gammaproteobacteria; Diplorickettsiales; Diplorickettsiaceae
CGCGTAGGCGGTGAGTTAAGATTGATGTGAAATCCCTGGGCTTAACCTAGGAACTGCATTGATAACTGACGAGCTAGAGTACTGAAGAGGGTAGCGGAATTTCCGGTGTAGCGGTGAAATGCGTAGAGATCGGAAGGAACACCAGTGGCGAAGGCGGCTACCTGGTCAGATACTGACGCTGAGGCGCGAGAGCGTGGGGAGCAAACAGGATTAGATACCCTGGTAGTCCACGCTGTAAACGATGAAGACTAGATGATGGTCAGCGAGACTGATAAGTATCGAAGCTAACGCGATAAGTCTTCCGCCTGGGGAGTACGACCGCAAGGTTAAAACTCAAAGGAATTGACGGGGGCCCGCACAAGCGGTGGAGCATGTGGTTTAATTCGATGCAACGCGAAGAACCTTACCTACCCTTGACATCCTACGAAGGTGGCAGAGATGCTGCTGTGCCGAAAGGAACGTAGAGACAGGTGCTGCATGGCT
>OTU_942_7:Sponge3B:M00485:455:000000000-C2G9R:1:2105:3526:11969;size=7 root; Main genome; Bacteria; Bacteria (superkingdom); Terrabacteria; Firmicutes; Clostridia; Lachnospirales; Lachnospiraceae
TGCGTAGGCGGCAAGGTAAGTCAGATGTGAAAACCCGGGGCTCAACTTCGGGATTGCATTTGAAACTACTTAGCTAGAGTGCAGGAGAGGAAAGTGGAATTCCTAGTGTAGCGGTGAAATGCGTAGATATTAGGAGGAACACCAGTGGCGAAGGCGGCTTTCTGGACTGTAACTGACGCTGAGGCACGAAAGCGTGGGGAGCGAACAGGATTAGATACCCTGGTAGTCCACGCCGTAAACGATGAATGCTAGGTGTCGGGGGTCGAACCTCGGTGCCGCAGCTAACGCATTAAGCATTCCACCTGGGGAGTACGATCGCAAGATTGAAACTCAAAGGAATTGACGGGGGCCCGCACAAGCGGTGGAGCATGTGGTTTAATTCGAAGCAACGCGAAGAACCTTACCAGGTCTTGACATCTCTCTGATCGTCTCGTAATGGAGACTTCCCTTCGGGGCAGAGATGACAGGTGGTGCATGGTT
>OTU_1534_2:Sponge5B:M00485:455:000000000-C2G9R:1:2103:20634:9614;size=2 root; Main genome; Bacteria; Bacteria (superkingdom); Terrabacteria; Saccharimonadia; Saccharimonadales class incertae sedis; Saccharimonadales
TTGCGTAGGTGGTCAGTAAAGCGAATAGTGAAATCTGGTGGCTCAACCATACAGACTATTATTCGAACTCACTGACTCGAGAATGGTAGAGGTAACTGGAATTTCTAGTGTAGGAGTGAAATCCGTAGATATTAGAAGGAACACCAATGGCGTAGGCAGGTTACTGGACCATTTCTGACACTGAGGCACGAAAGCGTGGGGAGCGAACCGGATTAGATACCCGGGTAGTCCACGCCGTAAACGATGGATACTAGCTGTTGGAGGTATCGACCCCTTCAGTAGCGAAGCTAACGCGTTAAGTATCCCGCCTGTGGAGTACGGTCGCAAGACTAAAACATAAAGGAATTGACGGGGACCCGCACAAGCGGTGGATTATGTTCTTTAATTCGATGATAACCGATGAACCTTACCAGGGTTTGACATCCTTGGAATTACTCCGAAAGGAGTGAGTGCTTTATTGAACCAAGTGACAGATGATGCATGGCC
>OTU_1531_2:Sponge5B:M00485:455:000000000-C2G9R:1:2102:25200:17904;size=2 root; Main genome; Bacteria; Bacteria (superkingdom); Proteobacteria superphylum; Myxococcota; Polyangia; MidBa8
CATGTAGGCGGCTTGTCATGTCAGATGTGAAAGCCCACGGCTCAACCGTGGAAGTGCATTTGAAACTGGCAGGATAGAATATGGGAGAGGGTTGTAGAATACCAGGTGTAGAGGTGAAATTCGTAGAGATCTGGTAGAATACCGGTGGCGAAGGCGGCAACCTGGACCAATATTGACGCTGAGATGCGAAAGCGTGGGGAGCGAACAGGATTAGATACCCTGGTAGTCCACGCCGTAAACGATGGATACTAGGTGCAGCGGGTATCGACCCCTGCTGTGCCGTAGCTAACGCGTTAAGTATCCCGCCTGGGGAGTACGGCCGCAAGGCTAAAACTCAAAGAAATTGACGGGGGCCCGCACAAGCGGTGGAGCATGTGGTTTAATTCGATGCAACGCGCAGAACCTTACCTGGGCTTGAAATCCTCTGACAACTATAGAGATATAGCTTTTACCTTCGGGTGACAGAGTGACAGGTGCTGCATGGCT
>OTU_1402_2:Sponge3B:M00485:455:000000000-C2G9R:1:2112:12972:16994;size=2 root; Main genome; Bacteria; Bacteria (superkingdom); PVC group (Planctobacteria); Planctomycetota; Planctomycetes; Planctomycetales; Rubinisphaeraceae; Fuerstia
TACGTAGGCGGTTAATCAAGTCAGGTGTGAAATGCCTGAGCTCAACTGAGGCACTGCGCTTGAAACTGATTAACTAGAGTATTCCAGGGGTGTGCGGAACTGCCAGTGGAGCGGTGAAATGCGTTGATATTGGCAGGAACACCGGAGGCGAAGGCGGCACACTGGGGGATAACTGACGCTGAGGTACGAAAGCCAGGGTAGCGAACGGGATTAGATACCCCGGTAGTCCTGGCTGTAAACGATGAGCACTGGGCGAGAGGCGATCCGTCGCTTTTTGCCGTAGCGAAAGCATTAAGTGCTCCGCCTGGGGAGTATGGTCGCAAGGCTGAAACTCAAAGGAATTGACGGGGGCTCACACAAGCGGTGGATGATGTGGCTTAATTCGAGGCAACGCGAAGAACCTTATCCTGGACTTGACATGCTTGGATTAACCCTATGAAAGTAGGGCAACGCCTTCGGGTGGAACTTGCACAGGTGCTGCATGGCT
>OTU_314_23:Sponge2B:M00485:455:000000000-C2G9R:1:2115:10607:14675;size=23 root; Main genome; Bacteria; Bacteria (superkingdom); Proteobacteria superphylum; Bdellovibrionota; Bdellovibrionia
GGTGTAGGTGGCTTTGTAAGTCAGATGTGAAATCCCTGGGCTCAACCCAGGAACTGCATTTGAAACTACAGAGCTTGAGTATTGGAGAGGATAATGGAATTCTAGGTGTAGTAGTGAAATACATAGATATCTAGAGGAACACCAGTGGCGAAGGCGATTGTCTGGCCAAATACTGACACTCAGACCCGAAAGCGTGGGTAGCAAACAGGATTAGATACCCTGGTAGTCCACGCCGTAAACGATGGACACTTGATGTTGGAAGAGATGAATCCTTTCAGTATCGGAGCTAACGCGTTAAGTGTCCCGCCTGGGGACTACGGTCGCAAGATTAAAACTCAAAGAAATTGACGGGGGCTCGCACAAGCGGTGGAGCATGCGGTTTAATTCGATGATACGCGAAGAACCTTACCTGGGCTCGAAGTGTAGAGGAATAACCTAGAGATAGGTTAGCCTTAGGGCTTCTACATAGGTGCTGCATGGCT
>OTU_745_8:Sponge3B:M00485:455:000000000-C2G9R:1:2112:25009:7641;size=8 root; Main genome; Bacteria; Bacteria (superkingdom); Proteobacteria superphylum; Proteobacteria; Alphaproteobacteria; Micavibrionales; Micavibrionaceae
TATGTAGGCGGACTAGAAAGTCAGGAGTGAAATCCCAGGGCTCAACCCTGGAACTGCTTCTGAAACTTCTAGTCTAGAATCCTGGAGAGGTTGGGAGAATTCCTAGTGTAGAGGTGAAATTCGCAGATATTAGGAGGAATACCAGTGGCGTAGGCGCCCAACTGGACAGGTATTGACGCTCAGATACGAAAGCGTGGGGAGCAAACAGGATTAGATACCCTGGTAGTCCACGCCGTAAACGATGTGTGCTAGCTGTCGGATGTTCAGCATTCGGTGGCGGAGCGAAAGTATTAAGCACACCGCCTGGGGAGTACGGCCGCAAGGTTAAAACTCAAAGGAATTGACGGGGACCCGCACAAGCGGTGGAGCATGTTGTTTAATTCGAAGCAACGCGAAGAACCTTACCCACACTTAACTATCCTCTTGGGACTTTCAGAGATGATTGTCTTCGGTTCGGCCGGGGAGTGAATAGGTGCTGCATGGCT
>OTU_128_111:Sponge3B:M00485:455:000000000-C2G9R:1:1102:25620:6035;size=111 root; Main genome; Bacteria; Bacteria (superkingdom); PVC group (Planctobacteria); Verrucomicrobiota; Verrucomicrobiae; Verrucomicrobiales; DEV007
AGCGTAGGCGGTGAGGTAAGTCAGATGTGAAATTCCAGGGCTCAACCCTGGAACTGCATCCGATACTGCCTTACTAGAGTAGTGGAGGGGCATCTGGAATTCACGGTGTAGCAGTGAAATGCGTAGAGATCGTGAGGAACACTAGTGGCGAAGGCGAGATGCTGGACACTTACTGACGCTGAGGCTCGAAGGCCAGGGTAGCGAAAGGGATTAGATACCCCTGTAGTCCTGGCAGTAAACGGTGCACGTTTGGTGTGAGAAGGTTCGACCCTTTTCGTGCCGGAGTTAACGCGTTAAACGTGCCGCCTGGGGAGTACGGTCGCAAGACTAAAACTCAAAGAAATTGACGGGGACCCGCACAAGCGGTGGAGTATGTGGCTTAATTCGATGCAACGCGAAGAACCTTACCTAGGCTTGACATGCATCTCTAAACCGGTGAAAGCCGGGGAGCGGAGCAATCCGTAATTTGCACAGGTGCTGCATGGCT
>OTU_1435_2:Sponge4B:M00485:455:000000000-C2G9R:1:2117:22356:6477;size=2 root; Main genome; Bacteria; Bacteria (superkingdom); PVC group (Planctobacteria); Verrucomicrobiota; Chlamydiae
TGCGTAGGCGGATAGGCAAGTCAGGTGTGAAATTCCGGTACTCAATACCGGAGCTGCACTTGAAACTGCCTGTCTTGAGGATAGACGGAGAGAACGGAATTCCACGTGTAGCGGTGAAATGCGTAGATATGTGGAAGAACACCAGTGGCGTAAGCGGTTCTCTAGTTTATTTCTGACGCTGAGGCACGAGGGTGTGGGGAGCAAACAGGATTAGATACCCTGGTAGTCCACACAGTAAACGATGTGTACTTGGTGTAGATCGGCTCAACCCGGTCTGTGCCGTAGCAAACGCGTTAAGTACACCGCCTGAGTAGTACGCCCGCAAGGGTGAAACTCAAAAGAATTGACGGGGGCTCGCACAAGCAGTGGAGCATGTGGTTTAATTCGATGATACGCGAAGAACCTTACCTAGACTTGACATGCACCGGACGGTTGTAGAAATGCAACTTCTCGCAAGAGCCGGTGTGCAGGTGCTGCATGGCT
>OTU_504_11:Sponge2B:M00485:455:000000000-C2G9R:1:1102:20038:4413;size=11 root; Main genome; Bacteria; Bacteria (superkingdom); Acidobacteria superphylum; Acidobacteriota; Thermoanaerobaculia; Thermoanaerobaculales; Thermoanaerobaculaceae; Subgroup 10
CGCGCAGGCGGCTTGGTAGGTCAAAGGTGAAATCCCTCAGCTCAACTGAGGAACTGCCTTTGAAACCACCTGGCTAGAGGCTGGGAGGGGATAGCGGAATTCCCGGTGTAGCGGTGAAATGCGTAGATATCGGGAGGAACACCAGTGGCGAAGGCGGCTATCTGGACCAGTTCTGACGCTGAGGCGCGAAAGCGTGGGGAGCAAACAGGATTAGATACCCTGGTAGTCCACGCTGTAAACGATGGGCACTCGGTGTTGCGGGTATTGACCCCTGCAATGCCTTAGCTAACGCGTTAAGTGCCCCGCCTGGGGAGTACGGTCGCAAGGCTGAAACTCAAAGGAATTGACGGGGGCCCGCACAAGCGGTGGAGCATGTGGTTTAATTCGATGCAACGCGAAGAACCTTACCTGGGCTTGAACGGTGGTAGATCGCCCTAGAAACAGGGCTTCCACTTCGGTGGCTGCCACAGAGGTGCTGCATGGCT
>OTU_364_46:Sponge3B:M00485:455:000000000-C2G9R:1:1102:9305:10018;size=46 root; Main genome; Bacteria; Bacteria (superkingdom); FCB group; Bacteroidota; Bacteroidia; Flavobacteriales; Flavobacteriaceae; Tenacibaculum
TCCGCAGGCGGTCAATTAAGTCAGAGGTGAAATCCCATAGCTTAACTATGGAACTGCCTTTGATACTGGTTGACTTGAGTTATACGGAAGTAGATAGAATAAGTAGTGTAGCGGTGAAATGCATAGATATTACTTAGAATACCGATTGCGAAGGCAGTCTACTACGTATATACTGACGCTCATGGACGAAAGCGTGGGGAGCGAACAGGATTAGATACCCTGGTAGTCCACGCCGTAAACGATGGACACTAGTTGTTGGATTTAGATTCAGTGACTAAGCGAAAGTGATAAGTGTCCCACCTGGGGAGTACGATCGCAAGATTGAAACTCAAAGGAATTGACGGGGGCCCGCACAAGCGGTGGAGCATGTGGTTTAATTCGATGATACGCGAGGAACCTTACCAGGGCTTAAATGTAGAGTGACAGACTGAGAGATCGGTTTTTCTTCGGACACTTTACAAGGTGCTGCATGGTT
>OTU_906_5:Sponge6B:M00485:455:000000000-C2G9R:1:2110:15217:13682;size=5 root; Main genome; Bacteria; Bacteria (superkingdom); PVC group (Planctobacteria); Verrucomicrobiota; Chlamydiae; Chlamydiales
CGCGTAGGCGGATGGGTAAGTCAGATGTGAAATTCCGGAACTCAACTCCGGAGCTGCATTTGAAACTGCCCGTCTAGAGGGTTGACGGAGAAAACGGAATTCCACATGTAGCGGTGAAATGCGTAGATATGTGGAAGAACACCGGTAGCGAAGGCGGTTTTCTAGTTGATTACTGACGCTGAGGCGCGAAAGCAAGGGGAGCGAACAGGATTAGATACCCTGGTAGTCCTTGCCGTAAACGATGCATACTTGGTGTAGCTGGTCTCAACCCCAGTTGTGCCGGAGCTAACGTGTTAAGTATGCCACCTGAGGAGTACGCCCGCAAGGGTGAAACTTAAAAGAATTGACGGGGGCCCGCACAAGCAGTGGAGCATGTGGTTTAATTCGATGCAACGCGAAGAACCTTACCCAGGCTTGACATACAGAGGACAACGGCAGAGATGTCGTCTCCCGCAAGGGTCTCTGTACAGGTGCTGCATGGCT
>OTU_70_421:Sponge3B:M00485:455:000000000-C2G9R:1:1101:10569:18044;size=421 root; Main genome; Bacteria; Bacteria (superkingdom); FCB group; Bacteroidota; Bacteroidia; Flavobacteriales; Flavobacteriaceae; NS5 marine group
TCCGTAGGTGGTTTATTAAGTCAGAGGTGAAATCCTATCGCTCAACGATAGAACTGCCTTTGAAACTGATAGACTTGAGTTATTGTGAAGTAGTTAGAATATGTAGTGTAGCGGTGAAATGCATAGATATTACATAGAATACCGATTGCGAAGGCAGATTACTAACAATATACTGACACTGAGGGACGAAAGCGTGGGTAGCGAACAGGATTAGATACCCTGGTAGTCCACGCCGTAAACGATGGTCACTAGCTGTTTGACTAACATTGGTTAGTTGAGTGGCTAAGCGAAAGTGATAAGTGACCCACCTGGGGAGTACGCTCGCAAGAGTGAAACTCAAAGGAATTGACGGGGGCCCGCACAAGCGGTGGAGCATGTGGTTTAATTCGATGATACGCGAGGAACCTTACCAGGGCTTAAATGTACGTTGCATGATTTAGAGATAGATCTTTCTTCGGACTACGTACAAGGTGCTGCATGGTT
>OTU_195_63:Sponge3B:M00485:455:000000000-C2G9R:1:1101:25872:12631;size=63 root; Main genome; Bacteria; Bacteria (superkingdom); Proteobacteria superphylum; Proteobacteria; Gammaproteobacteria; Milano-WF1B-44
TACGTAGGCTGTCAAGTCAGTCAGATGTGAAAGCCCCGGGCTTAACCTGGGAACTGCATTTGATACTGCTTGACTCGAATCTGGTAGAGGGTAGTGGAATTCCATGTGTAGCGGTGAAATGCGTAGATATGTGGAGGAACATCAGTGGCGAAGGCGGCTACCTGGACCAAGATTGACGCTGAGGTACGAAAGCGTGGGGAGCGAACAGGATTAGATACCCTGGTAGTCCACGCCGTAAACGATGTCAACTAGTCGTTGGGTTCTTTAATGGACTTAGTGACGCAGCTAACGCAGTAAGTTGACCGCCTGGGGAGTACGGCCGCAAGGCTAAAACTCAAAGGAATTGACGGGGGCCCGCACAAGCGGTGGAGCATGTGGTTTAATTCGATGCAACGCGAAGAACCTTACCAGCCCTTGACATCCAGAGAAGTTTCCAGAGATGGATTCGTGCCTTCGGGAACTCTGTGACAGGTGCTGCATGGCT
>OTU_1166_3:Sponge5B:M00485:455:000000000-C2G9R:1:1106:12110:7260;size=3 root; Main genome; Bacteria; Bacteria (superkingdom); Proteobacteria superphylum; Proteobacteria; Alphaproteobacteria
CGTGTAGGCGGTCATATCAAGTCGGGGGTGAAATCCTGGGGCTCAACCTCAGAACTGCCTTCGATACTGATAGACTAGAGTGCGGAAGGGGCCAGTGGAATTTCCAGTGGAGAGGTGAAATTCGTAGAGATTGGAAAGAACACCAGTGGCGAAGGCGACTGGCTGGTCCGCAACTGACGCTGAGGCGCGAAAGCGTGGGGAGCAAACAGGATTAGATACCCTGGTAGTCCACGCTGTAAATGGTGTGTGCTCGTTGTTGGCCCTTGTGGTCAGTGACATAAGCTAACGCGTTAAGCACACCGCCTGGGGAGTACGGTCGCAAGATTAAAACTCAAAGGAATTGACGGGGGCCCGCACAAGCGGTGGAGTATGTGGTTTAATTCGATGATACGCGAGGAACCTTACCAGGGCTTAAATGTAGTCTGACAGCTTTAGAGATAGAGTTTTCTTCGGACAGATTACAAGGTGCTGCATGGTT
>OTU_992_4:Sponge5B:M00485:455:000000000-C2G9R:1:2105:25601:15840;size=4 root; Main genome; Bacteria; Bacteria (superkingdom); Proteobacteria superphylum; NKB15
CGTGTAGGCGGACTCGGAAGTCGGGTGTGAAAGCCCTGGGCTCAACCCAGGAAGTGCGCTCGAAACCACGAGTCTTGAGGTTCGGAGGGGATCGGGGAATTCCCAGTGTAGAGGTGAAATTCGTAGATATTGGGAAGAACACCGGCGGCGAAGGCGCCGATCTGGACGAACTCTGACGCTGAGACGCGAAAGCGTGGGTAGCAAACAGGATTAGATACCCTGGTAGTCCACGCCGTAAACGATGTACACTAGGTGTCGGGGGTATTGACCCCCCCGGTGCCGACGCTAACGCATTAAGTGTACCGCCTGGGAAGTACGGCCGCAAGGCTGAAACTCAAAGGAATTGACGGGGGCCCGCACAAGCGGTGGAGTATGTGGTTCAATTCGACGCAACGCGAAAAACCTTACCCAGGCTTGACATCTCCGGAATTCCCTAGAAATAGGGAAGTGCTCTTCGGAGAATCGGATGACAGGTGCTGCATGGCT
>OTU_382_28:Sponge3B:M00485:455:000000000-C2G9R:1:2113:9326:4427;size=28 root; Main genome; Bacteria; Bacteria (superkingdom); Proteobacteria superphylum; Proteobacteria; Gammaproteobacteria; Legionellales; Legionellaceae; Legionella
TGCGTAGGTGGTTTAATAAGTTAGCTGTGAAATTCCTGGGCTCAACCTAGGGTGGTCAGCTAAGACTGTTAGACTCGAGTATGGGAGAGGGTAGTGGAATTTCCGGTGTAGCGGTGAAATGCGTAGAGATCGGAAGGAACACCAGTGGCGAAGGCGGCTACCTGGCCTAATACTGACACTGAGGCACGAAAGCGTGGGGAGCAAACAGGATTAGATACCCTGGTAGTCCACGCTGTAAACGATGTCAACTAGCTGTTGGTCATATGAATGTGATTAGTGGCGCAGCAAACGCGATAAGTTGACCGCCTGGGGAGTACGGTCGCAAGATTAAAACTCAAAGGAATTGACGGGGGCCCGCACAAGCGGTGGAGCATGTGGTTTAATTCGATGCAACGCGAAGAACCTTACCTACCCTTGACATACAGTGAATCCTATAGAGATATGGGAGTGCCTTCGGGAACACTGATACAGGTGCTGCATGGCT
>OTU_1476_2:Sponge5B:M00485:455:000000000-C2G9R:1:1109:15373:17716;size=2 root; Main genome; Bacteria; Bacteria (superkingdom); Fusobacteria superphylum; Fusobacteriota; Fusobacteriia; Fusobacteriales; Fusobacteriaceae; Propionigenium
CGTCTAGGCGGTCTTTTAAGTCTGATGTTAAAATGCGGGGCTCAACTCCGTATTGCGTTGGAAACTGGAAGACTAGAGTATCAGAGAGGTGGGCGGAACTACAAGTGTAGAGGTGAAATTCGTAGATATTTGTAGGAATGCCGATTGGGAAGCCAGCTCACTGGATGAATACTGACGCTGAAGCGCGAAAGCGTGGGGAGCAAACGGGATTAGATACCCCGGTAGTCCACGCCGTAAACGATGATCACTAAGTGTGGGGGGTCGAACCTCCGTGCTCAAGCTAACGCGATAAGTGATCCGCCTGGGGAGTACGCACGCAAGTGTGAAACTCAAAGGAATTGACGGGGACCCGCACAAGCGGTGGAGCATGTGGTTTAATTCGACGCAACGCGAGGAACCTTACCAGCCCTTGACATCCTCAGAACTTAGCAGAGATGCTTTGGTGCCGCTTCGGTGGAACTGAGTGACAGGTGGTGCATGGCT
>OTU_826_7:Sponge2B:M00485:455:000000000-C2G9R:1:2114:10139:3966;size=7 root; Main genome; Bacteria; Bacteria (superkingdom); Proteobacteria superphylum
CGTGTAGGCGGCTTCTTAAGTTTGATGTGAAATCCCGGGGCTCACCCCCGGAAGTGCATTGGATACTGGGAAGCTAGAGTACCGGAGAGGAGGGTGGAATTCCTGGTGTAGCGGTGAAATGCGTAGATATCAGGAGGAACACCGGTGGCGAAGGCGGCCCTCTGGACGGATACTGACGCTGAGACGCGAAAGCGTGGGGAGCAAACAGGATTAGATACCCTGGTAGTCCACGCCGTAAACGATGGGCACTAGGTGTTCGGGGTATTGACCCCCTGAGTGCCGCAGCTAACGCATTAAGTGCCCCGCCTGGGGACTACGGCCGCAAGGTTAAAACTCAAAGGAATTGACGGGGGCCCGCACAAGCGGTGGAGCATGTGGTTTAATTCGACGCAACGCGAAGAACCTTACCTGGGCTAGACAACGCTGGACAACCCCAGAGATGGGGCCTTCCCTTCGGGGACTGGTGGTTCAGGTGCTGCATGGCT
>OTU_1813_2:Sponge6B:M00485:455:000000000-C2G9R:1:2114:23221:16491;size=2 root; Main genome; Bacteria; Bacteria (superkingdom); PVC group (Planctobacteria); Verrucomicrobiota; Chlamydiae; Chlamydiales
CGCGTAGGCGGTCACGCAAGTCAGATGTGAAATTCCGGGGCTCAACTCCGGAGCTGCATTTGAAACTGCGTAACTGGAGGGTAGGCGGAGAAAATAGAATTTCACGTGTAGCGGTGAAATGCGTAGATATGTGAAAGAATACCGGTGGCGAAGGCGATTTTCTAGCCTACTCCTGACGCTGAGGCGCGAAAGCAAGGGGAGCAAACAGGATTAGATACCCTGGTAGTCCTTGCCGTAAACGATGCATACTTGATGTAGTCGGGCTCAACCCTGGCTGTGTCGAAGCTAACGCGATAAGTATGCCGCCTGAGGAGTACATTCGCAAGGATGAAACTCAAAAGAATTGACGGGGGCCCGCACAAGCAGTGGAGCATGTGGTTTAATTCGATGCAACGCGAAGAACCTTACCCAGGCTTGACATGCATATGACCGCTGTAGAGATACAGCTTCCCGCAAGGGCATTTGCACAGGTGCTGCATGGCT
>OTU_861_7:Sponge5B:M00485:455:000000000-C2G9R:1:1102:6444:4029;size=7 root; Main genome; Bacteria; Bacteria (superkingdom); PVC group (Planctobacteria); Verrucomicrobiota; Verrucomicrobiae; Verrucomicrobiales; DEV007
TGCGTAGGCGGCGGGGTAAGTCAGATGTGAAAGCCCGGGGCTCAACCTCGGAACTGCATCCGATACTGCCTTGCTCGAGTAGTGGAGGGGAGTCTGGAATTCTCGGTGTAGCAGTGAAATGCGTAGATATCGAGAGGAACACTAGTGGCGAAGGCGAGACTCTGGACACTCACTGACGCTGAGGCACGAAGGCTAGGGTAGCGAAAGGGATTAGATACCCCTGTAGTCCTAGCAGTAAACGGTGCTCGCTTGGTGTGCGCGGATTCGACCCCGTGCGTGCCGTAGCTAACGCGTTAAGCGAGCCGCCTGGGGAGTACGGCCGCAAGGCTAAAACTCAAAGAAATTGACGGGGACCCGCACAAGCGGTGGAGTATGTGGCTTAATTCGATGCAACGCGAAGAACCTTACCTGGGCTTGACATGTATATCGTAGTCCCGTGAAAGCGGGACGTCAGTTCGGCTGGATTTACACAGGTGCTGCATGGCT
>OTU_773_18:Sponge5B:M00485:455:000000000-C2G9R:1:1112:12204:12080;size=18 root; Main genome; Bacteria; Bacteria (superkingdom); Proteobacteria superphylum; Proteobacteria; Gammaproteobacteria
CTCGTAGGCGGTTTGTTAAGTCGGATGTGAAAGCCCTGGGCTCAACCTGGGAACTGCATTCGATACTGGCAAACTAGAGTATAGAAGAGGCAAGTGGAATTCCAGGTGTAGCGGTGAAATGCGTAGATATCTGGAGGAACATCAGTGGCGAAGGCGACTTGCTGGTCTAATACTGACGCTGAGGAGCGAAAGCGTGGGGAGCAAACGGGATTAGATACCCCGGTAGTCCACGCCGTAAACGATGTCAACTAGCCGTTGGGGGTCTTAGTACCTTTAGTGGCGCAGCTAACGCATTAAGTTGACCGCCTGGGGAGTACGGTCGCAAGACTAAAACTCAAAGGAATTGACGGGGGCCCGCACAAGCGGTGGAGCATGTGGTTTAATTCGATGCAACGCGAAGAACCTTACCAGCTCTTGACATCCTGCGAACTTTCTAGAGATAGATTGGTGCCTTCGGGAACGCAGTGACAGGTGCTGCATGGCT
>OTU_854_8:Sponge4B:M00485:455:000000000-C2G9R:1:2110:26384:16753;size=8 root; Main genome; Bacteria; Bacteria (superkingdom); PVC group (Planctobacteria); Verrucomicrobiota; Chlamydiae
TGCGTAGGCGGTTAGGTAAGTCAGATGTGAAATTCCGGAGCTCAACTCCGGCGCTGCATTTGAAACTACTTAACTAGAGGATAGATGGAGAAAGCGGAATTCCAAGTGTAGCGGTGAAATGCGTAGATATTTGGAAGAACACCGGTGGCGAAGGCGGCTTTCTAATTTATTCCTGACGCTGAGGCACGAAAGCTAGGGGAGCAAACAGGATTAGATACCCTGGTAGTCCTAGCCGTAAACGATGTATACTTGATGTAGTTGGTCTCAACCCCAATTGTGTCGAAGCTAACGCGATAAGTATACCGCCTGGAGAGTACGCTCGCAAGAGTGAAACCTAAAAGAATTGACGGGGGCCCGCACAAGCAGTGGAGCATGTGGTTTAATTCGATGCAACGCGAAGAACCTTACCTAGGCTTGAATTTGAGTAGACCGCACTGGAGACAGTGTTTCCCGCAAGGGCTGCTTGAGAGGTGCTGCATGGCT
>OTU_441_15:Sponge6B:M00485:455:000000000-C2G9R:1:1102:16640:3757;size=15 root; Main genome; Bacteria; Bacteria (superkingdom); FCB group; Bacteroidota; Bacteroidia; Flavobacteriales; Flavobacteriaceae; Winogradskyella
TCCGTAGGTGGATTGGTCAGTCAGAGGTGAAATCCTGCAGCTCAACTGTAGAACTGCCTTTGATACTGCCGGTCTTGAATTATTGTGAAGTGGTTAGAATATGTAGTGTAGCGGTGAAATGCATAGATATTACATAGAATACCGATTGCGAAGGCAGATCACTAACAATATATTGACACTGATGGACGAAAGCGTGGGGAGCGAACGGGATTAGATACCCCGGTAGTCCACGCCGTAAACGATGGTCACTAGCTGTTCGGACTTCGGTCTGAGTGGCTAAGCGAAAGTGATAAGTGACCCACCTGGGGAGTACGTTCGCAAGAATGAAACTCAAAGGAATTGACGGGGGCCCGCACAAGCGGTGGAGCATGTGGTTTAATTCGATGATACGCGAGGAACCTTACCAGGGCTTAAATGTAGATTGCATTAGCTGGAGACAGCTATTTCTTCGGACCATCTACAAGGTGCTGCATGGTT
>OTU_35_1003:Sponge3B:M00485:455:000000000-C2G9R:1:1102:4220:8873;size=1003 root; Main genome; Bacteria; Bacteria (superkingdom); Proteobacteria superphylum; Proteobacteria; Alphaproteobacteria; Rhodobacterales; Rhodobacteraceae
CACGTAGGCGGATTAGAAAGTATGGGGTGAAATCCCAGGGCTCAACCCTGGAACTGCCTCATAAACTCCTAATCTAGAGTTCGAGAGAGGTGAGTGGAATTCCGAGTGTAGAGGTGAAATTCGTAGATATTCGGAGGAACACCAGTGGCGAAGGCGGCTCACTGGCTCGATACTGACGCTGAGGTGCGAAAGTGTGGGGAGCAAACAGGATTAGATACCCTGGTAGTCCACACCGTAAACGATGAATGCCAGTCGTCGGATAGTATACTATTCGGTGACACACCTAACGGATTAAGCATTCCGCCTGGGGAGTACGGTCGCAAGATTAAAACTCAAAGGAATTGACGGGGGCCCGCACAAGCGGTGGAGCATGTGGTTTAATTCGAAGCAACGCGCAGAACCTTACCAACCCTTGACATCCTGTGACAGCTCGAGAGATCGAGTGTTCCTTCGGGACACAGTGACAGGTGCTGCATGGCT
>OTU_298_28:Sponge3B:M00485:455:000000000-C2G9R:1:2112:20174:3359;size=28 root; Main genome; Bacteria; Bacteria (superkingdom); Dependentiae superphylum; Dependentiae; Babeliae; Babeliales
TGCGCAGGCGGTATATTAAGTCAACTGTCAAATTTCCCAGCTTAACTGGGAGCAGGCGGTAGATACTGGTATACTTGAGGGTGGAAGAGAGAAGTGGAATTCTCGGAGTAGCGGTAAAATGCGTAGATCTCGAGAGGAACACCGATGGCGAAGGCAGCTTCTTGGTCCACATCTGACGCTCATGCACGAAAGCGTGGGGAGCAAACAGGATTAGATACCCTGGTAGTCCACGCCGTAAACGATGATCACTAGACGTTGGAACTGCTCTGCAGTTTCAGTGTCGAAGCTAACGCGATAAGTGATCCGCCTGGGGAGTACGGTCGCAAGATTAAAACTCAAAGAAATTGACGGGGGTCCGCACAAGCGGTGGAACATGTGGTTTAATTCGACACTACGCGAGGAACCTTACCTAGGCTTGACATGTATTTGACCGCTCTAGAGATAGAGTTTTTCAGGGGAAACCCTGAACAGATACACAGGTGCTGCATGGCT
>OTU_682_15:Sponge4B:M00485:455:000000000-C2G9R:1:1102:13349:17944;size=15 root; Main genome; Bacteria; Bacteria (superkingdom); Terrabacteria; Cyanobacteria; Cyanobacteriia; Synechococcales; Cyanobiaceae; Cyanobium PCC-6307
TCCGCAGGCGGCCTTTTAAGTCTGTTGTTAAAGCGTGGAGCTCAACTCCATTTCGGCAATGGAAACTGGAAGGCTGGAGTGTGGTAGGGGCAGAGGGAATTCCCGGTGTAGCGGTGAAATGCGTAGATATCGGGAAGAACACCAGTGGCGAAGGCGCTCTGCTGGGCCATAACTGACGCTCATGGACGAAAGCCAGGGGAGCGAAAGGGATTAGATACCCCTGTAGTCCTGGCCGTAAACGATGAACACTAGGTGTCGGGGGAATCGACCCCCTCGGTGTCGTAGCCAACGCGTTAAGTGTTCCGCCTGGGGAGTACGCACGCAAGTGTGAAACTCAAAGGAATTGACGGGGGCCCGCACAAGCGGTGGAGTATGTGGTTTAATTCGATGCAACGCGAAGAACCTTACCAGGGTTTGACATCCTGCGAATCCCTTGGAAACTAGGGAGTGCCTTCGGGAGCGCAGAGACAGGTGGTGCATGGCT
>OTU_762_9:Sponge5B:M00485:455:000000000-C2G9R:1:1101:15185:18017;size=9 root; Main genome; Bacteria; Bacteria (superkingdom); FCB group; Marinimicrobia (SAR406 clade)
TCCGTAGGCGTTTTATTAAGTTGATTGTTAAATCCACCGGCTTAACCGGTGATCTGCAATCAAAACTAATAAAATAGAATATGTGAGAGGAATGTGGAATTCCTGGTGTAGCGGTGACATGCGTAGATATCAGGAGGAACACCAATGGCGAAGGCAGCATTCTGGCACAATATTGACGCTGAGGGACGAAAGCGTGGGGAGCGAACAGGATTAGATACCCTGGTAGTCCACGCCGTAAACGATGAGTACTTGATGGTGGAGGATTCGACCCTTTCACTATCGGAGCTAACGCGTTAAGTACTCCGCCTGGGGACTACGGCCGCAAGGCTGAAACTCAAAGGAATTGACGGGGACCCGCACAAGCGGTGGAACATGTGGTTTAATTCGATGCAACGCGAAGAACCTTACCTGGACTTGACATGTTAGTGAAAACTCTGTGAAAGCAGAGCCTTCTGCGAGCTTGCTCAAGGACACTATCACAGGTGATGCATGGCT
>OTU_172_86:Sponge2B:M00485:455:000000000-C2G9R:1:2114:18479:2679;size=86 root; Main genome; Bacteria; Bacteria (superkingdom); Proteobacteria superphylum; Proteobacteria; Alphaproteobacteria; Sphingomonadales; Sphingomonadaceae; Sphingorhabdus
CGCGTAGGCGGTTACTTAAGTCAGAGGTGAAATCCCGGAGCTCAACTCCGGAACTGCCTTTGAAACTAGGTAACTAGAATCTTGGAGAGGCGAGTGGAATTCCGAGTGTAGAGGTGAAATTCGTAGATATTCGGAAGAACACCAGTGGCGAAGGCGACTCGCTGGACAAGTATTGACGCTGAGGTGCGAAAGCGTGGGGAGCAAACAGGATTAGATACCCTGGTAGTCCACGCCGTAAACGATGATAACTAGCTGCTAGGGCCCACAGGGCTTTGGTGGCGCAGCTAACGCATTAAGTTATCCGCCTGGGGAGTACGGTCGCAAGATTAAAACTCAAAGGAATTGACGGGGGCCTGCACAAGCGGTGGAGCATGTGGTTTAATTCGACGCAACGCGCAGAACCTTACCAGCGTTTGACATCCTAATCGCGAATTTCAGAGATGATTTTCTTCAGTTCGGCTGGATTAGTGACAGGTGCTGCATGGCT
>OTU_385_23:Sponge4B:M00485:455:000000000-C2G9R:1:2114:8710:15081;size=23 root; Main genome; Bacteria; Bacteria (superkingdom); Proteobacteria superphylum; Proteobacteria; Alphaproteobacteria; Rhizobiales; Rhizobiaceae
CACGTAGGCGGATATTTAAGTCAGGGGTGAAATCCCGGGGCTCAACCCCGGAACGGCCTCTGATACTGGGTATCTCGAGTATGGTAGAGGTAAGTGGAATTGCGAGTGTAGAGGTGAAATTCGTAGATATTCGCAGGAACACCAGTGGCGAAGGCGGCTTACTGGACCATAACTGACGCTGAGGTGCGAAAGCGTGGGGAGCAAACAGGATTAGATACCCTGGTAGTCCACGCCGTAAACGATGGAAGCTAGCCGTCGGGTTGTTTACAGCTCGGTGGCGCAGTTAACGCATTAAGCTTCCCGCCTGGGGAGTACGGTCGCAAGATTAAAACTCAAAGGAATTGACGGGGGCCCGCACAAGCGGTGGAGCATGTGGTTTAATTCGAAGCAACGCGCAGAACCTTACCAGCTCTTGACATCCTCTGACGCCATTTGGAGACGAATGGTTCCCTTCGGGGCAGAGTGACAGGTGCTGCATGGCT
>OTU_338_23:Sponge3B:M00485:455:000000000-C2G9R:1:1102:24735:9966;size=23 root; Main genome; Bacteria; Bacteria (superkingdom); Acidobacteria superphylum; Acidobacteriota; Acidobacteriae; PAUC26f
AGTGTAGGTGGCCTGCCAAGTCGATTGTGAAATCTCCCGGCTCAACTGGGAGGGTGCGGTCGAAACTGGCAGGCTAGAGTTCGGGAGAGGAGAGTGGAATTCCTGGTGTAGCGGTGAAATGCGTAGATATCAGGAGGAACACCGGAGGTGAAGACGGCTCTCTGGACCGATACTGACACTGAGACTCGAAAGCGTGGGGAGCAAACAGGATTAGATACCCTGGTAGTCCACGCCCTAAACGATGCGTACTTGGTGTGGGCACTTCACTGTGTCCGTGCCGAAGTTAACACGATAAGTACGCCGCCTGGGGAGTACGGTCGCAAGGCTGAAACTCAAAGGAATTGACGGGGGCCCGCACAAGCGGTGGAGCATGTGGTTTAATTCGACGCAACGCGAAGAACCTTACCTGGGCTTAAACTGTTTGGGCTATCCCCAGAAACGGGGAGTTCCCTTCGGGGACCCAAATAGAGGTGCTGCATGGCT
>OTU_1044_4:Sponge6B:M00485:455:000000000-C2G9R:1:1107:17525:17999;size=4 root; Main genome; Bacteria; Bacteria (superkingdom); Terrabacteria; Candidatus Levybacteria
TGCGTAGGCGGTCGCCAAAGTCTTATTTTAAATCCACGGGCTTACCCCGTGAACTGAGTAGGATACTGGGCGACTTGAGGATTGGCAGGGATGCTGGAACAACTGGTGTAGCAGTGAAATGCGTTGATATCAGTTGGAACACCAAGGGCGAAGGCAGGCATCTGGGCTTTTCCTGACGCTGAGGCACGAAAGCTAGGGTAGCGAAACAGATTAGATACCTGTGTAGTCCTAGCCGTAAACGATGTCCGCTAACTTTTGCTGACTTGTCAGCAGAGGTTCAAGCTAACGCGTTAAGCGGACCGCCTGGGGAGTACGACCGCAAGGTTAAAACTCAAAGGAATTGACGGGGACCCGCACAACTGGTGGAGCGTGTGGTTTAATTCGAGACAAAGCGAAAAACCTTACCAGGGCTTGACATGTTACCGTTTTATACCTATGGAAACACTGGTAGATCCGCAAGGATGGTAATGCAGGTGCTGCATGGCT
>OTU_1150_3:Sponge4B:M00485:455:000000000-C2G9R:1:2115:25177:15096;size=3 root; Main genome; Bacteria; Bacteria (superkingdom); Terrabacteria; Firmicutes; Bacilli; Bacillales; Bacillaceae; Bacillus
CGCGCAGGCGGTCCTTTAAGTCTGATGTGAAAGCCCACGGCTCAACCGTGGAGGGTCATTGGAAACTGGGGGACTTGAGTGCAGAAGAGGAGAGTGGAATTCCACGTGTAGCGGTGAAATGCGTAGAGATGTGGAGGAACACCAGTGGCGAAGGCGACTCTCTGGTCTGTAACTGACGCTGAGGCGCGAAAGCGTGGGGAGCGAACAGGATTAGATACCCTGGTAGTCCACGCCGTAAACGATGAGTGCTAAGTGTTAGAGGGTTTCCGCCCTTTAGTGCTGCAGCAAACGCATTAAGCACTCCGCCTGGGGAGTACGGCCGCAAGGCTGAAACTCAAAGGAATTGACGGGGGCCCGCACAAGCGGTGGAGCATGTGGTTTAATTCGAAGCAACGCGAAGAACCTTACCAGGTCTTGACATCCTCTGACACCTCTGGAGACAGAGCTTTCCCCTTCGGGGGACAGAGTGACAGGTGGTGCATGGTT
>OTU_966_6:Sponge4B:M00485:455:000000000-C2G9R:1:2114:7926:15866;size=6 root; Main genome; Bacteria; Bacteria (superkingdom); Proteobacteria superphylum; Proteobacteria; Gammaproteobacteria; Marinicella order incertae sedis; Marinicella family incertae sedis; Marinicella
TACGTAGGCGGCTTTATAAGTCAGATGTGAAATCCCCGGGCTTAACCTGGGAACTGCATTTGAAACTGTATGGCTAGAGTGAGTGAGAGGTTAGTGGAATTCCAGGCGTAGCGGTGAAATGCGTAGAGGTCTGGAGGAACATCAGTGGCGAAGGCGACTAACTGGCACTACACTGACGCTGAGGTACGAAAGCGTGGGGAGCGAACAGGATTAGATACCCTGGTAGTCCACGCCCTAAACGATGAGGACTGGCTGTCAGTGCTATAGACGCATTGGTAGCGAAGCTAACGCGTTAAGTTCTCCGCCTGGGGAGTACGGCCGCAAGGCTGAAACTCAAAGGAATTGACGGGGGCCCGCACAAGCGGTGGAGCATGTGGTTTAATTCGATGCAACGCGAAGAACCTTACCATCCCTTGACATCCTCAGAACGGTCTGTAGTGGACCCGTGCCTTCGGGAACTGAGTGACAGGTGCTGCACGGCT
>OTU_1384_4:Sponge3B:M00485:455:000000000-C2G9R:1:1113:4593:5774;size=4 root; Main genome; Bacteria; Bacteria (superkingdom); Proteobacteria superphylum; Proteobacteria; Gammaproteobacteria; Pseudomonadales
CGCGTAGGCGGTCTGGTCAGTTGGGTGTGAAATCCCCGGGCTTAACCTGGGAACTGCATCCAATACTGCCAGGCTGGAGTATGGGAGAGGGTAGTGGAATTCCACGTGTAGCGGTGAAATGCGTAGATATGTGGAGGAACACCCGTGGCGAAGGCGACTGCCTGGCCCAATACTGACGCTGAGGTGCGAAAGCGTGGGTAGCGAACAGGATTAGATACCCTGGTAGTCCACGCCGTAAACGATGTCAACTAGCCGTTGGAGGACTTGATCTTTTAGTGGCGCAGCTAACGCGATAAGTTGACCGCCTGGGGAGTACGGCCGCAAGGTTAAAACTCAAATGAATTGACGGGGGCCCGCACAAGCGGTGGAGCATGTGGTTTAATTCGATGCAACGCGAAGAACCTTACCAGGCCTTGACATCCTGAGAATCCTGTAGAGATACGGGAGTGCCTTCGGGAATTCAGTGACAGGTGCTGCATGGCT
>OTU_894_22:Sponge6B:M00485:455:000000000-C2G9R:1:1102:12533:8081;size=22 root; Main genome; Bacteria; Bacteria (superkingdom); Proteobacteria superphylum; Proteobacteria; Alphaproteobacteria
CACGCAGGCGGTTCTGTAAGTCAGGGGTGAAATCCCGGGGCTCAACCCCGGAACTGCCTTTGATACTGCAGAACTAGAATATAGGAGAGGATAGTGGAACTCCCAGTGTAGAGGTGAAATTCGTAGATATTGGGAAGAACACCAGTGGCGAAGGCGACTATCTGGAATATTATTGACGCTCATGTGCGAAAGCGTGGGGAGCAAACAGGATTAGATACCCTGGTAGTCCACGCCGTAAACGATGTGTGCTAGTTGTCGGCTAACGCCGGTGACTGAGCTAACGCGTTAAGCACACCGCCTGGGGAGTACGGTCGCAAGATTAAAACTCAAAGGAATTGACGGGGGCCCGCACAAGCGGTGGAGCATGTGGTTTAATTCGAAGCAACGCGCAGAACCTTACCAGCCCTTGACATGTCAGGTTTGACCTTCAGAGATGGAGGTCTTCAGTTCGGCTGGCCTGAGCACAGGTGCTGCATGGCT
>OTU_781_6:Sponge5B:M00485:455:000000000-C2G9R:1:2112:17132:7496;size=6 root; Main genome; Bacteria; Bacteria (superkingdom); Proteobacteria superphylum; Proteobacteria; Gammaproteobacteria; Diplorickettsiales
CACGTAGGTGGCTTGTTAAGTCTGATGTGAAAGCCCTGGGCTTAACCTGGGAATTGCGTTGGAAACTGACAAGCTAGAGTCGGAGAGAGGGCCGTGGAATTTCCGGTGTAGCAGTGAAATGCGTAGAGATCGGAAAGAACACCCGTGGCGAAGGCGGCGGCCTGGTTCCAGACTGACACTGAGGTGCGAAAGCATGGGGAGCAAACAGGATTAGATACCCTGGTAGTCCATGCTGTAAACGATGAGAACTGGATGTGCGCAGGGCTTAGACTCTGTGCGTATCGAAGCTAACGCGCTAAGTTCTCCGCCTGGGGAGTACGGTCGCAAGATTAAAACTCAAAGGAATTGACGGGGGCCCGCACAAGCGGTGGAGCATGTGGTTTAATTCGATGCAACGCGAAGAACCTTACCTACCCTTGACATCCTAGGAATCCTGATGAAAGTTAGGAGTGCCGAAAGGAACCTGGAGACAGGTGCTGCATGGCT
>OTU_56_448:Sponge1B:M00485:455:000000000-C2G9R:1:1101:5444:13939;size=448 root
TCCGTAGGCAGCATTTTTTGTTAGAGGTAAAAGAAAAAAGCTCAACTTTTTTTGGCTTCTAAAACGTAAATGCTTTGAGTTTGAAAGGGGATAGCAGAATTTCACATGGAGGGGTGATATCCGTAGATATGTGAAGGAATACCAGAGGCGAAGGCGGCTATCCAGTTCAATACTGACGTTGAGGGACGAAAGCATGGGGAGCAAACAGGATTAGATACCCTGGTAGTCCATGCCCTAAAAGATGAGTGCTCGTGCTTAGAGATTTTTAGGCACTTAGTTAACACGTTAAGCACTCCGCCTGGGGAGTACGACCGCAAGGTTGGAACTCAAAGGAATTGACGGGGGCCTATACAAGTGGTGGAGCATGTGGTTTAATGCGACAATACGCGCGAAACCTTACCAGTTCTTGACATAAAAAGGAATGACTCCGAAGGGATGAATTTAAGGATTTTTACAGGTGCTGCATGGCT
>OTU_1172_3:Sponge5B:M00485:455:000000000-C2G9R:1:1111:13508:9221;size=3 root; Main genome; Bacteria; Bacteria (superkingdom); Terrabacteria; Cyanobacteria; Cyanobacteriia; Cyanobacteriales; Phormidiaceae; Planktothrix NIVA-CYA 15
TCCGTAGGTAGTCATCCAAGTCTGCTGTTAAAGAGCGAGGCTTAACCTCGTAAAGGCAGTGGAAACTGGAAGACTAGAGTGTAGTAGGGGCAGAGGGAATTCCTGGTGTAGCGGTGAAATGCGTAGAGATCAGGAAGAACACCGGTGGCGAAGGCGCTCTGCTGGGCTATAACTGACACTGAGGGACGAAAGCTAGGGGAGCGAATGGGATTAGATACCCCAGTAGTCCTAGCGGTAAACGATGGAAACTAGGTGTGGCCTGTATCGACCCGGGCCGTGCCGAAGCAAACGCGTTAAGTTTCCCGCCTGGGGAGTACGCACGCAAGTGTGAAACTCAAAGGAATTGACGGGGGCCCGCACAAGCGGTGGAGTATGTGGTTTAATTCGATGCAACGCGAAGAACCTTACCAGGACTTGACATCTCTGGAATCTCCTTGAAAGGGGAGAGTGCCGTAAGGAACCAGAAGACAGGTGCTGCATGGCT
>OTU_1772_2:Sponge6B:M00485:455:000000000-C2G9R:1:2109:21617:19081;size=2 root; Main genome; Bacteria; Bacteria (superkingdom); Proteobacteria superphylum; Proteobacteria; Gammaproteobacteria; Coxiellales; Coxiellaceae
CGCGTAGGCGGTTATTTAAGTCGATTGTGAAAGCCCCGGGCTTAACCTGGGAACTGCAGTCGATACTGGATACCTAGAGTATGGTAGAGGAAGGTGGAATTCCCGGTGTAGCGGTGAAATGCATAGATATCGGGAGGAACACCAGTGGCGAAGGCGGCCCTCTGGACCAATACTGACGCTGAGGTGCGAAAGCGTGGGGAGCAAACAGGATTAGAGACCCTGGTAGTCCACGCCGTAAACGATGAGAACTAGGCGTTGGGAGGCTTTGACCTCTTGGTGCCGTAGCTAACGCGTTAAGTTCTCCGCCTGGGGAGTACGGTCGCAAGATTAAAACTCAAAGGAATTGACGGGGGCCCGCACAAGCGGTGGAAGATGTGGTTTAATTCGATGCAACGCGAAGAACCTTACCTACCCTTGACATCCCAGGAATCCACTAGAGATAGAGGAGTGCCTTCGGGAACCTGGTGACAGGTGCTGCATGGCT
>OTU_1469_2:Sponge5B:M00485:455:000000000-C2G9R:1:1107:14867:4923;size=2 root; Main genome; Bacteria; Bacteria (superkingdom); Terrabacteria; Firmicutes; Clostridia; Peptostreptococcales-Tissierellales; Family XI; Tissierella
TACGCAGGCGGTCTTTTAAGTCAGATGTGAAATCTTACGGCTCAACCGTAATCAGCATTTGAAACTGGAAGACTTGAATCAAGGAGAGGAAAGTGGAATTCCTAGTGTAGCGGTGAAATGCGTAGATATTAGGAGGAATACCAGTGGCGAAGGCGACTTTCTGGACTTGTATTGACGCTGAGGTACGAAAGCGTGGGGAGCAAACAGGATTAGATACCCTGGTAGTCCACGCCGTAAACGATGAGTGCTAGGTGTCGGGTGTCAAAGCTCGGTGCCGCAGCTAACGCATTAAGCACTCCGCCTGGGGAGTACGTACGCAAGTATGAAACTCAAAGGAATTGACGGGGACCCGCACAAGCAGCGGAGCATGTGGTTTAATTCGAAGCAACGCGAAGAACCTTACCAGGTCTTGACATGCCATTGCCAGCTCTAGAGATAGAGTCTTACCTTCGGGTACAATGGACACAGGTGGTGCATGGTT
>OTU_560_14:Sponge5B:M00485:455:000000000-C2G9R:1:1102:23765:3873;size=14 root; Main genome; Bacteria; Bacteria (superkingdom); Proteobacteria superphylum; Proteobacteria; Gammaproteobacteria; Thiomicrospirales; Thiomicrospiraceae; Thiomicrorhabdus
CGCGTAGGCGGATTATTAAGTCAGTTGTGAAAGCCCTGGGCTCAACCTAGGAACTGCATCTGATACTGGTAATCTAGAGTTTAGGAGAGGGAAGTGGAATTCCAGGTGTAGCAGTGAAATGCGTAGATATCTGGAGGAACATCAGTGGCGAAGGCGACTTCCTGGCCTAAAACTGACGCTGAGGTGCGAAAGCGTGGGTAGCGAACGGGATTAGATACCCCGGTAGTCCACGCCGTAAACGATGTCAACTAGTTGTTGGTCCTATTAAAAGGATTAGTAACGAAGCTAACGCGATAAGTTGACCGCCTGGGGAGTACGGTCGCAAGATTAAAACTCAAAGGAATTGACGGGGGCCCGCACAAGCGGTGGAGCATGTGGTTTAATTCGATGCAACGCGAAGAACCTTACCATCCCTTGACATGTAGAGAAGTTTCCAGAGATGGATTCGTGCCTTCGGGAACTCTAACACAGGTGCTGCATGGCT
>OTU_127_84:Sponge2B:M00485:455:000000000-C2G9R:1:1101:7483:9916;size=84 root; Main genome; Bacteria; Bacteria (superkingdom); Proteobacteria superphylum; Proteobacteria; Alphaproteobacteria; Rhodobacterales; Rhodobacteraceae; Roseovarius
TACGTAGGCGGATTGGAAAGTTGGGGGTGAAATCCCAGGGCTCAACCCTGGAACTGCCTCCAAAACTACTAGTCTAGAGTTCGAGAGAGGTGAGTGGAACTCCGAGTGTAGAGGTGAAATTCGTAGATATTCGGAAGAACACCAGTGGCGAAGGCGGCTCACTGGCTCGATACTGACGCTGAGGTACGAAAGTGTGGGGAGCAAACAGGATTAGATACCCTGGTAGTCCACACCGTAAACGATGAATGCCAGTCGTCGGGTTGCATGCAATTCGGTGACACACCTAACGGATTAAGCATTCCGCCTGGGGAGTACGGTCGCAAGATTAAAACTCAAAGGAATTGACGGGGGCCCGCACAAGCGGTGGAGCATGTGGTTTAATTCGAAGCAACGCGCAGAACCTTACCAACCCTTGACATACTTATCGCGGACACCAGAGATGGAGTCTTTCAGTTCGGCTGGATAAGATACAGGTGCTGCATGGCT
>OTU_1594_2:Sponge5B:M00485:455:000000000-C2G9R:1:2111:14619:14405;size=2 root; Main genome; Bacteria; Bacteria (superkingdom); Proteobacteria superphylum; Desulfobacterota
CGAGTAGGCGGTTGGGTAAGTCAGGTGTGAAATCCCTAGGCTCAACCTAGGAAGTGCATTTGATACTGCCCATCTTGAGTACGGGAGAGGGAGGCGGAATTCCCAGTGTAGAGGTGAAATTCGTAGATACTGGGAGGAACACCGGTGGCGAAGGCGGCCTCCTGGACCGATACTGACGCTGAGGCGCGAAAGCGTGGGGAGCAAACAGGATTAGATACCCTGGTAGTCCACGCTGTAAACGGTGAGCACTAGGTGTAGCGGGTATTGACCCCTGCTGTGCCGTAGCTAACGCATTAAGTGCTCCGCCTGGGGAGTACGACCGCAAGGTTGAAACTCAAAGGAATTGACGGGGGCCCGCACAAGCGGTGGAGCATGTGGTTCAATTCGACGCAACGCGCAGAACCTTACCTGGGCTTGACATCCCCTGACCACCCAAGAAACTGGGTTTTCCCTTCGGGGACAGGGTGACAGGTGCTGCATGGCT
>OTU_320_47:Sponge4B:M00485:455:000000000-C2G9R:1:1102:10722:4094;size=47 root; Main genome; Bacteria; Bacteria (superkingdom); PVC group (Planctobacteria); Verrucomicrobiota; Chlamydiae; Chlamydiales; cvE6
CGCGTAGGCGGTCTGATAAGTCGGATGTGAAATTCCGGGGCTCAACCCCGGAGCTGCATTTGAAACTATCAGACTAGAGTACAATTAGGGTAAACGGAATTCCACGTGTAGCGGTGAAATGCGTAGATATGTGGAAGAACACCGGTGGTGAAGACGGTTTACTGGGTTGAAACTGACGCTGAGGCGCGAAAGCTAGGGGAGCAAACAGGATTAGATACCCTGGTAGTCCTAGCCTTAAACGATGCATACTAGGTGTAGGAGGGCTCAACCCCTTCTGTACCGGAGCTAACGCATTAAGTATGCCGCCTGGGGAGTACGCTCGCAAGGGTGAAACTCAAAAGAATTGACGGGGGCCCGCACAAGCAGTGGAGCATGTGGTTTAATTCGATGCAACGCGAAGAACCTTACCTGGGCTCGAAATGTAGAGGACGATATCAGAGATGATATTTCCCGTAAGGGTCTCTATATAGGTGCTGCATGGCT
>OTU_154_64:Sponge3B:M00485:455:000000000-C2G9R:1:1101:11906:17142;size=64 root; Main genome; Bacteria; Bacteria (superkingdom); Proteobacteria superphylum; Proteobacteria; Gammaproteobacteria; Pseudomonadales
CGCGTAGGTGGCTTATTAAGCAGGGTGTGAAATCCCCGGGCTCAACCTGGGAACTGCATTCTGAACTGATAAGCTAGAGTATAGTAGAGGGTGGCGGAATTTCTGGTGTAGCAGTGAAATGCGTAGATATCAGAAGGAACATCAGTGGCGAAGGCGGCCACCTGGACTAATACTGACACTGAGGTGCGAAAGCGTGGGTAGCGAACAGGATTAGATACCCTGGTAGTCCACGCCGTAAACGATGTCAACTAGCCGTTGGGGACTTATGTCTTTAGTGGCGCAGCTAACGCGATAAGTTGACCGCCTGGGGAGTACGGCCGCAAGGCTAAAACTCAAATGAATTGACGGGGGCCCGCACAAGCGGTGGAGCATGTGGTTTAATTCGATGCAACGCGAAGAACCTTACCAAGACTTGACATCCTGCGAACTTTCTAGAGATAGATTGGTGCCTTCGGGAACGCAGTGACAGGTGCTGCATGGCT
>OTU_1215_7:Sponge5B:M00485:455:000000000-C2G9R:1:2108:9082:5488;size=7 root; Main genome; Bacteria; Bacteria (superkingdom); Proteobacteria superphylum; Proteobacteria; Gammaproteobacteria; Pseudomonadales; Marinobacteraceae; Marinobacter
CGCGTAGGCGGTTTGATAAGCGGGATGTGAAAGCCCTGGGCTTAACCTGGGAACGGCATTCCGAACTGTCAGGCTAGAGTATGGTAGAGGGTAGTGGAATTTCCTGTGTAGCGGTGAAATGCGTAGATATAGGAAGGAACACCAGTGGCGAAGGCGGCTACCTGGACCAATACTGACGCTGAGGTGCGAAAGCGTGGGGAGCAAACAGGATTAGATACCCTGGTAGTCCACGCCGTAAACGATGTCTACTAGCCGTTGGGACTCTTGAAGTCTTAGTGGCGCAGTTAACGCACTAAGTAGACCGCCTGGGGAGTACGGCCGCAAGGTTAAAACTCAAATGAATTGACGGGGGCCCGCACAAGCGGTGGAGCATGTGGTTTAATTCGACGCAACGCGAAGAACCTTACCTGGCCTTGACATGTTGGGAACTTTCCAGAGATGGATTGGTGCCTTCGGGAGCCCAAACACAGGTGCTGCATGGCC
>OTU_1314_3:Sponge6B:M00485:455:000000000-C2G9R:1:2113:17062:5253;size=3 root; Main genome; Bacteria; Bacteria (superkingdom); Proteobacteria superphylum; Proteobacteria; Gammaproteobacteria
TGTGTAGGTGGTTGCGTAAGTTAGATGTGAAATCCCCGGGCTTAACCTGGGAACTGCGTTTAAAACTGCGTGGCTAGAGTATTGCAGAGGATAGTGGAATTTCCAGTGTAGCGGTGAAATGCGTAGATATTGGAAGGAACACCAGTGGCGAAGGCGACTATCTGGGCAAATACTGACACTGAGACACGAAAGCATGGGGAGCAAACAGGATTAGATACCCTGGTAGTCCATGCTGTAAACTATGAGAACTTGCTGTTGGATGCATAAAGGCATTTAGTAGCGAAGCTAACGCGTTAAGTTCTCCGCCTGGGGAGTACGGCCGCAAGGCTAAAACTCAAAGGAATTGACGGGGGCCCGCACAAGCGGTGGAGCATGTGGTTTAATTCGATGCAACGCGAAGAACCTTACCTACTCTTGAATCCACGGAAGTCTGCAGAGATGCGGATGTGCCTTCGGGAACCGTGAGACAGGTGCTGCATGGCT
>OTU_748_8:Sponge4B:M00485:455:000000000-C2G9R:1:1102:14838:1940;size=8 root; Main genome; Bacteria; Bacteria (superkingdom); Proteobacteria superphylum; Proteobacteria; Alphaproteobacteria; Holosporales; Holosporaceae
CGCGTAGGCGGTTTTTTAAGTGAGGCGTGAAAGCCCTGGGCTTAACCCAGGAGGTGCGTTTCATACTGGAAGACTTGAGTGCGAGAGAGGAAAGTGGAATTCCTAGTGTAGAGGTGAAATTCGTAGATATTAGGAAGAACACCTGTGGCGAAGGCGGCTTTCTGGCTCGCAACTGACGCTGAGGCGCGAAAGCGTGGGGAGCAAACAGGATTAGATACCCTGGTAGTCCACGCTGTAAACGATGTGTGCTAGACGTTGGAGGGTGACCTTCAGTGTCGCAGCTAACGCGTTAAGCACACCGCCTGGGGAGTACGGTCGCAAGATTAAAACTCAAAGGAATTGACGGGGGCCCGCACAAGCGGTGGAGCATGTGGTTTAATTCGACGCAACGCGAAGAACCTTACCAGCCCTTGACATGGGTATTCTGGGTTTCAGAGATGAGACCCTTCAGTTCGGCTGGATACCACACAGGTGCTGCATGGCT
>OTU_1762_2:Sponge6B:M00485:455:000000000-C2G9R:1:2107:24342:13493;size=2 root; Main genome; Bacteria; Bacteria (superkingdom); Spirochaetes superphylum; Spirochaetota; Spirochaetia; Spirochaetales
CACGCAGGCGGAATGGAAAGTCTGGTGTGAAAGACCGCAGCTTAACTGCGGATGTGCACTGGAAACTAACGATCTAGAGTTCAAGAGGGGTAACTGGAATTCCTGGTGTAGGGGTGAAATCTGTAGATATCAGGAAGAACATCAGTGGCGAAGGCGAGTTACTAGCTATGAACTGACGCTGAGGTGCGAAAGCGTGGGGAGCGAACAGGATTAGATACCCTGGTAGTCCACGCCGTAAACGTTGCACACTAGATGTTGGACTGTTATGGTTCAGTATTGGAGCTAACGCGTTAAGTGTGCCGCCTGGGGAGTATGCTCGCAAGAGTGAAACTCAAAGGAATTGACGGGGGCCCGCACAAGCGGTGGAGCATGTGGTTTAATTCGATGATACGCGAGAAACCTTACCAGGGTTTGACATATACTTGACAGGTATAGAGATATACTCTTCTCTTCGGAGACAAGTATACAGGTGCCGCATGGCT
>OTU_1022_4:Sponge5B:M00485:455:000000000-C2G9R:1:2113:11489:8474;size=4 root; Main genome; Bacteria; Bacteria (superkingdom); Proteobacteria superphylum; Proteobacteria; Gammaproteobacteria; Arenicellales; Arenicellaceae
CGCGTAGGCGGTTTGGTAAGTCAGATGTGAAAGCCCTGGGCTTAACCTAGGAATTGCATTTGAAACTGCCAAACTAGAGTATGGTAGAGGGAAGTGGAATTCCACATGTAGCGGTGAAATGCGTAGAGATGTGGAGGAACACCAGTGGCGAAGGCGACTTCCTGGACCAATACTGACGCTGAGGTGCGAAAGCGTGGGGAGCAAACAGGATTAGATACCCTGGTAGTCCACGCCGTAAACGATGTCAACTAGCCGTTGGGGGGGTTACCCTTTAGTGGCGCAGCTAACGCGATAAGTTGACCGCCTGGGGAGTACGGCCGCAAGGTTAAAACTCAAAGGAATTGACGGGGGCCCGCACAAGCGGTGGAGCATGTGGTTTAATTCGATGCAACGCGAAGAACCTTACCTACCCTTGACATCATCGGAACTTGTTAGAGATAACTCGGTGCCTTCGGGAACCGATAGACAGGTGCTGCATGGCT
>OTU_71_247:Sponge6B:M00485:455:000000000-C2G9R:1:1101:17600:8962;size=247 root; Main genome; Bacteria; Bacteria (superkingdom); Proteobacteria superphylum; Proteobacteria; Gammaproteobacteria; Salinisphaerales; Algiphilaceae; Algiphilus
TGCGTAGGAGGCTTGTTAAGTCGGATGTGAAAGCCCCGGGCTCAACCTGGGAACTGCATTCGATACTGGCAAGCTAGAGTTCGGTAGAGGGTGGTGGAATTCCGGGTGTAGCGGTGAAATGCGTAGATATCCGGAGGAACATCGATGGCGAAGGCAGCCACCTGGGCCTGAACTGACTCTGAGGCACGAAAGCGTGGGGAGCAAACAGGATTAGATACCCTGGTAGTCCACGCTGTAAACGATGGGTACTTGACGTTGGTTTGCTTAGCGAATCAGTGTCGTAGCTAACGCGATAAGTACCCCGCCTGGGGAGTACGGCCGCAAGGTTGAAACTCAAAGGAATTGACGGGGGCCCGCACAAGCGGTGGAGTATGTGGTTTAATTCGATGCAACGCGAAGAACCTTACCTGGCCTTGACATGTCCGGAATCCTGCAGAGATGCGGGAGTGCCTTCGGGAATCGGAACACAGGTGCTGCATGGCT
>OTU_1750_2:Sponge6B:M00485:455:000000000-C2G9R:1:2105:26321:12330;size=2 root; Main genome; Bacteria; Bacteria (superkingdom); Proteobacteria superphylum; Proteobacteria; Alphaproteobacteria; Kiloniellales; Kiloniellaceae
CGCGTAGGCGGACTGGTCAGTTGGGGGTGAAATCCCGAGGCTCAACCTCGGAACTGCCCTCAATACTACCAGCCTTGAGTTCGAGAGAGGTGAGTGGAATTCCTAGTGTAGAGGTGAAATTCGTAGATATTAGGAAGAACACCAGTGGCGAAGGCGGCTCACTGGCTCGATACTGACGCTGAGGCGCGAAAGCGTGGGGAGCAAACAGGATTAGATACCCTGGTAGTCCACGCCGTAAACGATGAATGCTAGCCGTCGGCAGGCATGCCTGTCGGTGGCGCAGCTAACGCATTAAGCATTCCGCCTGGGGACTACGGTCGCAAGACTAAAACTCAAAGGAATTGACGGGGGCCCGCACAAGCGGTGGAGCATGTGGTTTAATTCGAGGCAACGCGAAGAACCTTACCAGCTTTTGACATCCTGGTCGCGGATAGCAGAGATGCTTTCCTTCAGTTCGGCTGGACCAGTGACAGGTGCTGCATGGTT
>OTU_944_4:Sponge3B:M00485:455:000000000-C2G9R:1:2108:27982:11784;size=4 root; Main genome; Bacteria; Bacteria (superkingdom); Proteobacteria superphylum; Proteobacteria; Gammaproteobacteria; HglApr721
TGCGTAGGCGGCCATTTAAGTGAGATGTGAAAGCCCCGGGCTCAACCTGGGAACTGCATTTCAAACTGAGTGGCTAGAGTATGTCAGAGGAAAGTGGAATTTCCGGTGTAGCGGTGAAATGCGTAGATATCGGAAAGAACATCAGTGGCGAAGGCGGCTTTCTGGGATAATACTGACGCTGAGGCACGAAAGCGTGGGGAGCAAACAGGATTAGATACCCTGGTAGTCCACGCCGTAAACGATGAGAACTAGCTGCTGGGAGCCTTGAGCTTTTAGTAGCGCAGCTAACGCGATAAGTTCTCCGCCTGGGGATTACGGCCGCAAGGCTAAAACTCAAAGAAATTGACGGGGGCCCGCACAAGCGGTGGAGCATGTGGTTTAATTCGATGCAACGCGAAGAACCTTACCTACCCTTGACATCCTTGGAATCCTGTAGAGATACGGGAGTGCCTTCGGGAACCAAGTGACAGGTGCTGCATGGCT
>OTU_343_24:Sponge1B:M00485:455:000000000-C2G9R:1:2105:24988:8097;size=24 root; Main genome; Bacteria; Bacteria (superkingdom); PVC group (Planctobacteria); Verrucomicrobiota; Chlamydiae; Chlamydiales
CGCGTAGGCGGATATGTAAGTCAAATGTGAAATCTCTGGGCTCAACCTAGAAACTGCATTTGAAACTGTATGTCTTGAGGATAGGCGGAGAAAGTGGAATTCCATGTGTAGCGGTGAAATGCGTAGATATGTGGAAGAATACCAGTGGCGAAGGCGACTTTCTAGCTTATTCCTGACGCTGAGGCGCGAGAGCAAGGGGAGCAAACAGGATTAGATACCCTGGTAGTCCTTGCCGTAAACGATGTATACTTGGCGTAGCTGGTCTCAACCCCAGCTGTGCCGGAGCTAACGTGTTAAGTATACCGCCTGAGGAGTACACTCGCAAGGGTGAAACTCAAAAGAATTGACGGGGGCTCGCACAAGCAGTGGAGCATGTGGTTTAATTCGATGCTACGCGAAGAACCTTACCTAGGTTTGACATGTAGTGGACAGCTGTAGAAATACAGCCTTCTTCGGACCGCTACACAGGTGCTGCATGGCT
>OTU_889_7:Sponge5B:M00485:455:000000000-C2G9R:1:2115:9922:3345;size=7 root; Main genome; Bacteria; Bacteria (superkingdom); PVC group (Planctobacteria); Verrucomicrobiota; Omnitrophia; Omnitrophales
TAAGTAGGCGGTCTATTAAGTGAGGAGTGAAATCTTCCGACTCAATCGGAAAACTGCTTTTCAAACTAATAGACTTGAGATTGGAAGGGGGAAACGGAATTAGCAGTGTAAGGGTGAAATCTGTAGATATTGCTAAGAACACCGGCGGCGAAGGCGGTTTCCTGGTCCAATTCTGACGCTAAATTACGAAAGCTAGGGGAGCAAACAGAATTAGATACTCTGGTAGTCCTAGCTGTAAACGATGAGTACTAGGTGTCAGCCCTTCGGGGTTGGTGCCGCAGCTAACGCATTAAGTACTCCACCTGGGGACTACGGCCGCAAGGCTAAAACTCAAAGGAATTGACGGGGACCCGCACAAGCGGTGGAACATGTGGTTTAATTCGATGCTACGCGAAGAACCTCACCAAGGCTTGACTTGCTCGTCGTATTTCCCTGAAAGGGGAAAGTCATTTAGTTGGACGATGCACAGGTGCTGCATGGCT
>OTU_68_636:Sponge3B:M00485:455:000000000-C2G9R:1:2114:22574:16021;size=636 root; Main genome; Bacteria; Bacteria (superkingdom); FCB group; Bacteroidota; Bacteroidia; Flavobacteriales; Flavobacteriaceae; Polaribacter
TCCGCAGGCGGTCAATTAAGTCAGAGGTGAAATCCCATAGCTTAACTATGGAACTGCCTTTGATACTGGTTGACTTGAGTCATATGGAAGTAGATAGAATGTGTAGTGTAGCGGTGAAATGCATAGATATTACACAGAATACCGATTGCGAAGGCAGTCTACTACGTATGTACTGACGCTCATGGACGAAAGCGTGGGGAGCGAACAGGATTAGATACCCTGGTAGTCCACGCCGTAAACGATGGACACTAGTTGTTGGGCATTAGCTCAGTGACTAAGCGAAAGTGATAAGTGTCCCACCTGGGGAGTACGATCGCAAGATTGAAACTCAAAGGAATTGACGGGGGCCCGCACAAGCGGTGGAGCATGTGGTTTAATTCGATGATACGCGAGGAACCTTACCAGGGCTTAAATGTAGTATGACAGGTTTAGAGATAGACTTTTCTTCGGACATATTACAAGGTGCTGCATGGTT
>OTU_1683_2:Sponge6B:M00485:455:000000000-C2G9R:1:1105:12846:18152;size=2 root; Chloroplast; Eukaryota (Chloroplast)
TCTGTAGGTTGTTTATTAAGTCCGCTGTTAAAGACTAGGGCTTAACCCTAGAAAAGCAGTGGAAACTAATAGACTAGAGTATGGCAGGGGTAGAGGGAATTTCTAGTGTAGCGGTGAAATGCGTAGATATTAGAAAGAACACCGGTGGCGAAAGCGCTCTACTGGACCATTACTGACACTCAGAGACGAAAGCTAGGGTAGCAAAAGGGATTAGATACCCCTGTAGTCCTAGCCGTAAACGATGGATACTAGATGTTGTGCTTTATGTACAGTATCCTAGCTAACGCGTTAAGTATCCCGCCTGGGGAGTACGCTCGCAAGGGTGAAACTCAAAGGAATTGACGGGGGCCCGCACAAGCGGTGGAGCATGTGGTTTAATTCGATGCAACGCGAAGAACCTTACCAGGGCTTGACATACTACGAATTCTTTGGAAACAGAGAAGTGCCTTCGGGAATGTAGATACAGGTGGTGCATGGCT
>OTU_927_4:Sponge2B:M00485:455:000000000-C2G9R:1:2113:7460:6862;size=4 root; Main genome; Bacteria; Bacteria (superkingdom); Proteobacteria superphylum; Proteobacteria; Gammaproteobacteria; Legionellales
TGCGTAGGTTGTTTATTAAGTTACCTGTGAAAGACCCGGGCTTAACCTGGGATGGTCATGTAAAACTGATAGACTAGAGTACATGAGAGGGTAGAGGAATTTCCGGTGTAGCGGTGAAATGCGTAGATATCGGAAGGAACACCGGTGGCGAAGGCGTCTACCTGGCATAGTACTGACACTGAGGCACGAAAGCGTGGGTAGCAAACAGGATTAGATACCCTGGTAGTCCACGCTGTAAACGATGTCAACTAGCTGTTAGTCATATAGACATGATTAGTGGCGGAGCTAACGCATTAAGTTGACCGCCTGGGGAGTACGGTCGCAAGACTAAAACTCAAAGGAATTGACGGGGGCCCGCACAAGCGGTGGAGCATGTGGTTTAATTCGATGCAACGCGAAGAACCTTACCTACCCTTGACATACAGTGGATTTTTCAGAGATGAGAAAGTGCCTTCGGGAACACTGATACAGGTGCTGCATGGCT
>OTU_373_21:Sponge5B:M00485:455:000000000-C2G9R:1:1101:8702:11019;size=21 root; Main genome; Bacteria; Bacteria (superkingdom); Proteobacteria superphylum; Proteobacteria; Gammaproteobacteria; Nitrosococcales; Methylophagaceae
CGCGTAGGCGGATAATTAAGTCAGATGTGAAATCCCTGGGCTCAACCTAGGAACTGCATTTGATACTGGTTATCTAGAGTATGGTAGAGGTGAGTGGAATTTCAGGTGTAGCGGTGAAATGCGTAGAGATCTGAAGGAACATCAGTGGCGAAGGCGACTCACTGGGCCATTACTGACGCTGAGGTGCGAAAGCGTGGGTAGCAAACAGGATTAGATACCCTGGTAGTCCACGCCCTAAACGATGTCAACTAGGTGTGTGAGAGTCTAACTCTTGCGTATCGAAGCTAACGCGATAAGTTGACCGCCTGGGGAGTACGGTCGCAAGACTAAAACTCAAATGAATTGACGGGGGCCCGCACAAGCGGTGGAGCATGTGGTTTAATTCGATGCAACGCGAAGAACCTTACCTGGCCTTGACATGTACGGAAGATTAGAGAGATCTGATTGTGCCTTCGGGAACCGTAACACAGGTGCTGCATGGCT
>OTU_697_7:Sponge4B:M00485:455:000000000-C2G9R:1:2114:17209:15172;size=7 root; Main genome; Bacteria; Bacteria (superkingdom); PVC group (Planctobacteria); Planctomycetota; Planctomycetes; Pirellulales; Pirellulaceae
TGCGTAGGCGGTGCGGTAAGTTGGGTGTGAAATCCCTCGGCTCAACCGAGGAACTGCGCCCAAAACTGCCGTGCTAGAGGGAGACAGAGGTGAGCGGAACTTCAGGTGGAGCGGTGAAATGCGTTGATATCTGAAGGAACACCCGTGGCGAAAGCGGCTCACTGGGTCTCTTCTGACGCTGAGGCACGAAAGCTAGGGGAGCGAACGGGATTAGATACCCCGGTAGTCCTAGCTGTAAACGATGAGCACTTGGTCGGAGGGTCCCTCATAGCTTTCCGGCCGTAGCGAAAGTGTTAAGTGCTCCGCCTGGGGAGTATGGTCGCAAGGCTGAAACTCAAAGGAATTGACGGGGGCTCACACAAGCGGTGGAGGATGTGGCTTAATTCGAGGCTACGCGAAGAACCTTATCCTGGTCTTGACATGCATGGATTAACCCTGTGAAAGCAGGGCCACGCCTTCGGGTGGAACATGCACAGGTGCTGCATGGCT
>OTU_1799_2:Sponge6B:M00485:455:000000000-C2G9R:1:2112:24916:11142;size=2 root; Main genome; Bacteria; Bacteria (superkingdom); PVC group (Planctobacteria); Verrucomicrobiota; Omnitrophia; Omnitrophales; Omnitrophaceae; Candidatus Omnitrophus
TATGTAGGTGGCAAATTAAGTCGAACGTGAAATCCCTTGGCTTAACCAAGGAACTGCGTTCGAAACTGATTTGCTTGAGCGACGGAGAGGAAAGCGGAATTCCCGGTGTAACAGTGAAATGTGTAGATATCGGGAGGAACACCAGTGGCGAAGGCGGCTTTCTGGACGTTTGCTGACACTGAAATACGAGAGCTAGGGGAGCAAACAGGATTAGATACCCTGGTAGTCCTAGCCGTAAACGATGTGCACTAGGTGTCTGGCCCTCTGGGCTAGGTGCCGCAGTTAACACTTTAAGTGCACCACCTGGGGAGTACGGTCGCAAGACTGAAACTCAAAGGAATTGACGGGGACCCGCACAAGCGGTGGAGCATGTGGTTTAATACGACGCTACGCGTGGAACCTTACCAAGGCTTGACATGTATTTGAAATCCTGGTGAAAGCCAGGACCTGTCCTAAAGACACAATTACACAGGTGTTGCATGGCT
>OTU_336_33:Sponge2B:M00485:455:000000000-C2G9R:1:2114:16862:4922;size=33 root; Main genome; Bacteria; Bacteria (superkingdom); Proteobacteria superphylum; Proteobacteria; Gammaproteobacteria; Enterobacterales; Moritellaceae; Paramoritella
CATGCAGGCGGCTGATTAAGCCAGATGTGAAAGCCCGAGGCTCAACCTCGGAATAGCATTTGGAACTGGTCAGCTAGAGTTCTTGAGAGGGTGGTAGAATTTCAGGTGTAGCGGTGAAATGCGTAGAGATCTGAAGGAATACCAGTGGCGAAGGCGGCCACCTGGCAAGTAACTGACGCTCAGATGCGAAAGCGTGGGGAGCAAACAGGATTAGATACCCTGGTAGTCCACGCCGTAAACGATGTCTACTCGGAGTTTGGTGTCTTGAACACTGGGCTCTTAAGCTAACGCATTAAGTAGACCGCCTGGGGAGTACGGCCGCAAGGTTAAAACTCAAATGAATTGACGGGGGCCCGCACAAGCGGTGGAGCATGTGGTTTAATTCGATGCAACGCGAAGAACCTTACCTACTCTTGACATCCAGTGAAGCAGAAAGAGATTTTTGTGTGCCTTCGGGAGCACTGAGACAGGTGCTGCATGGCT
>OTU_1715_2:Sponge6B:M00485:455:000000000-C2G9R:1:1113:8045:8635;size=2 root; Main genome; Bacteria; Bacteria (superkingdom); PVC group (Planctobacteria); Planctomycetota; OM190
CGTGTAGGCGGTCTAGCAAGCGGCGTGTGAAATCCCGGAGCTCAACTCCGGAACTGCACACCGAACTGCTGGGCTAGAGGACAGGAGGGGGATGTGGAACTCTAGGTGTAGCGGTGAAATGCGTAGATATCTAGAGGAACGCCGGTGGCGAAAGCGACATCCTGGCCTGTATCTGACGCTGAGGCGCGAAAGCGTGGGTAGCAAACAGGATTAGATACCCTGGTAGTCCACGCCGTAAACGATGAGCACTAGGTAGCCGTTGGAACCGACCTATGGCTGCTGAAGGTAATCCATTAAGTGCTCCGCCTGGGGAGTACGGTCGCAAGGCTGAAACTCAAAGGAATTGACGGGGGCTCACACAAGCGGTGGAGGATGTTGCTTAATTCGAAGCAACGCGAAGAACCTTACCAGGGTTTGACATGCAGGGATAACTCGTGTGAAAGCATGAGGATTGCCTTCGGGTGTAACCTGCACAGGTGTTGCATGGCT
>OTU_754_10:Sponge4B:M00485:455:000000000-C2G9R:1:2105:2992:12553;size=10 root; Main genome; Bacteria; Bacteria (superkingdom); Terrabacteria; Firmicutes; Bacilli; Paenibacillales; Paenibacillaceae; Paenibacillus
CGCGCAGGCGGTCATTTAAGTCTGGTGTTTAATCCCGGGGCTCAACCCCGGATCGCACTGGAAACTGGGTGACTTGAGTGCAGAAGAGGAGAGTGGAATTCCACGTGTAGCGGTGAAATGCGTAGATATGTGGAGGAACACCAGTGGCGAAGGCGACTCTCTGGGCTGTAACTGACGCTGAGGCGCGAAAGCGTGGGGAGCAAACAGGATTAGATACCCTGGTAGTCCACGCCGTAAACGATGAGTGCTAGGTGTTAGGGGTTTCGATACCCTTGGTGCCGAAGTTAACACATTAAGCACTCCGCCTGGGGAGTACGGTCGCAAGACTGAAACTCAAAGGAATTGACGGGGACCCGCACAAGCAGTGGAGTATGTGGTTTAATTCGAAGCAACGCGAAGAACCTTACCAGGTCTTGACATCCCTCTGATCGATGCAGAGATGTATCTTTCCTTCGGGACAGAGGAGACAGGTGGTGCATGGTT
>OTU_812_10:Sponge6B:M00485:455:000000000-C2G9R:1:2115:8347:14762;size=10 root; Mitochondria; Eukaryota (Mitochondria)
TTCGTAGACGGTAAAATCAGTTGTTAGTTAAAATCCAGAGCATAACTCTGACAAAGCTTTCAATACTATTTTACTCTGAGTTTAATAGAGAATAGTGGAATTTTATATGGAGAGATGAAATTCGGAGATATATAAAGGAACACCAAAGGCGAAGGCTACTATTTGGTTTATTAAACTGACGTTGAGGAACGAAGGGGTGGGGAGTTAATCGGATTAGAGACCCGAGTAATCCACCCAGTAAAAGCTGAGTGCTTGGGCTTAGAAACATTTTTAAGCCCTTAGCTAACGCGATAAGCACTCCGCCTGAGGAGTACGATCGCAAGATTGGAACTCAAAGGAATTGACGGGGACTAATACAAGTGGTGGAACATGAGGTTTAATTCGATAATACGCGAGAAATCTTACCTGCTCTTGACATGGAATGTAGGTTTTAGAAATAAAACTGTTTTTCTTAAAATTAAGAAAACATTATCACAGGTGTTGCATGGCT
>OTU_427_17:Sponge3B:M00485:455:000000000-C2G9R:1:1102:21486:22222;size=17 root; Main genome; Bacteria; Bacteria (superkingdom); Proteobacteria superphylum; Proteobacteria; Gammaproteobacteria; B2M28
CGCGTAGGTGGCCAATCAAGTTGGATGTGAAAGCCCTGGGCTTAACCTGGGAACTGCATTCAAAACTAGTTGGCTAGAGTACAGTAGAGGTGAGTGGAATTTCCGGTGTAGCGGTGAAATGCGTAGATATCGGAAGGAACACCAGTGGCGAAGGCGGCTCACTGGACTGATACTGACACTGAGGCGCGAAAGCGTGGGGAGCAAACAGGATTAGAGACCCTGGTAGTCCACGCCGTAAACGATGAGAACTAGCTGTTGGGGTGCGTTGACACCTTAGTAGCGAAGCTAACGCGATAAGTTCTCCGCCTGGGGAGTACGGTCGCAAGATTAAAACTCAAAGGAATTGACGGGGACCCGCACAAGCGGTGGAGCATGTGGTTTAATTCGATGCAACGCGAAGAACCTTACCTACCCTTGACATCCTCAGAATCCTCCGTAATTGGAGGAGTGCCTTCGGGACCTGAGTGACAGGTGCTGCATGGCT
>OTU_189_54:Sponge3B:M00485:455:000000000-C2G9R:1:2114:17293:8817;size=54 root; Main genome; Bacteria; Bacteria (superkingdom); Terrabacteria; Actinobacteriota; Thermoleophilia; Gaiellales
CGTGTAGGCGGCTTGGTAAGTCTGGCGTGAAATCTTGGGGCTCAACCCCAAGCGTGCGTTGGATACTGCCTCGCTCGAGTCCGGGAGAGGAAAGCGGAATTCCCAGTGTAGCGGTGAAATGCGCAGATATTGGGAAGAACACCGGTGGCGAAGGCGGCTTTCTGGAACGGTACTGACGCTGAGACGCGAAAGCGTGGGGAGCAAACAGGATTAGATACCCTGGTAGTCCACGCCGTAAACGATGGGCACTAGTTGTGGGCGGTGTCGACTCCGTCCGTGACGAAGCTAACGCATTAAGTGCCCCGCCTGGGGAGTACGGCCGCAAGGCTAAAACTCAAAGGAATTGACGGGGGCCCGCACAAGCAGCGGAGCATGTGGTTTAATTCGACGCAACGCGAAGAACCTTACCTGGGCTTGACATGTCACTGTAAGGCTTGGAAACAAGCCCCCTCGCAAGAGCAGTGTCACAGGTGGTGCATGGCT
>OTU_1429_2:Sponge4B:M00485:455:000000000-C2G9R:1:2113:10724:11264;size=2 root; Main genome; Bacteria; Bacteria (superkingdom); Dependentiae superphylum; Dependentiae; Babeliae; Babeliales; Vermiphilaceae
TGTGTAGGCGGCAATTTAAGTCAACTGTTAAAGACCCCGGCCTAACTGGGGACAGGCGGTAGATACTGAATTGCTAGAGGAAGGAAGAGAGAAGTGGAATTCTCGGAGTAGCGGTAAAATGCGTGGATCTCGAGAGGAACACCAATGGCGAAGGCAGCTTCTTGGTCCTTTTCTGACGCTGAGACACGAAAGCGTGGGGAGCAAACAGGATTAGATACCCTGGTAGTCCACGCTGTAAACGATGATCACTAGACGTTAGATCTGTTTTGACAGATTTAGTGTCGTAGCTAACGCGGTAAGTGATCCGCCTGGGGACTACGGTCGCAAGATTAAAACTCAAAGGAATTGACGGGGGTCCGCACAAGCGGTGGAACATGTGGTTTAATTCGACAATACGCGAGGAACCTTACCTAGGCTTGACATGCTTCTGACAGCTGTAGAAATACAGTCTTTTGGGTTTCGGCTCAGACAGTTGCACAGGTGCTGCATGGTT
>OTU_233_39:Sponge4B:M00485:455:000000000-C2G9R:1:1102:24787:7869;size=39 root; Main genome; Bacteria; Bacteria (superkingdom); Proteobacteria superphylum; Proteobacteria; Alphaproteobacteria; Holosporales; Holosporaceae
CGCGTAGGCGGTTTTTTAAGTGAGGCGTGAAAGCCCCGGGCTTAACCCGGGAAGTGCGCTTCATACTGGAAAACTGGAGTACGAGAGAGGAAAGCGGAATTCCTAGTGTAGAGGTGAAATTCGTAGATATTAGGAAGAACACCCGTGGCGAAGGCGGCTTTCTGGCTCGTAACTGACGCTGAGGCGCGAAAGCGTGGGGAGCAAACAGGATTAGATACCCTGGTAGTCCACGCCGTAAACGATGTGTGCTAGACGTTGGAAGGGAACTTTCAGTGTCGCAGCTAACGCGTTAAGCACACCGCCTGGGGAGTACGGTCGCAAGATTAAAACTCAAAGGAATTGACGGGGGCCCGCACAAGCGGTGGAGCATGTGGTTTAATTCGACACAACGCGAAGAACCTTACCAGCCCTTGACATGGGGATTATGGGTTTCAGAGATGAGATCCTTCAGTTCGGCTGGATCCCACACAGGTGCTGCATGGCT
>OTU_935_4:Sponge3B:M00485:455:000000000-C2G9R:1:1101:6749:9987;size=4 root; Main genome; Bacteria; Bacteria (superkingdom); Proteobacteria superphylum; Proteobacteria; Alphaproteobacteria; Holosporales; Holosporaceae; Candidatus Gortzia
TGCGTAGGTGGTCACTTAAGTAAGATGTTAAAGCCCAGGGCTTAACCCTGGAATCGCGTTTTAAACTGGGAGACTAGAGTGTGGTAGAGGAAAACGGAATTCCTAGTGTAGAGGTGAAATTCGTAGATATTAGGAGGAACACCGGAGGCGAAGGCGGTTTTCTGGGCCATTACTGACACTGAGGCACGAAAGCGTGGGGAGCAAACAGGATTAGATACCCTGGTAGTCCACGCCCTAAACGATGAGTGCTAGACGTCGGGTTTTCTCGGTGTCGCAGCTAACGCGTTAAGCACTCCGCCTGGGGACTACGGTCGCAAGACTAAAACTTAAAGGAATTGACGGGGGCCCGCACAAGCGGTGGAGCATGTGGTTTAATTCGATAATACGCGAACAACCTTACCAGATCTTGACATGGGGGTCGAAAGCCTTAGAAATAAGGTTCCCCGGTTCGGCCGGACCCCACACAGGTGCTGCATGGCT
>OTU_1452_2:Sponge5B:M00485:455:000000000-C2G9R:1:1102:25926:11216;size=2 root; Main genome; Bacteria; Bacteria (superkingdom); FCB group; Bacteroidota; Bacteroidia; Cytophagales; Cyclobacteriaceae
TGCGTAGGCGGATTATTAAGTCAGTGGTGAAAGTTTACGGCTCAACCGTAAAAGTGCCATTGATACTGGTAGTCTTGAGTACAGTAGAGGTAGGCGGAATTTATGGTGTAGCGGTGAAATGCATAGATACCATAAAGAACACCGATAGCGAAGGCAGCTTACTATACTGAGACTGACGCTGAGGCACGAAAGCGTGGGGAGCGAACAGGATTAGATACCCTGGTAGTCCACGCTGTAAACGATGAAGACTCGCTGTTGGCGATACACAGCCAGTGGCCAAGCGAAAGCGTTAAGTCTTCCACCTGGGGAGTACGATCGCAAGATTGAAACTCAAAGGAATTGACGGGGGTCCGCACAAGCGGTGGAGCATGTGGTTTAATTCGATGATACGCGAGGAACCTTACCTGGGCTAGAATGCCTTTGCCATCCCGGGAAACCGGGAGTTCCTTCGGGACGAAGTGCAAGGTGCTGCATGGTT
>OTU_597_21:Sponge5B:M00485:455:000000000-C2G9R:1:1101:24197:9035;size=21 root; Main genome; Bacteria; Bacteria (superkingdom); Proteobacteria superphylum; Proteobacteria; Gammaproteobacteria; Pseudomonadales; Pseudomonadaceae; Pseudomonas
CGCGTAGGTGGTTAGTTAAGTTGGATGTGAAATCCCCGGGCTCAACCTGGGAACTGCATTCAAAACTGACTGACTAGAGTATGGTAGAGGGTGGTGGAATTTCCTGTGTAGCGGTGAAATGCGTAGATATAGGAAGGAACACCAGTGGCGAAGGCGACCACCTGGACTGATACTGACACTGAGGTGCGAAAGCGTGGGGAGCAAACAGGATTAGATACCCTGGTAGTCCACGCCGTAAACGATGTCAACTAGCCGTTGGGAGCCTTGAGCTCTTAGTGGCGCAGCTAACGCATTAAGTTGACCGCCTGGGGAGTACGGCCGCAAGGTTAAAACTCAAATGAATTGACGGGGGCCCGCACAAGCGGTGGAGCATGTGGTTTAATTCGAAGCAACGCGAAGAACCTTACCAGGCCTTGACATCCAATGAACTTTCTAGAGATAGATTGGTGCCTTCGGGAACATTGAGACAGGTGCTGCATGGCT
>OTU_379_18:Sponge3B:M00485:455:000000000-C2G9R:1:2113:23737:12711;size=18 root; Main genome; Bacteria; Bacteria (superkingdom); Proteobacteria superphylum; Proteobacteria; Alphaproteobacteria; Rhizobiales; Stappiaceae; Pseudovibrio
TACGTAGGCGGACTGATAAGTTAGGGGTGAAATCCCAAGGCTCAACCTTGGAACTGCCTTTAATACTGTTAGTCTTGAGATCGAGAGAGGTGAGTGGAACTCCGAGTGTAGAGGTGAAATTCGTAGATATTCGGAAGAACACCAGTGGCGAAGGCGGCTCACTGGCTCGATACTGACGCTGAGGTACGAAAGCGTGGGGAGCAAACAGGATTAGATACCCTGGTAGTCCACGCCGTAAACGATGAATGCTAGTTGTCAGGTAGCTTGCTATTTGGTGACGCAGCTAACGCATTAAGCATTCCGCCTGGGGAGTACGGTCGCAAGATTAAAACTCAAAGGAATTGACGGGGGCCCGCACAAGCGGTGGAGCATGTGGTTTAATTCGAAGCAACGCGCAGAACCTTACCAGCCCTTGACATTTGACGCTACACAGAGAGATTTGTGGTTCCCTTCGGGGACGTCAGGACAGGTGCTGCATGGCT
>OTU_839_10:Sponge3B:M00485:455:000000000-C2G9R:1:2111:9874:16475;size=10 root; Main genome; Bacteria; Bacteria (superkingdom); Proteobacteria superphylum; Desulfobacterota; Desulfobulbia; Desulfobulbales; Desulfocapsaceae; SEEP-SRB4
CGCGTAGGTGGTTTGTTATGTCAGATGTGAAAGTCCACGGCTCAACCGTGGAAGTGCATTTGAAACTGGCAGACTTGAGTACTGGAGGGGGTAGTGGAATTCCCGGTGTAGAGGTGAAATTCGTAGATATCGGGAGGAATACCGGTGGCGAAGGCGACTACCTGGCCAGATACTGACACTGAGGTGCGAAAGCGTGGGGAGCAAACAGGATTAGATACCCTGGTAGTCCACGCCGTAAACGATGTCAACTAGGTGTTGGGATGGTTAATCGTCTCATTGCCGCAGCTAACGCATTAAGTTGACCGCCTGGGGAGTACGGTCGCAAGATTAAAACTCAAAGGAATTGACGGGGGCCCGCACAAGCGGTGGAGTATGTGGTTTAATTCGACGCAACGCGCAGAACCTTACCTGGTCTTGACATCCCGAGAATCCTTCAGAAATGAGGGAGTGCCTCTTTGAGGAATTCGGTGACAGGTGCTGCATGGCT
>OTU_394_21:Sponge2B:M00485:455:000000000-C2G9R:1:1102:6795:10576;size=21 root; Main genome; Bacteria; Bacteria (superkingdom); Terrabacteria; Chloroflexi; JG30-KF-CM66
CGCGCAGGCGGGCTGATCAGTCTGGGGTGAAATCTCTCGGCTCAACCGAGAGAGGCCCTCAGATACTGTCAGCCTTGAGGTGCCTAGAGGAGAGTGGAATTCAGGGTGTAGTGGTGGAATGCGTAGATATCCTGAGGAACACCAGTGGCGAAGGCGACTCTCTGGGGGCATTCTGACGCTGAGGCGCGAAAGCGTGGGGAGCGAACCGGATTAGATACCCGGGTAGTCCACGCCGTAAACGATGAGTACTAGCTGTTCGTGGTATCGACGCCTCGAGTAGCGAAGCTAACGCGTTAAGTACTCCGCCTGGGGACTACGACCGCAAGGTTAAAACTCAAAGGAATTGACGGGGGCCCGCACAAGCAGCGGAGCGTGTGGTTTAATTCGAAGCAACGCGAAGAACCTTACCAGGGCTTGACATGTTATGGACCGCTGATGAAAATCAGTTTCCCTTCGGGGCCATATCACAGATGCTGCATGGCT
>OTU_270_34:Sponge3B:M00485:455:000000000-C2G9R:1:1102:21720:17286;size=34 root; Main genome; Bacteria; Bacteria (superkingdom); Proteobacteria superphylum; Proteobacteria; Gammaproteobacteria; Coxiellales; Coxiellaceae
CGCGTAGGTGGATATTTAAGTCGATTGTGAAAGCCCCGGGCTTAACCCGGGAATTGCATTCGATACTGGATATCTAGAGTATGGTAGAGGGAAGTGGAATTTCCGGTGTAGCGGTGAAATGCGTAGATATCGGAAGGAACACCAGTGGCGAAGGCGGCTTCCTGGACCAATACTGACACTGAGGCGCGAAAGCGTGGGGAGCAAACAGGATTAGAGACCCTGGTAGTCCACGCTGTCAACGATGAGAACTAGACGTTGGAAGGGTTACCTTTTAGTGTCGAAGCTAACGCGTTAAGTTCTCCGCCTGGGGAGTACGGCCGCAAGGTTAAAACTCAAAGGAATTGACGGGGGCCCGCACAAGCGGTGGAGCATGTGGTTTAATTCGATGCAACGCGAAAAACCTTACCTACCCTTGACATCCTCGGAATCCTCTAGAGATAGAGGAGTGCCTTCGGGAACCGAGTGACAGGTGCTGCATGGCT
>OTU_227_113:Sponge4B:M00485:455:000000000-C2G9R:1:1113:21467:11459;size=113 root; Main genome; Bacteria; Bacteria (superkingdom); Proteobacteria superphylum; Proteobacteria; Alphaproteobacteria; Rhodobacterales; Rhodobacteraceae; Planktotalea
CACGTAGGCGGATTAGTCAGTCAGAGGTGAAATCCCAGGGCTCAACCCTGGAACTGCCTTTGATACTGCTAGTCTTGAGTTCGAGAGAGGTGAGTGGAATTCCGAGTGTAGAGGTGAAATTCGTAGATATTCGGAGGAACACCAGTGGCGAAGGCGGCTCACTGGCTCGATACTGACGCTGAGGTGCGAAAGTGTGGGGAGCAAACAGGATTAGATACCCTGGTAGTCCACACCGTAAACGATGAATGCCAGTCGTCGGGCAGTATACTGTTCGGTGACACACCTAACGGATTAAGCATTCCGCCTGGGGAGTACGGTCGCAAGATTAAAACTCAAAGGAATTGACGGGGGCCCGCACAAGCGGTGGAGCATGTGGTTTAATTCGAAGCAACGCGCAGAACCTTACCAACCCTTGACATACTCGTCGTCGCTCCAGAGATGGAGCTTTCAGCTAGGCTGGACGAGATACAGGTGCTGCATGGCT
>OTU_51_492:Sponge3B:M00485:455:000000000-C2G9R:1:1101:16901:3718;size=492 root; Main genome; Bacteria; Bacteria (superkingdom); Proteobacteria superphylum; Proteobacteria; Gammaproteobacteria; Francisellales; Francisellaceae; [Caedibacter] taeniospiralis group
TTCGTAGGTGGTTGGATAAGTCAGATGTGAAAGCCCTGGGCTCAACCTAGGAACTGCATTTGATACTGTTTAACTAGAGTTTACTAGAGGATTGGGGAATTTCCGGTGTAGCGGTGAAATGCGTAGAGATCGGAAGGAACATCAATGGCGAAGGCAACAATCTGGGGTTAAACTGACACTGAGGGACGAAAGCGTGGGTAGCAAACAGGATTAGATACCCTGGTAGTCCACGCTGTAAACGATGAGTACTAGCTGTTGGTTCTGGTGTAAAAGAATTAGTGGCGCAGCTAACGCGATAAGTACTCCGCCTGGGGACTACGGCCGCAAGGTTAAAACTCAAAGGAATTGACGGGGACCCGCACAAGCGGTGGAGCATGTGGTTTAATTCGATGCAACGCGAAGAACCTTACCTGCCCTTGACATCCATAGAAGGTCTGAGAGATTGGACTGTGCCTTCGGGAACTATGAGACAGGTGCTGCATGGCT
>OTU_1642_2:Sponge5B:M00485:455:000000000-C2G9R:1:2115:6229:17129;size=2 root; Main genome; Bacteria; Bacteria (superkingdom); Dependentiae superphylum; Dependentiae; Babeliae; Babeliales
TGCGTAGACGGCATATTAAGTCAACTGTTAAATTCTCCGGCCTAACTGGGGGTCAGCGGTAGAAACTGATATGCTAGAGGATGAAAGAGAGAAGTGGAATTCTCGGAGTAGCGGTAAAATGCGTAGATCTCGAGAGGAACACCGATGGCGAAGGCAGCTTCTTGGTTCATTCCTGACGTTGAGGCACGAAAGCGTGGGGAGCAAACAGGATTAGATACCCTGGTAGTCCACGCTGTAAACGATGATCACTGGACGTCAGCTCTGTTTTGCAGAGTTGGTGTCGTAGCTAACGCGCTAAGTGGTCCGCCTGGGGATTACGATCGCAAGATTAAAACTCAAAGGAATTGACGGGGGCCCGCACAAGCGGTGGAACATGTGGTTTAATTCGACACTACGCGAGGAACCTTACCTAGGCTTGACATGTATTTGACAGTCGTAGAAATACGATCTTCTGGGCTTCGGTTCAGACAGATACACAGGTGCTGCATGGTT
>OTU_133_85:Sponge4B:M00485:455:000000000-C2G9R:1:1101:8764:7708;size=85 root; Main genome; Bacteria; Bacteria (superkingdom); Dependentiae superphylum; Dependentiae; Babeliae; Babeliales; Babeliaceae
TGCGTAGACGGTTTATCAAGTCTTCTGTTTAATACCTCGGCCTAACCGAGGACCAGCAGAGGAAACTGATATGACTAGAGGGTGAGAGAGAGAAGTGGAATTCTCGGAGTAGCGGTAAAATGCGTAGATCTCGAGAGGAACACCGATGGCGAAGGCAGCTTCTTGGCTCATTCCTGACGTTGAGGCACGAAAGCGTGGGGAGCAAACAGGATTAGATACCCTGGTAGTCCACGCCGTAAACGATGATCACTAGATGTCGGTTTTGCTTAGCAGAATCGGTATCGTAGCTAACGCGTTAAGTGATCCGCCTGGGGAGTACGATCGCAAGATTAAAACTCAAAGAAATTGACGGGGGTCCGCACAAGCGGTGGAACATGTGGTTTAATTCGACACTACGCGAGGAACCTTACCTAGACTTGACATGCTTTTGACAGCTGTAGAAATACAGTCTTCCGGATTTATTCGGACAATTGCACAGGTGCTGCATGGCT
>OTU_1086_3:Sponge1B:M00485:455:000000000-C2G9R:1:2110:25879:18283;size=3 root; Main genome; Bacteria; Bacteria (superkingdom); Proteobacteria superphylum; Proteobacteria; Alphaproteobacteria; Rhodobacterales; Rhodobacteraceae; Marivita
CGCGTAGGCGGACATTTAAGTCAGGGGTGAAATCCCGGGGCTCAACCCCGGAACTGCCCTTGATACTGGGTGTCTTGAGTTCGAGAGAGGTGAGTGGAATTCCGAGTGTAGAGGTGAAATTCGTAGATATTCGGAGGAACACCAGTGGCGAAGGCGGCTCACTGGCTCGATACTGACGCTGAGGTGCGAAAGTGTGGGGAGCAAACAGGATTAGATACCCTGGTAGTCCACACTGTAAACGATGAATGCCAGTCGTCGGGCAGTATACTGTTCGGTGACACACCTAACGGATTAAGCATTCCGCCTGGGGAGTACGGTCGCAAGATTAAAACTCAAAGGAATTGACGGGGGCCCGCACAAGCGGTGGAGCATGTGGTTTAATTCGAAGCAACGCGCAGAACCTTACCAACCCTTGACATTTGTCGCCACCTCCAGAGATGGAGGGTTCCCTTCGGGGACGGCAGGACAGGTGCTGCATGGCT
>OTU_1473_4:Sponge5B:M00485:455:000000000-C2G9R:1:1108:15850:10730;size=4 root; Main genome; Bacteria; Bacteria (superkingdom); Terrabacteria; Chloroflexi; Anaerolineae; Anaerolineales; Anaerolineaceae
CGTGTAGGCGGTTGAGAAAGTTGGATGTGAAAGCTCCCGGCTTAACTGGGAGAGGTCGTTCAAAACTTCTTGACTTGAGTTTGGTAGAGGAAAATGGAATTCCGGGTGTAGTGGTGAAATGCGTAGATATCCGGAGGAACACCAGTGGCGAAAGCGATTTTCTGGACCAATACTGACGCTCAGACGCGAAAGCTAGGGTAGCAAACGGGATTAGAGACCCCGGTAGTCCTAGCCGTAAACGATGTAGACTTGGCGTTGGAGGAGTAAAATCTTTCAGTGCCGAAGCAAACGCGATAAGTCTACCGCCTGGGGACTACGGCCGCAAGGTTAAAACTCAAAGGAATTGACGGGGCCCCGCACAAGCAGCGGAGCGTGTGGTTTAATTCGATGCTACACGAAGAACCTTACCAGGGTTTGACATATTAGTGGTAGGAAACCGAAAGGTGACCGACCCTTCGGGGAGCTATTACAGGTGCTGCATGGCT
>OTU_1816_2:Sponge6B:M00485:455:000000000-C2G9R:1:2114:23561:17239;size=2 root; Main genome; Bacteria; Bacteria (superkingdom); Terrabacteria; Firmicutes; Bacilli; Thermoactinomycetales; Thermoactinomycetaceae; Novibacillus
CGCGCAGGCGGTCTCTTAAGTCTGATGTGAAAGGCCACGGCTCAACCGTGGGATGGCATTGGAAACTGGGGGACTTGAGTGCAGGAGAGGGGAGCGGAATTCCCGGTGTAGCGGTGAAATGCGTAGAGATCGGGAGGAACACCAGTGGCGAAGGCGGCTCTCTGGCCTGTAACTGACGCTGAGGCGCGAAAGCGTGGGGAGCGAACAGGATTAGATACCCTGGTAGTCCACGCCGTAAACGATGAGTGCTAGGTGTTAGGGGCGTCACGCCCTTAGTGCCGAAGTAAACACATTAAGCACTCCGCCTGGGGAGTACGGCCGCAAGGCTGAAACTCAAAGGAATTGACGGGGGCCCGCACAAGCGGTGGAGCATGTGGTTTAATTCGAAGCAACGCGAAGAACCTTACCAGGGCTTGACATCCTCTGACCCCTCTAGAGATAGAGGTTTCCCTTCGGGGACAGAGAGACAGGTGGTGCATGGTT
>OTU_860_5:Sponge5B:M00485:455:000000000-C2G9R:1:1102:24287:12192;size=5 root; Main genome; Bacteria; Bacteria (superkingdom); FCB group; Bacteroidota; Bacteroidia; Bacteroidales; Bacteroidetes vadinHA17
TGCGTAGGCGGATTAATAAGTCAGTGGTAAAAACCTGCAGCTTAACTGTAGAACTGCCATTGATACTGTTAGTCTTGAGTACGGTCAAGGTAGGCGGAATGTGTAATGTAGCGGTGAAATGCTTAGATATTACACAGAACACCGATTGCGAAGGCAGCTTACTGGACCATTACTGACGCTGAGGCACGAAAGCGTGGGGAGCGAACAGGATTAGATACCCTGGTAGTCCACGCCGTAAACGATGATCACTCGCTGTTGGCGATACACAGTCAGCGGCTAAGCAAAAGCATTAAGTGATCCACCTGGGGAGTACGGTCGCAAGACTGAAACTCAAAGGAATTGACGGGGGCCCGCACAAGCGGAGGAACATGTGGTTTAATTCGATGATACGCGAGGAACCTTACCTGGGCTTAAATGTAGAGTGCATTTTCGAGAAATCGGGATTCCCTTCGGGGCTCTTTACAAGGTGCTGCATGGTT
>OTU_1778_2:Sponge6B:M00485:455:000000000-C2G9R:1:2110:13570:6145;size=2 root; Main genome; Bacteria; Bacteria (superkingdom); Proteobacteria superphylum; Proteobacteria; Gammaproteobacteria; Legionellales; Legionellaceae
TGCGTAGGTTGTTTGATAAGTTATCTGTGAAATTCCTGGGCTTAACCTGGGGTGGTCAGATGATACTGTTAGACTAGAGTAGAGGAGAGGGTAGTGGAATTTCCGGTGTAGCGGTGAAATGCGTAGAGATCGGAAGGAACACCGGTGGCGAAGGCGGCTACCTGGCCTTATACTGACACTGAGGCACGAAAGCGTGGGGAGCAAACAGGATTAGATACCCTGGTAGTCCACGCTGTAAACGATGTCAACTAGCTGTTGGCTCTATGAAAAGAGTTAGTGGCGCAGCAAACGCGATAAGTTGACCGCCTGGGGAGTACGGTCGCAAGATTAAAACTCAAAGGAATTGACGGGGGCCCGCACAAGCGGTGGAGCATGTGGTTTAATTCGATGCAACGCGAAGAACCTTACCTACCCTTGACATACAGTGGAGCTTGCAGAGATGCGAGTGTGCCTTCGGGAACACTGATACAGGTGCTGCATGGCT
>OTU_1678_2:Sponge6B:M00485:455:000000000-C2G9R:1:1102:7296:18472;size=2 root; Main genome; Bacteria; Bacteria (superkingdom); PVC group (Planctobacteria); Planctomycetota; Planctomycetes; Pirellulales; Pirellulaceae
TGCGTAGGCGGCTGGGAAAGTTGGGTGTGAAATCCCTCGGCTCAACCGAGGAATTGCGCCCAAAACTACCCGGCTTGAGGGAGATAGAGGTGAGCGGAACTAATGGTGGAGCGGTGAAATGCGTTGATATCATTAGGAACACCTGTGGCGAAAGCAGCTCACTGGGTCTCTTCTGACGCTGAGGCACGAAAGCTAGGGGAGCGAACGGGATTAGATACCCCGGTAGTCCTAGCTGTAAACGATGAGCACTGGGTTGAGGGGACTTCCACATCCTCTCGGCCGTAGCGAAAGTGTTAAGTGCTCCGCCTGGGGAGTATGGTCGCAAGGCTGAAACTCAAAGGAATTGACGGGGGCTCACACAAGCGGTGGAGGATGTGGCTTAATTCGAGGCTACGCGAAGAACCTTATCCTGGTCTTGACATGCTTGAGAATCCCGCCGAAAGTCGGGAGTGCCCTTCGGGGAGCTCTTGCACAGGTGCTGCATGGCT
>OTU_1057_4:Sponge6B:M00485:455:000000000-C2G9R:1:2109:21408:13231;size=4 root; Main genome; Bacteria; Bacteria (superkingdom); Proteobacteria superphylum; Proteobacteria; Gammaproteobacteria; Legionellales; Legionellaceae; Legionella
TGCGTAGGTGGTTAATTAAGTTATCTGTGAAATCCCTGGGCTTAACCTGGGCAGGTCAGATAATACTGAATAACTCGAGTATGGGAGAGGGTAGTGGAATTTCCGGTGTAGCGGTGAAATGCGTAGAGATCGGAAGGAACACCAGTGGCGAAGGCGACTACCTGGCCTAATACTGACACTGAGGCACGAAAGCGTGGGGAGCAAACAGGATTAGATACCCTGGTAGTCCACGCTGTAAACGATGTCAACTAGCTGTTGGATATATGAATATATTTAGTAGCGCAGCAAACGCGATAAGTTGACCGCCTGGGGAGTACGGTCGCAAGATTAAAACTCAAAGGAATTGACGGGGGCCCGCACAAGCGGTGGAGCATGTGGTTTAATTCGATGCAACGCGAAGAACCTTACCTACCCTTGACATACAGTGAAATTTGCAGAGATGCGAAGGTGCCTTCGGGAACACTGATACAGGTGCTGCATGGCT
>OTU_829_5:Sponge3B:M00485:455:000000000-C2G9R:1:1102:18130:8824;size=5 root; Main genome; Bacteria; Bacteria (superkingdom); Proteobacteria superphylum; Bdellovibrionota; Bdellovibrionia; Bdellovibrionales
GGTGTAGGCGGACCGACAAGTCAGAAGTGAAAGCCCTGGGCTCAACCCAGGAAGTGCTTTTGAAACTGTCGGTCTTGAGTGCAGTAGAGGAGAGTGGAATTCCAGGTGTAGTGGTGAAATACGTAGATATCTGGAGGAACATCAGTGGCGAAGGCGGCTCTCTGGACTGTTACTGACGCTCAGACCCGAAAGCGTGGGGAGCAAACAGGATTAGATACCCTGGTAGTCCACGCCGTAAACGATGGACACTTGGTGTTGGAGGTATTGACCCCTTCAGTGCCGTAGCTAACGCGTTAAGTGTCCCGCCTGGGGAGTACGGTCGCAAGATTAAAACTCAAAGAAATTGACGGGGGCCCGCACAAGCGGTGGAGCATGTGGTTTAATTCGATGCAACGCGAAGAACCTTACCTGGATTTGACATGTACTGGAATTACTCAGAGATGAGTAAGCCTTCGGGCCGGTACACAGGTGCTGCATGGCT
>OTU_391_43:Sponge2B:M00485:455:000000000-C2G9R:1:1101:13229:6340;size=43 root; Main genome; Bacteria; Bacteria (superkingdom); FCB group; Bacteroidota; Bacteroidia; Flavobacteriales; Flavobacteriaceae; Eudoraea
TCCGCAGGCGGGCAATTAAGTCAGGGGTGAAATGCTACGGCTCAACCGTAGCACTGCCCTTGATACTGGTTGTCTTGAGTCATAGTGAAGTGGCCGGAATATGTAGTGTAGCGGTGAAATGCATAGATATTACATAGAACACCGATTGCGAAGGCAGGTCACTAACTATCGACTGACGCTGATGGACGAAAGCGTGGGGAGCGAACGGGATTAGATACCCCGGTAGTCCACGCCGTAAACGATGGATACTAGCTGTCCGGCACCTTGAGTGCTGGGCGGCCAAGCGAAAGTGATAAGTATCCCACCTGGGGAGTACGTTCGCAAGAATGAAACTCAAAGGAATTGACGGGGGCCCGCACAAGCGGTGGAGCATGTGGTTTAATTCGATGATACGCGAGGAACCTTACCAGGGCTTAAATGCATAATGACAGGTCTAGAGATAGACTTTTCTTCGGACATTTTGCAAGGTGCTGCATGGTT
>OTU_1568_2:Sponge5B:M00485:455:000000000-C2G9R:1:2108:15884:8001;size=2 root; Main genome; Bacteria; Bacteria (superkingdom); PVC group (Planctobacteria); Verrucomicrobiota; Verrucomicrobiae; Verrucomicrobiales; Rubritaleaceae; Rubritalea
AGCGTAGGCGGCGCGGTAAGTCAGATGTGAAATCTCAAGGCTCAACCTTGAAACTGCATCCGATACTGCCGTGCTAGAGTAATGGAGGGGTAAGTGGAATTCTCGGTGTAGCAGTGAAATGCGTAGATATCGAGAGGAAGACCAACGGCGAAGGCAGCTTACTGGACATTTACTGACGCTGAGGCTCGAAGGCTAGGGTAGCGAAAGGGATTAGATACCCCTGTAGTCCTAGCAGTAAACGATGTGCGCTTGGTGTAGGGAGGTTCGACCCTCTCTGTGCCGGAGCTAACGCGTTAAGCGCACCGCCTGGGGAGTACGGTCGCAAGACTAAAACTCAAAGAAATTGACGGGGACCCGCACAAGCGGTGGAGTATGTGGCTTAATTCGATGCAACGCGAAGAACCTTACCTAGGCTTGACATGTATCGCTAAGCACGTGAAAGCGTGTGACCCTTCGGGGACTTTACACAGGTGCTGCATGGCC
>OTU_1365_2:Sponge2B:M00485:455:000000000-C2G9R:1:2114:10471:7652;size=2 root; Main genome; Bacteria; Bacteria (superkingdom); Terrabacteria; Chloroflexi; Anaerolineae; 1-20
CACGCAGGCGGCTGCGTAAGTCGGACGTGAAAGCTCCTGGCTCAACTGGGAGAGGTCGTTCGAAACTGCGCGGCTTGAGGTTGGAAGAGGAGAGCGGAATTCCCGGTGTAGTGGTGGAATGCGTAGATATCGGGAGGAACACCAGTGGCGAAAGCGGCTCTCTGGTCCACACCTGACGCTCAGGTGCGAAAGCGTGGGTAGCGAACGGGATTAGATACCCCGGTAGTCCACGCTGTAAACGATGCGAACTAGGTGTTGGTAGTATTAAACCTATCAGTGCCGAAGCTAACGCGATAAGTTCGCCGCCTGGGGACTACGGCCGCAAGGCTAAAACTCAAAGGAATTGACGGGGGCCCGCACAAGCAGCGGAGCGTGTGGTTTAATTCGATGCAACACGAAGAACCTTACCTGGGCTTGACATGGTCGTAGTAGTGAACCGAAAGGGGAACGAGCCTTCGGGCAGCGATCACAGGTGCTGCATGGCT
>OTU_1753_4:Sponge6B:M00485:455:000000000-C2G9R:1:2106:20236:12224;size=4 root; Chloroplast; Eukaryota (Chloroplast)
TCTGTAGGTGGTTGAATAAGTCAACTGTTAAATCTTGAGGCTCAACCTCAAAACCGCAGTCGAAACTATTCAACTCGAGTCTAGTAGGGGTAAAGGGAATTTCCAGTGGAGCGGTGAAATGCGTAGAGATTGGAAAGAACACCGATGGCGAAGGCACTTTACTGGGCTAGGACTAACACTGAGAGACGAAAGCTAGGGTAGCAAATGGGATTAGATACCCCAGTAGTCCTAGCTGTAAACAATGGATACTAGATGTTGAACAGATCGACCTGTGCAGTATCAAAGCTAACGCGTTAAGTATCCCGCCTGGGAAGTATGCTCGCAAGAGTGAAACTCAAAGGAATTGACGGGGGCCCGCACAAGCGGTGGAGCATGTGGTTTAATTCGATGCAACGCGAAGAACCTTACCAGGGTTTGACATGATACGAATTTCTTTGAAAGAAGAAAGTGCCGTTTGGAACGTATACACAGGTGGTGCATGGCT
>OTU_1284_3:Sponge6B:M00485:455:000000000-C2G9R:1:2106:21159:19469;size=3 root; Main genome; Bacteria; Bacteria (superkingdom); Proteobacteria superphylum; SAR324 clade(Marine group B)
CACGTAGGCGGATTGGCAAGTCAGATGTGAAAGCCCGGGGCTTAACCTCGGAACTGCATTTGATACTGTCTGTCTTGAGTATGGTAGAGGGGGATGGAATTCCCGGTGTAGAGGTGAAATTCGTAGATATCGGGAGGAACACCAGAGGCGAAGGCGATCCCCTGGGCCATTACTGACGCTGAGGTGCGAAAGCGTGGGGAGCAAACAGGATTAGATACCCTGGTAGTCCACGCTGTAAACGATGAGTACTAGGTGCGGGGGGTATAAACTCCTTCCGTGTCGCAGCTAACGCATTAAGTACTCCGCCTGGGAAGTACGGTCGCAAGGCTGAAACTCAAAGGAATTGACGGGGGCCCGCACAAGCGGTGGAGCATGTGGTTTAATTCGATGCTACGCGAAAAACCTTACCTGGGCTTGACATCCCGGGAAGCCTCTAGAGATAGAGGTGTGCCCTTCGGGGAACCCGGTGACAGGTGCTGCATGGTT
>OTU_1602_2:Sponge5B:M00485:455:000000000-C2G9R:1:2112:11495:13200;size=2 root; Main genome; Bacteria; Bacteria (superkingdom); PVC group (Planctobacteria); Verrucomicrobiota; Omnitrophia; Omnitrophales; Omnitrophaceae
TATGTAGGTGTCCTGTTAAGTCCTTTTTGAAATCCTTTGGCTCAACCAAAGAATTGGGGAGGAAACTGGCGGGATTGAGTACAGGAGAGGAGAGTGGAATTCCCGGTGTAAGGGTGAAATCTGTAGATATCGGGAGGAACACCAGTGGCGAAAGCGGCTCTCTGGCCTGATACTGACACTGAAATACGAAAGCAAGGGGAGCAAACAGGATTAGATACCCTGGTAGTCCTTGCCGTAAACGATGGGCACTAGGTGTATTCCGTTTTACGGAGTGTGCCGCAGTTAACACATTAAGTGCCCCACCTGGGGAGTACGGCCGCAAGGTTGAAACTCAAAGGAATTGACGGGGACCCGCACAAGCGGTGGAGCATGTGGTTTAATACGACGATACGCGTAGAACCTTACCAGGGCTTGACATGCTGGAAGTAGGAACCTGAAAGGGGGACGAGCCGTTAAGTCGGCAACCAGCACAGGTGTTGCATGGCT
>OTU_1175_3:Sponge5B:M00485:455:000000000-C2G9R:1:1113:19671:17489;size=3 root; Main genome; Bacteria; Bacteria (superkingdom); FCB group; Bacteroidota; Bacteroidia; Cytophagales; Spirosomaceae
TGCGTAGGCGGCCAAATAAGTCGGAGGTGAAACCCACAGGCTTAACCTGTGGAGTGCCTTCGATACTGTATGGCTTGGGTTATCTCTAGGCGGGCGGAATGGAAGGTGTAGCGGTGAAATGCATAGATATCTACCAGAACGCCGATAGCGAAGGCAGCTCGCTGGGGATATACCGACGCTGAGGCACGATAGCGTGGGGATCAAACAGGATTAGATACCCTGGTAGTCCACGCCGTAAACGATGGCCACTCGGTGTCAGCATTAGATGTTGGTGCCCAAGCGAAAGCGTTAAGTGGCCCACCTGGGGAGTACGCCGGCAACGGTGAAACTCAAAGGAATTGACGGGGGTCCGCACAAGCGGTGGAGCATGTGGTTTAATTCGATGGTACGCGAGGAACCTTACCCGGGCTAAAATGTGAAGGAATGTATCAGAGATGATACAGTCAGCAATGACCTGAAACAAGGTGCTGCATGGCT
>OTU_518_13:Sponge4B:M00485:455:000000000-C2G9R:1:1102:17396:17574;size=13 root; Main genome; Bacteria; Bacteria (superkingdom); FCB group; Bacteroidota; Bacteroidia; Chitinophagales
TGCGTAGGCGGGCACATAAGTCAGAGGTGAAAGGTTTCAGCTTAACTGGAAAATTGCCTTTGATACTGTGAGTCTTGAATCATGTTGAGGTTAGCGGAATGAGTCATGTAGCGGTGAAATGCATAGATATGACTTAGAACACCAACTGCGAAGGCAGCTAGCTAGGCATGTATTGACGCTGAGGCACGAAAGCGTGGGGAGCGAACAGGATTAGATACCCTGGTAGTCCACGCCCTAAACGATGCTTACTCGATGTTTGTGCTATATGCATGAGCATCCAAGGGAAACCGTTAAGTAAGCCACCTGGGAAGTACGTTCGCAAGAATGAAACTCAAAGGAATTGACGGGGGTCCGCACAAGCGGTGGAGCATGTGGTTTAATTCGATGATACGCGAGGAACCTTACCTAGGCTACAATGTGAGCGCAATCTGGAGAAATCCGGAGTTCCTTCGGGACGCGAAACAAGGTGCTGCATGGTT
>OTU_1207_3:Sponge5B:M00485:455:000000000-C2G9R:1:2105:9098:11887;size=3 root; Main genome; Bacteria; Bacteria (superkingdom); Terrabacteria; Chloroflexi; Anaerolineae
CGTGCAGGTGGTTCTGTAAGTCGGACGTGAAAGCTCCTGGCTTAACTGGGAGAGGCCGTTCGATACTGCAGGACTTGAGGTCGGGAGAGGGACGTGGAATTCCCGGTGTAGTGGTGGAATGCGTAGATATCGGGAGGAACACCAGTGGCGAAGGCGGCGTCCTGGCCCGTACCTGACACTAAGACGCGAAAGCGTGGGGAGCGAACGGGATTAGATACCCCGGTAGTCCACGCCGTAAACGGTGGATACTAGGTGTTGGTGACTATCGTCATCAGTGCCGTAGCTAACGCGTTAAGTATCCCGCCTGGGAACTACGGCCGCAAGGCTAAAACTCAAAGGAATTGACGGGGCCCCGCACAAGCAGCGGAGCGTGTGGTTTAATTCGAGGCAACGCGAAGAACCTTACCTGGGCTTGACATGCACGTAGTAGTGAAGCGAAAGCGGAACGATCCTTCGGGAAGCGTGCACAGGTGCTGCATGGCT
>OTU_211_47:Sponge3B:M00485:455:000000000-C2G9R:1:1102:3906:12974;size=47 root; Main genome; Bacteria; Bacteria (superkingdom); FCB group; Bacteroidota; Bacteroidia; Flavobacteriales; Flavobacteriaceae
TCCGTAGGCGGATAATTAAGTCAGAGGTGAAATCTTGCAGCTCAACTGTAAAATTGCCTTTGATACTGGTTGTCTTGAATTACATTGAAGTGAGTAGAATGTGTAGTGTAGCGGTGAAATGCATAGAGATTACACAGAATACCGATTGCGAAGGCAGCTCACTAAGTGTATATTGACGCTGATGGACGAAAGCGTGGGGAGCGAACAGGATTAGATACCCTGGTAGTCCACGCCGTAAACGATGGATACTAGCTGTTGGGCGTAAGCTCAGTGGCTAAGCGAAAGTGATAAGTATCCCACCTGGGGAGTACGATCGCAAGATTGAAACTCAAAGGAATTGACGGGGGCCCGCACAAGCGGTGGAGCATGTGGTTTAATTCGATGATACGCGAGGAACCTTACCAGGGCTTAAATGTAGATTGACAGGACTAGAGATAGTTTTTTCTTCGGACAATTTACAAGGTGCTGCATGGTT
>OTU_1035_4:Sponge5B:M00485:455:000000000-C2G9R:1:2119:9441:8995;size=4 root; Main genome; Bacteria; Bacteria (superkingdom); Terrabacteria; Firmicutes; Bacilli; Bacillales; Bacillaceae; Bacillus
CGCGCAGGCGGTTTCTTAAGTCTGATGTGAAAGCCCCCGGCTCAACCGGGGAGGGTCATTGGAAACTGGGGAACTTGAGTGCAGAAGAGGAGAGTGGAATTCCACGTGTAGCGGTGAAATGCGTAGAGATGTGGAGGAACACCAGTGGCGAAGGCGACTCTCTGGTCTGTAACTGACGCTGAGGCGCGAAAGCGTGGGGAGCGAACAGGATTAGATACCCTGGTAGTCCACGCCGTAAACGATGAGTGCTAAGTGTTAGAGGGTTTCCGCCCTTTAGTGCTGCAGCAAACGCATTAAGCACTCCGCCTGGGGAGTACGGTCGCAAGACTGAAACTCAAAGGAATTGACGGGGGCCCGCACAAGCGGTGGAGCATGTGGTTTAATTCGAAGCAACGCGAAGAACCTTACCAGGTCTTGACATCCTCTGACAACCCTAGAGATAGGGCTTCCCCTTCGGGGGCAGAGTGACAGGTGGTGCATGGTT
>OTU_271_32:Sponge3B:M00485:455:000000000-C2G9R:1:1102:4458:16158;size=32 root; Main genome; Bacteria; Bacteria (superkingdom); Proteobacteria superphylum; Proteobacteria; Gammaproteobacteria; Diplorickettsiales; Diplorickettsiaceae
CGCGTAGGTGGGATGACAAGTTTGATGTGAAATATCAGGGCTTAACCTTGAGGAGTCATCGAAAACTGTCATTCTAGAGTACAAGAGAGGTCAGCGGAATTTCCGGTGTAGCGGTGAAATGCGTAGATATCGGAAGGAACACCAGTGGCGAAGGCGGCTGGCTGGCTTGATACTGACACTGATGCGCGAAAGCGTGGGTAGCGAACAGGATTAGATACCCTGGTAGTCCACGCCGTAAACGATGAGTACTAGCCGTTGGCTTTTCGGAGCAAGTGGCGCAGCAAACGCACTAAGTACTCCGCCTGGGGATTACGGCCGCAAGGCTAAAACTCAAAGGAATTGACGGGGGCCCGCACAAGCGGTGGAGCATGTGGTTTAATTCGATGCAACGCGAAGAACCTTACCTACCCTTGACATCCTCGGAATATTGCAGAGATGCGATAGTGCCTTCGGGAACCGAGAGACAGGTGCTGCATGGCT
>OTU_1584_2:Sponge5B:M00485:455:000000000-C2G9R:1:2110:14959:13186;size=2 root; Main genome; Bacteria; Bacteria (superkingdom); PVC group (Planctobacteria); Verrucomicrobiota; Chlamydiae; LD1-PA32
TGTGTAGGTGGATTTACAAGCCTTGAGTGAAATCCTTCGGCTTAACTGGAGAACTGCTTGAGGGACTGTGAGTCTTGAGTACAGGGGAAGAGAGCGGAATTCTCGGTGTAGCGGTGAAATGCGTAGATATCGAGAAGAACACCTGCGGTGAAGACGGCTCTCTATTCTGATACTGACACTGAAACACGAAAGCTAGGGGAGCAAATGGGATTAGATACCCCAGTAGTCCTAGCCGTAAACGATGTGCACTTGGTGTGTTTCCGTAAGGAGGCGTGCCGAAGCTAACGCGTTAAGTGCACCGCCTGGGGACTACGGCCGCAAGGCTAAAACTCAAAGGAATTGACGGGGACCCGCACAAGCGGTGGAGCATGTGGTTTAATACGACGCAACGCGTAGAACCTTACCAGGGCTTGACATGCTGGTGGTAATCTTGATGAAAGTTGAGATGACCCTTCTGGGGAGCCAGCACAGGTGTTGCATGGCT
>OTU_318_34:Sponge3B:M00485:455:000000000-C2G9R:1:2105:23672:10599;size=34 root; Main genome; Bacteria; Bacteria (superkingdom); Proteobacteria superphylum; Proteobacteria; Alphaproteobacteria; Rhodobacterales; Rhodobacteraceae; Paracoccus
CACGTAGGCGGACTGGAAAGTTGGGGGTGAAATCCCGGGGCTCAACCTCGGAACTGCCTTCAAAACTATCAGTCTGGAGTTCGAGAGAGGTGAGTGGAATACCGAGTGTAGAGGTGAAATTCGTAGATATTCGGTGGAACACCAGTGGCGAAGGCGGCTCACTGGCTCGATACTGACGCTGAGGTGCGAAAGCGTGGGGAGCAAACAGGATTAGATACCCTGGTAGTCCACGCCGTAAACGATGAATGCCAGTCGTCGGGTTGCATGCAATTCGGTGACACACCTAACGGATTAAGCATTCCGCCTGGGGAGTACGGTCGCAAGATTAAAACTCAAAGGAATTGACGGGGGCCCGCACAAGCGGTGGAGCATGTGGTTTAATTCGAAGCAACGCGCAGAACCTTACCAACCCTTGACATCCCTGGACCGATCCGGAGACGGATCTTTCACTTCGGTGACCAGGTGACAGGTGCTGCATGGCT
>OTU_1238_8:Sponge5B:M00485:455:000000000-C2G9R:1:2114:11922:17099;size=8 root; Main genome; Bacteria; Bacteria (superkingdom); Proteobacteria superphylum; Proteobacteria; Gammaproteobacteria; Legionellales; Legionellaceae; Legionella
TGCGTAGGTTGTTGATTAAGTTATCTGTGAAATCCCTGGGCTTAACCTGGGGCGGTCAGATAAGACTGATTGACTCGAGTATGGGAGAGGGTAGTGGAATTTCCGGTGTAGCGGTGAAATGCGTAGAGATCGGAAGGAACACCGGTGGCGAAGGCGGCTACCTGGCCTAATACTGACACTGAGGCACGAAAGCGTGGGGAGCAAACAGGATTAGATACCCTGGTAGTCCACGCTGTAAACGATGTCAACTAGCTGTTGGTCATATTAAAATGATTAGTGGCGCAGCAAACGCGATAAGTTGACCGCCTGGGGAGTACGGTCGCAAGATTAAAACTCAAAGGAATTGACGGGGGCCCGCACAAGCGGTGGAGCATGTGGTTTAATTCGATGCAACGCGAAGAACCTTACCTACCCTTGACATACAGCGAAGATTTCAGAGATGAGATTGTGCCTTCGGGAACGCTGATACAGGTGCTGCATGGCT
>OTU_1527_2:Sponge5B:M00485:455:000000000-C2G9R:1:2102:17602:20541;size=2 root; Main genome; Bacteria; Bacteria (superkingdom); Dependentiae superphylum; Dependentiae; Babeliae; Babeliales; Vermiphilaceae
TGCGTAGACGGCATGTTAAGTCCGCTGTTAAATTTCCCAGCTTAACTGGGAGCCAGCGGTGGATACTGATGTGCTAGAGGATGGAAGAGAGAAGTGGAATTCCCGGAGTAGCGGTAAAATGCGTAGATCTCGGGAGGAACACCAATGGCGAAGGCAGCTTCTTGGTCCATATCTGACGTTGAGGCACGAAAGCGTGGGGAGCAAACAGGATTAGATACCCTGGTAGTCCACGCCGTAAACGATAATCACTAGATGTTGGTTTGACTTAGTCGGATCAGTATCGTAGCTAACGCGTTAAGTGATTCACCTGGGGATTACGGTCGCAAGACTAAAACTCAAAAGAATTGACGGGGGTCCGCACAAGCGGTGGAACATGTGGTTTAATTCGACGCTACGCGAGAAACCTTACCTGGGCTTGACATATTTTTGACAGTCGTAGAAATACGATCTTCTAAGTTTACTTAGACAATTTTACAGGTGCTGCATGGCT
>OTU_505_11:Sponge2B:M00485:455:000000000-C2G9R:1:1102:20427:8964;size=11 root; Main genome; Bacteria; Bacteria (superkingdom); Terrabacteria; Actinobacteriota; Acidimicrobiia; Microtrichales; Microtrichaceae; Sva0996 marine group
CTCGTAGGCGGTTCGGTAAGTCAGATGTGAAAACTCAGGGCTCAACCCTGAGACGCCATCTGATACTGCTGTGACTGGAGTCCGGTAGAGGAGCGTGGAATTCCTGGTGTAGCGGTGAAATGCGCAGATATCAGGAGGAACACCAACGGCGAAGGCAGCGCTCTGGGCCGGTACTGACGCTGAGGAGCGAAAGCATGGGGAGCAAACAGGATTAGATACCCTGGTAGTCCATGCCGTAAACGTTGGGCACTAGGTGTGGGGTCTTATCAATGGATTCCGTGCCGTAGCTAACGCATTAAGTGCCCCGCCTGGGGAGTACGGCCGCAAGGCTAAAACTCAAAGGAATTGACGGGGGCCCGCACAAGCGGCGGAGCATGTTGCTTAATTCGAGGCAACGCGAAGAACCTTACCTGGGTTTGACATGTAGGGAAAAGCCATAGAGATATGGTGTCCTTCGGGGCCCTACACAGGTGGTGCATGGCT
>OTU_476_13:Sponge4B:M00485:455:000000000-C2G9R:1:2115:18772:21553;size=13 root; Main genome; Bacteria; Bacteria (superkingdom); FCB group; Bacteroidota; Bacteroidia; Flavobacteriales
TCCGTAGGCGGGCAGCTAAGTCAGGGGTGAAAGGCCACGGCTCAACCGTGGGACTGCCCTTGATACTGGTTGTCTTGAGTCATGGTGGGGTGGCCGGAACATGTGGTGTAGCGGTGAAATGCATAGATATCACATAGAACACCGATCGCGAAGGCAGGTCACCAACCATGTACTGACGCTGATGGACGAAAGCGTGGGGAGCGAACGGGATTAGATACCCCGGTAGTCCACGCCGTAAACGATGGATACTAGCTGTCGGGACCTCGGTCTCGGCGGCCAAGCGAAAGTGATAAGTATCCCACCTGGGGAGTACGTTCGCAAGAATGAAACTCAAAGGAATTGACGGGGGCCCGCACAAGCGGTGGAGCATGTGGTTTAATTCGATGATACGCGAGGAACCTTACCAGGGCTTAAATGCATACTGACAGATCCAGAGACGGATTTTCCTTCGGGCAGTTTGCAAGGTGCTGCATGGTT
>OTU_841_5:Sponge3B:M00485:455:000000000-C2G9R:1:2112:22607:2253;size=5 root; Main genome; Bacteria; Bacteria (superkingdom); PVC group (Planctobacteria); Verrucomicrobiota; Chlamydiae; Chlamydiales
CGCGTAGGCGGGTATGTAAGTTGGACGTGAAATCCCGGGGCTCAACCCCGGAACTGCATCCAAAACTGCATACCTAGAGGATAGGCGGAGAAAACGGAATTCCACATGTAGCGGTGAAATGCGTAGATATGTGGAGGAACACTCGTGGCGAAAGCGGTTTTCTAGCTTATTCCTGACGCTGAGGCGCGAAAGCGAGGGGAGCAAACAGGATTAGATACCCTGGTAGTCCTCGCCGTAAACGATGTGTACTTGGTGTAGTTGGATTCAACCCCGACTGTGCCGTAGCTAACGCGATAAGTACACCGCCTGGGGAGTACGCTCGCAAGGGTGAAACTCAAAAGAATTGACGGGGACCCGCACAAGCAGTGGAGCATGTGGTTTAATTCGATGCAACGCGAAGAACCTTACCCAGGCTTGACATATAGTGGACCGCTTGGGAAACCAAGCTTCTCGGATGAGTCGCTATACAGGTGCTGCATGGCT
>OTU_1347_2:Sponge1B:M00485:455:000000000-C2G9R:1:2114:11400:11875;size=2 root; Main genome; Bacteria; Bacteria (superkingdom); Proteobacteria superphylum; Proteobacteria; Alphaproteobacteria; Sphingomonadales; Sphingomonadaceae; Novosphingobium
CGCGTAGGCGGTTACTCAAGTCAGAGGTGAAAGCCCGGGGCTCAACCCCGGAACTGCCTTTGAAACTAGGTAACTAGAATCTTGGAGAGGTCAGTGGAATTCCGAGTGTAGAGGTGAAATTCGTAGATATTCGGAAGAACACCAGTGGCGAAGGCGACTGACTGGACAAGTATTGACGCTGAGGTGCGAAAGCGTGGGGAGCAAACAGGATTAGATACCCTGGTAGTCCACGCCGTAAACGATGATAACTAGCTGTCCGGGTACTTGGTACTTGGGTGGCGCAGCTAACGCATTAAGTTATCCGCCTGGGGAGTACGGTCGCAAGATTAAAACTCAAAGGAATTGACGGGGGCCTGCACAAGCGGTGGAGCATGTGGTTTAATTCGAAGCAACGCGCAGAACCTTACCAGCGTTTGACATCCTCATCGCGGATTAGAGAGATCTTTTCCTTCAGTTCGGCTGGATGAGTGACAGGTGCTGCATGGCT
>OTU_1777_2:Sponge6B:M00485:455:000000000-C2G9R:1:2110:15281:11353;size=2 root; Main genome; Bacteria; Bacteria (superkingdom); Proteobacteria superphylum; Proteobacteria; Alphaproteobacteria; Thalassobaculales; Thalassobaculaceae; Thalassobaculum
CGCGTAGGCGGCGGTGATAGTTAGACGTGAAAGCCCCGGGCTCAACCTGGGAATAGCGTTTAATACTTCATTGCTTGAGAGTGGAAGAGGGTAGTGGAATTCCCAGTGTAGAGGTGAAATTCGTAGATATTGGGAAGAACACCAGTGGCGAAGGCGGCTACCTGGTCCATTTCTGACGCTGAGGCGCGAAAGCGTGGGGAGCAAACAGGATTAGATACCCTGGTAGTCCACGCCGTAAACGATGAATGCTAGACGTTGGGAAACTTGTTTTTCGGTGTCGTCGCTAACGCATTAAGCATTCCGCCTGGGGAGTACGGCCGCAAGGTTAAAACTCAAAGGAATTGACGGGGGCCCGCACAAGCGGTGGAGCATGTGGTTTAATTCGAAGCAACGCGCAGAACCTTACCAGCCCTTGACATGGGAAGTTTGATTTCCGGAGACGGATTTCTTCAGTTCGGCTGGCTTCCACACAGGTGCTGCATGGCT
>OTU_2_6477:Sponge3B:M00485:455:000000000-C2G9R:1:1101:15281:16696;size=6477 root; Main genome; Bacteria; Bacteria (superkingdom); Proteobacteria superphylum; Proteobacteria; Alphaproteobacteria; Rhodobacterales; Rhodobacteraceae; Lentibacter
TACGTAGGCGGATTAGTCAGTCAGAGGTGAAATCCCAGGGCTCAACCCTGGAACTGCCTTTGATACTGCTAGTCTTGAGTTCGAGAGAGGTGAGTGGAATTCCAAGTGTAGAGGTGAAATTCGTAGATATTTGGAGGAACACCAGTGGCGAAGGCGGCTCACTGGCTCGATACTGACGCTGAGGTACGAAAGTGTGGGGAGCAAACAGGATTAGATACCCTGGTAGTCCACACCGTAAACGATGAATGCCAGTCGTCGGGCAGTATACTGTTCGGTGACACACCTAACGGATTAAGCATTCCGCCTGGGGAGTACGGTCGCAAGATTAAAACTCAAAGGAATTGACGGGGGCCCGCACAAGCGGTGGAGCATGTGGTTTAATTCGAAGCAACGCGCAGAACCTTACCAACCCTTGACATCCTATGACAACCTGAGAGATCAGGCTTTCCTTCGGGACATAGTGACAGGTGCTGCATGGCT
>OTU_717_10:Sponge5B:M00485:455:000000000-C2G9R:1:2114:12368:1601;size=10 root; Main genome; Bacteria; Bacteria (superkingdom); Proteobacteria superphylum; Sva0485
CGTGTAGGCGGTTAGGCAAGTCAGGTGTGAAATCCCTTGGCTCAACCAAGGAAGTGCGCTTGAAACTGCTTAACTAGAGTACAGGAGGGGAAAGTGGAATTCCCAGTGTAGAGGTGAAATTCATAGATATTGGGAGGAACACCGGTAGCGAAGGCGGCTTTCTGGCCTGATACTGACGCTGAGACGCGAAAGCGTGGGGAGCAAACAGGATTAGATACCCTGGTAGTCCACGCCGTAAACGATGTGCACTAGGTGTAGGAAGTGTTGACCCTTTCTGTGCCGAAGCTAACGCATTAAGTGCACCGCCTGGGGAGTACGGTCGCAAGGCTAAAACTCAAAGGAATTGACGGGGGCCCGCACAAGCGGTGGAGCATGTGGTTTAATTCGACGCTACGCGAAAAACCTTACCTGGGCTTGACATGCTGGGATTAATCCTGGGAAACCAGGAGGATTGCCTTCGGGTGTAACCAGCACAGGTGCTGCATGGCT
>OTU_62_649:Sponge1B:M00485:455:000000000-C2G9R:1:1102:20135:2729;size=649 root; Main genome; Bacteria; Bacteria (superkingdom); Proteobacteria superphylum; Proteobacteria; Gammaproteobacteria; Pseudomonadales; Microbulbiferaceae; Microbulbifer
CGCGTAGGCGGTTAGTTAAGCTGGATGTGAAAGCCCTGGGCTCAACCTGGGAACTGCATTCAGAACTGACTGACTAGAGTACGAGAGAGGGTAGTGGAATTTCCTGTGTAGCGGTGAAATGCGTAGATATAGGAAGGAACATCAGTGGCGAAGGCGGCTGCCTGGCTCGATACTGACGCTGAGGTGCGAAAGCGTGGGGAGCAAACAGGATTAGATACCCTGGTAGTCCACGCCGTAAACGATGTCTACTAGTCGTAGGGCTCCTTGAGGGCTTTGTGACGCAGCTAACGCAATAAGTAGACCGCCTGGGGAGTACGGCCGCAAGGTTAAAACTCAAATGAATTGACGGGGGCCCGCACAAGCGGTGGAGCATGTGGTTTAATTCGAAGCAACGCGAAGAACCTTACCAGGTCTTGACATCCAGAGAACTTTCCAGAGATGGATTGGTGCCTTCGGGAGCTCTGAGACAGGTGCTGCATGGCT
>OTU_159_72:Sponge2B:M00485:455:000000000-C2G9R:1:1102:13359:18143;size=72 root; Main genome; Bacteria; Bacteria (superkingdom); Proteobacteria superphylum; Proteobacteria; Alphaproteobacteria; Rhizobiales; Rhizobiaceae
CACGTAGGCGGATTGTTAAGTGAGGGGTGAAATCCCAGGGCTCAACCCTGGAACTGCCTTTCATACTGGCAATCTTGAGTTCGAGAGAGGTGAGTGGAATTCCGAGTGTAGAGGTGAAATTCGTAGATATTCGGAGGAACACCAGTGGCGAAGGCGGCTCACTGGCTCGATACTGACGCTGAGGTGCGAAAGCGTGGGGAGCAAACAGGATTAGATACCCTGGTAGTCCACGCCGTAAACGATGGAAGCTAGCTGTTAGGTTGTTTACAACTTAGTGGCGCAGCTAACGCATTAAGCTTCCCGCCTGGGGAGTACGGTCGCAAGATTAAAACTCAAAGGAATTGACGGGGGCCCGCACAAGCGGTGGAGCATGTGGTTTAATTCGAAGCAACGCGCAGAACCTTACCAGCCCTTGACATACCAATCGCGATTTCCGGAGACGGATTTCTTCAGTTCGGCTGGATTGGATACAGGTGCTGCATGGCT
>OTU_652_14:Sponge5B:M00485:455:000000000-C2G9R:1:2113:26375:14703;size=14 root; Main genome; Bacteria; Bacteria (superkingdom); Proteobacteria superphylum; Proteobacteria; Alphaproteobacteria; Sphingomonadales; Sphingomonadaceae
CACGTAGGCGGCTTTTCAAGTCAGGGGTGAAATCCCGGGGCTCAACCCCGGAACTGCCCTTGAAACTGGATGGCTAGAATACTGGAGAGGTGAGTGGAATTCCGAGTGTAGAGGTGAAATTCGTAGATATTCGGAAGAACACCAGTGGCGAAGGCGACTCACTGGACAGTTATTGACGCTGAGGTGCGAAAGCGTGGGGAGCAAACAGGATTAGATACCCTGGTAGTCCACGCCGTAAACGATGATAACTAGCTGTCCGGGCTCATGGAGCTTGGGTGGCGCAGCTAACGCATTAAGTTATCCGCCTGGGGAGTACGGTCGCAAGATTAAAACTCAAAGGAATTGACGGGGGCCTGCACAAGCGGTGGAGCATGTGGTTTAATTCGAAGCAACGCGCAGAACCTTACCAGCCTTTGACATCCTAGGACGGTTTCTGGAGACAGATTCCTTCCCTTCGGGGACCTAGTGACAGGTGCTGCATGGCT
>OTU_1432_2:Sponge4B:M00485:455:000000000-C2G9R:1:2113:17983:7158;size=2 root; Main genome; Bacteria; Bacteria (superkingdom); FCB group; Bacteroidota; Bacteroidia; Flavobacteriales; Flavobacteriaceae
TCCGTAGGCGGGCCGTTAAGTCAGGGGTGAAATGCTGCGGCTCAACCGTAGCACTGCCTTTGATACTGGCGGTCTTGAATCATTGTGAAGTGGTTGGAATATGTAGTGTAGCGGTGAAATGCATAGATATTACATAGAACACCGATTGCGAAGGCAGATCACTAACAATGTATTGACGCTGATGGACGAAAGCGTGGGTAGCGAACAGGATTAGATACCCTGGTAGTCCACGCCGTAAACGATGGATACTAGCTGTTCGGACTTCGGTCTGAGCGGCCAAGCGAAAGTGATAAGTATCCCACCTGGGGAGTACGTTCGCAAGAATGAAACTCAAAGGAATTGACGGGGGCCCGCACAAGCGGTGGAGCATGTGGTTTAATTCGATGATACGCGAGGAACCTTACCAGGGCTTAAATGTAGATTGACAGGTTTAGAGATAGACTTTCCTTCGGGCAATTTACAAGGTGCTGCATGGTT
>OTU_1130_3:Sponge3B:M00485:455:000000000-C2G9R:1:2117:22002:16914;size=3 root; Main genome; Bacteria; Bacteria (superkingdom); Proteobacteria superphylum; Desulfobacterota; Desulfobulbia; Desulfobulbales; Desulfobulbaceae
CGCGTAGGCGGCTGGATAAGTCAGATGTGAAAGTCCATGGCTCAACTGTGGAAGTGCATTTGAAACTGTCCGGCTTGAGTATCGGAGGGGAGTGTGGAATTCCCGGTGTAGAGGTGAAATTCGTAGAGATCGGGAGGAACACCGGTGGCGAAGGCGACACTCTGGACGAATACTGACGCTGAGGCGCGAAAGCGTGGGGAGCAAACAGGATTAGATACCCTGGTAGTCCACGCCGTAAACGATGTGAACTAGGGATAGGGGGTGTTGATCCCTCCTGTCCCGCAGCTAACGCATTAAGTTCACCGCCTGGGGAGTACGGTCGCAAGATTAAAACTCAAAGGAATTGACGGGGGCCCGCACAAGCGGTGGAGTATGTGGTTTAATTCGACGCAACGCGAAGAACCTTACCTGGGCTTGACATCCCGAGAATCTCCTGGAAACAGGAGAGTGCGTCATTAGATGAACTTGGTGACAGGTGCTGCATGGCT
>OTU_303_63:Sponge4B:M00485:455:000000000-C2G9R:1:2114:11187:14997;size=63 root; Main genome; Bacteria; Bacteria (superkingdom); Proteobacteria superphylum; Proteobacteria; Gammaproteobacteria; HglApr721
CGCGTAGGTGGTTATTTAAGTGAGATGTGAAATCCCCGGGCCTAACCTGGGAACTGCATTTCAAACTGGATAGCTAGAGTATATCAGAGGAAAGTGGAATTTCCGGTGTAGCGGTGAAATGCGTAGATATCGGAAAGAACATCAGTGGCGAAGGCGGCTTTCTGGGATAATACTGACACTGAGGCGCGAAAGCGTGGGGAGCAAACAGGATTAGATACCCTGGTAGTCCACGCCGTAAACGATGAGAACTAGCTGCAGGGGGCGCGAGCCTTATGTAGCGCAGCTAACGCGATAAGTTCTCCGCCTGGGGATTACGGCCGCAAGGCTAAAACTCAAAGGAATTGACGGGGGCCCGCACAAGCGGTGGAGCATGTGGTTTAATTCGATGCAACGCGAAGAACCTTACCTACCCTTGACATCCTTGGAATCTTTCAGAGATGAGAGAGTGCCTTCGGGAACCAAGTGACAGGTGCTGCATGGCT
>OTU_119_327:Sponge3B:M00485:455:000000000-C2G9R:1:2113:4681:15348;size=327 root; Main genome; Bacteria; Bacteria (superkingdom); FCB group; Bacteroidota; Bacteroidia; Flavobacteriales; Flavobacteriaceae; NS5 marine group
TCCGTAGGCGGTTTTTTAAGTCAGAGGTGAAATCCTGCAGCTCAACTGTAGCATTGCCTTTGATACTGAGAGACTTGAGTTATTGTGAAGTAGTTAGAATGTGTAGTGTAGCGGTGAAATGCATAGATATTACACAGAATACCAATTGCGAAGGCAGATTACTAACAATACACTGACGCTGAGGGACGAAAGCGTGGGTAGCGAACAGGATTAGATACCCTGGTAGTCCACGCCGTAAACGATGGATACTAGCTGTTCGAGCAACAATGGTTGTTTGAGTGGCTAAGCGAAAGTGATAAGTATCCCACCTGGGGAGTACGCTCGCAAGAGTGAAACTCAAAGGAATTGACGGGGGCCCGCACAAGCGGTGGAGCATGTGGTTTAATTCGATGATACGCGAGGAACCTTACCAGGGCTTAAATGTAAGTTGCATAGATCAGAGATGGTCTTTTCTTCGGACTACTTACAAGGTGCTGCATGGTT
>OTU_1710_2:Sponge6B:M00485:455:000000000-C2G9R:1:1113:10941:11427;size=2 root; Main genome; Bacteria; Bacteria (superkingdom); FCB group; Bacteroidota; Bacteroidia; Flavobacteriales; Flavobacteriaceae; Lutibacter
TCCGTAGGCGGATTATTAAGTCAGGGGTGAAATCCCACAGCTCAACTGTGGAACTGCCTTTGATACTGGTAATCTTGAGTTATATGGAAGTAGATAGAATATGTAGTGTAGCGGTGAAATGCTTAGAGATTACATAGAATACCGATTGCGAAGGCAGTCTACTACGTATATACTGACGCTAATGGACGAAAGCGTGGGGAGCGAACAGGATTAGATACCCTGGTAGTCCACGCCGTAAACGATGGACACTAGTTGTTGGGCGCAAGCTCAGTGACTAAGCGAAAGTGATAAGTGTCCCACCTGGGGAGTACGGTCGCAAGATTGAAACTCAAAGGAATTGACGGGGGCCCGCACAAGCGGTGGAGCATGTGGTTTAATTCGATGATACGCGAGGAACCTTACCAGGGCTTAAATGTAGGATGCATTAGGTAGAGATACTTATTTCTTCGGACTTCTTACAAGGTGCTGCATGGTT
>OTU_1009_4:Sponge5B:M00485:455:000000000-C2G9R:1:2111:10203:7160;size=4 root; Main genome; Bacteria; Bacteria (superkingdom); Proteobacteria superphylum; Proteobacteria; Gammaproteobacteria; Coxiellales; Coxiellaceae
CACGTAGGCGGATACTTAAGTCGGATGTGAAAGCCCCAAGCTTAACTTGGGAACTGCATTCGATACTGGGTGTCTAGAGTATGGTAGAGGGAAGTGGAATTTCCGGTGTAGCGGTGAAATGCGTAGATATCGGAAGGAACACCAGTGGCGAAGGCGGCTTCCTGGACCAATACTGACGCTGAGGTGCGAAAGCGTGGGGAGCAAACAGGATTAGATACCCTGGTAGTCCACGCCGTTAACGATGAGAACTAGACGTTGGGGAGATTTACTCTTTAGTGTCGCAGCTAACGCGATAAGTTCTCCGCCTGGGGAGTACGGCCGCAAGGTTAAAACTCAAAGGAATTGACGGGGGCCCGCACAAGCGGTGGAGCATGTGGTTTAATTCGATGCAACGCGAAGAACCTTACCTACCCTTGACATCCCTGGAATCCATTAGAGATAGTGGAGTGCCTTCGGGAACCAGGTGACAGGTGCTGCATGGCT
>OTU_584_135:Sponge3B:M00485:455:000000000-C2G9R:1:2113:6696:18083;size=135 root; Main genome; Bacteria; Bacteria (superkingdom); Terrabacteria; Actinobacteriota; Actinobacteria; Propionibacteriales; Propionibacteriaceae
CTCGTAGGCGGTCTGTCGCGTCGGATGTGAAAACCTGGAGCTCAACTCCTGGCCTGCATTCGATACGGGCAGACTAGAGTTCGGTAGGGGAGATTGGAATTCCTGGTGTAGCGGTGGAATGCGCAGATATCAGGAGGAACACCGATGGCGAAGGCAGATCTCTGGGCCGATACTGACGCTGAGGAGCGAAAGCGTGGGGAGCAAACAGGATTAGATACCCTGGTAGTCCACGCCGTAAACGGTGGGCGCTAGGTGTGGGGAACAGTTTACGTTTTCCGCGCCGCAGCTAACGCATTAAGCGCCCCGCCTGGGGAGTACGGCCGCAAGGCTAAAACTCAAAGGAATTGACGGGGGCCCGCACAAGCGGCGGAGCATGCGGCTTAATTCGATGCAACGCGAAGAACCTTACCTAGGCTTGACATGGAACGTTTACCGGTAGAGATATCGGGTCCTTCGGGGCGTTCACACAGGTGGTGCATGGCT
>OTU_95_199:Sponge4B:M00485:455:000000000-C2G9R:1:2110:8032:13849;size=199 root; Main genome; Bacteria; Bacteria (superkingdom); Proteobacteria superphylum; Proteobacteria; Alphaproteobacteria
CACGCAGGCGGTTTTGTCAGTCAGATGTGAAATCCCGGAGCTCAACTCCGGAACTGCATTTGATACTGCAAGACTAGAGTATAGGAGAGGACAGTGGAACTCCCAGTGTAGAGGTGAAATTCGTAGATATTGGGAAGAACACCAGTGGCGAAGGCGACTGTCTGGAATATTACTGACGCTCATGTGCGAAAGCGTGGGGAGCAAACAGGATTAGATACCCTGGTAGTCCACGCCGTAAACGATGTGTGCTAGTTGTTGGATTTTTTTCAGTGACTGAGCTAACGCGTTAAGCACACCGCCTGGGGAGTACGGTCGCAAGATTAAAACTCAAAGGAATTGACGGGGGCCCGCACAAGTGGTGGAGTATGTGGTTTAATTCGAAGCAACGCGAAGAACCTTACCAGCTCTTGAATCCCATGTTTGAATGACAGAGATGACATTCTTCAGTTCGGCTGGCATGGTGACAGGTGCTGCATGGCT
>OTU_1828_2:Sponge6B:M00485:455:000000000-C2G9R:1:2117:27101:14070;size=2 root; Main genome; Bacteria; Bacteria (superkingdom); FCB group; Calditrichota; Calditrichia; Calditrichales; Calditrichaceae
CGCGTAGGCGGGCTAATCAGTCTGTGGTGAAAGTTTGCGGCTTAACCGTAAAATTGCCTTGGATACTGTTAGTCTTGAGTTCGGAAGAGGAGAGTGGAATTCCTGGTGTAGCGGTGAAATGCGTAGATATCAGGAAGAACACCGGTGGCGAAGGCGGCTCTCTGGTCCGAAACTGACGCTGAGGCGCGAAAGTGTGGGTAGCGAACAGGATTAGATACCCTGGTAGTCCACACAGTAAACGATGGATACTAGGTGTTGGATGGTAACGTTCAGCGCCGGAGCAAACGCATTAAGTATCCCGCCTGGGGAGTACGATCGCAAGATTGAAACTCAAAGGAATTGACGGGGGCCCGCACAAGCGGTGGAGCATGTGGTTTAATTCGATGCAACGCGAAGAACCTTACCTGGGCTTGAACTGATACTGCAATACCCTGAAAGGGGTAGTTTCTTCGGAACGGTATTAGAGGTGCTGCATGGCT
>OTU_866_11:Sponge5B:M00485:455:000000000-C2G9R:1:1106:10325:10597;size=11 root; Main genome; Bacteria; Bacteria (superkingdom); Proteobacteria superphylum; Proteobacteria; Gammaproteobacteria; Ga0077536
CGCGTAGGTGGTAAGGTCAGTCGGATGTGAAAGCCCCGGGCTTAACCTGGGAACTGCATTCGATACTGCCTTGCTAGAGTATGGTAGAGGGAAGTGGAATTCCGGGTGTAGCGGTGAAATGCGTAGATATCCGGAGGAACACCAGTGGCGAAGGCGACTTCCTGGACCAATACTGACGCTGAGGTGCGAAAGCGTGGGGAGCAAACAGGATTAGATACCCTGGTAGTCCACGCCCTAAACGATGTCAATTAGCCGTTGGGTCCATTTAAAGGGCTTAGTGGCGCAGCTAACGCGTTAAATTGACCGCCTGGGGAGTACGGCCGCAAGGCTAAAACTCAAAGGAATTGACGGGGGCCCGCACAAGCGGTGGAGCATGTGGTTTAATTCGATGCAACGCGAAGAACCTTACCAGGCCTTGACATCTAGCGAAGTTTCCAGAGATGGATTCGTGCCTTCGGGAACGCTAAGACAGGTGCTGCATGGCT
>OTU_282_41:Sponge4B:M00485:455:000000000-C2G9R:1:1102:8937:5146;size=41 root; Main genome; Bacteria; Bacteria (superkingdom); Proteobacteria superphylum; Proteobacteria; Gammaproteobacteria
TGCGTAGGTGGATAGATAAGTTTAGTGTGAAATCCCCGGGCTCAACCTGGGAATTGCACTGGATACTGTTTATCTAGAGTACAGTAGAGGGTAGTAGAATTTCCGGTGTAGCGGTGAAATGCGTAGATATCGGAAGGAATACCGGTGGCGAAGGCGGCTACCTGGACTGATACTGACACTGAGGCACGAAAGCGTGGGTAGCGAACAGGATTAGATACCCTGGTAGTCCACGCTGTAAACGATGAGTACTAGATGTTGGGGCTATTAAAAGTCTTAGTATCGAAGCAAACGCGTTAAGTACTCCGCCTGGGGAGTACGGCCGCAAGGTTAAAACTCAAAGGAATTGACGGGGGCCCGCACAAGCGGTGGAGCATGTGGTTTAATTCGATGCAACGCGAAGAACCTTACCTACCCTTGACATCCTGCGAATCCAGTAGAGATATTGGAGTGCCTTCGGGAACGCAGTGACAGGTGCTGCATGGCT
>OTU_171_70:Sponge2B:M00485:455:000000000-C2G9R:1:2112:2302:14837;size=70 root; Main genome; Bacteria; Bacteria (superkingdom); Proteobacteria superphylum; Desulfobacterota; Desulfobulbia; Desulfobulbales; Desulfocapsaceae
CGCGTAGGCGGCTATGTAAGTCAGATGTGAAAGCCCGCGGCTCAACCGTGGAAGTGCATTTGAAACTGTATAGCTTGAGTACTGGAGGGGGTAGTGGAATTCCCGGTGTAGAGGTGAAATTCGTAGATATCGGGAGGAATACCGGTGGCGAAGGCGACTACCTGGCCAGATACTGACGCTGAGGTGCGAAAGCGTGGGGAGCAAACAGGATTAGATACCCTGGTAGTCCACGCCGTAAACGATGTCAACTAGGTGTTGGAGTGGTTAATCGCTTCATTGCCGGAGCTAACGCATTAAGTTGACCGCCTGGGGAGTACGGTCGCAAGATTAAAACTCAAAGGAATTGACGGGGGCCCGCACAAGCGGTGGAGTATGTGGTTTAATTCGACGCAACGCGCAGAACCTTACCTGGTCTTGACATCCCGAGAATCTGAGTGAAAGCTCAGAGTGCCTCTTTGAGGAGCTTGGTGACAGGTGCTGCATGGCT
>OTU_279_29:Sponge3B:M00485:455:000000000-C2G9R:1:1101:14257:14162;size=29 root; Main genome; Bacteria; Bacteria (superkingdom); Proteobacteria superphylum; Proteobacteria; Gammaproteobacteria; Coxiellales; Coxiellaceae; Coxiella
TGCGTAGGCGGATATTTAAGTCGAATGTGAAATCCCTGGGCTCAACCTGGGAACTGCATGCGATACTGGATATCTGGAGTATGGTAGAGGAAAGTGGAATTCCCGGTGTAGCGGTGAAATGCGTAGATATCGGGAGGAACATCAGTGGCGAAGGCGACTTTCTGGACCAATACTGACGCTGAGGCACGAAAGCGTGGGGAGCAAACAGGATTAGATACCCTGGTAGTCCACGCTGTAAACTATGAGAACTAGACGTTGGGGGGCTTGTCCCCTTAGTGTCGAAGCTAACGCGCTAAGTTCTCCGCCTGGGGAGTACGGCCGCAAGGTTAAAACTCAAAGGAATTGACGGGGGCCCGCACAAGCGGTGGAGCATGTGGTTTAATTCGATGCAACGCGAAAAACCTTACCTACCCTTGACATCCTCGGAATCTTTCAGAGATGAAAGAGTGCCTTCGGGAACCGAGAGACAGGTGATGCATGGCT
>OTU_431_43:Sponge4B:M00485:455:000000000-C2G9R:1:1101:3875:14309;size=43 root; Main genome; Bacteria; Bacteria (superkingdom); Dependentiae superphylum; Dependentiae; Babeliae; Babeliales; Vermiphilaceae
TGTGTAGGCGGCGATCTAAGTCAACTGTAAAATACTCCGGCCTAACTGGAGACATGCGGTAGATACTGGATTGCTAGAGGATGGAAGAGAGAAGTGGAATTCTCGGAGTAGCGGTAAAATGCGTGGATCTCGAGAGGAACACCAATGGCGAAGGCAGCTTCTTGGTCCATTTCTGACGCTGAGACACGAAAGCGTGGGGAGCAAACAGGATTAGATACCCTGGTAGTCCACGCTGTAAACGATGATCACTAGACGTTAGTTCTGTTTTTACAGAGTTAGTGTCGTAGCTAACGCGATAAGTGATCCGCCTGGGGACTACGGTCGCAAGATTAAAACTCAAAGGAATTGACGGGGGTCCGCACAAGCGGTGGAACATGTGGTTTAATTCGACAATACGCGAGGAACCTTACCTAGACTTGACATGCTTCTGACACCCGTAGAAATACGGTCTTCCGGGTTTCGGCTCGGACAGTTGCACAGGTGCTGCATGGTT
>OTU_40_691:Sponge5B:M00485:455:000000000-C2G9R:1:1102:16523:5997;size=691 root; Main genome; Bacteria; Bacteria (superkingdom); Proteobacteria superphylum; Proteobacteria; Gammaproteobacteria; Enterobacterales; Alteromonadaceae
CACGCAGGCGGTCTGTTAAGCTAGATGTGAAAGCCCCGCGCTCAACGTGGGAGGGTCATTTAGAACTGGCAGACTAGAGTCTTGGAGAGGGGAGTGGAATTCCAGGTGTAGCGGTGAAATGCGTAGAGATCTGGAGGAACATCAATGGCGAAGGCAACTCCCTGGCCAAAGACTGACGCTCATGTGCGAAAGTGTGGGTAGCGAACAGGATTAGATACCCTGGTAGTCCACACCGTAAACGCTGTCTACTAGCTGTTTGTGGATTTAATCCGTGAGTAGCGAAGCTAACGCGATAAGTAGACCGCCTGGGGAGTACGGCCGCAAGGTTAAAACTCAAATGAATTGACGGGGGCCCGCACAAGCGGTGGAGCATGTGGTTTAATTCGATGCAACGCGAAGAACCTTACCTACTCTTGACATACTAGAAACTTTTCAGAGATGAATTGGTGCCTTCGGGAATCTAGATACAGGTGCTGCATGGCT
>OTU_239_46:Sponge2B:M00485:455:000000000-C2G9R:1:2112:22690:5327;size=46 root; Main genome; Bacteria; Bacteria (superkingdom); Proteobacteria superphylum; Proteobacteria; Gammaproteobacteria; Coxiellales
CGCGTAGGTGGATATTTAAGTCGAATGTGAAAGCCCCGAGCTTAACTTGGGAATTGCGTTCGATACTGGGTATCTAGAGTATAATAGAGGGAAGTGGAATTTCCGGTGTAGCGGTGAAATGCGTAGATATCGGAAAGAACACCAGTGGCGAAGGCGGCTTCCTGGATTAATACTGACACTGAGGTGCGAAAGCGTGGGGAGCAAACAGGATTAGAGACCCTGGTAGTCCACGCTGTCAACGATGAGAACTAGCTGTTGGGCCCACTACTCATTCTATCTATTATTAATAGTAGAATGGCGTGAGTGGTGGGCTTAGTAGCGTAGCTAACGCGTTAAGTTCTCCGCCTGGGGAGTACGGCCGCAAGGTTAAAACTCAAAGGAATTGACGGGGGCCCGCACAAGCGGTGGAGCATGTGGTTTAATTCGATGCAACGCGAAGAACCTTACCTACTCTTGACATCCTTGGAATCCTCTAGAGATAGAGGAGTGCCTTCGGGAGCCAAGTGACAGGTGCTGCATGGCT
>OTU_177_127:Sponge1B:M00485:455:000000000-C2G9R:1:2113:14975:7179;size=127 root; Main genome; Bacteria; Bacteria (superkingdom); Terrabacteria; Cyanobacteria; Cyanobacteriia; Synechococcales; Cyanobiaceae; Synechococcus CC9902
TCCGCAGGCGGCCCAACAAGTCTGCTGTTAAAAAGTGGAGCTTAACTCCATCATGGCAGTGGAAACTGTTGGGCTAGAGTGTGGTAGGGGCAGAGGGAATTCCCGGTGTAGCGGTGAAATGCGTAGATATCGGGAAGAACACCAGTGGCGAAGGCGCTCTGCTGGGCCATCACTGACGCTCATGGACGAAAGCCAGGGGAGCGAAAGGGATTAGATACCCCTGTAGTCCTGGCCGTAAACGATGAACACTAGGTGTCGGGGGAATCGACCCCTCCGGTGTCGTAGCCAACGCGTTAAGTGTTCCGCCTGGGGAGTACGCACGCAAGTGTGAAACTCAAAGGAATTGACGGGGGCCCGCACAAGCGGTGGAGTATGTGGTTTAATTCGATGCAACGCGAAGAACCTTACCAGGGTTTGACATCCTGCGAATCTCTTGGAAACTTGAGAGTGCCTTCGGGAACGCAGTGACAGGTGGTGCATGGCT
>OTU_428_19:Sponge3B:M00485:455:000000000-C2G9R:1:1101:7823:14647;size=19 root; Main genome; Bacteria; Bacteria (superkingdom); Proteobacteria superphylum; Desulfobacterota; Desulfovibrionia
CTCGTAGGCGGCCCAAGAAGTCTGGTGTGAAAGCCCTCGGCTCAACCGGGGAAGTGCGCTGGAAACCATTGGGCTGGAGTACGGTAGGGGATCGTGGAATTCCTGGTGTAGCGGTGAAATGCGTAGATATCAGGAAGAACACCGGTGGCGAAGGCGACGATCTAGGCCGTAACTGACGCTTAGGAGCGAAAGCGTGGGGAGCAAACAGGATTAGATACCCTGGTAGTCCACGCTGTAAACGATGGGTACTAGGTGTTGGTCTGCCTTTGGCGGATCGGTGCCGAAGCTAACGCATTAAGTACCCCGCCTGGGAAGTACGGTCGCAAGGCTGAAACTCAAAGAAATTGACGGGGGCCCGCACAAGCGGTGGAGTATGTGGTTCAATTCGACGCAACGCGAAAAACCTTACCTGGACTTGACATCCCGAGAACCCTGTAGAAATACGGGGGTGCTCTTCGGAGAATTCGGTGACAGGTGCTGCATGGCT
>OTU_1728_2:Sponge6B:M00485:455:000000000-C2G9R:1:1119:18641:5236;size=2 root; Main genome; Bacteria; Bacteria (superkingdom); PVC group (Planctobacteria); Verrucomicrobiota; Verrucomicrobiae; Opitutales; Puniceicoccaceae
TGCGCAGGCGGTTAATTGTGTCAGGTGTGAAATCCCGGAGCTTAACTCCGGAACTGCGCCTGAAACTGATTGACTAGAGGCTCGGAAGGGTAAGCGGAATTCCAGGTGTAGCGGTGAAATGCGTAGATATCTGGAGGAACACCAAAGGCGAAGGCAGCTTACTAGACGAGATCTGACGCTCAGGCACGAAAGCGTGGGGAGCAAAAAGGATTAGATACCCTTGTAGTCCACGCCGTAAACTTTGTACACTAGGTCTTGGGGGATTCGACCCCCTCAGGGCTCAAGCTAACGTGATAAGTGTACCGCCTGAGGACTACGACCGCAAGGTTAAAACTCAAAGGAATTGACGGGGGCCCGCACAAGCAGTGGAGCATGTGGCTTAATTCGATGCAACGCGAAGAACCTTACCTAGGCTTGACATGTATTGGACAGGGTGTGAAAACATCTCTCCCTTCGGGGCCGGTACACAGGTGCTGCATGGCT
>OTU_471_19:Sponge3B:M00485:455:000000000-C2G9R:1:2115:21538:9440;size=19 root; Main genome; Bacteria; Bacteria (superkingdom); Terrabacteria; Firmicutes; Clostridia; Lachnospirales
TGCGTAGGCGGTAAGGTAAGTCAGATGTGAAAACCCAAGGCTCAACCATGGGATTGCATTTGAAACTATCGAACTAGAGTGCAGGAGAGGAAAGTGGAATTCCTAGTGTAGCGGTGAAATGCGTAGAGATTAGGAGGAACACCAGTGGCGAAGGCGGCTTTCTGGACTGTAACTGACGCTGAGGCACGAAAGCGTGGGGAGCGAACAGGATTAGATACCCTGGTAGTCCACGCTGTAAACGATGAATGCTAGGTGTCGGGGGTCGAACCTCGGTGCCGAAGTTAACACATTAAGCATTCCACCTGGGGAGTACGATCGCAAGATTGAAACTCAAAGGAATTGACGGGGACCCGCACAAGCGGTGGAGCATGTGGTTTAATTCGAAGCAACGCGAAGAACCTTACCAAATCTTGACATACCATTGACTGCAACGTAATAGTTGTTTTCCTTCGGGACAATGGATACAGGTGGTGCATGGTT
>OTU_400_49:Sponge3B:M00485:455:000000000-C2G9R:1:2113:13194:6578;size=49 root; Main genome; Bacteria; Bacteria (superkingdom); Proteobacteria superphylum; Proteobacteria; Gammaproteobacteria; Pseudomonadales; Moraxellaceae; Psychrobacter
AGCGTAGGTGGCTTGATAAGTCAGATGTGAAATCCCCGGGCTTAACCTGGGAACTGCATCTGATACTGTTAGGCTAGAATAGGTGAGAGGAAGGTAGAATTCCAGGTGTAGCGGTGAAATGCGTAGAGATCTGGAGGAATACCGATGGCGAAGGCAGCCTTCTGGCATCATATTGACACTGAGGTTCGAAAGCGTGGGTAGCAAACAGGATTAGATACCCTGGTAGTCCACGCCGTAAACGATGTCTACTAGTCGTTGGGTCCCTTGAGGACTTAGTGACGCAGCTAACGCAATAAGTAGACCGCCTGGGGAGTACGGCCGCAAGGTTAAAACTCAAATGAATTGACGGGGGCCCGCACAAGCGGTGGAGCATGTGGTTTAATTCGATGCAACGCGAAGAACCTTACCTGGTCTTGACATATCTAGAATCCTGCAGAGATGCGGGAGTGCCTTCGGGAATTAGAATACAGGTGCTGCATGGCT
>OTU_1544_2:Sponge5B:M00485:455:000000000-C2G9R:1:2105:11809:17699;size=2 root; Main genome; Bacteria; Bacteria (superkingdom); Proteobacteria superphylum; Proteobacteria; Alphaproteobacteria; Paracaedibacterales; Paracaedibacteraceae
AGCGTAGGCGGTTGAGTACGTTTGATGTGAAAGTCCTGGGCTTAACCTGGGGACTGCATTGAATACGGCTCGACTTGAGGTATAGAGGGGAAAATGGAATTGCGTGTGTAGAGGTGAAATTCGTAGATATACGCAAGAACACCAGTGGCGAAGGCGATTTTCTGGCTATAACCTGACGCTAAGGCTCGAAAGCGTGGGGAGCAAACAGGATTAGATACCCTGGTAGTCCACGCTGTAAACGATGAATACTAGATGTTGGTCATTAGATCAGTGTCGCAGCTAACGCATTAAGTATTCCGCCTGGGGAGTACGGTCGCAAGATTAAAACTCAAAGGAATTGACGGGGACCCGCACAAGCGGTGGAGTATGTGGTTTAATTCGAAGCAACGCGCAGAACCTTACCAGCTCTTGACATGGTACGTATAGGAATCAGAGATGATTTCTTTCACTTCGGGTGGCGTACACACAGGTGCTGCATGGCT
>OTU_815_7:Sponge2B:M00485:455:000000000-C2G9R:1:1102:10475:17587;size=7 root; Main genome; Bacteria; Bacteria (superkingdom); PVC group (Planctobacteria); Verrucomicrobiota; Verrucomicrobiae; Verrucomicrobiales; Rubritaleaceae
TGCGTAGGCGGCATGGTAAGTCAGATGTGAAATCTCCAGGCTCAACCTGGAAACTGCATCCGATACTGCCATGCTAGAGTAATGGAGGGGTGACTGGAATTCTCGGTGTAGCAGTGAAATGCGTAGATATCGAGAGGAACACTTGTGGCGAAGGCGAGTCACTGGACATTTACTGACGCTGAGGCACGAAGGCTAGGGTAGCGAAAGGGATTAGATACCCCTGTAGTCCTAGCAGTAAACGGTGCGCGCTTGGTGTGGGAGGATTCGACCCCTTCCGTGCCGGAGCTAACGCGTTAAGCGCGCCGCCTGGGAAGTACGGCCGCAAGGCTAAAACTCAAAGAAATTGACGGGGACCCGCACAAGCGGTGGAGTATGTGGCTTAATTCGATGCAACGCGAAGAACCTTACCCAGACTTGACATGCTCATCATACCCTCCCGAAAAGGAGGGGTCGGTTCGGCCGGATGATGCACAGGTGCTGCATGGCT
>OTU_126_159:Sponge5B:M00485:455:000000000-C2G9R:1:1102:8423:3072;size=159 root; Main genome; Bacteria; Bacteria (superkingdom); Proteobacteria superphylum; Proteobacteria; Gammaproteobacteria
TGCGTAGGCGGCACGGTCAGTCGGATGTGAAAGCCCAGGGCTTAACCCTGGAATTGCACTCGATACTGCCGAGCTAGAGTATGTTAGAGGAAAGTGGAATTCCCGGTGTAGCGGTGAAATGCGTAGATATCGGGAGGAACATCAGTGGCGAAGGCGACTTTCTGGATCAATACTGACGCTGAGGTACGAAAGCGTGGGGAGCAAACAGGATTAGATACCCTGGTAGTCCACGCCCTAAACGATGTCAACTAGCCGTTGGAGGAATTTAATCCTTTAGTGGCGCAGCTAACGCGTTAAGTTGACCGCCTGGGGAGTACGGCCGCAAGGCTAAAACTCAAATGAATTGACGGGGGCCCGCACAAGCGGTGGAGCATGTGGTTTAATTCGATGCAACGCGAAGAACCTTACCAGGCCTTGACATCCTGAGAGCTTTCTAGAGATAGATCGGTGCCTTCGGGAACTCAGTGACAGGTGCTGCATGGCT
>OTU_73_281:Sponge3B:M00485:455:000000000-C2G9R:1:1101:9876:4468;size=281 root; Main genome; Bacteria; Bacteria (superkingdom); Proteobacteria superphylum; Proteobacteria; Gammaproteobacteria
TACGTAGGCGGTTGTGAAAGTTGGATGTGAAAGCCCTGGGCTTAACCGAGGAATTGCATTCAAAACTCCACAACTAGAGTATGGTAGAGGGTGGCGGAATTTCCGGTGTAGCGGTGAAATGCGTAGATATCGGAAGGAACACCAATGGCGAAGGCAGCTGCCTGGACCAATACTGACGCTGAGGTACGAAAGCGTGGGGAGCAAACAGGATTAGATACCCTGGTAGTCCACGCCGTAAACGATGTCTACTAGCTGTTGCCTGGCTATTTATAGCAGGGTTGTGGCGTAGCTAACGCGATAAGTAGACCGCCTGGGGAGTACGACCGCAAGGTTAAAACTCAAATGAATTGACGGGGACCCGCACAAGCGGTGGAGCATGTGGTTTAATTCGATGCAACGCGAAGAACCTTACCTACTCTTGACATCTATTGGAGATCTTGTAATTAGATTGTGCCTTCGGGAACAATAAGACAGGTGCTGCATGGCT
>OTU_931_4:Sponge2B:M00485:455:000000000-C2G9R:1:2117:27751:14349;size=4 root; Main genome; Bacteria; Bacteria (superkingdom); PVC group (Planctobacteria); Verrucomicrobiota; Chlamydiae; Chlamydiales
CGCGTAGGCGGTCTTGTAAGTTAGATGTGAAATTCCGGGGCTCAACCCCGGAGCTGCATTTAAAACTGCAAGACTAGAGTACAGTTAGGGTAAACGGAATTCCACGTGTAGCGGTGAAATGCGTAGATATGTGGAAGAACACCGGTGGTGAAGACGGTTTACTGGGCTGTAACTGACGCTGAGGCGCGAAAGCATGGGTAGCAAACAGGATTAGATACCCTGGTAGTCCATGCCGTAAACGATGCATACTAGGTGTAGGAGGGCTCAACCCCCTCTGTACCGGAGCTAACGCATTAAGTATGCCGCCTGGGGAGTACGCTCGCAAGGGTGAAACTCAAAAGAATTGACGGGGGCCCGCACAAGCAGTGGAGCATGTGGTTTAATTCGATGCAACGCGAAGAACCTTACCTGGGCTCGAAATGTAGAGGGCGACATCAGAGATGATGTTTCTCGTAAGAGCTTCTATATAGGTGCTGCATGGCT
>OTU_1171_3:Sponge5B:M00485:455:000000000-C2G9R:1:1111:10682:18832;size=3 root; Main genome; Bacteria; Bacteria (superkingdom); FCB group; Bacteroidota; Bacteroidia; Flavobacteriales; Flavobacteriaceae; Ulvibacter
TCCGTAGGCGGGCAGCTCAGTCAGTGGTGAAAGTTTGCAGCTCAACTGTAAAATTGCCATTGATACTGGTTGTCTTGAATCATTATGAAGTGGTTAGAATATGTAGTGTAGCGGTGAAATGCATAGATATTACATAGAATACCAATTGCGAAGGCAGATCACTAATAATGTATTGACGCTGATGGACGAAAGCGTGGGGAGCGAACAGGATTAGATACCCTGGTAGTCCACGCCGTAAACGATGGATACTAGCTGTTCGATCTTCGGATTGAGTGGCTAAGCGAAAGTGATAAGTATCCCACCTGGGGAGTACGTTCGCAAGAATGAAACTCAAAGGAATTGACGGGGGCCCGCACAAGCGGTGGAGCATGTGGTTTAATTCGATGATACGCGAGGAACCTTACCAGGGCTTAAATGTAGATTGACAGGGGTGGAAACACCTTTTCCTTCGGGCAATTTACAAGGTGCTGCATGGTT
>OTU_982_4:Sponge5B:M00485:455:000000000-C2G9R:1:1115:19862:8597;size=4 root; Main genome; Bacteria; Bacteria (superkingdom); Proteobacteria superphylum; Proteobacteria; Gammaproteobacteria; EC3
CGCGTAGGTGGTTAGTTAAGTTAGCTGTGAAAGCCCCGGGCTCAACCTGGGAAGGTCAGCTAAAACTGGTTAACTAGAGTATGGTAGAGGACAGTGGAATTTCCGGTGTAGCGGTGAAATGCGTAGATATCGGAAGGAACATCAGTGGCGAAGGCGACTGTCTGGACTAATACTGACACTGAGGCGCGAAAGCGTGGGTAGCGAACAGGATTAGATACCCTGGTAGTCCACGCCGTAAACGATGACAACTAGCCGTTTGGGAACATGATTTCTGAGTGGCGCAGCTAACGCGATAAGTTGTCCGCCTGGGGAGTACGGCCGCAAGGTTAAAACTCAAAGGAATTGACGGGGGCCCGCACAAGCGGTGGAGCATGTGGTTTAATTCGATGCAACGCGAAAAACCTTACCTACCCTTGACATCCTTGGAAGCAGAAAGAGATTTTTGTGTGCCTTCGGGAACCAAGAGACAGGTGCTGCATGGCT
>OTU_1209_3:Sponge5B:M00485:455:000000000-C2G9R:1:2106:23278:11422;size=3 root; Main genome; Bacteria; Bacteria (superkingdom); Terrabacteria; Candidatus Levybacteria
TGCGTAGGCGGTTTGATAAGTCTTAACTTAAATACTATGGCTTAACCATAGGAAAAGTTAGGATACTATCTGACTTGAGGATTGTTAGGGATGCTGGAACAGCTAGTGTAGCAGTGAAATGCGTTGATATTAGCTGGAACACCAAAGGCGAAGGCAAGCATCTGGAATTTTCCTGACGCTGAGGCACGAAAGCTAGGGTAGCGAAACAGATTAGATACCTGTGTAGTCCTAGCCGTAAACTATGTCCGCTAGCTCTTGGCATTTGCCAGGGGTGTAAGCTAACGCGTTAAGCGGACCGCCTGGGGAGTACGGCCGCAAGGCTAAAACTCAAAGGAATTGACGGGGACCCGCACAACCGGTGGAGCGTGTGGTTCAATTCGAGACAAAACGAAGAACCTCACCAAGGTTTGACATGTAGTCGTTTATTCTCTAAGAAACTAGAGGAAATCCGCAAGGATGATTACACAGGTGCTGCATGGCT
>OTU_941_4:Sponge3B:M00485:455:000000000-C2G9R:1:2104:19328:6983;size=4 root; Main genome; Bacteria; Bacteria (superkingdom); Proteobacteria superphylum; Proteobacteria; Alphaproteobacteria; Rhodobacterales; Rhodobacteraceae
CACGTAGGCGGATCAGTCAGTCAGGGGTGAAATCCCGGGGCTCAACCCCGGAACTGCCTTTGATACTGCTGGTCTAGAGGTCGAGAGAGGTGAGTGGAATTCCGAGTGTAGAGGTGAAATTCGTAGATATTCGGAGGAACACCAGTGGCGAAGGCGGCTCACTGGCTCGATACTGACGCTGAGGTGCGAAAGCGTGGGGAGCAAACAGGATTAGATACCCTGGTAGTCCACGCCGTAAACTATGAGAGCTAGTCGTCGGGCAGCATGCTGTTCGGTGACGCAGCTAACGCATTAAGCTCTCCGCCTGGGGAGTACGGCCGCAAGGTTAAAACTCAAAGGAATTGACGGGGGCCCGCACAAGCGGTGGAGCATGTGGTTTAATTCGAAGCAACGCGCAGAACCTTACCATCCCTTGACATCCCTGTCGCGGCTCGAGAGATCGAGCTTTCAGTTCGGCTGGACAGGAGACAGGTGCTGCATGGCT
>OTU_1829_2:Sponge6B:M00485:455:000000000-C2G9R:1:2117:9681:17529;size=2 root; Main genome; Bacteria; Bacteria (superkingdom); FCB group; Bacteroidota; Ignavibacteria; Ignavibacteriales; PHOS-HE36
CGCGCAGGCGGGATAGCAAGTCAGAGGTGAAATCCTACAGCTTAACTGTAGAACTGCCTTTGATACTGTTATTCTTGAGTTCGGGAGAGAGAGACGGAATTCCAGGTGTAGTGGTGAAATACGTAGATATCTGGAAGAACACCAGTTGCGAAGGCGGTCTCTTGGTCCGATACTGACGCTGAGGCGCGAAAGCGTGGGGAGCAAACAGGATTAGATACCCTGGTAGTCCACGCTGTAAACGATGAATACTAGGTGTTGGGTTTTAAACTCAGTGCCGCAGCTAACGCATTAAGTATTCCACCTGGGAAGTACGATCGCAAGGTTGAAACTCAAAGGAATTGACGGGGGCCCGCACAAGCAGTGGAGCATGTGGTTTAATTCGATGCAACGCGAAGAACCTTACCTAGGCTTGAAAGGCAAGTGACAGGGTATGAAAGTACCCCTCCAGCAATGGCACTTGTACAGGTGCTGCATGGCT
>OTU_744_6:Sponge3B:M00485:455:000000000-C2G9R:1:2112:10373:13833;size=6 root; Main genome; Bacteria; Bacteria (superkingdom); Terrabacteria; Chloroflexi; Anaerolineae; Ardenticatenales; Ardenticatenaceae
TCCGCAGGCGGCTTGAGAGGTCTGGCGTGAAAGCCCGAGGCTCAACTTCGGGAGGCCGTTAGAAACCGTCAAGCTAGAATCATGCAGAGGTCGGTGGAATTCCTGGTGTAGTGGTGGAATGCGTAGATATCAGGAGGAACCCCTAAAGCGAAGGCAGCCGGCTGGGTGATGATTGACGCTGAGGGACGAGAGCGTGGGGAGCGAACAGGATTAGATACCCTGGTAGTCCACGCCGTAAACGATGTGTGCTCGGTATGTGCCCGTAAAAAGGTGCGTGCCTCTAGCTAACGCGTTAAGCACACCGCCTGGGGAGTACGGCCGCAAGGCTAAAACTCAAAGGAATTGACGGGGGCCCGCACAAGCAGCGGAGCGTGTGGTTTAATTCGATGCAACGCGAAGAACCTTACCTGGGTTTGACATGCTAGTGGTAGGAATTGGAAACATGACCGACCTTCGGGAGCTAGCACAGGTGCTGCATGGCT
>OTU_1511_4:Sponge5B:M00485:455:000000000-C2G9R:1:1116:13640:18817;size=4 root; Main genome; Bacteria; Bacteria (superkingdom); PVC group (Planctobacteria); Verrucomicrobiota; Verrucomicrobiae; Verrucomicrobiales; Rubritaleaceae; Rubritalea
AGCGTAGGCTGCGCGGTAAGTCAGATGTGAAATCTGGAGGCTCAACCTCCAAACTGCATTCGATACTGCCGTGCTAGAGTAATGGAGAGGTAACTGGAATTCTCGGTGTAGCAGTGAAATGCGTAGATATCGAGAGGAAGACCAATGGCGAAAGCAGGTTACTGGACATTTACTGACGCTGAGGCTCGAAGGCTAGGGTAGCGAAAGGGATTAGATACCCCTGTAGTCCTAGCAGTAAACGATGTGCGCTTGGTGTGGGAGGGTTCGACCCCTTCTGTGCCGGAGCTAACGCGTTAAGCGCACCGCCTGGGGAGTACGGTCGCAAGACTAAAACTCAAAGAAATTGACGGGGACCCGCACAAGCGGTGGAGTATGTGGCTTAATTCGATGCAACGCGAAGAACCTTACCTAGGCTTGACATGTATCGCTAAGCTCCCGAAAAGGAGTGAGCCTTCGGGCACTTTACACAGGTGCTGCATGGCC
>OTU_1164_3:Sponge5B:M00485:455:000000000-C2G9R:1:1104:11871:6609;size=3 root; Main genome; Bacteria; Bacteria (superkingdom); Proteobacteria superphylum; Desulfobacterota; Desulfuromonadia; Desulfuromonadales; Sva1033
CATGTAGGCGGTCTGTCAAGTCTGATGTGAAAGCCCGGGGCTCAACCCCGGAAGTGCATTGGAAACTGGCAGACTTGAGTACGGGAGAGGAAAGTGGAATTTCGAGTGTAGGGGTGAAATCCGTAGATATTCGAAGGAACACCAGTGGCGAAGGCGGCTTTCTGGACCGATACTGACGCTGAGATGCGAAAGCGTGGGGAGCAAACAGGATTAGATACCCTGGTAGTCCACGCCGTAAACGATGGGTACTAGGTGTTGCGGGTATTGACCCCTGCAGTGCCAAAGCTAACGCATTAAGTACCCCGCCTGGGGAGTACGGCCGCAAGGCTAAAACTCAAAGGAATTGACGGGGGCCCGCACAAGCGGTGGAGCATGTGGTTTAATTCGACGCAACGCGAAGAACCTTACCTGGGCTTGACATCCCGATCGTACCCCTTGGAAACTTGGGGGTCAGCTTGGCTGGATCGGTGACAGGTGCTGCATGGCT
>OTU_636_12:Sponge4B:M00485:455:000000000-C2G9R:1:2112:19366:13324;size=12 root; Main genome; Bacteria; Bacteria (superkingdom); Proteobacteria superphylum; Desulfobacterota; Desulfobacteria; Desulfobacterales; Desulfosarcinaceae; Desulfosarcina
CACGTAGGCGGCCTGGTAAGTCAGATGTGAAAGCCCGGGGCTTAACCCCGGAAGTGCATTTGATACTGTCAGGCTTGAGTATGGGAGAGGGAAGTGGAATTCCTGGTGTAGAGGTGAAATTCGTAGATATCAGGAGGAACACCGGTGGCGAAGGCGACTTCCTGGACCAATACTGACGCTGAGGTGCGAAGGCGTGGGTAGCAAACAGGATTAGATACCCTGGTAGTCCACGCAGTAAACGTTGTTCACTAGGTGTAGCGGGTATTGACCCCTGCTGTGCCGCAGTTAACGCATTAAGTGAACCGCCTGGGGAGTACGGCCGCAAGGTTAAAACTCAAAGGAATTGACGGGGGCCCGCACAAGCGGTGGAGCATGTGGTTTAATTCGACGCAACGCGAAGAACCTTACCTGGATTTGACATCCCGGGAATCCTATCGAAAGACTGGAGTGCCCTTCGGGGAGCCCGGAGACAGGTGCTGCATGGCT
>OTU_1492_2:Sponge5B:M00485:455:000000000-C2G9R:1:1113:9120:13083;size=2 root; Main genome; Bacteria; Bacteria (superkingdom); Proteobacteria superphylum; Proteobacteria; Gammaproteobacteria
TACGTAGGCGGATAAACAAGTTAGAGGTGAAAGGCCTGGGCTCAACCTAGGATTTGCCTATAAGACTGATTATCTTGAGTGCAGTAGAGGGCAGAGGAATTTCCGGTGTAGCGGTGAAATGCGTAGATATCGGAAAGAACACCAGTAGTGAAGACGTCTGCCTGGACTGAAACTGACGCTGAGGTACGAAAGCGTGGGGAGCGAACAGGATTAGATACCCTGGTAGTCCACGCCGTAAACGATGAGTACTAGCTGTTGGGATGCGACGACATCTTGGTAGCGAAGCTAACGCACTAAGTACTCCGCCTGGGGAATACGGCCGCAAGGCTAAAACTCAAAGGAATTGACGGGGGCCCGCACAAGCGGTGGAGCATGTGGTTTAATTCGACGCAACGCGAAAAACCTTACCTACCCTTGACATCCTTGGAAGATTTAAGAGATTAGATTGTGCCCGAAAGGGAACCAAGAGACAGGTGCTGCATGGCT
>OTU_326_33:Sponge4B:M00485:455:000000000-C2G9R:1:1102:14299:7768;size=33 root; Main genome; Bacteria; Bacteria (superkingdom); PVC group (Planctobacteria); Verrucomicrobiota; Chlamydiae; Chlamydiales
CGCGTAGGCGGATAGAAAAGTCAGATGTGAAATTCCGGGGCTCAACCTCGGAGCTGCATTTGAAACTCTTTATCTAGAGGATAGACGGAGAAAACGGAATTCCACATGTAGCGGTGAAATGCGTAGATATGTGGAGGAACACCGGTGGCGAAGGCGGTTTTCTAGTTTATACCTGACGCTGAGGCGCGAAAGCGAGGGGAGCAAACAGGATTAGATACCCTGGTAGTCCTCGCCGTAAACGATGTATACTTGATGTAATCGGACTCAACCCTGATTGTGTCGTAGCTAACGCGATAAGTATACCGCCTGAGGAGTACGCTCGCAAGAGTGAAACTCAAAAGAATTGACGGGGGCCCGCACAAGCAGTGGAGCATGTGGTTTAATTCGATGCAACGCGAAGAACCTTGCCCAGGTTTGACATCTAGAGGATCGCAACAGAGATGTTGTTTCCCGTAAGGGTCACTAGACAGGTGCTGCATGGCT
>OTU_1680_2:Sponge6B:M00485:455:000000000-C2G9R:1:1102:24756:17697;size=2 root; Main genome; Bacteria; Bacteria (superkingdom); Acidobacteria superphylum; Acidobacteriota; Thermoanaerobaculia; Thermoanaerobaculales; Thermoanaerobaculaceae; Subgroup 10
CGTGTAGGCGGCATGGCAAGTCAAAGGTGAAAGCCCTCGGCTCAACCGAGGAACTGCCTTTGAAACTGCCAAGCTAGAGACTGGGAGGGGGTGGCGGAATTCCTGGTGTAGCGGTGAAATGCGTAGATATCAGGAGGAACACCGGTGGCGAAGGCGGCCACCTGGACCAGTTCTGACGCTGAGGCGCGAAAGCGTGGGGAGCAAACAGGATTAGATACCCTGGTAGTCCACGCTGTAAACGATGGGCACTCGGTGTCGCGGGTATCAACCCCTGCGATGCCTAAGCTAACGCGATAAGTGCCCCGCCTGGGGAGTACGGTCGCAAGGCTGAAACTCAAAGGAATTGACGGGGGCCCGCACAAGCGGTGGAGCATGTGGTTTAATTCGATGCAACGCGAAGAACCTTACCTGGGCTTGAACTGTGGGAGACCGCTCTGGAAACAGGGCTTTTCCTTCGGGAACTGCCACAGAGGTGCTGCATGGCT
>OTU_574_11:Sponge2B:M00485:455:000000000-C2G9R:1:2116:16934:5253;size=11 root; Main genome; Bacteria; Bacteria (superkingdom); Terrabacteria; Actinobacteriota; Thermoleophilia; Solirubrobacterales; 67-14
CGCGTAGGTGGATCAATTAGTCTGCTGTGAAAGTCAAAGGCTCAACCTTTGAAAGCCGGTGGATACTGTTGATCTAGAGTACGGAAGAGGCGAGTGGAATTCCTGGTGTAGCGGTGGAATGCGCAGATATCAGGAGGAACACCAATAGCGAAGGCAGCTCGCTGGGACGTTACTGACACTGAGGCGCGAAAGCGTGGGGAGCAAACAGGATTAGATACCCTGGTAGTCCACGCCGTAAACGATGGGTACTAGATGTGGGAGGTGTCGACTCCTCCCGTATCGCAGCTAACGCACTAAGTACCCCGCCTGGGGAGTACGGCCGCAAGGCTAAAACTCAAAGGAATTGACGGGGGCCCGCACAAGCAGCGGAGCATGTGGTTTAATTCGACGCAACGCGAAGAACCTTACCTGGGCTTGACATGTATGTGACCGCCATAGAGATATGGCTTCCCTTCGGGGCACATTCACAGGTGGTGCATGGCT
>OTU_1691_2:Sponge6B:M00485:455:000000000-C2G9R:1:1107:15391:18125;size=2 root; Main genome; Bacteria; Bacteria (superkingdom); PVC group (Planctobacteria); Verrucomicrobiota; Chlamydiae; Chlamydiales
CGCGTAGGCGGGAGTGAAAGTCAGATGTGAAATTCCAAAGCTCAACTTTGGGGCTGCATTTGAAACTCCACTTCTCAGAGGGATGGCGGAGAAAGCGGAATTCCACGTGTAGCGGTAAAATGCGTAGATATGTGGAAGAACACCGGTGGCGAAAGCGGCTTTCTAGCTTAACCCTGACGCTGAGGCGCGAAAGCAAGGGGAGCAAACAGGATTAGATACCCTGGTAGTCCTTGCCGTAAACGATGTGTACTTGATGTAGCTAGGCTCAACCCTGGCTGTGTCGGAGCTAACGCGTTAAGTACACCGCCTGAGGAGTACGCTCGCAAGGGTGAAACTCAAAAGAATTGACGGGGGCCCGCACAAGCAGTGGAGCATGTGGTTTAATTCGATGCAACGCGAAGAACCTTACCTGGGCTCGAAATGCAGGAGACGACATCAGAAATGATGTTTTCCGAAAGGACTGCTGTATAGGTGCTGCATGGCT
>OTU_1766_2:Sponge6B:M00485:455:000000000-C2G9R:1:2107:4803:15016;size=2 root; Main genome; Bacteria; Bacteria (superkingdom); Proteobacteria superphylum; Proteobacteria; Alphaproteobacteria; Defluviicoccales
CGCGTAGGCGGTCCATTTAGTCAGGCGTGAAAGCCCCGGGCTCAACCCGGGAATAGCGTTTGATACTGGTGGGCTAGAGTCCGGGAGAGGAGAGTGGAATTCCCAGTGTAGAGGTGAAATTCGTAGATATTGGGAAGAACACCAGTGGCGAAGGCGGCTCTCTGGACCGGTACTGACGCTGAGGCGCGAAAGCGTGGGGAGCAAACAGGATTAGATACCCTGGTAGTCCACGCCGTAAACGATGAGTGCCAGACGTTGGGGAGCTTGCTCTTCAGTGTCGCAGTTAACGCATTAAGCACTCCGCCTGGGGAGTACGGCCGCAAGGTTAAAACTCAAAGGAATTGACGGGGGCCCGCACAAGCGGTGGAGCATGTGGTTTAATTCGATGCAACGCGAAGAACCTTACCAGCTCTTGACATGCTAGGTTTGGGGTTTGAGAGATCAGACCTTTCAGTTCGGCTGGACCTAGTACAGGTGCTGCATGGCT
>OTU_371_25:Sponge1B:M00485:455:000000000-C2G9R:1:2112:9389:8380;size=25 root; Main genome; Bacteria; Bacteria (superkingdom); Proteobacteria superphylum; Proteobacteria; Alphaproteobacteria; Rhizobiales; Rhizobiaceae; Allorhizobium-Neorhizobium-Pararhizobium-Rhizobium
CACGTAGGCGGATATTTAAGTCAGGGGTGAAATCCCAGAGCTCAACTCTGGAACTGCCTTTGATACTGGGTATCTTGAGTATGGAAGAGGTAAGTGGAATTGCGAGTGTAGAGGTGAAATTCGTAGATATTCGCAGGAACACCAGTGGCGAAGGCGGCTTACTGGTCCATTACTGACGCTGAGGTGCGAAAGCGTGGGGAGCAAACAGGATTAGATACCCTGGTAGTCCACGCCGTAAACGATGAATGTTAGCCGTCGGCAAGTTTACTTGTCGGTGGCGCAGCTAACGCATTAAACATTCCGCCTGGGGAGTACGGTCGCAAGATTAAAACTCAAAGGAATTGACGGGGGCCCGCACAAGCGGTGGAGCATGTGGTTTAATTCGAAGCAACGCGCAGAACCTTACCAGCCCTTGACATGTCCGGCTAACCAGAGAGATCTGGTGTTCCCTTCGGGGACCGGAACACAGGTGCTGCATGGCT
>OTU_1336_3:Sponge6B:M00485:455:000000000-C2G9R:1:2117:7991:6489;size=3 root; Main genome; Bacteria; Bacteria (superkingdom); Dependentiae superphylum; Dependentiae; Babeliae; Babeliales
TGTGTAGGCGGTATGTTAAGTCAACTGTTAAATTCCTCAGCCTAACTGAGGACCAGCGGTTGAAACTGGCATGCTAGAGAGTGGAAGAGAGAAGCGGAATTCTCGGAGTAGCGGTAAAATGCGTAGATCTCGAGAGGAACACCGATGGCGAAGGCAGCTTCTTGGTCCATTTCTGACGCTGAGGCACGAAAGCGTGGGGAGCAAACAGGATTAGATACCCTGGTAGTCCACGCTGTAAACGATGATCACTAGACGTTGGTCTCGCTCTGCGAGATCAGTGTCGTAGCTAACGCGATAAGTGATCCGCCTGGGGAGTACGGTCGCAAGATTAAAACTCAAAGGAATTGACGGGGGTCCGCACAAGCGGTGGAACATGTGGTTTAATTCGATACTACGCGAGGAACCTTACCTGGACTTGACATGCACTTGACTGCCATAGAAATATGGTTTTCCAGACGAAAGTTTGGACGGGTGCACAGGTGCTGCATGGCT
>OTU_673_9:Sponge3B:M00485:455:000000000-C2G9R:1:1101:9427:8639;size=9 root; Main genome; Bacteria; Bacteria (superkingdom); Terrabacteria; Actinobacteriota; Actinobacteria; Propionibacteriales
CTCGTAGGCGGTCTGTCGCGTCGGAAGTGAAAACCTGGAGCTCAACTCCAGGCCTGCTTTCGATACGGGCAGACTAGAGTTCGGTAGGGGAGACTGGAATTCCTGGTGTAGCGGTGGAATGCGCAGATATCAGGAGGAACACCAATGGCGAAGGCAGGTCTCTGGGCCGACACTGACGCTGAGGAGCGAAAGCGTGGGTAGCAAACAGGATTAGATACCCTGGTAGTCCACGCCGTAAACGGTGGGCGCTAGGTGTGGGGAACAATCTACGTTTTCCGCGCCGCAGCTAACGCATTAAGCGCCCCGCCTGGGGAGTACGGCCGCAAGGCTAAAACTCAAAGGAATTGACGGGGGCCCGCACAAGCGGCGGAGCATGCGGCTTAATTCGATGCAACGCGAAGAACCTTACCTAGGCTTGACATATGACCAGAGCATGCAGAGATGTATGTGCATTTAGTTGGGGTCATACAGGTGGTGCATGGCT
>OTU_167_115:Sponge2B:M00485:455:000000000-C2G9R:1:2112:10390:5620;size=115 root; Main genome; Bacteria; Bacteria (superkingdom); Terrabacteria; Firmicutes; Clostridia; Peptostreptococcales-Tissierellales; Peptostreptococcaceae
TGCGTAGGTGGTTTCTTAAGTCAGAGGTGAAAGGCTACGGCTCAACCGTAGTAAGCCTTTGAAACTGGGAAACTTGAGTGCAGGAGAGGAGAGTGGAATTCCTAGTGTAGCGGTGAAATGCGTAGATATTAGGAGGAACACCAGTTGCGAAGGCGGCTCTCTGGACTGTAACTGACACTGAGGCACGAAAGCGTGGGGAGCAAACAGGATTAGATACCCTGGTAGTCCACGCCGTAAACGATGAGTACTAGCTGTCGGAGGTTACCCCCTTCGGTGGCGCAGCTAACGCATTAAGTACTCCGCCTGGGAAGTACGCTCGCAAGAGTGAAACTCAAAGGAATTGACGGGGACCCGCACAAGTAGCGGAGCATGTGGTTTAATTCGAAGCAACGCGAAGAACCTTACCTAAGCTTGACATCCTTTTGACCGATGCCTAATCGCATCTTTCCCTTCGGGGACAGAAGTGACAGGTGGTGCATGGTT
>OTU_924_4:Sponge2B:M00485:455:000000000-C2G9R:1:2105:11863:4121;size=4 root; Main genome; Bacteria; Bacteria (superkingdom); Proteobacteria superphylum; Proteobacteria; Gammaproteobacteria; Nitrosococcales; Nitrosococcaceae; Cm1-21
CGCGTAGGCGGCTCAGTCAGTCGGGTGTGAAAGCCCCAGGCTTAACCTGGGAATTGCATCCGATACTGCTGGGCTAGAGTGTGGTAGAGGAAAGCGGAATTCCCGGTGTAGCGGTGAAATGCGTAGATATCGGGAGGAACATCAGTGGCGAAGGCGGCTTTCTGGACCAACACTGACGCTGAGGCGCGAAAGCGTGGGGAGCAAACAGGATTAGATACCCTGGTAGTCCACGCCCTAAACGATGAGAACTAGCCGTTGGGGGTATTAGAAACCCTTAGTGGCGAAGCTAACGCGATAAGTTCTCCGCCTGGGGAGTACGGCCGCAAGGTTAAAACTCAAAGGAATTGACGGGGGCCCGCACAAGCGGTGGAGCATGTGGTTTAATTCGATGCAACGCGAAGAACCTTACCTGCCCTTGACATCCTCGGAACTTGTCAGAGATGACTTGGTGCCTTCGGGAACCGAGAGACAGGTGCTGCATGGCT
>OTU_911_5:Sponge6B:M00485:455:000000000-C2G9R:1:2111:15746:12116;size=5 root; Main genome; Bacteria; Bacteria (superkingdom); PVC group (Planctobacteria); Verrucomicrobiota; Chlamydiae; Chlamydiales; cvE6
CGCGTAGGCGGCATAGAAAGTCGGATGTGAAATACCGGGGCTCAACCCCGGTGCTGCATTTGAAACTCCTAAGCTAGAGTACAGTTAGGGAAAACAGAATTCCACGTGTAGCGGTGAAATGCGTAGATATGTGGAAGAATACCGGTGGTGAAGACGGTTTTCTGGGCTGTAACTGACGCTGAGGCGCGAAAGCATGGGGAGCAAACAGGATTAGATACCCTGGTAGTCCATGCCTTAAACGATGTATACTAGGAGTAGGAGGGCTCAACCCCCTCTGTTCCGGAGCTAACGCATTAAGTATACCGCCTGGGGAGTACGCTCGCAAGGGTGAAACTCAAAAGAATTGACGGGGGCCCGCACAAGCAGTGGAGCATGTGGTTTAATTCGATGCAACGCGAAGAACCTTACCTGGGCTCGAAATGTAGAGGACGACATCAGAGATGGTGTTTCCCGAAAGGGTCTCTATATAGGTGCTGCATGGCT
>OTU_755_6:Sponge4B:M00485:455:000000000-C2G9R:1:2109:8027:13127;size=6 root; Chloroplast; Eukaryota (Chloroplast)
TCTGTAGGTGGTTTATCAAGTCTTCTGTCAAAGATCAGGGCTTAACCTTGGATAGGCAGGAGAAACTAATAGACTAGAGTTCGGTAGGGGCAGAGGGAATTCCCGGTGGAGCGGTGAAATGCGTAGATATCGGGAGGAACACCAAAGGCGAAAGCACTCTGCTGGGCCGCGACTGACACTGAGAGACGAAAGCGAGGGGAGCAAATGGGATTAGATACCCCAGTAGTCCTCGCCGTAAACGATGGATACTAGGTGTTGGATGATATTACATTCAGTACCGTAGCTAACGCGTGAAGTATCCCGCCTGGGGAGTATGCTCGCAAGAGTGAAACTCAAAGGAATTGACGGGGGCCCGCACAAGCGGTGGAGCATGTGGTTTAATTCGATGCAACGCGAAGAACCTTACCAGGGCTTGACATGCCACTTTTTTCTTGAAAAAGAAAGTTCCCGAGTGGACACAGGTGGTGCATGGCT
>OTU_55_456:Sponge1B:M00485:455:000000000-C2G9R:1:1101:15904:9804;size=456 root; Main genome; Bacteria; Bacteria (superkingdom); Proteobacteria superphylum; Proteobacteria; Gammaproteobacteria; Coxiellales; Coxiellaceae; Coxiella
CGCGTAGGTGGATATTTAAGTCGGATGTGAAAGCCCCAGGCTCAACCTGGGAACTGCATTCGAAACTGGGTGTCTAGAGTATAGTAGAGGGAAGTGGAATTTCCGGTGTAGTGGTGAAATGCGTAGATATCGGAAAGAACATCAGTGGCGAAGGCGACTTCCTGGACTAATACTGACACTGAGGTGCGAAAGCGTGGGGAGCAAACAGGATTAGAGACCCTGGTAGTCCACGCCGTCAACGATGAGAACTAGATGTTGGGAGGATAACCTCTTAGTATCGAAGCTAACGCGTTAAGTTCTCCGCCTGGGGAGTACGGTCGCAAGATTAAAACTCAAAGGAATTGACGGGGGCTCGCACAAGCGGTGGAGCATGTGGTTTAATTCGATGCAACGCGAAGAACCTTACCTACCCTTGACATTCTTGGAATCCTCCAGAGATGGAGGAGTGCCTTCGGGAACCAATGAACAGGTGCTGCATGGCT
>OTU_205_55:Sponge5B:M00485:455:000000000-C2G9R:1:1102:4254:11684;size=55 root; Main genome; Bacteria; Bacteria (superkingdom); PVC group (Planctobacteria); Verrucomicrobiota; Verrucomicrobiae; Verrucomicrobiales; Rubritaleaceae; Luteolibacter
AGCGTAGGCGGCGCGGTAAGTCGGATGTGAAATCCCGAGGCTCAACCTCGGAACTGCATCTGATACTGCCGTGCTAGAGTAATGGAGGGGTAGCTGGAATTCTCGGTGTAGCAGTGAAATGCGTAGATATCGAGAGGAACACTCGTGGCGAAAGCGAGCTACTGGACATTTACTGACGCTGAGGCTCGAAGGCTAGGGGAGCGAAAGGGATTAGATACCCCTGTAGTCCTAGCAGTAAACGGTGCACGCTTGGTGTGAGGGGATTCGACCCCCCTTGTGCCGGAGCTAACGCGTTAAGCGTGCCGCCTGGGAAGTACGGTCGCAAGACTAAAACTCAAAGAAATTGACGGGGACCCGCACAAGCGGTGGAGTATGTGGCTTAATTCGATGCAACGCGAAGAACCTTACCTAGGCTTGACATGCATCTCTAAGCACGTGAAAGCGTGTGACCCTTCGGGGGATTTGCACAGGTGCTGCATGGCC
>OTU_439_15:Sponge6B:M00485:455:000000000-C2G9R:1:1101:24050:3762;size=15 No hits
CGGAACGTATAATGGCGCACAGATTATTTCCGGAGGATATGCCCCATGAAGTTTGACCCCTTTGGATGGCAAGCCCGCCGCGAAACCGCAGAATTAACCCTCGCAGCCGAGCGAGAGCGCACGAGACGGGCGGAAGTCGGCGCGAAATCCCGTGCCATATCACGTATATTCGATCAAGCAAAAGCGCAAGTGTCCATCTCTGGCTTGCAAAACGAACTCTATAACAACCCGGAAAAATCGTCCGGGTCAATGTTCCGTACATCGAATATGTTTTCCTCCGACAATCGCCGCGCACAGCGTCTATCGCGTATGGCGATCTTCGAGTCACCCACCGCATCAGCACTCGTCGGAAGGCTTGCAGAAATC
>OTU_392_19:Sponge2B:M00485:455:000000000-C2G9R:1:1102:14591:18560;size=19 root; Main genome; Bacteria; Bacteria (superkingdom); PVC group (Planctobacteria); Verrucomicrobiota; Chlamydiae; Chlamydiales
CGCGTAGGCGGGAGAGAAAGTCAAATGTGAAATTCCGATGCTCAACATCGGAACTGCATTTGAAACTTCTTTTCTTGAGGGTAGACGGAGAAAGCGGAATTCCACAAGTAGCGGTGAAATGCGTAGATATGTGGAAGAACACCTGTGGCGAAAGCGGCTTTCTAGTTTACACCTGACGCTGAGGCGCGAAAGCGAGGGGAGCAAACAGGATTAGATACCCTGGTAGTCCTCGCCGTAAACGATGTATACTTGATGTAGCCGGACTCAACCCCGGCTGTGTCGAAGCTAACGTGATAAGTATACCGCCTGGGGAGTACGCTCGCAAGAGTGAAACTCAAAAGAATTGACGGGGGCCCGCACAAGCAGTGGAGCATGTGGTTTAATTCGATGCTACGCGAAGAACCTTACCCAGACTTGACATGTAGTGGACAGCTCCAGAAATGGAGTCTCCCTTCGGGGCTGCTACACAGGTGCTGCATGGTT
>OTU_1255_3:Sponge6B:M00485:455:000000000-C2G9R:1:1101:5412:9846;size=3 root; Main genome; Bacteria; Bacteria (superkingdom); Proteobacteria superphylum; Proteobacteria; Gammaproteobacteria
TGCGTAGGTGGTTTTTTAAGTCAGATGTGAAAACCCTGGGCTCAACCTAGGAATGGCATTTGAAACTGGAAGACTAGAGTTTGGAAGAGGAAAGTGGAATTTCAGGTGTAGCGGTGAAATGCGTAGATATCTGAAGGAACATCAGTGGCGAAGGCGACTTTCTGGTCCGACACTGACACTGAGGCACGAAAGCGTGGGGAGCAAACAGGATTAGATACCCTGGTAGTCCACGCTGTAAACGATGAGAACTAGATGTTAATTGGCTTCGGTCAGTTAGTATCGTAGCAAACGCGTTAAGTTCTCCGCCTGGGGAGTACGGCCGCAAGGTTAAAACTCAAAGGAATTGACGGGGGCCCGCACAAGCGGTGGAGCATGTGGTTTAATTCGACGCAACGCGAAGAACCTTACCTACCTTTGAATCCACGGAATCTTGCAGAGATGCGAGAGTGCCTTCGGGAACCGTGAGACAGGTGCTGCATGGCT
>OTU_1323_3:Sponge6B:M00485:455:000000000-C2G9R:1:2114:16914:3918;size=3 root; Main genome; Bacteria; Bacteria (superkingdom); Proteobacteria superphylum; Proteobacteria; Gammaproteobacteria; EV818SWSAP88
TGCGTAGGCGGATAATTAAGTCAGATGTGAAAGCCCTGGGCTCAACCTAGGAATTGCATCTGAAACTGGTTATCTAGAGTATGGTAGAGGATAGTGGAATTTCCGGTGTAGCGGTGAAATGCGTAGATATCGGAAGGAACATCAGTGGCGAAGGCGGCTATCTGGACCAATACTGACGCTGAGGTACGAAAGCGTGGGTAGCGAACAGGATTAGATACCCTGGTAGTCCACGCCGTAAACGATGAGGACTAGCTGTTGGATATATTAAAATATCAAGTAGCGAAGCTAACGCGATAAGTTCTCCGCCTGGGGAGTACGGCCGCAAGGCTAAAACTCAAAGGAATTGACGGGGGCCCGCACAAGCGGTGGAGCATGTGGTTTAATTCGATGCAACGCGAAAAACCTTACCTACCCTTGACATCCTTGGAATCTTGTAGAGATATAAGAGTGCTTCGGAACCAAGAGACAGGTGCTGCATGGCT
>OTU_85_186:Sponge3B:M00485:455:000000000-C2G9R:1:1101:11557:6403;size=186 root; Main genome; Bacteria; Bacteria (superkingdom); FCB group; Bacteroidota; Bacteroidia; Flavobacteriales; Flavobacteriaceae
TCCGTAGGCGGTCTAATAAGTCAGAGGTGAAATCCTGCAGCTCAACTGTAGCATTGCCTTTGATACTGTTAGACTTGAGTTATTGTGAAGTAGTTAGAATGTGTAGTGTAGCGGTGAAATGCATAGATATTACACAGAATACCGATTGCGAAGGCAGATTACTAACAATATACTGACGCTGAGGGACGAAAGCGTGGGTAGCGAACAGGATTAGATACCCTGGTAGTCCACGCCGTAAACGATGGATACTAGCTGTTCGATCAACATTGGTTGGTTGAGTGGCTAAGCGAAAGTGATAAGTATCCCACCTGGGGAGTACGCTCGCAAGAGTGAAACTCAAAGGAATTGACGGGGGCCCGCACAAGCGGTGGAGCATGTGGTTTAATTCGATGATACGCGAGGAACCTTACCAGGGCTTAAATGTACGTTGCATGATTTAGAGATAGATCTTTCTTCGGACTACGTACAAGGTGCTGCATGGTT
>OTU_1630_2:Sponge5B:M00485:455:000000000-C2G9R:1:2114:12136:13237;size=2 root; Main genome; Bacteria; Bacteria (superkingdom); PVC group (Planctobacteria); Verrucomicrobiota; Kiritimatiellae; WCHB1-41
TGCGTAGGCGGTTGTGTGTGTCGGATGTGAAATCTTACTGTTCATCGGTAAAACTGCATTCGAAACTACACAACTAGAGTATAGGAGAGGAGAGCGGAATTCTAGGTGTAGCGGTGAAATGCGTTGATATCTAGAGGAACACCGGTGGCGAAGGCGGCTCTCTGGACTATTACTGACGCTGAGGCACGAAAGCTAGGGGAGCAAACAGGATTAGATACCCTGGTAGTCCTAGCCGTAAACGGTGTGCACTTGGTGTAGGAGGTTTTATCCCCTTCTGTGCCGGAGCTAACGTGTTAAGTGCACCGCCTGGGGAGTACGGCCGCAAGGCTAAAACTCAAAGAAATTGACGGGGGCCCGCACAAGCGGTGGAGCATGTGGCTTAATTCGATGCAACGCGAAGAACCTTACCAAGGCTTGACATGCAATTGCACGCCCTGTGAAAGCAGGGTTCCTTCGAGGGTATTGCACAGGTGCTGCATGGCT
>OTU_1116_3:Sponge3B:M00485:455:000000000-C2G9R:1:2105:11272:5266;size=3 root; Main genome; Bacteria; Bacteria (superkingdom); Terrabacteria; Chloroflexi; Anaerolineae; Ardenticatenales
CGTGTAGGCGGTTTGTTAAGTTGGTTGTGAAAGCTCCTGGCTCAACTGGGAGAGGTCAATCAAGACTGGCAGACTTGAGGCAGGTAGAGGGACATGGAATTCCTGGTGTAGTGGTGGAATGCGTAGAGATCAGGAGGAACCTCAGAGGCGAAAGCGATGTCCTGGACCTGACCTGACGCTGAGATGCGAAAGCGTGGGTAGCGAACGGGATTAGATACCCCGGTAGTCCACGCTGTAAACGATGGATACTAGGTGTAGCGGGTATTGACCCCTGCTGTGCCGAAGCAAACGCGATAAGTATCCCGCCTGGGGAGTACGGCCGCAAGGCTAAAACTCAAAGGAATTGACGGGGGCCCGCACAAGCAGCGGAGCGTGTGGTTTAATTCGAAGATACGCGAAGAACCTTACCTGGGTTTGACATATACGTAGTACTGAGGTGAAAGCCAAGGGACCCTTCGGGGAGCGTAAACAGGTGTTGCATGGCT
>OTU_88_168:Sponge2B:M00485:455:000000000-C2G9R:1:1101:9067:3328;size=168 root; Main genome; Bacteria; Bacteria (superkingdom); Terrabacteria; Deinococcota; Deinococci; Deinococcales
CACGTAGGCGGTTTGTTAAGTCTGATGTCAAATCTTGGGGCTCAACCCCATTACGGCGTTAGATACTGGCAAACTAGACGGCTGGAGAGGAAAGTGGAATTGCCAGTGTAGCGGTGGAATGCGTAGATACTGGTAGGAACACCTATTGCGAAGGCAGCTTTCTGGACAGCGCGTGACGCTGAGGTGCGAAAGCGTGGGGAGCAAACCGGATTAGATACCCGGGTAGTCCACGCCCTAAACGATGTATACTTGATGTCGGCCCGTTGGGGTCGGTGTCGGAGCTAACGTGTTAAGTATACCGCCTGGGAAGTACGGCCGCAAGGTTGAAACTCAAAGGAATTGACGGGAACCCGCACAAGCGGTGGAGCATGTGGTTTAATTCGAAGCAACGCGAAGAACCTTACCAGACCTTGACATCCTTGGAAAACCCTAGATATAGGGCTTTCTTCTTCGGAAGACCAAGTGACAGGTGCTGCATGGCT
>OTU_651_14:Sponge5B:M00485:455:000000000-C2G9R:1:2113:13466:5180;size=14 root; Main genome; Bacteria; Bacteria (superkingdom); Proteobacteria superphylum; Proteobacteria; Alphaproteobacteria; Rhodobacterales; Rhodobacteraceae
TACGTAGGCGGACTGATCAGTCAGAGGTGAAATCCCAGGGCTCAACCCTGGAACTGCCTTTGATACTGTCAGTCTTGAGTTCGAGAGAGGTGAGTGGAATTCCAAGTGTAGAGGTGAAATTCGTAGATATTTGGAGGAACACCAGTGGCGAAGGCGGCTCACTGGCTCGATACTGACGCTGAGGTACGAAAGTGTGGGGAGCAAACAGGATTAGATACCCTGGTAGTCCACACCGTAAACGATGAATGCCAGACGTCGGGTAGCATGCTGCTCGGTGTCACACCTAACGGATTAAGCATTCCGCCTGGGGAGTACGGTCGCAAGATTAAAACTCAAAGGAATTGACGGGGGCCCGCACAAGCGGTGGAGCATGTGGTTTAATTCGAAGCAACGCGCAGAACCTTACCAACCCTTGACATGGATATCGAGATTTCTGGAGACAGAATTCATCAGTTCGGCTGGATATCACACAGGTGCTGCATGGCT
>OTU_770_13:Sponge5B:M00485:455:000000000-C2G9R:1:1119:15432:17188;size=13 root; Main genome; Bacteria; Bacteria (superkingdom); Proteobacteria superphylum; Proteobacteria; Alphaproteobacteria; Pelagibacterales
CTCGTAGGTGGTTAAAAAAGTTGATGGTGAAATCCCAAGGCTCAACCTTGGAACTGCCATCAAAACTTTTTAGCTAGAGTGTGATAGAGGTAAGTGGAATTTCTAGTGTAGAGGTGAAATTCGTAGATATTAGAAAGAACACCAAATGCGAAGGCAACTTACTGGGTCACTACTGACACTGAGGAGCGAAAGCATGGGTAGCGAAGAGGATTAGATACCCTCGTAGTCCATGCCGTAAACGATGTGTGCTAGACGTTGGAAATATATTTTTCAGTGTCGCAGCGAAAGCATTAAGCACACCGCCTGGGGAGTACGACCGCAAGGTTAAAACTCAAATGAATTGACGGGGACCCGCACAAGCAGTGGAGCATGTGGTTTAATTCGAAGATACGCGCAGAACCTTACCAACACTTGACATGTTCGTCGCGAGACTAAGAGATTAGTCTTTTCAGTTCGGCTGGACGAAACACAGGTGCTGCATGGCT
>OTU_248_51:Sponge1B:M00485:455:000000000-C2G9R:1:1101:3828:8991;size=51 root; Main genome; Bacteria; Bacteria (superkingdom); Proteobacteria superphylum; Proteobacteria; Alphaproteobacteria; Caulobacterales; Parvularculaceae; Marinicaulis
CGCGTAGGCGGCATTGTAAGTTGGGGGTGAAATCCCGGAGCTCAACTCCGGAACTGCCTCCAAAACTACAAAGCTAGAGGATGTGAGAGGATAGTGGAATTCCGAGTGTAGAGGTGAAATTCGTAGATATTCGGAAGAACACCAGTGGCGAAGGCGACTGTCTGGCACATTTCTGACGCTGAGGCGCGAAAGCGTGGGGAGCAAACAGGATTAGATACCCTGGTAGTCCACGCCGTAAACGATGAGGGCTAGTTGTCGGGCGGCATGCCGTTCGGTGACGCAGCTAACGCATTAAGCCCTCCGCCTGGGGAGTACGGTCGCAAGATTAAAACTCAAAGGAATTGACGGGGGCCCGCACAAGCGGTGGAGCATGTGGTTTAATTCGAAGCAACGCGAAGAACCTTACCAACCCTTGACATCGAGATCGCGCGGACCAGAGATGGACCGTTTCAGTTCGGCTGGATCTATGACAGGTGTTGCATGGTT
>OTU_1794_2:Sponge6B:M00485:455:000000000-C2G9R:1:2111:7164:12612;size=2 root; Main genome; Bacteria; Bacteria (superkingdom); Proteobacteria superphylum; Proteobacteria; Gammaproteobacteria; Diplorickettsiales; Diplorickettsiaceae
CGCGTAGGTGGTCATTTAAGTTTGATGTGAAATCCCTGGGCTTAACCTAGGAACTGCATTGAAAACTGGGTGACTTGAGTACTGTAGAGGGTAGTGGAATTTCCGGTGTAGCGGTGAAATGCGTAGAGATCGGAAGGAACACCAGTGGCGAAGGCGGCTACCTGGACAGATACTGACACTGAGGCGCGAGAGCGTGGGGAGCAAACAGGATTAGATACCCTGGTAGTCCACGCTGTAAACGATGAAAACTAGATGTTGTTAGGCATAGACCTATCAGTATCGAAGCTAACGCGATAAGTTTTCCGCCTGGGGAGTACGGTCGCAAGATTAAAACTCAAAGAAATTGACGGGGGCCCGCACAAGCGGTGGAGCATGTGGTTTAATTCGACGCAACGCGAAGAACCTTACCTACCCTTGACATCCTAAGAATTCTGCAGAGATGTGGAAGTGCCGAAAGGAACTTAGAGACAGGTGCTGCATGGCT
>OTU_1528_2:Sponge5B:M00485:455:000000000-C2G9R:1:2102:18978:20466;size=2 root; Main genome; Bacteria; Bacteria (superkingdom); PVC group (Planctobacteria); Verrucomicrobiota; Lentisphaeria; Victivallales; PRD18C08
TTCGTAGGGGGTTTTCTAAGTTTGATGTGAAATCCCGGGGCTTAACCCCGGAACTGCATTGAAAACTGGAAGACTAGAGTATCGGAGAGGAGAGCGGAATTCCTGGAGTAGCGGTGGAATGCGTAGATATCAGGAAGAACACCGATAGCGAAGGCAGCTCTCTGGACGATTACTGACCCTGAGGGACGAAAGCGTGGGTAGCGAACAGGATTAGATACCCTGGTAGTCCACGCCGTAAACGTTGTGTACTTGGTCTGGGGGGATTCAACCCCCTCCGGATCGTAGCTAACGCGTTAAGTACACCGCCTGGGGACTACGGCCGCAAGGCTAAAACTCAAAGGAATTGACGGGGGCCCGCACAAGCGGTGGAGCATGTGGCTTAATTCGAGGCAACGCGAAGAACCTTACCCGGATTTGACATATATATGACATCCATGGAAACATGGCCTTCCTTCGGGACATTTATACAGGTGCTGCATGGCT
>OTU_1201_6:Sponge5B:M00485:455:000000000-C2G9R:1:2104:12123:14103;size=6 root; Main genome; Bacteria; Bacteria (superkingdom); Proteobacteria superphylum; Proteobacteria; Gammaproteobacteria
CGCGTAGGCGGTTAGATTAGTCTGATGTGAAAGACCTGGGCTTAACCTGGGATGTGCATTGGAAACGGTCTAGCTAGAGTTTGAGAGAGGGAAGTGGAATTTCCGGTGTAGCGGTGAAATGCGTAGAGATCGGAAAGAACACTCGTGGCGAAGGCGACTTTCTGGCTCAAAACTGACGCTGAGGCGCGAAAGCGTGGGGAGCAAACAGGATTAGATACCCTGGTAGTCCACGCTGTAAACGATGAGAACTGGAGGTATGTTGGCGCAAGCCGATGTGTCTCTAAGCTAACGCACTAAGTTCTCCGCCTGGGGAGTACGGCCGCAAGGTTAAAACTCAAAGGAATTGACGGGGGCCCGCACAAGCGGTGGAGCATGTGGTTTAATTCGATGCAACGCGAAGAACCTTACCTACCCTTGACATCCTGTGGAGCTGCCAGAGATGGTGGCGTGCCGAAAGGAGCACAGAGACAGGTGCTGCATGGCT
>OTU_1356_4:Sponge2B:M00485:455:000000000-C2G9R:1:2103:5445:5658;size=4 root; Main genome; Bacteria; Bacteria (superkingdom); PVC group (Planctobacteria); Planctomycetota; Phycisphaerae; Phycisphaerales; Phycisphaeraceae
TACGTAGGCGGGCGTGCAGGCGTCTTGTGAAAGCCCTCGGCTCAACCGAGAAATTGCTCGACGAACCGCACGTCTTGAGGCAGGTAGGAGCTGTCGGAACGATAGGTGGAGTGGTGAAATGCGTTGATATCTATCGGAACGCCGAAGGAGAAATCAGGCAGCTGGGCCTGTCCTGACGCTGAGGTACGAAAGCGTGGGGAGCGAACGGGATTAGATACCCCGGTAGTCCACGCCGTAAACGATGTGCACTAGATCGAGGGGGTTTTGACGCCGCTCTCGGTCGAAGCGAAAGTGTTAAGTGCACCGCCTGGGGAGTACGGTCGCAAGGCTAAAACTCAAAGGAATTGACGGGGGCTCACACAAGCGGTGGAGCATGTGGCTTAATTCGAAGCAACGCGAAGAACCTTATCCTGGATTTGACATGCACGGATTAGCCTCTGGAAACAGAGGTAACGCGGCTTGCCGTGGAACGTGCACAGGTGCTGCATGGCT
>OTU_707_9:Sponge5B:M00485:455:000000000-C2G9R:1:2106:2650:11674;size=9 root; Main genome; Bacteria; Bacteria (superkingdom); Proteobacteria superphylum; Proteobacteria; Gammaproteobacteria; Coxiellales; Coxiellaceae; Coxiella
TACGTAGGCTGACATAAAAGTCAGATGTGAAATCCCTGGGCTCAACCTAGGAACTGCATTTGATACTATATGTCTAGAGTATGGTAGAGGGAAGTGGAATTTCCGGTGTAGCGGTGAAATGCATAGATATCGGAAGGAACATCAGTGGCGAAGGCGACTTCCTGGACCAATACTGACGCTGAGGTACGAAAGCATGGGTAGCAAACAGGATTAGATACCCTGGTAGTCCATGCCGTAAACGATGAGAACTAGGTGTTGGGTAGTTTACTACTTAGTGCCGCAGCTAACGCATTAAGTTCTCCGCCTGGGGAGTACGGCCGCAAGGCTAAAACTTAAAGGAATTGACGGGGGCCCGCACAAGCGGTGGAGCATGTGGTTTAATTCGATGCAACGCGAAAAACCTTACCTACCCTTGACATCCTTGGAATCTTTTAGAGATAGAAGAGTGCCTTCGGGAACCAAGTGACAGGTGCTGCATGGCT
>OTU_1345_2:Sponge1B:M00485:455:000000000-C2G9R:1:2113:8133:20197;size=2 root; Main genome; Bacteria; Bacteria (superkingdom); PVC group (Planctobacteria); Verrucomicrobiota; Chlamydiae; Chlamydiales
CGCGTAGGCGGCGAAGAAAGTCAGATGTGAAATTCCGGGGCTCAACCCCGGAGCTGCATTTGAAACTTCTTTGCTAGAGTTCAGTTAGGGAAAACGGAATTCCACGTGTAGCGGTGAAATGCGTAGATATGTGGAAGAACACCGGTGGTGAAGACGGTTTTCTGGGCTGACACTGACGCTGAGGCGCGAAAGCAAGGGGAGCAAACAGGATTAGATACCCTGGTAGTCCTTGCCTTAAACGATGCATACTAGGTGTAGGAGGGCTCAACCCCCTCTGTACCGGAGCTAACGCATTAAGTATGCCGCCTGGGGAGTACGCTCGCAAGGGTGAAACTCAAAAGAATTGACGGGGGCCCGCACAAGCAGTGGAGCATGTGGTTTAATTCGATGCAACGCGAAGAACCTTACCTGGGCTCGAAATGTAGAGGACGGTTACAGAGATGTAACTTCCCGCAAGGGTCTCTATATAGGTGCTGCATGGCT
>OTU_1605_2:Sponge5B:M00485:455:000000000-C2G9R:1:2112:15689:9243;size=2 root; Main genome; Bacteria; Bacteria (superkingdom); Proteobacteria superphylum; Proteobacteria; Gammaproteobacteria; Legionellales; Legionellaceae
TGCGTAGGTGGTTAGATAAGTTATCTGTCAAAGCCCTGGGCTTAACCTGGGAAGGCCAGATAAAACTGTATAACTGGAGTATGGGAGAGGGTAGTGGAATTTCCGGTGTAGCGGTGAAATGCGTAGAGATCGGAAGGAACACCAGTGGCGAAGGCGGCTACCTGGCCTGATACTGACACTGAAGCACGAAAGCGTGGGGAGCAAACAGGATTAGATACCCTGGTAGTCCACGCTGTAAACGATGTCAACTAGCTGTTGGTCATATGAATGTGATTAGTGGCGAAGCTAACGCGATAAGTTGACCGCCTGGGGAGTACGATCGCAAGATTAAAACTCAAAGGAATTGACGGGGGCCCGCACAAGCGGTGGAGCATGTGGTTTAATTCGATGCAACGCGAAGAACCTTACCTACCCTTGACATACAGTGGAGCAGATAGAGATATTTGTGTGCCTTCGGGAACACTGATACAGGTGCTGCATGGCT
>OTU_696_9:Sponge4B:M00485:455:000000000-C2G9R:1:2114:15683:17077;size=9 root; Main genome; Bacteria; Bacteria (superkingdom); Proteobacteria superphylum; Campylobacterota; Campylobacteria; Campylobacterales; Sulfurimonadaceae; Sulfurimonas
TGCGTAGGCGGTTTAGAAAGTCTGATGTGAAAGCCTATGGCTTAACCATAGAACTGCATTGGAAACTTCTAAACTAGAATACTGAAGGGGCAGATGGAATTAGTGGTGTAGGGGTAAAATCCGTAGATATCACTAGGAATACCGAAAGCGAAAGCGATCTGCTGGGAAGTTATTGACGCTGAGGCACGAAAGCGTGGGGAGCAAACGGGATTAGATACCCCGGTAGTCCACGCCCTAAACGATGAATGCTAGTCGTCGGAAAGCTTGTCTTTTCGGTGATGCAGTTAACACATTAAGCATTCCGCCTGGGGAGTACGGTCGCAAGATTAAAACTCAAAGGAATAGACGGGGACCCGCACAAGTGGTGGAGCATGTGGTTTAATTCGAAGATACGCGAAGAACCTTACCTAGCCTTGACATTGATAGAATCTGGTAGAGATACCGGAGTGCCTGCTTGCAGGAACTTGAAAACAGGTGCTGCACGGCT
>OTU_1214_3:Sponge5B:M00485:455:000000000-C2G9R:1:2109:21457:1253;size=3 root; Main genome; Bacteria; Bacteria (superkingdom); FCB group; Bacteroidota; Bacteroidia; Flavobacteriales; Flavobacteriaceae; Joostella
TCCGTAGGCGGGCTAATAAGTCAGGGGTGAAAGTTTGCAGCTCAACTGTAAAATTGCCTTTGATACTGTTAGTCTTGAATTAGTAGGAAGTGGTTAGAATAAGTAGTGTAGCGGTGAAATGCATAGATATTACTTAGAATACCGATTGCGAAGGCAGATCACTACTACTATATTGACGCTGATGGACGAAAGCGTGGGGAGCGAACAGGATTAGATACCCTGGTAGTCCACGCCGTAAACGATGGATACTAGCTGTTCGGTTTTCGGACTGAGTGGCTAAGCGAAAGTGATAAGTATCCCACCTGGGGAGTACGTTCGCAAGAATGAAACTCAAAGGAATTGACGGGGGCCCGCACAAGCGGTGGAGCATGTGGTTTAATTCGATGATACGCGAGGAACCTTACCAGGGCTTAAATGTAGTCTGACAGCTTTAGAGATAGAGTTTTCTTCGGACAGATTACAAGGTGCTGCATGGTT
>OTU_485_21:Sponge2B:M00485:455:000000000-C2G9R:1:2110:12769:10791;size=21 root; Main genome; Bacteria; Bacteria (superkingdom); Proteobacteria superphylum; Proteobacteria; Alphaproteobacteria; Tistrellales
CGCGTAGGCGGCTTTGGCAGTCGGATGTGAAAGCCCGGGGCTCAACTCCGGAGGTGCATCCGATACTCCAAGGCTGGAGGTCGGAAGAGGAGGGTGGAATACCCAGTGTAGAGGTGAAATTCGTAGATATTGGGTGGAACACCGGTGGCGAAAGCGGCTCTCTGGTCCGAACCTGACGCTGAGGCGCGAAAGCGTGGGGAGCAAACAGGATTAGATACCCTGGTAGTCCACGCCCTAAACGATGTGGGCTAGACGTCGGGGGGCTTGCCCTTCGGTGTCGGAGCTAACGTGTTAAGCCCACCGCCTGGGGAGTACGGCCGCAAGGTTAAAACTCAAAGGAATTGACGGGGGCCCGCACAAGCGGTGGAGCATGTGGTTTAATTCGACGCAACGCGCAGAACCTTACCAGCCCTTGACATGGTGGTTACGTCCCGGGGAGACCTGGGATTTCGGTTCGGCCGGACCATCACAGGTGCTGCATGGCT
>OTU_1294_3:Sponge6B:M00485:455:000000000-C2G9R:1:2109:19243:10788;size=3 root; Main genome; Bacteria; Bacteria (superkingdom); Proteobacteria superphylum; Proteobacteria; Gammaproteobacteria; Legionellales; Legionellaceae
TGCGTAGGTGGTTTGATAAGTTAAGTGTGAAATTCCCGGGCTTAACCTGGGGTGGTCATTTAAGACTGTCAGACTAGAGTATAGGAGAGGGTAGTGGAATTTCCGGTGTAGCGGTGAAATGCGTAGAGATCGGAAGGAACACCAGTGGCGAAGGCGGCTACCTGGCCAGATACTGACACTGAAGCACGAAAGCGTGGGGAGCAAACAGGATTAGATACCCTGGTAGTCCACGCTGTAAACGATGTCAACTAGCTGTTGGTCTTATGAATGAGATTAGTGGCGAAGCTAACGCGATAAGTTGACCGCCTGGGGAGTACGGTCGCAAGATTAAAACTCAAAGGAATTGACGGGGGCCCGCACAAGCGGTGGAGCATGTGGTTTAATTCGATGCAACGCGAAGAACCTTACCTACCCTTGACATACAGTGAATTTTGCAGAGATGTGGAAGTGCCTTCGGGAACACTGATACAGGTGCTGCATGGCT
>OTU_914_5:Sponge6B:M00485:455:000000000-C2G9R:1:2114:19393:11031;size=5 root; Main genome; Bacteria; Bacteria (superkingdom); FCB group; Bacteroidota; Bacteroidia; Chitinophagales; Saprospiraceae
TGCGTAGGCGGTTGCGTAAGTCAGAAGTGAAAGCTCACAGCTTAACTGTGGAATTGCTTTTGATACTGCGTGACTAGAATTAGGTTGAGGTTGGCGGAATGTGACATGTAGCGGTGAAATGCATAGATATGTCATAGAACACCAATTGCGAAGGCAGCTGACTGGACCTATATTGACGCTGAGGCACGAAAGCGTGGGGAGCGAACAGGATTAGATACCCTGGTAGTCCACGCCCTAAACGATGCTTACTCGATGTGTGAAATATTGCGCATCCAAGGGAAACCGTTAAGTAAGCCACCTGGGGAGTACGTTCGCAAGAATGAAACTCAAAGGAATTGACGGGGGTCCGCACAAGCGGTGGAGCATGTGGTTTAATTCGATGATACGCGAGGAACCTTACCTGGGCTCGAATGGATTTAGACAATTTCTGAAAGGAAATCTCTCTTCGGAGCTGAATTCAAGGTGCTGCATGGTT
>OTU_1573_2:Sponge5B:M00485:455:000000000-C2G9R:1:2109:17491:10430;size=2 root; Main genome; Bacteria; Bacteria (superkingdom); Proteobacteria superphylum; Proteobacteria; Gammaproteobacteria; Pseudomonadales; Halieaceae; Halioglobus
CGCGTAGGCGGTTGATTAAGTCGGATGTGAAAGCCCTGGGCTCAACCTGGGAACTGCATTCGATACTGGTCAACTAGAGTACGAGAGAGGGAGGTAGAATTTCACGTGTAGCGGTGAAATGCGTAGATATGTGGAGGAATACCGGTGGCGAAGGCGGCCTCCTGGCTCGATACTGACGCTGAGGTGCGAAAGCGTGGGGAGCAAACAGGATTAGATACCCTGGTAGTCCACGCCGTAAACGATGTCTACTAGCCGTTGGGGAACTTGATTCTTTAGTGGCGCAGCTAACGCACTAAGTAGACCGCCTGGGGAGTACGGCCGCAAGGTTAAAACTCAAATGAATTGACGGGGGCCCGCACAAGCGGTGGAGCATGTGGTTTAATTCGATGCAACGCGAAGAACCTTACCAGGTCTTGACATACAGCGAACTTTCCAGAGATGGATTGGTGCCTTCGGGAACGCTGATACAGGTGCTGCATGGCT
>OTU_323_38:Sponge2B:M00485:455:000000000-C2G9R:1:1101:27195:7933;size=38 root; Main genome; Bacteria; Bacteria (superkingdom); PVC group (Planctobacteria); Verrucomicrobiota; Chlamydiae; Chlamydiales; Simkaniaceae; Candidatus Rhabdochlamydia; Candidatus Rhabdochlamydia porcellionis
CGCGTAGGCGGGATTAAAAGTCAGATGTGAAATTCCGAAGCTCAACTTCGGAGCCGCATTTGAAACTGCAATTCTTGAGGGATGGCGGAGGAAACGGAATTCCACGTGTAGCGGTGAAATGCGTAGATATGTGGAAGAACACCTGTGGCGAAAGCGGTTTTCTAGCTTTTACCTGACGCTGAGGCGCGAGAGCAAGGGGAGCAAACAGGATTAGATACCCTGGTAGTCCTTGCCGTAAACGATGTATACTTGATGTAGTTAGGCTCAACCCTGGCTGTGTCGTAGCTAACGCGATAAGTATACCGCCTGAGGAGTACGCTCGCAAGGGTGAAACTCAAAAGAATTGACGGGGGCCCGCACAAGCAGTGGAGCATGTGGTTTAATTCGATGCAACGCGAAGAACCTTACCCAGGCTCGAAATGCAAAGGACAGCATCAGAGATGATGTGTTCCGAAAGGACCTTTGTATAGGTGCTGCATGGCT
>OTU_11_3452:Sponge5B:M00485:455:000000000-C2G9R:1:1102:21048:14163;size=3452 No hits
TGTATAGGCGGGACATGAGTTTTATGGGGTAATTGGAACTTTTATGTAGCGGTAGAATGCTTTTATATAAAATGGAACTCCAGAGGCGAAGGCGAATTACTAGTAAAACTAACGCTGTTACACGAAAGTGGGGGGAGCAAACTGGATTAGATACCCCGGTAGTCCTCACTGTAAACTATGAATATCAGATTGCGGAATAAAATAACGTGGTCGACGATAACTTAAGAGAATTCTGCCTGAAGAGTACGGTCGCAAGATTAAAATTCAAAAAATTTGGCGGTTCACTAAACCAATTAGAGGAGCGTGTAGTTTAATTCGATAATACGCGATTAACCTTACCAAAACTTGAGGTTGAAGAACTATATCCGGCATTGCATGGCC
>OTU_650_8:Sponge5B:M00485:455:000000000-C2G9R:1:2112:7750:18259;size=8 root; Main genome; Bacteria; Bacteria (superkingdom); FCB group; Bacteroidota; Bacteroidia; Cytophagales; Cyclobacteriaceae; Fabibacter
TGCGTAGGCGGATCTTTAAGTCAGTGGTGAAATCCTGCAGCTTAACTGTAGAACTGCCATTGATACTGGAGATCTTGAGTATACTAGAGGTAGGCGGAATTTATGGTGTAGCGGTGAAATGCATAGATACCATAAAGAACACCAATAGCGTAGGCAGCTTACTGGAGTATAACTGACGCTGAGGCACGAAAGCATGGGTAGCGAACAGGATTAGATACCCTGGTAGTCCATGCCGTAAACGATGATTACTCGATGTTGGCGATATACTGTCAGCGTCCAAGCGAAAGCGTTAAGTAATCCACCTGGGGAGTACGCTCGCAAGAGTGAAACTCAAAGGAATTGACGGGGGTCCGCACAAGCGGTGGAGCATGTGGTTTAATTCGATGATACGCGAGGAACCTTACCTGGGCTCGAATGGTACTGGAATTATACAGAAATGTATAAGTCTTCGGACTGGTATCAAGGTGCTGCATGGCT
>OTU_281_27:Sponge3B:M00485:455:000000000-C2G9R:1:2114:17111:4248;size=27 root; Main genome; Bacteria; Bacteria (superkingdom); Proteobacteria superphylum; Proteobacteria; Gammaproteobacteria
TGCGTAGGTGGTTGCGTAAGTCAGATGTGAAAGCCCTGGGCTTAACCTAGGAACTGCATTTGAAACTGTGTAGCTAGAGAGTGGTAGAGGGAAGTGGAATTTCCGGTGTAGCGGTGAAATGCGTAGATATCGGAAGGAACACCAGTGGCGAAGGCGACTTCCTGGACCATCACTGACACTGAGGCACGAAAGCGTGGGGAGCAAACAGGATTAGATACCCTGGTAGTCCACGCTGTAAACTATGAGAACTAGATGTTAGGTGGCATGACCACTTAGTATCGTAGCAAACGCGATAAGTTCTCCGCCTGGGGAGTACGGCCGCAAGGTTAAAACTCAAAGGAATTGACGGGGGCCCGCACAAGCGGTGGAGCATGTGGTTTAATTCGATGCAACGCGAAGAACCTTACCTACCTTTGAATCCACGGAATCTAGCAGAGATGCTGGAGTGCCTTCGGGAACCGTGAGACAGGTGCTGCATGGCT
>OTU_1722_2:Sponge6B:M00485:455:000000000-C2G9R:1:1116:19935:21657;size=2 root; Main genome; Bacteria; Bacteria (superkingdom); PVC group (Planctobacteria); Verrucomicrobiota; Omnitrophia; Omnitrophales
TGCGTAGGTGGCAGGCTAAGTCGAATGTGAAATACCTTGGCTCAACCAAGGAACTGCATTCGAAACTGACCTGCTTGAGCGACAGAGAGGAAAGTGGAATTCCCGGTGTAACAGTGAAATGTGTAGATATCGGGAGGAACACCAGTGGCGAAGGCGGCTTTCTGGCTGTCCGCTGACACTGATGCACGAGAGCAAGGGGAGCAAACAGGATTAGATACCCTGGTAGTCCTTGCCGTAAACGATGTACACTAGGTGTCGGGCCCTCTGGGTTCGGTGCCGCAGTTAACACATTAAGTGTACCACCTGGGGAGTACGGTCGCAAGACTGAAACTCAAAGGAATTGACGGGGACCCGCACAAGCGGTGGAGCATGTGGTTTAATACGACGCTACGCGTGGAACCTTACCAGGACTTGACATGTATTTGAAATCCTAGTGAAAGCTAGGGCCTGTCCTAAAGACACAGATACACAGGTGTTGCATGGCT
>OTU_1131_3:Sponge4B:M00485:455:000000000-C2G9R:1:1102:10329:9439;size=3 root; Main genome; Bacteria; Bacteria (superkingdom); Proteobacteria superphylum; Proteobacteria; Gammaproteobacteria; Coxiellales; Coxiellaceae; Coxiella
CTCGTAGGCGGGTGTTTAAGTCGATTGTGAAAGCCCCGGGCTTAACCTGGGAACTGCAGTCGATACTGGACACCTAGAGTATGGTAGAGGAAAGTGGAATTCCCGGTGTAGCGGTGAAATGCGTAGATATCGGGAGGAACACCAGTGGCGAAGGCGGCTTTCTGGACCAATACTGACGCTGAGGAGCGAAAGCGTGGGGAGCAAACAGGATTAGAGACCCTGGTAGTCCACGCCGTAAACGATGAGAACTAGGCGTTGGGAAGCTCAGCTTCTTAGTGCCGCAGCTAACGCGTTAAGTTCTCCGCCTGGGGAGTACGGCCGCAAGGCTAAAACTCAAAGGAATTGACGGGGGCCCGCACAAGCGGTGGAGCATGTGGTTTAATTCGATGCAACGCGAAGAACCTTACCTCCCCTTGACATCCCAGGAACCTTTCAGAGATGAGAGGGTGCCTTCGGGAACCTGGTGACAGGTGCTGCATGGCT
>OTU_121_232:Sponge5B:M00485:455:000000000-C2G9R:1:2114:7005:10379;size=232 root; Main genome; Bacteria; Bacteria (superkingdom); Proteobacteria superphylum; Proteobacteria; Gammaproteobacteria; Pseudomonadales; Thioglobaceae
TGCGTAGGCGGTTTATTAAGTCAGATGTGAAAGCCCCGGGCTTAACCTGGGAACTGCATTTGAAACTGGTCAACTAGAGTATGGTAGAGGAAAGTGGAATTTCTGGTGTAGCGGTGAAATGCGTAGATATCAGAAGGAACATCAATGGCGAAGGCAGCTTTCTGGACCAATACTGACGCTGAGGTACGAAAGCGTGGGTAGCAAACAGGATTAGATACCCTGGTAGTCCACGCCGTAAACGATGATAACTAGCCGTTGGGGGGATTTACCCTTTAGTGGCGAAGCTAACGCGTTAAGTTATCCGCCTGGGGAGTACGGCCGCAAGGTTAAAACTCAAAGGAATTGACGGGGACCCGCACAAGCGGTGGAGCATGTGGTTTAATTCGATGCAACGCGAAGAACCTTACCTGGTCTTGACATCCTGCGAACTTTCTAGAAATAGATTGGTGCCTTCGGGAACGCAGTGACAGGTGCTGCATGGCT
>OTU_355_22:Sponge5B:M00485:455:000000000-C2G9R:1:1102:17182:7012;size=22 root; Mitochondria; Eukaryota (Mitochondria)
TGAGTAGGCTGTAATCAAAGTTAATCATTAAATCTTAGTAGTAAGTACTAAATCAATTTTTAATAACAAGTTACTAGAGTAAAAGAGAGGATTGTAGAATTTCAAGTGGAGAAATAAAATTCGTAGATTTTTGAAGGAATATCGAAAGCGAAGGCAACAATCTGGCTTTATACTGACGCTGATTCACGAAAGCGTAGGTAGCAACCGGGATTAGAGACCCCGTTAGTCTACGCCGTAAACGATGAGTACTCATTTTTGGATAGAATATATTCAGAAATTTAGCTAACGCGTTAAGTACTCCGCCTGAGAAGTACAGTGGCAACACTGAAACTCAAAGGAATTGACGGGGATTTATACCATTCGTGGAACATGTCATTTAATTCGTAAATACACGCAAAACCTTACCAACTTTTGAATAATTTTGTATTCTAATGAAGAAATTTGTTATGTTAAAAATTACAGGTACTGCATGGCT
>OTU_1299_3:Sponge6B:M00485:455:000000000-C2G9R:1:2110:9225:19418;size=3 root; Main genome; Bacteria; Bacteria (superkingdom); Proteobacteria superphylum; Proteobacteria; Gammaproteobacteria; Legionellales
TGCGTAGGTTGTTGTGTAAGTTACATGTAAAAGCCCCGGGCTTAACCTGGGAAGGCCATGTAATACTGCGTAACTAGAGTATGGGAGAGGGTAGTGGAATTTCCGGTGTAGCGGTGAAATGCGTAGAGATCGGAAGGAACACTAGTGGCGAAGGCGGCTACCTGGCCTAATACTGACACTGAGGCACGAAAGCATGGGGAGCAAACAGGATTAGATACCCTGGTAGTCCATGCTGTAAACGATGTCAACTAGCTGTTGGTCATATAAAGATGATTAGTGGCGCAGCTAACGCGATAAGTTGACCGCCTGGGGAGTACGGTCGCAAGACTAAAACTCAAAGGAATTGACGGGGGCCCGCACAAGCGGTGGAGCATGTGGTTTAATTCGATGCAACGCGAAGAACCTTACCTACCCTTGACATACAGTGAATTTTGCAGAGATGCGAGAGTGCCGAAAGGAACGCTGATACAGGTGCTGCATGGCT
>OTU_1322_3:Sponge6B:M00485:455:000000000-C2G9R:1:2114:10889:17932;size=3 root; Main genome; Bacteria; Bacteria (superkingdom); Proteobacteria superphylum; Proteobacteria; Gammaproteobacteria; Legionellales; Legionellaceae
TGCGTAGGTGGTTTGATAAGTTATCTGTGAAATCCCTGGGCTTAACCTAGGAGGGTCAGATAAGACTATTAGACTAGAGTACAGTAGAGGGTAGTGGAATTTCCGGTGTAGCGGTGAAATGCGTAGAGATCGGAAGGAACACCAGTGGCGAAGGCGGCTACCTGGGCTGATACTGACACTGAGGCACGAAAGCGTGGGGAGCAAACAGGATTAGATACCCTGGTAGTCCACGCTGTAAACGATGTCAACTAGCTGTTGGTCATATGAATATGATGAGTGGCGCAGCAAACGCGATAAGTTGACCGCCTGGGGAGTACGGTCGCAAGATTAAAACTCAAAGGAATTGACGGGGGCCCGCACAAGCGGTGGAGCATGTGGTTTAATTCGATGCAACGCGAAGAACCTTACCTACCCTTGACATACAACGAGCTCTTTAGAGATAGAGAGGTGCCGAAAGGAACGTTGATACAGGTGCTGCATGGCT
>OTU_1427_2:Sponge4B:M00485:455:000000000-C2G9R:1:2112:5308:14108;size=2 root; Main genome; Bacteria; Bacteria (superkingdom); Acidobacteria superphylum; Acidobacteriota; Thermoanaerobaculia; Thermoanaerobaculales; Thermoanaerobaculaceae; Subgroup 10
CGCGTAGGCGGCCTGGTAGGTCAAAGGTGAAATCCCTCAGCTCAACTGAGGAACTGCCTTTGAAACCGCCTGGCTTGAGGCTGGGAGGGGGTAGTGGAATTCCCGGTGTAGCGGTGAAATGCGTAGATATCGGGAGGAACACCGGTGGCGAAGGCGGCTACCTGGACCAGTTCTGACGCTGAGGCGCGAAAGTGTGGGGAGCAAACAGGATTAGATACCCTGGTAGTCCACACTGTAAACGATGGGCACTCGGTGCCGCGGGTGTTGACCCCTGCGGTGCCTTAGCTAACGCGTTAAGTGCCCCGCCTGGGGAGTACGGTCGCAAGGCTGAAACTCAAAGGAATTGACGGGGGCCCGCACAAGCGGTGGAGCATGTGGTTTAATTCGATGCAACGCGAAGAACCTTACCTAGGCTTGAACTGTGGGAGACCATCCTGGAAATAGGATTTTCTCTTCGGAGACCCCCATAGAGGTGCTGCATGGCT
>OTU_1657_4:Sponge5B:M00485:455:000000000-C2G9R:1:2117:19774:7429;size=4 root; Main genome; Bacteria; Bacteria (superkingdom); PVC group (Planctobacteria); Verrucomicrobiota; Chlamydiae; Chlamydiales
TGCGTAGGCGGCAAGATAAGTCGGATGTGAAATTCCGGGGCTCAACCCCGGAGCTGCATTTGAAACTATCTAGCTAGAGTATAGTTAGGGTAAACGGAATTCCACGTGTAGCGGTGAAATGCGTAGATATGTGGAAGAACACCAGTGGTGAAGACGGTTTACTGGGCTATAACTGACGCTGAGGCACGAAAGCATGGGGAGCAAACAGGATTAGATACCCTGGTAGTCCATGCCTTAAACGATGTATACTAGGAGTAAGAGGGCTCAACCCCCCTTGTTCCGGAGCTAACGCATTAAGTATACCGCCTGGGGAGTACGCTCGCAAGGGTGAAACTCAAAAGAATTGACGGGGGCCCGCACAAGCAGTGGAGCATGTGGTTTAATTCGATGCAACGCGAAGAACCTTACCTGGGCTAGAAGTGTAGAGGACGATGTCAGAGATGACATTTCCCGAAAGGGTCTTTACATAGGTGCTGCATGGCT
>OTU_779_10:Sponge5B:M00485:455:000000000-C2G9R:1:2110:13516:21269;size=10 root; Main genome; Bacteria; Bacteria (superkingdom); Proteobacteria superphylum; Proteobacteria; Alphaproteobacteria; Pelagibacterales; Clade IV
AGCGTAGGCGGATTTGTAAGTTGGAGGTGAAATCCCAGGGCTTAACCCTGGAACTGCCTTCAAAACTACATTTCTTGAGTTTGGTAGAGGAGAGTGGAATTCCTAGTGTAGAGGTGAAATTCGTAGATATTAGGAGGAACACCAGTGGCGAAGGCGACTCTCTGGGCCAATACTGACGCTGAGGTTCGAAAGCGTGGGGAGCGAACGGGATTAGATACCCCGGTAGTCCACGCAGTAAACGATGAGTGCTAGATGTTGGGAACATTAGTTTTCAGTATCGCAGCTAACGCGTTAAGCACTCCGCCTGGGAAGTACGGCCGCAAGGCTAAAACTCAAATGAATTGACGGGGACCCGCACAAGCGGTGGATCATGTGGTTTAATTCGAAGCAACGCGAAGAACCTTACCGGCTCTTGACATACCAATCGCGGATCTAAGAGATTAGATCCTTCACTTCGGGTGGATTGGATACAGGTGCTGCATGGCT
>OTU_538_35:Sponge3B:M00485:455:000000000-C2G9R:1:1101:23002:7864;size=35 root; Main genome; Bacteria; Bacteria (superkingdom); PVC group (Planctobacteria); Planctomycetota; Planctomycetes; Pirellulales; Pirellulaceae; Blastopirellula
TGCGTAGGCGGGTTGGTAGGTCAGATGTGAAAGCCCACGGCTCAACCGTGGAATTGCGTTTGAAACCACTAGTCTTGAGGGGATCAGAGGAGAGCGGAACTGATGGTGGAGCGGTGAAATGCGTTGATATTATCAGGAACACCGGTGGCGAAAGCGGCTCTCTGGGATCCTTCTGACGCTGAGGCACGAAAGCTAGGGGAGCGAACGGGATTAGATACCCCGGTAGTCCTAGCTGTAAACGATCTGTACTAGTCCGTGGGGACTCCCACATCTTCTCGGACGTAGCGAAAGTGTTAAGTACAGCGCCTGGGGAGTATGGTCGCAAGGCTGAAACTCAAAGGAATTGACGGGGGCTCACACAAGCGGTGGAGGATGTGGCTTAATTCGAGGCTACGCGAAGAACCTTACCTAGACTTAACATGTTTGAGAATCTCTGTGAAAGCAGAGAGTGCCTTTCGGGGAACTCTTACGTAGGTGCTGCATGGCT
>OTU_871_5:Sponge5B:M00485:455:000000000-C2G9R:1:2105:11445:19390;size=5 root; Main genome; Bacteria; Bacteria (superkingdom); Terrabacteria; Parcubacteria
TCCGCAGGTGGTTTGGTAAGTTTGAAATTAAATCTATAGGCCCAACCTATATCATGTTTCGAAAACTGCCAGACTTGAGGAACAGAGAGGTAGATGGAATTCCCGGTGTAGTAGTGAAATGCGTTAATATCGGGAAGAACACCAATAGCGAAGGCAGTCTACTAGCTGTATCCTGACACTCAGGGACGAAAGCGTGGGGAGCGAATGGGATTAGATACCCCAGTAGTCCACGCTGTAAACGATGAATACTAGGCACTAGGAGATTCGACCCTTTTAGTGCCGAAGCTAACGCGTTAAGTATTCCGCCTGGGGAGTACGGTCGCAAGACTAAAACTCAAAGGAATTGACGGGGACCCGCACAAGCGGTGGAGCATGTGGTTTAATTCGACAATAAGCGAAGAACCTTACCGAGGCTTGACTTCATAGGAATCTTTAGGAAACTTTAGAGTGCCGCAAGGAACTTATGGATCAGGTGTTGCATGGCT
>OTU_1684_2:Sponge6B:M00485:455:000000000-C2G9R:1:1105:16930:7040;size=2 root; Main genome; Bacteria; Bacteria (superkingdom); Dependentiae superphylum; Dependentiae; Babeliae; Babeliales
TGTGTAGACGGCTTATTAAGTTATTTGTTAAATTCTTCGGCCTAACCGAAGCTCAGCAGATAAAACTGATAGGATAGAGGATGGAAGAGAGAAGTGGAATTCTCGGAGTAGCGGTAAAATGCGTAGATCTCGAGAGGAACACCGATGGCGAAGGCAGCTTCTTGGTCCATTCCTGACGTTGAGACACGAAAGCGTGGGGAGCAAACAGGATTAGATACCCTGGTAGTCCACGCCGTAAACGATGATCACTAGACGTTAGTTTTGTTTTTACGAAATTAGTGTCGTAGTTAACGCGATAAGTGATCCGCCTGGGGAGTACGGTCGCAAGACTAAAACTCAAAGGAATTGACGGGGGCCCGCACAAGCGGTGGAACATGTGGTTCAATTCGATACTACGCGAGGAACCTTACCTAGACTTGACATGTTTTTGACAACTGTAGAAATACGGCTTTCTGGACTTCGGTTCAGACAATTGCACAGGTGCTGCATGGCT
>OTU_1303_3:Sponge6B:M00485:455:000000000-C2G9R:1:2111:8376:8752;size=3 root; Main genome; Bacteria; Bacteria (superkingdom); PVC group (Planctobacteria); Verrucomicrobiota; Kiritimatiellae; WCHB1-41
TGCGTAGGCGGCATTGTGTGTCGGATGTGAAATCTCACGGCTTAACCGTGGAACTGCATCCGAAACTACAAAGCTAGAGTATTGGAGAGGTAAGTGGAATTCTTGGTGTAGCGGTGAAATGCGTAGATATCAAGAGGAACACCGGTGGCGAAAGCGACTTACTGGACAAATACTGACGCTGAGGCACGAAAGCTAGGGGAGCAAAAAGGATTAGATACCCTTGTAGTCCTAGCCGTAAACGTTGTGTACTTGGTGTGCGGGGAATTATCCCCCTGCGTGCCGGAGCTAACGCGTTAAGTACACCGCCTGGGGAGTACGGTCGCAAGATTAAAACTCAAAGGAATTGACGGGGGCCCGCACAAGCGGTGGAGCATGTGGCTTAATTCGATGCAACGCGAAGAACCTTACCAGGGCTTGACATGCCCGTCGTATTCTACAGAAACGTAGAAGTCAGTTCGGCTGGACGGTGCACAGGTGCTGCATGGCT
>OTU_1770_2:Sponge6B:M00485:455:000000000-C2G9R:1:2108:14117:20292;size=2 root; Main genome; Bacteria; Bacteria (superkingdom); Proteobacteria superphylum; Proteobacteria; Gammaproteobacteria; Diplorickettsiales; Diplorickettsiaceae
CGCGTAGGCGGTTATTTAAGTTTGATGTGAAATCCCTGGGCTTAACCTAGGAACTGCATTGAAAACTGGGTAACTGGAGTACTGTAGAGGGTAGTGGAATTTCCGGTGTAGCGGTGAAATGCGTAGAGATCGGAAGGAACACCAGTGGCGAAGGCGGCTACCTGGACAGATACTGACGCTGAGGCGCGAGAGCGTGGGGAGCAAACAGGATTAGATACCCTGGTAGTCCACGCTGTAAACGATGAAAACTAGATGTTGGTCGGCTAAGACCGATCAGTATCGCAGCTAACGCGATAAGTTTTCCGCCTGGGGAGTACGGTCGCAAGATTAAAACTCAAAGAAATTGACGGGGGCCCGCACAAGCGGTGGAGCATGTGGTTTAATTCGATGCAACGCGAAGAACCTTACCTACCCTTGACATCCTACGAAGACTGCAGAGATGCGGTTGTGCCGAAAGGAACGTAGAGACAGGTGCTGCATGGCT
>OTU_626_8:Sponge3B:M00485:455:000000000-C2G9R:1:2111:23392:15630;size=8 root; Main genome; Bacteria; Bacteria (superkingdom); Spirochaetes superphylum; Spirochaetota; Leptospirae
TATGTAGGCGGAATAGTAAGTTGGATGTGAAATCTCAGGGCTCAACCCTGAGCGTGCATTCAAAACTACTTTTCTAGAGTTACGGAGGGGCAAGTGGAATTCTCGGTGTAGCGGTGAAATGCGTAGATATCGAGAGGAACACCAATGGCGAAAGCAACTTGCTGGACGATAACTGACGCTGATGTACGAAAGCGTGGGTATCAAACAGGATTAGATACCCTGGTAGTCCACGCCTTAAACGTTGTCGACCAAACTTCGGGAGTTCAACTTTCTCGGAGTTCAACCTAACGGAATAAGTCGACCGCCTGGGAACTATACTCGCAAGAGTGAAACTCAAAGGAATTGACGGGGGCCCGCACAAGTGGTGGAGCATGTGGTTTAATTCGATGATACGCGAAAAACCTTACCTGGACTTGACATATAGACGATTGGTGTAGAGATATATCTTCCGCAAGGCGGCTATACAGGTGCTGCATGGTT
>OTU_72_470:Sponge3B:M00485:455:000000000-C2G9R:1:2115:4864:16714;size=470 root; Main genome; Bacteria; Bacteria (superkingdom); FCB group; Bacteroidota; Bacteroidia; Flavobacteriales; Flavobacteriaceae; Aurantivirga
TCCGCAGGCGGTCAATTAAGTCAGAGGTGAAATCCCATAGCTTAACTATGGAACTGCCTTTGATACTGGTTGACTTGAGTTATACGGAAGTAGATAGAATAAGTAGTGTAGCGGTGAAATGCATAGATATTACTTAGAATACCGATTGCGAAGGCAGTCTACTACGTATATACTGACGCTCATGGACGAAAGCGTGGGGAGCGAACAGGATTAGATACCCTGGTAGTCCACGCCGTAAACGATGGACACTAGTTGTTGGAATTATTCAGTGACTAAGCGAAAGTGATAAGTGTCCCACCTGGGGAGTACGATCGCAAGATTGAAACTCAAAGGAATTGACGGGGGCCCGCACAAGCGGTGGAGCATGTGGTTTAATTCGATGATACGCGAGGAACCTTACCAGGGCTTAAATGTAAGATGCATTAGTTAGAGATAGCTATTTCTTCGGACTTCTTACAAGGTGCTGCATGGTT
>OTU_1366_2:Sponge2B:M00485:455:000000000-C2G9R:1:2114:11636:5234;size=2 root; Main genome; Bacteria; Bacteria (superkingdom); FCB group; Bacteroidota; Bacteroidia; Flavobacteriales; Flavobacteriaceae; Gilvibacter
TCCGTAGGCGGATGATTAAGTCAGAGGTGAAAGTCTGTAGCTCAACTATAGAATTGCCTTTGATACTGGTTGTCTTGAATTACTGTGAAGTGGTTAGAATAAGTAGTGTAGCGGTGAAATGCATAGATATTACTTAGAATACCAATTGCGAAGGCAGATCACTAACAGTATATTGACGCTGATGGACGAAAGCGTGGGGAGCGAACAGGATTAGATACCCTGGTAGTCCACGCCGTAAACGATGGATACTAGCTGTTCGGACTTCGGTCTGAGTGGCTAAGCGAAAGTGATAAGTATCCCACCTGGGGAGTACGTTCGCAAGAATGAAACTCAAAGGAATTGACGGGGGCCCGCACAAGCGGTGGAGCATGTGGTTTAATTCGATGATACGCGAGGAACCTTACCAGGGCTTAAATGTAGTGGGACAGGTCTAGAAATAGACCCTTCTTCGGACTCATTACAAGGTGCTGCATGGTT
>OTU_1153_3:Sponge5B:M00485:455:000000000-C2G9R:1:1101:7751:11649;size=3 root; Main genome; Bacteria; Bacteria (superkingdom); FCB group; Bacteroidota; Bacteroidia; Flavobacteriales; Flavobacteriaceae; Muriicola
TCCGCAGGCGGGCAATTAAGTCAGGGGTGAAATGGTGCGGCTCAACCGTAGCACTGCCCTTGATACTGGTTGTCTTGAGTCATAGTGAAGTGGCCGGAATATGTAGTGTAGCGGTGAAATGCATAGATATTACATAGAACACCGATTGCGAAGGCAGGTCACTAACTATGTACTGACGCTGATGGACGAAAGCGTGGGGAGCGAACGGGATTAGATACCCCGGTAGTCCACGCCGTAAACGATGGATACTAGCTGTCGGGACTTCGGTCTCGGCGGCCAAGCGAAAGTGATAAGTATCCCACCTGGGGAGTACGTTCGCAAGAATGAAACTCAAAGGAATTGACGGGGGCCCGCACAAGCGGTGGAGCATGTGGTTTAATTCGATGATACGCGAGGAACCTTACCAGGGCTTAAATGCAGAATGACAGGACCAGAGACGGTTTTTTCTTCGGACATTTTGCAAGGTGCTGCATGGTT
>OTU_1614_2:Sponge5B:M00485:455:000000000-C2G9R:1:2112:8121:5993;size=2 root; Chloroplast; Eukaryota (Chloroplast); Monoraphidium (Chloroplast); Monoraphidium neglectum (Chloroplast)
TCTGTAGGTGGTTTTGAAAGTCTACTGTTAAATCCCAGAGCTCAACTTTGGTCCGGCAGTAGAGAACTTCAGAGCTAGAGTATGGTAGGGGTAGAGGGAATTCCTTGTGGAGCGGTGAAATGCACAGAGATAAGGAAGAACACCAGTGGCGAAGGCGCTCTACTGGGCCATGACTGACACTGAGAGACGATAGCTGGGGGAGCGAATAGGATTAGATACCCTAGTAGTCCCAGCCGTAAACGATGGACACTAAGTGCTGTTTGAAGCAGTGCTGTAGCTAACGCGTTAAGTGTCCCGCCTGGGAAGTATGCTCGCAAGAGTGAAACTCAAAGGAATTGACGGGGGCCCGCACAAGCGGTGGATTATGTGGTTTAATTCGATGCAACGCGAAGAACCTTACCAGGGATTGACATACTGAGAACTTTCAAGAGATTGATTGGTGCCTGAAAAGGAACTCAGCTACAGGTGGTGCATGGCT
>OTU_1235_9:Sponge5B:M00485:455:000000000-C2G9R:1:2113:7183:9031;size=9 root; Main genome; Bacteria; Bacteria (superkingdom); PVC group (Planctobacteria); Verrucomicrobiota; Lentisphaeria; Victivallales; BD2-3
TCCGCAGGGGGTCCGCCAAGTCTGATGTGAAATCCCGTGGCTCAACCACGGAACTGCATTGGAAACTAGCAGACTAGAGTATTGGAGAGGTAAGTGGAATTTCTGGTGGAGCGGTGGAATGCGTAGATATCAGAAAGAACACCGAGAGCGAAGGCAGCTTACTGGACAATTACTGACCCTCAGGGACGAAAGCATGGGTAGCAAACAGGATTAGATACCCTGGTAGTCCATGCCGTAAACGTTGTATACTAGATGTGGGAGGATTAAGCCCCTTCCGTGTCCAAGCTAACGCGATAAGTATACCGCCTGGGGACTACGGCCGCAAGGCTAAAACTCAAAGGAATTGACGGGGACCCGCACAAGCGGTGGAGCATGTGGCTTAATTCGAGGCAACGCGAAGAACCTTACCTGGGTTTGACATATTTCTGACCGCCCTAGAGATAGGGCTTTCCTTCGGGACAGAATTACAGGTGCTGCATGGCT
>OTU_818_11:Sponge2B:M00485:455:000000000-C2G9R:1:2104:9178:3905;size=11 root; Main genome; Bacteria; Bacteria (superkingdom); PVC group (Planctobacteria); Planctomycetota; Planctomycetes; Planctomycetales; Rubinisphaeraceae
TACGTAGGCGGTTTATCAAGTCAGGTGTGAAATGCCTGAGCTCAACTGAGGCACTGCGCTTGAAACTGATAAACTAGAGTATTCCAGGGGTGTGCGGAACTGCCAGTGGAGCGGTGAAATGCGTTGATATTGGCAGGAACACCGGAGGCGAAGGCGGCACACTGGGGGATAACTGACGCTGAGGTACGAAAGCCAGGGTAGCGAACGGGATTAGATACCCCGGTAGTCCTGGCTGTAAACGATGAGCACTGGGCGAGAGGAAGTTCGCTTCTTTTTGCCGTAGCGAAAGCATTAAGTGCTCCGCCTGGGGAGTATGGTCGCAAGGCTGAAACTCAAAGGAATTGACGGGGGCTCACACAAGCGGTGGATGATGTGGCTTAATTCGAGGCAACGCGAAGAACCTTATCCTGGACTTGACATGCTTGGATGGCTCGCCCGAAAGGGATGAGTCTGCCTTCGGGTGAAACTTGCACAGGTGCTGCATGGCT
>OTU_20_2740:Sponge1B:M00485:455:000000000-C2G9R:1:1101:23421:5341;size=2740 root; Main genome; Bacteria; Bacteria (superkingdom); Proteobacteria superphylum; Proteobacteria; Gammaproteobacteria; Pseudomonadales; Thioglobaceae
TGCGTAGGTGGTTTGTTAAGTCAGATGTGAAAGCCCCGGGCTCAACCTGGGAACTGCATTTGAAACTGGCAAACTAGAGTATAGGAGAGGAAAGTGGAATTTCAGGTGTAGCGGTGAAATGCGTAGATATCTGAAGGAACATCAATGGCGAAGGCAGCTTTCTGGACTAATACTGACACTGAGGTACGAAAGCGTGGGTAGCAAACAGGATTAGATACCCTGGTAGTCCACGCCGTAAACGATGACAACTAGCCGTTGGGAGGGTTTACCTCTTAGTGGCGAAGCTAACGCGTTAAGTTGTCCGCCTGGGGAGTACGGCCGCAAGGTTAAAACTCAAAGGAATTGACGGGGACCCGCACAAGCGGTGGAGCATGTGGTTTAATTCGATGCAACGCGAAGAACCTTACCTGGTCTTGACATACACGGAACTTTCCAGAGATGGATTGGTGCCTTCGGGAACCGTGATACAGGTGCTGCATGGCT
>OTU_683_7:Sponge4B:M00485:455:000000000-C2G9R:1:1102:17506:12484;size=7 root; Main genome; Bacteria; Bacteria (superkingdom); Proteobacteria superphylum; Proteobacteria; Gammaproteobacteria
TGCGTAGGCGGATGCGTAAGTCAGTTGTGAAAGGCCCGGGCTCAACCTGGGAACTGCAATTGAAACTGCGTATCTAGAGTAGAGTAGAGGGGAGCGGAATTTCCGGTGTAGCGGTGAAATGCGTAGATATCGGAAGGAACACCAGTGGCGAAGGCGGCTCTCTGGGCTCAAACTGACGCTGAGGCACGAAAGCGTGGGTAGCGAACAGGATTAGATACCCTGGTAGTCCACGCTGTAAACGATGAGTACTAGCTGTTGGTGGGCATGACCTATCGGTAGCGTAGCAAACGCACTAAGTACTCCGCCTGGGGACTACGGCCGCAAGGCTAAAACTCAAAGGAATTGACGGGGGCCCGCACAAGCGGTGGAGCATGTGGTTTAATTCGATGCAACGCGAAGAACCTTACCTACCCTTGACATCCGCAGAAGGCTTTAGAGATAGAGCTGTGCCTTCGGGAACTGCGTGACAGGTGCTGCATGGCT
>OTU_1494_2:Sponge5B:M00485:455:000000000-C2G9R:1:1114:12990:16406;size=2 root; Main genome; Bacteria; Bacteria (superkingdom); Proteobacteria superphylum; Proteobacteria; Gammaproteobacteria; Diplorickettsiales
TGTGTAGGTGGATATTTAAGTGAGATGTGAAATCCCCGGGCTTAACCTGGGAACTGCATCTTATACTGGGTATCTGGAGTATGGTAGAGGGTAGTGGAATTTCCGGTGTAGCGGTGAAATGCGTAGATATCGGAAGGAACATCAGTGGCGAAGGCGGCTACCTGGACTAATACTGACACTGAGGCACGAAAGCGTGGGGAGCAAACAGGATTAGATACCCTGGTAGTCCACGCTGTAAACGATGACAACTAGATGATGGTAGGCTTGACCTATTAGTATCGAAGCTAACGCGATAAGTTGTCCGCCTGGGGAGTACGGTCGCAAGATTAAAACTCAAAGGAATTGACGGGGGCCCGCACAAGCGGTGGAGCATGTGGTTTAATTCGATGCAACGCGAAGAACCTTACCTACCCTTGACATCCCACGAATCCTGTAGAGATACGGGAGTGCCGAAAGGAACGTGGAGACAGGTGCTGCATGGCT
>OTU_1368_2:Sponge3B:M00485:455:000000000-C2G9R:1:1101:8939:10296;size=2 No hits
TGTGTAAGTGATCGAGGTGTAGGAGGGAGCAAACGGAATTTTTATGTAGCGGTAGAATGCTTTCATATAAATAAGAACACCATAGGCGAAGGCGGTTTGTTACTAACTACAGACGCGGAAACACGAAAGTGAGGGGAGCAAATAGGATTAGATACCCTAGTAGTCCTTACTGTAAATTACGAGTAAGAGATCCCCCCAGTCAAgggggggggTCGCAGATAACTCGAGATACTTCTGCCTGAAGAGTACGATCGCAAGATTAAAATTCAAAAAAATTGGCGGTTCACTAATCCAATTAGAGGAGCGTGTGGTTTAATTCGATAATCCGCGATTAACCTTACCAAAACTAGAAACCAAACAGGTATTGCATGGCC
>OTU_900_5:Sponge6B:M00485:455:000000000-C2G9R:1:2103:8575:8099;size=5 root; Main genome; Bacteria; Bacteria (superkingdom); Dependentiae superphylum; Dependentiae; Babeliae; Babeliales; UBA12409
TGCGTAGGCGGCTTATTAAGTCAACTGTTAAATTTCTCAGCTTAACTGAGAGTGTGCGGTAGAAACTGGTAAGCTTGAGGATGGAAGAGAGAAGTAGAATTCTCGGAGTAGCGGTAAAATGCGTAGATCTCGAGAGGAACACCGATGGCGAAGGCAGCTTCTTGGTCCATTTCTGACGCTGAGGCACGAAAGCGTGGGGAGCAAACAGGATTAGATACCCTGGTAGTCCACGCTGTAAACGATGATCACTAGACGTTAGTCACGCTTGCGTGATTAGTGTCGCAGCTAACGCGTTAAGTGATCCGCCTGGGGAGTACGGTCGCAAGATTAAAACTCAAAGGAATTGACGGGGGTCCGCACAAGCGGTGGAACATGTGGTTTAATTCGACACTACGCGAGGAACCTTACCTAGGCTTGACATGCACATGACAGCTCTAGAAACAGAGTCTTCCAAGCGAAAGTTTGGACGTGTGCACAGGTGCTGCATGGCT
>OTU_952_6:Sponge3B:M00485:455:000000000-C2G9R:1:2117:10738:7627;size=6 root; Main genome; Bacteria; Bacteria (superkingdom); Proteobacteria superphylum; Proteobacteria; Gammaproteobacteria
CGCGTAGGCGGTTTGTTAAGTCAGTTGTGAAATCCCAGGGCTCAACCTTGGAACTGCAATTGATACTGGCCGACTCGAGTCGAAGAGAGGGAAGCGGAATTTCCGGTGTAGCGGTGAAATGCGTAGATATCGGAAGGAACACCCGTGGCGAAGGCGGCTTCCTGGCTTCAGACTGACGCTGAGGCGCGAAAGCGTGGGTAGCGAACAGGATTAGATACCCTGGTAGTCCACGCCGTAAACGATGAGTACTAGCTGTTGGTTGAATACGTTCAATCAGTAGCGGAGCTAACGCAATAAGTACTCCGCCTGGGGATTACGGCCGCAAGGCTAAAACTCAAAGAAATTGACGGGGGCCCGCACAAGCGGTGGAGCATGTGGTTTAATTCGATGCAACGCGAAAAACCTTACCTACCCTTGACATCCTGGAAATCCTGTAGAGATACGGGAGTACCTTCGGGGATCCAGAGACAGGTGCTGCATGGCT
>OTU_1721_2:Sponge6B:M00485:455:000000000-C2G9R:1:1116:10201:12865;size=2 root; Main genome; Bacteria; Bacteria (superkingdom); Proteobacteria superphylum; Proteobacteria; Alphaproteobacteria; Micavibrionales
TACGTAGGCGGTTTTGCAAGTTAGGCGTGAAAGCCCAGGGCTCAACCTTGGAATTGCGTTTAAAACTGCAGAACTAGAATCTCGGAGAGGATAGCGGAATTTCCAGTGTAGAGGTGAAATTCGTAGATATTGGAAGGAACACCAGTTGCGTAGGCGGCTATCTGGACGAGTATTGACGCTGAGGTACGAAAGCGTGGGGAGCAAACAGGATTAGATACCCTGGTAGTCCACGCCGTAAACGATGTATGTTATCTGTCGGGATTTAATCTCGGTGGCGAAGCTAACGCGATAAACATACCGCCTGGGGAGTACGGCCGCAAGGTTAAAACTCAAAGGAATTGACGGGGACCCGCACAAGCGGTGGAGCATGTGGTTTAATTCGAAGCAACGCGCAGAACCTTACCAGCCCTTGACATCTTGGTCGGGAGGAGTAGAGATACACCTCTTCATTTAGTTGGACCAATGACAGGTGCTGCATGGCT
>OTU_1310_3:Sponge6B:M00485:455:000000000-C2G9R:1:2112:9207:15119;size=3 root; Main genome; Bacteria; Bacteria (superkingdom); PVC group (Planctobacteria); Verrucomicrobiota; Lentisphaeria; Victivallales; PRD18C08
TTCGTAGGGGGTATCCTAAGTTTGATGTGAAATCCCGAGGCTTAACCTCGGAACTGCATTGAAAACTGGGAAACTAGAGTATCGGAGAGGAAAGCGGAATTCCTGGAGTAGCGGTGGAATGCGTAGATATCAGGAAGAACATCGATAGCGAAGGCAGCTTTCTGGACGATAACTGACCCTGAGGGACGAAAGCGTGGGTAGCGAACAGGATTAGATACCCTGGTAGTCCACGCCGTAAACGTTGTGTACTTGGTCTGGGGGGATTCAACCCCTTCCGGATCGTAGCTAACGTGTTAAGTACACCGCCTGGGGACTACGGCCGCAAGGCTAAAACTCAAAGGAATTGACGGGGGCCCGCACAAGCGGTGGAGCATGTGGCTTAATTCGAGGCAACGCGAAGAACCTTACCCGGGTTTGACATATAGATGCCGTTCGATGAAAGTCGAATTTCCTTCGGGACATTTATACAGGTGCTGCATGGCT
>OTU_96_141:Sponge5B:M00485:455:000000000-C2G9R:1:1102:23112:6462;size=141 root; Main genome; Bacteria; Bacteria (superkingdom); FCB group; Bacteroidota; Bacteroidia; Flavobacteriales; NS9 marine group
TCCGTAGGCGGGAAAATAAGTCAGTGGTGAAAGCCTACAGCTCAACTGTAGAACTGCCATTGATACTGTTTTTCTTGAATTTATATGAAGTGGGCGGAATGCGTCATGTAGCGGTGAAATGCACAGATATGACGCAGAACACCAATTGCGAAGGCAGCTCACTAATGTAATATTGACGCTGAGGGACGAAAGCATGGGGAGCGAACAGGATTAGATACCCTGGTAGTCCATGCCGTAAACGATGATTACTCGGTATTAGTTTGACTAGTGCCTAAGCGAAAGTGATAAGTAATCCACCTGGGGAGTACGCTCGCAAGAGTGAAACTCAAAGGAATTGACGGGGGCCCGCACAAGCGGTGGAGCATGTGGTTTAATTCGATGATACGCGAGGAACCTTACCTGGGCTTAAATGTGACCGGACAAGCTGTGAAAACAGCCTTTCTTCGGACTGGTCTCAAGGTGCTGCATGGTT
>OTU_196_102:Sponge1B:M00485:455:000000000-C2G9R:1:2112:12068:7214;size=102 root; Main genome; Bacteria; Bacteria (superkingdom); PVC group (Planctobacteria); Verrucomicrobiota; Chlamydiae; Chlamydiales
CGCGTAGGCGGAATTGTAAGTCAGATGTGAAATATCGAGGCTCAACCTCGATGCTGCATTTGAAACTACAAATCTTGAGGATAGACGGAGAAAACGGAATTCCACGTGTAGCGGTGAAATGCGTGGATATGTGGAAGAACACCTGTGGCGAAAGCGGTTTTCTAGTTTATTCCTGACGCTGAGGCGCGAGAGCAAGGGGAGCAAACAGGATTAGATACCCTGGTAGTCCTTGCCGTAAACGATGTATACTTGATGTAGTTGGACTCAACCCCGACTGTGTCGTAGCTAACGCGATAAGTATACCGCCTGAGGAGTACGCTCGCAAGGGTGAAACTCAAAAGAATTGACGGGGGCCCGCACAAGCAGTGGAGCATGGGGTTTAATTCGATGCAACGCGCAGAACCTTACCCAGGCTCGAAGTGTAGTGGACAACTCCTGAAAGGGAGCTTCTCGTAAGAGTCGCTATATAGGTGCTGCATGGCT
>OTU_22_1549:Sponge1B:M00485:455:000000000-C2G9R:1:1101:6489:2745;size=1549 root; Chloroplast; Eukaryota (Chloroplast)
TTTGTAGGTGGTTTAGTAAGTCTATTGTTAAAGCTTGAAGCTCAACTTCAAAAATGTAATAGAAACTACTAGACTTGAGGATAGTAGGGGTAAAGGGAATTTCCAGTGGAGCGGTGAAATGCGTAGAGATTGGGAGGACCACCGATGGCGAAGGCACTTTACTGGGCTATCACTGACACTAAGAGACGAAAGCTAGGGTAGCGAATGGGATTAGATACCCCAGTAGTCCTAGCTGTAAACGATGGATACTAGATGTTGTGTGTATCGATCCATGCAGTATCGTAGCTAACGCGTTAAGTATCCCGCCTGGGAACTATGCTCGCAAGAGTGAAACTCAAAGGAATTGACGGGGACCCGCACAAGCGGTGGAGCATGTGGTTTAATTCGATGCAACGCGAAGAACCTTACCAGGGTTTGACATTATGTAAATCTATTCGAAAGAATGGAGTGCCTTCGGGAATACATAAACAGGTGGTGCATGGCT
>OTU_972_4:Sponge5B:M00485:455:000000000-C2G9R:1:1102:15626:21744;size=4 root; Mitochondria; Eukaryota (Mitochondria)
[truncated: 865,157 more chars]
