# Supplementary material for: Genomic diversity and biosynthetic capabilities of sponge-associated chlamydiae
Source: ISME J. 2022 Aug 30;16(12):2725–40. doi: 10.1038/s41396-022-01305-9 (PMC9666466; doi:10.1038/s41396-022-01305-9)
Supplement: Supplementary file 4 — Data S3 [file 41396_2022_1305_MOESM4_ESM.xlsx]

## Sheet: Data S3 Overview
	Data S3 Overview
	Data S3A: Sponge microbiome SSU rRNA gene amplicon OTU relative abundances and taxonomy.
	Data S3B: Sponge microbiome SSU rRNA gene amplicon OTU read counts and taxonomy.
	Data S3C: Sponge microbiome relative abundances of key phyla and classes.

## Sheet: Data S3A - OTU rel. abun.
	P_S1	P_S2	P_S3	O_S4	O_S5	X_S6	Taxonomy	OTU name
TOTAL % Chlamydiae	5.33606	3.27041	0.79781	18.7455	0.310221	0.344592
OTU_10_11789	0.0166894	0.0102901	0.000570791	0.212881	0.0159187	0.0071066	root; Main genome; Bacteria; Bacteria (superkingdom); Proteobacteria superphylum; Proteobacteria; Gammaproteobacteria; Legionellales; Legionellaceae	OTU_10_11789:Sponge1B:M00485:455:000000000-C2G9R:1:1101:25280:8531;size=11789
OTU_6_5108	0.0210438	0.0178439	0	0.0772615	1.1322e-05	0	root; Main genome; Bacteria; Bacteria (superkingdom); PVC group (Planctobacteria); Verrucomicrobiota; Chlamydiae; Chlamydiales	OTU_6_5108:Sponge1B:M00485:455:000000000-C2G9R:1:1101:14658:5531;size=5108
OTU_1_4028	0	0	2.5945e-05	0.0534816	0.0239912	9.76181e-06	No hits	OTU_1_4028:Sponge3B:M00485:455:000000000-C2G9R:1:1104:10026:3312;size=4028
OTU_20_2740	0.00672129	0.00350765	0.000843214	0.0517896	0.00189077	0.00485162	root; Main genome; Bacteria; Bacteria (superkingdom); Proteobacteria superphylum; Proteobacteria; Gammaproteobacteria; Pseudomonadales; Thioglobaceae	OTU_20_2740:Sponge1B:M00485:455:000000000-C2G9R:1:1101:23421:5341;size=2740
OTU_12_2241	0.00961918	0.00585093	0	0.0417916	0	0	root; Main genome; Bacteria; Bacteria (superkingdom); PVC group (Planctobacteria); Verrucomicrobiota; Chlamydiae	OTU_12_2241:Sponge1B:M00485:455:000000000-C2G9R:1:1101:11448:6630;size=2241
OTU_30_1597	0.00612957	0.00666599	0	0.0324397	0	0	root; Main genome; Bacteria; Bacteria (superkingdom); Proteobacteria superphylum; Proteobacteria; Gammaproteobacteria; Legionellales; Legionellaceae	OTU_30_1597:Sponge1B:M00485:455:000000000-C2G9R:1:1101:14382:7680;size=1597
OTU_16_2260	0.00306479	0.00903838	0.00110266	0.0248258	0.0108238	0.00602304	root; Main genome; Bacteria; Bacteria (superkingdom); PVC group (Planctobacteria); Planctomycetota; Planctomycetes; Planctomycetales; Gimesiaceae; Gimesia	OTU_16_2260:Sponge1B:M00485:455:000000000-C2G9R:1:1102:10633:7544;size=2260
OTU_17_1865	0.00615992	0.00342032	0.00269829	0.0247181	0.00514017	0.0024795	root; Main genome; Bacteria; Bacteria (superkingdom); PVC group (Planctobacteria); Planctomycetota; Planctomycetes; Pirellulales; Pirellulaceae	OTU_17_1865:Sponge1B:M00485:455:000000000-C2G9R:1:1101:13928:6843;size=1865
OTU_26_2203	0.0064937	0.00305646	0.00220533	0.0231031	0.0166433	0.00532995	root; Chloroplast; Eukaryota (Chloroplast)	OTU_26_2203:Sponge1B:M00485:455:000000000-C2G9R:1:1102:13393:1844;size=2203
OTU_5_4468	0.015946	0.00442459	0.0408635	0.0214572	0.00785743	0.00592542	root; Main genome; Bacteria; Bacteria (superkingdom); Proteobacteria superphylum; Proteobacteria; Gammaproteobacteria; Diplorickettsiales; Diplorickettsiaceae; Rickettsiella	OTU_5_4468:Sponge1B:M00485:455:000000000-C2G9R:1:1101:12190:6941;size=4468
OTU_29_1990	0	0	6.48626e-05	0.0206728	0.0271953	0.000185474	root; Main genome; Bacteria; Bacteria (superkingdom); Proteobacteria superphylum; Proteobacteria; Alphaproteobacteria	OTU_29_1990:Sponge4B:M00485:455:000000000-C2G9R:1:2115:26991:15120;size=1990
OTU_42_730	0.00471856	0.000392973	0	0.0170735	0	0	root; Main genome; Bacteria; Bacteria (superkingdom); PVC group (Planctobacteria); Verrucomicrobiota; Chlamydiae	OTU_42_730:Sponge1B:M00485:455:000000000-C2G9R:1:1101:19570:14247;size=730
OTU_54_771	0.00740404	0.0030419	5.18901e-05	0.0118438	0	0	root; Main genome; Bacteria; Bacteria (superkingdom); Proteobacteria superphylum; Proteobacteria; Gammaproteobacteria; Legionellales; Legionellaceae	OTU_54_771:Sponge1B:M00485:455:000000000-C2G9R:1:1101:8220:17098;size=771
OTU_55_456	0.000986193	0.00158645	0	0.0113516	1.1322e-05	0	root; Main genome; Bacteria; Bacteria (superkingdom); Proteobacteria superphylum; Proteobacteria; Gammaproteobacteria; Coxiellales; Coxiellaceae; Coxiella	OTU_55_456:Sponge1B:M00485:455:000000000-C2G9R:1:1101:15904:9804;size=456
OTU_50_518	0	8.73273e-05	0.000492956	0.0110593	0.00109823	0.00156189	root; Main genome; Bacteria; Bacteria (superkingdom); Proteobacteria superphylum; Proteobacteria; Gammaproteobacteria; Legionellales; Legionellaceae	OTU_50_518:Sponge2B:M00485:455:000000000-C2G9R:1:2109:14617:3787;size=518
OTU_64_379	0.0016386	0.000596737	0	0.0107671	0	0	root; Main genome; Bacteria; Bacteria (superkingdom); Proteobacteria superphylum; Proteobacteria; Alphaproteobacteria; Rhizobiales; Hyphomicrobiaceae	OTU_64_379:Sponge1B:M00485:455:000000000-C2G9R:1:1101:25735:13322;size=379
OTU_37_784	0.00805644	0.00391518	0	0.0103672	0	0	root; Main genome; Bacteria; Bacteria (superkingdom); Proteobacteria superphylum; Proteobacteria; Gammaproteobacteria; Legionellales; Legionellaceae	OTU_37_784:Sponge1B:M00485:455:000000000-C2G9R:1:1101:7229:9701;size=784
OTU_75_535	0.00521924	0.000392973	0.000622681	0.010198	1.1322e-05	2.92854e-05	root; Main genome; Bacteria; Bacteria (superkingdom); Proteobacteria superphylum; Proteobacteria; Gammaproteobacteria; Coxiellales; Coxiellaceae	OTU_75_535:Sponge1B:M00485:455:000000000-C2G9R:1:2114:18965:7258;size=535
OTU_39_826	0.00306479	0.000785946	0.000739434	0.00987495	0.00353245	0.00217688	root; Main genome; Bacteria; Bacteria (superkingdom); Terrabacteria; Actinobacteriota; Actinobacteria; Propionibacteriales; Propionibacteriaceae	OTU_39_826:Sponge1B:M00485:455:000000000-C2G9R:1:1102:19434:6262;size=826
OTU_66_322	0.000561372	0.000189209	0	0.00978266	1.1322e-05	9.76181e-06	root; Main genome; Bacteria; Bacteria (superkingdom); Proteobacteria superphylum; Proteobacteria; Gammaproteobacteria; Thiotrichales; Thiotrichaceae; Leucothrix	OTU_66_322:Sponge1B:M00485:455:000000000-C2G9R:1:2112:2220:15988;size=322
OTU_8_8004	0	0	0	0.00890591	0.131006	0	root; Main genome; Bacteria; Bacteria (superkingdom); Proteobacteria superphylum; Proteobacteria; Gammaproteobacteria; Burkholderiales	OTU_8_8004:Sponge4B:M00485:455:000000000-C2G9R:1:1101:20222:2725;size=8004
OTU_35_1003	0	0.000698619	0.000544846	0.00784458	0.0117069	0.00470519	root; Main genome; Bacteria; Bacteria (superkingdom); Proteobacteria superphylum; Proteobacteria; Alphaproteobacteria; Rhodobacterales; Rhodobacteraceae	OTU_35_1003:Sponge3B:M00485:455:000000000-C2G9R:1:1102:4220:8873;size=1003
OTU_41_1197	0	0.000203764	0.00269829	0.00784458	0.0075291	0.00191332	root; Mitochondria; Eukaryota (Mitochondria); Palpitomonas (Mitochondria); Palpitomonas bilix (Mitochondria)	OTU_41_1197:Sponge2B:M00485:455:000000000-C2G9R:1:1101:13911:13644;size=1197
OTU_9_24863	0.00154756	0	0.0670161	0.00756772	0.163013	0.181745	root; Main genome; Bacteria; Bacteria (superkingdom); Proteobacteria superphylum; Proteobacteria; Gammaproteobacteria; Burkholderiales; Methylophilaceae; OM43 clade	OTU_9_24863:Sponge1B:M00485:455:000000000-C2G9R:1:2102:24319:17466;size=24863
OTU_57_655	0.00271582	0	0.0016994	0.0069986	0.00431366	0.00290902	root; Chloroplast; Eukaryota (Chloroplast)	OTU_57_655:Sponge1B:M00485:455:000000000-C2G9R:1:1101:9694:5396;size=655
OTU_76_219	0.000667577	8.73273e-05	0	0.00670635	0	0	root; Main genome; Bacteria; Bacteria (superkingdom); Dependentiae superphylum; Dependentiae; Babeliae; Babeliales; Vermiphilaceae	OTU_76_219:Sponge1B:M00485:455:000000000-C2G9R:1:1102:28047:17051;size=219
OTU_58_363	0.00130481	0.00323111	0	0.00659868	0	1.95236e-05	root; Main genome; Bacteria; Bacteria (superkingdom); PVC group (Planctobacteria); Verrucomicrobiota; Chlamydiae; Chlamydiales	OTU_58_363:Sponge1B:M00485:455:000000000-C2G9R:1:1102:12967:11200;size=363
OTU_231_181	0.000485511	0.00202308	0.000869159	0.00655254	9.05756e-05	0	root; Main genome; Bacteria; Bacteria (superkingdom); Proteobacteria superphylum; Proteobacteria; Gammaproteobacteria; Legionellales; Legionellaceae	OTU_231_181:Sponge1B:M00485:455:000000000-C2G9R:1:1104:15103:14626;size=181
OTU_56_448	0.00247307	0.0012808	0.00212749	0.00646025	0.00101898	0	root	OTU_56_448:Sponge1B:M00485:455:000000000-C2G9R:1:1101:5444:13939;size=448
OTU_79_207	0.000713094	4.36637e-05	0	0.00559888	0.00011322	0.000195236	root; Main genome; Bacteria; Bacteria (superkingdom); Dependentiae superphylum; Dependentiae; Babeliae; Babeliales; Vermiphilaceae	OTU_79_207:Sponge1B:M00485:455:000000000-C2G9R:1:2110:8224:10509;size=207
OTU_62_649	0.00197239	0.0111633	0	0.00507591	4.52878e-05	9.76181e-06	root; Main genome; Bacteria; Bacteria (superkingdom); Proteobacteria superphylum; Proteobacteria; Gammaproteobacteria; Pseudomonadales; Microbulbiferaceae; Microbulbifer	OTU_62_649:Sponge1B:M00485:455:000000000-C2G9R:1:1102:20135:2729;size=649
OTU_83_427	0.000182066	0.00801956	0.000518901	0.00426069	0.000430234	0.00010738	root; Main genome; Bacteria; Bacteria (superkingdom); Proteobacteria superphylum; Proteobacteria; Alphaproteobacteria; Rhizobiales; Methyloligellaceae; Methyloceanibacter	OTU_83_427:Sponge1B:M00485:455:000000000-C2G9R:1:1101:21776:7559;size=427
OTU_1617_2	0.00179032	0.00157189	0.00333394	0.00389153	0.000939722	0.000156189	root; Mitochondria; Eukaryota (Mitochondria); Palpitomonas (Mitochondria); Palpitomonas bilix (Mitochondria)	OTU_1617_2:Sponge5B:M00485:455:000000000-C2G9R:1:2113:17842:18863;size=2
OTU_97_162	0	0.000916937	0.000739434	0.0037531	0.00035098	3.90472e-05	root; Main genome; Bacteria; Bacteria (superkingdom); PVC group (Planctobacteria); Verrucomicrobiota; Verrucomicrobiae; Verrucomicrobiales; DEV007	OTU_97_162:Sponge3B:M00485:455:000000000-C2G9R:1:1102:20312:16697;size=162
OTU_114_283	0.00133515	0.00310012	0.0015567	0.0035839	0.000656673	0.000312378	root; Main genome; Bacteria; Bacteria (superkingdom); PVC group (Planctobacteria); Planctomycetota; Planctomycetes; Pirellulales; Pirellulaceae; Rubripirellula	OTU_114_283:Sponge3B:M00485:455:000000000-C2G9R:1:2110:10957:14647;size=283
OTU_78_317	0.00189653	0.000785946	0.00329502	0.00349161	0.000486844	0.000302616	root; Main genome; Bacteria; Bacteria (superkingdom); Terrabacteria; Actinobacteriota; Actinobacteria; PeM15	OTU_78_317:Sponge1B:M00485:455:000000000-C2G9R:1:2112:3711:13890;size=317
OTU_129_80	0	0.0001601	0	0.00330703	1.1322e-05	3.90472e-05	root; Main genome; Bacteria; Bacteria (superkingdom); Proteobacteria superphylum; Proteobacteria; Alphaproteobacteria; Rhizobiales; Hyphomicrobiaceae	OTU_129_80:Sponge2B:M00485:455:000000000-C2G9R:1:1119:20698:19180;size=80
OTU_957_20	0	0.000276537	0	0.00326089	0	0	root; Main genome; Bacteria; Bacteria (superkingdom); PVC group (Planctobacteria); Verrucomicrobiota; Chlamydiae; Chlamydiales; Chlamydiaceae	OTU_957_20:Sponge4B:M00485:455:000000000-C2G9R:1:1119:21824:2824;size=20
OTU_110_125	0.000849643	8.73273e-05	0	0.0032455	0	0	root; Main genome; Bacteria; Bacteria (superkingdom); Proteobacteria superphylum; Proteobacteria; Gammaproteobacteria; Coxiellales; Coxiellaceae; Coxiella	OTU_110_125:Sponge1B:M00485:455:000000000-C2G9R:1:1101:4681:12430;size=125
OTU_186_75	0	0	0	0.00296864	0	1.95236e-05	root; Main genome; Bacteria; Bacteria (superkingdom); PVC group (Planctobacteria); Verrucomicrobiota; Chlamydiae; Chlamydiales	OTU_186_75:Sponge4B:M00485:455:000000000-C2G9R:1:1102:24271:16724;size=75
OTU_100_214	0.0016386	0.000451191	0	0.00290711	0	9.76181e-06	root; Main genome; Bacteria; Bacteria (superkingdom); PVC group (Planctobacteria); Verrucomicrobiota; Chlamydiae; Chlamydiales; Chlamydiaceae	OTU_100_214:Sponge1B:M00485:455:000000000-C2G9R:1:1102:7986:4745;size=214
OTU_102_348	0	0.0017611	0.00285396	0.0028302	0.0018568	0.00114213	root; Main genome; Bacteria; Bacteria (superkingdom); FCB group; Bacteroidota; Bacteroidia; Flavobacteriales; Flavobacteriaceae; Lutimonas	OTU_102_348:Sponge3B:M00485:455:000000000-C2G9R:1:1101:10796:19057;size=348
OTU_133_85	0	0	0	0.00279944	0	0	root; Main genome; Bacteria; Bacteria (superkingdom); Dependentiae superphylum; Dependentiae; Babeliae; Babeliales; Babeliaceae	OTU_133_85:Sponge4B:M00485:455:000000000-C2G9R:1:1101:8764:7708;size=85
OTU_103_152	0	0.00229962	0	0.00278406	1.1322e-05	0	root; Main genome; Bacteria; Bacteria (superkingdom); Proteobacteria superphylum; Proteobacteria; Gammaproteobacteria; Legionellales; Legionellaceae; Legionella	OTU_103_152:Sponge2B:M00485:455:000000000-C2G9R:1:1101:13682:6195;size=152
OTU_89_304	0.00263996	0.00280903	0.00241289	0.00278406	0	0	root; Main genome; Bacteria; Bacteria (superkingdom); Terrabacteria; Firmicutes; Clostridia; Lachnospirales; Lachnospiraceae	OTU_89_304:Sponge3B:M00485:455:000000000-C2G9R:1:1101:8974:6250;size=304
OTU_84_253	0	0.00622935	0	0.00267639	0.000124541	3.90472e-05	root; Main genome; Bacteria; Bacteria (superkingdom); Proteobacteria superphylum; Proteobacteria; Alphaproteobacteria; Caulobacterales; Hyphomonadaceae; Robiginitomaculum	OTU_84_253:Sponge2B:M00485:455:000000000-C2G9R:1:1101:7012:7309;size=253
OTU_69_282	0.00497648	0.00174655	0	0.00261486	0	0	root; Main genome; Bacteria; Bacteria (superkingdom); Proteobacteria superphylum; Proteobacteria; Alphaproteobacteria; Rickettsiales; Rickettsiaceae	OTU_69_282:Sponge1B:M00485:455:000000000-C2G9R:1:1101:11043:13006;size=282
OTU_138_63	1.51722e-05	0	0	0.00256872	0	0	root; Main genome; Bacteria; Bacteria (superkingdom); Proteobacteria superphylum; Proteobacteria; Alphaproteobacteria; Rhizobiales; Stappiaceae; Pseudovibrio	OTU_138_63:Sponge4B:M00485:455:000000000-C2G9R:1:1101:13215:6532;size=63
OTU_194_80	0	0.000392973	0	0.00256872	0	0	root; Main genome; Bacteria; Bacteria (superkingdom); Proteobacteria superphylum; Proteobacteria; Gammaproteobacteria; Candidatus Berkiella order incertae sedis; Candidatus Berkiella family incertae sedis; Candidatus Berkiella	OTU_194_80:Sponge2B:M00485:455:000000000-C2G9R:1:2104:1861:11778;size=80
OTU_144_129	0.00112274	0.0012808	0	0.00256872	0	0	root; Main genome; Bacteria; Bacteria (superkingdom); Proteobacteria superphylum; Proteobacteria; Gammaproteobacteria; Coxiellales; Coxiellaceae; Coxiella	OTU_144_129:Sponge1B:M00485:455:000000000-C2G9R:1:1101:19519:17096;size=129
OTU_111_134	0	0.00165922	0.000220533	0.00239952	9.05756e-05	9.76181e-05	root; Main genome; Bacteria; Bacteria (superkingdom); PVC group (Planctobacteria); Verrucomicrobiota; Verrucomicrobiae; Chthoniobacterales; Chthoniobacteraceae; LD29	OTU_111_134:Sponge2B:M00485:455:000000000-C2G9R:1:1101:5821:15374;size=134
OTU_226_58	0	0	0	0.00215342	0	0	root; Main genome; Bacteria; Bacteria (superkingdom); Dependentiae superphylum; Dependentiae; Babeliae; Babeliales	OTU_226_58:Sponge4B:M00485:455:000000000-C2G9R:1:1102:27307:11882;size=58
OTU_150_56	0	0	0	0.00210727	0	0	root; Main genome; Bacteria; Bacteria (superkingdom); Proteobacteria superphylum; Proteobacteria; Alphaproteobacteria; Rhizobiales; Rhizobiaceae; Cohaesibacter	OTU_150_56:Sponge4B:M00485:455:000000000-C2G9R:1:1101:9152:6710;size=56
OTU_220_66	0	0	0	0.00209189	0.000271727	0.000224522	root; Main genome; Bacteria; Bacteria (superkingdom); PVC group (Planctobacteria); Verrucomicrobiota; Verrucomicrobiae; Verrucomicrobiales; Rubritaleaceae; Rubritalea	OTU_220_66:Sponge4B:M00485:455:000000000-C2G9R:1:2114:21700:5342;size=66
OTU_366_42	0	0	0	0.00201498	7.92537e-05	3.90472e-05	root; Main genome; Bacteria; Bacteria (superkingdom); Dependentiae superphylum; Dependentiae; Babeliae; Babeliales; Vermiphilaceae	OTU_366_42:Sponge4B:M00485:455:000000000-C2G9R:1:2114:17148:6478;size=42
OTU_218_46	0	0	0	0.00201498	1.1322e-05	0	root; Main genome; Bacteria; Bacteria (superkingdom); Proteobacteria superphylum; Proteobacteria; Gammaproteobacteria	OTU_218_46:Sponge4B:M00485:455:000000000-C2G9R:1:1102:28342:13383;size=46
OTU_101_120	0.00100137	0.00106248	0	0.00201498	0	0	root; Main genome; Bacteria; Bacteria (superkingdom); Proteobacteria superphylum; Proteobacteria; Gammaproteobacteria; Coxiellales; Coxiellaceae	OTU_101_120:Sponge1B:M00485:455:000000000-C2G9R:1:1102:17462:12388;size=120
OTU_192_67	0	0	0	0.00198422	0.000260405	0.000156189	root; Main genome; Bacteria; Bacteria (superkingdom); Proteobacteria superphylum; Proteobacteria; Gammaproteobacteria; Legionellales; Legionellaceae; Legionella	OTU_192_67:Sponge4B:M00485:455:000000000-C2G9R:1:1102:9404:12400;size=67
OTU_1729_2	0.00142619	0.000611291	0.0138936	0.00198422	0.000226439	0.000224522	root; Main genome; Bacteria; Bacteria (superkingdom); Terrabacteria; Actinobacteriota; Actinobacteria; Corynebacteriales; Mycobacteriaceae; Mycobacterium	OTU_1729_2:Sponge6B:M00485:455:000000000-C2G9R:1:1119:15486:4858;size=2
OTU_139_67	0	0	0	0.00198422	0.00011322	1.95236e-05	root; Mitochondria; Eukaryota (Mitochondria)	OTU_139_67:Sponge4B:M00485:455:000000000-C2G9R:1:1101:25549:5997;size=67
OTU_219_48	0	0	0	0.00195346	0	0	root; Main genome; Bacteria; Bacteria (superkingdom); Proteobacteria superphylum; Campylobacterota; Campylobacteria; Campylobacterales; Sulfurovaceae; Sulfurovum	OTU_219_48:Sponge4B:M00485:455:000000000-C2G9R:1:1102:17995:1554;size=48
OTU_204_57	0	0	0	0.00190731	2.26439e-05	0	root; Main genome; Bacteria; Bacteria (superkingdom); FCB group; Bacteroidota; Bacteroidia; Flavobacteriales; Flavobacteriaceae; Aquibacter	OTU_204_57:Sponge4B:M00485:455:000000000-C2G9R:1:2112:22862:13134;size=57
OTU_36_995	0	0	0.000350258	0.00187655	0.00699697	0.0106501	root; Main genome; Bacteria; Bacteria (superkingdom); FCB group; Bacteroidota; Bacteroidia; Flavobacteriales; Cryomorphaceae	OTU_36_995:Sponge3B:M00485:455:000000000-C2G9R:1:2112:4700:13275;size=995
OTU_123_107	0.00125929	0.000261982	0	0.00187655	0	0	root; Main genome; Bacteria; Bacteria (superkingdom); PVC group (Planctobacteria); Verrucomicrobiota; Chlamydiae; Chlamydiales	OTU_123_107:Sponge1B:M00485:455:000000000-C2G9R:1:2114:15150:11220;size=107
OTU_239_46	0	0.0001601	0	0.0017535	0	0	root; Main genome; Bacteria; Bacteria (superkingdom); Proteobacteria superphylum; Proteobacteria; Gammaproteobacteria; Coxiellales	OTU_239_46:Sponge2B:M00485:455:000000000-C2G9R:1:2112:22690:5327;size=46
OTU_258_44	0	0	0	0.00172273	0	0	root; Main genome; Bacteria; Bacteria (superkingdom); Proteobacteria superphylum; Bdellovibrionota; Bdellovibrionia; Bdellovibrionales	OTU_258_44:Sponge4B:M00485:455:000000000-C2G9R:1:1102:16165:8443;size=44
OTU_286_56	6.06888e-05	0.000101882	0	0.00172273	0	0	root; Main genome; Bacteria; Bacteria (superkingdom); PVC group (Planctobacteria); Verrucomicrobiota; Chlamydiae	OTU_286_56:Sponge1B:M00485:455:000000000-C2G9R:1:1110:10582:15435;size=56
OTU_216_53	0.00013655	0	0	0.00172273	0	0	root; Main genome; Bacteria; Bacteria (superkingdom); Terrabacteria; Chloroflexi; Anaerolineae; Ardenticatenales	OTU_216_53:Sponge4B:M00485:455:000000000-C2G9R:1:2114:16588:5556;size=53
OTU_193_45	0	0	0	0.00170735	0	0	root; Main genome; Bacteria; Bacteria (superkingdom); Proteobacteria superphylum; Proteobacteria; Gammaproteobacteria; Legionellales	OTU_193_45:Sponge4B:M00485:455:000000000-C2G9R:1:2114:6495:13583;size=45
OTU_225_45	0	0	0	0.00163044	0	0	root; Main genome; Bacteria; Bacteria (superkingdom); PVC group (Planctobacteria); Verrucomicrobiota; Chlamydiae	OTU_225_45:Sponge4B:M00485:455:000000000-C2G9R:1:1102:12238:6258;size=45
OTU_452_33	0	0	0	0.00159968	0	0	root; Main genome; Bacteria; Bacteria (superkingdom); Proteobacteria superphylum; Bdellovibrionota; Bdellovibrionia; Bdellovibrionales; Bdellovibrionaceae; Bdellovibrio	OTU_452_33:Sponge4B:M00485:455:000000000-C2G9R:1:2110:21904:9265;size=33
OTU_168_81	0	0.000422082	0	0.00159968	0	0	root; Main genome; Bacteria; Bacteria (superkingdom); PVC group (Planctobacteria); Verrucomicrobiota; Chlamydiae; Chlamydiales	OTU_168_81:Sponge2B:M00485:455:000000000-C2G9R:1:2112:12112:5385;size=81
OTU_188_58	0.000652405	0	0	0.0015843	0	0	root; Main genome; Bacteria; Bacteria (superkingdom); PVC group (Planctobacteria); Verrucomicrobiota; Chlamydiae; Chlamydiales	OTU_188_58:Sponge1B:M00485:455:000000000-C2G9R:1:2113:24274:7944;size=58
OTU_309_74	3.03444e-05	0.00125169	0.000830242	0.00155354	0	0	root; Main genome; Bacteria; Bacteria (superkingdom); Dadabacteria superphylum; Dadabacteria; Dadabacteriia; Dadabacteriales	OTU_309_74:Sponge2B:M00485:455:000000000-C2G9R:1:2114:19258:3892;size=74
OTU_215_44	0	0	0	0.00152277	0	0	root; Main genome; Bacteria; Bacteria (superkingdom); PVC group (Planctobacteria); Verrucomicrobiota; Chlamydiae; Chlamydiales	OTU_215_44:Sponge4B:M00485:455:000000000-C2G9R:1:1101:11474:5170;size=44
OTU_312_48	0	0	0	0.00152277	4.52878e-05	0.000136665	root; Main genome; Bacteria; Bacteria (superkingdom); PVC group (Planctobacteria); Verrucomicrobiota; Verrucomicrobiae; Verrucomicrobiales; DEV007	OTU_312_48:Sponge4B:M00485:455:000000000-C2G9R:1:2114:8394:7365;size=48
OTU_302_33	0	0	0	0.00143048	0	0	root; Main genome; Bacteria; Bacteria (superkingdom); Dependentiae superphylum; Dependentiae; Babeliae; Babeliales	OTU_302_33:Sponge4B:M00485:455:000000000-C2G9R:1:1102:22829:16527;size=33
OTU_233_39	0	0	0	0.00143048	0	0	root; Main genome; Bacteria; Bacteria (superkingdom); Proteobacteria superphylum; Proteobacteria; Alphaproteobacteria; Holosporales; Holosporaceae	OTU_233_39:Sponge4B:M00485:455:000000000-C2G9R:1:1102:24787:7869;size=39
OTU_228_44	0	0	0	0.0014151	2.26439e-05	0	root; Main genome; Bacteria; Bacteria (superkingdom); Proteobacteria superphylum; Proteobacteria; Gammaproteobacteria; Legionellales; Legionellaceae; Legionella	OTU_228_44:Sponge4B:M00485:455:000000000-C2G9R:1:2114:4392:10094;size=44
OTU_508_23	0	0.000727728	0	0.00139972	0.000373624	0.000292854	root; Main genome; Bacteria; Bacteria (superkingdom); FCB group; Bacteroidota; Bacteroidia; Flavobacteriales; Flavobacteriaceae	OTU_508_23:Sponge2B:M00485:455:000000000-C2G9R:1:2113:7279:9096;size=23
OTU_105_120	0	0.000261982	0.000934022	0.00135358	0.000747249	0.000312378	root; Main genome; Bacteria; Bacteria (superkingdom); PVC group (Planctobacteria); Planctomycetota; Planctomycetes; Pirellulales; Pirellulaceae; Blastopirellula	OTU_105_120:Sponge3B:M00485:455:000000000-C2G9R:1:1102:9189:9043;size=120
OTU_282_41	0	0	0	0.00133819	0	0	root; Main genome; Bacteria; Bacteria (superkingdom); Proteobacteria superphylum; Proteobacteria; Gammaproteobacteria	OTU_282_41:Sponge4B:M00485:455:000000000-C2G9R:1:1102:8937:5146;size=41
OTU_327_49	0	0	0.000324313	0.00129205	3.39659e-05	0.000234283	root; Main genome; Bacteria; Bacteria (superkingdom); Proteobacteria superphylum; Proteobacteria; Gammaproteobacteria; Coxiellales; Coxiellaceae; Coxiella	OTU_327_49:Sponge4B:M00485:455:000000000-C2G9R:1:2112:2755:14656;size=49
OTU_303_63	0	0	0.000752406	0.0012459	7.92537e-05	0.000390472	root; Main genome; Bacteria; Bacteria (superkingdom); Proteobacteria superphylum; Proteobacteria; Gammaproteobacteria; HglApr721	OTU_303_63:Sponge4B:M00485:455:000000000-C2G9R:1:2114:11187:14997;size=63
OTU_266_34	0	0	0	0.00123052	3.39659e-05	1.95236e-05	root; Main genome; Bacteria; Bacteria (superkingdom); FCB group; Bacteroidota; Bacteroidia; Flavobacteriales; Flavobacteriaceae; Tenacibaculum	OTU_266_34:Sponge4B:M00485:455:000000000-C2G9R:1:2115:20588:20849;size=34
OTU_326_33	0	0	0	0.00123052	0	0	root; Main genome; Bacteria; Bacteria (superkingdom); PVC group (Planctobacteria); Verrucomicrobiota; Chlamydiae; Chlamydiales	OTU_326_33:Sponge4B:M00485:455:000000000-C2G9R:1:1102:14299:7768;size=33
OTU_651_14	0	0	0.000415121	0.00121514	0.000158507	0	root; Main genome; Bacteria; Bacteria (superkingdom); Proteobacteria superphylum; Proteobacteria; Alphaproteobacteria; Rhodobacterales; Rhodobacteraceae	OTU_651_14:Sponge5B:M00485:455:000000000-C2G9R:1:2113:13466:5180;size=14
OTU_153_70	0.000182066	0.0011207	0	0.00121514	0	0	root; Main genome; Bacteria; Bacteria (superkingdom); Proteobacteria superphylum; Proteobacteria; Gammaproteobacteria; Legionellales; Legionellaceae	OTU_153_70:Sponge1B:M00485:455:000000000-C2G9R:1:2113:26695:12441;size=70
OTU_455_32	0	0	0	0.00121514	0	0	root; Main genome; Bacteria; Bacteria (superkingdom); Proteobacteria superphylum; Proteobacteria; Gammaproteobacteria; Legionellales; Legionellaceae	OTU_455_32:Sponge4B:M00485:455:000000000-C2G9R:1:2113:14223:14153;size=32
OTU_402_25	0	0	0	0.00119976	0	0	root; Main genome; Bacteria; Bacteria (superkingdom); Spirochaetes superphylum; Spirochaetota; Leptospirae; Leptospirales	OTU_402_25:Sponge4B:M00485:455:000000000-C2G9R:1:1102:22525:8080;size=25
OTU_324_29	0	0	0	0.00119976	0	0	root; Main genome; Bacteria; Bacteria (superkingdom); Terrabacteria; Parcubacteria; Candidatus Moranbacteria	OTU_324_29:Sponge4B:M00485:455:000000000-C2G9R:1:1102:12432:1690;size=29
OTU_385_23	0	0	0	0.00118438	0	0	root; Main genome; Bacteria; Bacteria (superkingdom); Proteobacteria superphylum; Proteobacteria; Alphaproteobacteria; Rhizobiales; Rhizobiaceae	OTU_385_23:Sponge4B:M00485:455:000000000-C2G9R:1:2114:8710:15081;size=23
OTU_329_40	0	0.000130991	0	0.001169	0	3.90472e-05	root; Main genome; Bacteria; Bacteria (superkingdom); Proteobacteria superphylum; Proteobacteria; Alphaproteobacteria; Kiloniellales	OTU_329_40:Sponge4B:M00485:455:000000000-C2G9R:1:2114:23532:10609;size=40
OTU_522_26	0	0	0	0.001169	2.26439e-05	0	root; Main genome; Bacteria; Bacteria (superkingdom); Proteobacteria superphylum; Proteobacteria; Alphaproteobacteria; Rhodobacterales; Rhodobacteraceae; Celeribacter	OTU_522_26:Sponge4B:M00485:455:000000000-C2G9R:1:2115:16794:5014;size=26
OTU_261_37	0.000242755	0	0	0.001169	0	0	root; Main genome; Bacteria; Bacteria (superkingdom); Proteobacteria superphylum; Proteobacteria; Gammaproteobacteria	OTU_261_37:Sponge1B:M00485:455:000000000-C2G9R:1:2115:11976:8391;size=37
OTU_274_32	0	0	0	0.00115362	0	0	root; Main genome; Bacteria; Bacteria (superkingdom); Dependentiae superphylum; Dependentiae; Babeliae; Babeliales	OTU_274_32:Sponge4B:M00485:455:000000000-C2G9R:1:2115:12806:6342;size=32
OTU_320_47	0	0.000436637	0.00020756	0.00115362	0.000135863	3.90472e-05	root; Main genome; Bacteria; Bacteria (superkingdom); PVC group (Planctobacteria); Verrucomicrobiota; Chlamydiae; Chlamydiales; cvE6	OTU_320_47:Sponge4B:M00485:455:000000000-C2G9R:1:1102:10722:4094;size=47
OTU_1386_18	0.00212411	1.45546e-05	0.00160859	0.00112285	0.00230968	0.000888325	root	OTU_1386_18:Sponge3B:M00485:455:000000000-C2G9R:1:1116:21213:15627;size=18
OTU_358_22	0	0	0	0.00112285	0	0	root; Main genome; Bacteria; Bacteria (superkingdom); Proteobacteria superphylum; Proteobacteria; Gammaproteobacteria	OTU_358_22:Sponge4B:M00485:455:000000000-C2G9R:1:2115:11343:9507;size=22
OTU_339_26	0	0	0	0.00110747	0	0	root; Main genome; Bacteria; Bacteria (superkingdom); Terrabacteria; Parcubacteria	OTU_339_26:Sponge4B:M00485:455:000000000-C2G9R:1:2112:24162:13715;size=26
OTU_472_22	0	0	0	0.00107671	0	0	root; Main genome; Bacteria; Bacteria (superkingdom); Proteobacteria superphylum; Proteobacteria; Alphaproteobacteria; Rhodospirillales	OTU_472_22:Sponge4B:M00485:455:000000000-C2G9R:1:2106:6667:7011;size=22
OTU_369_21	0	0	0	0.00107671	0	0	root; Main genome; Bacteria; Bacteria (superkingdom); Proteobacteria superphylum; Proteobacteria; Gammaproteobacteria; Candidatus Berkiella order incertae sedis; Candidatus Berkiella family incertae sedis	OTU_369_21:Sponge4B:M00485:455:000000000-C2G9R:1:2114:10649:9767;size=21
OTU_495_26	0	0	0	0.00107671	0	0	root; Main genome; Bacteria; Bacteria (superkingdom); PVC group (Planctobacteria); Verrucomicrobiota; Chlamydiae; Chlamydiales	OTU_495_26:Sponge4B:M00485:455:000000000-C2G9R:1:2115:12836:16465;size=26
OTU_294_35	0	0.000261982	0	0.00106133	0	0	root; Main genome; Bacteria; Bacteria (superkingdom); Proteobacteria superphylum; Proteobacteria; Gammaproteobacteria; Legionellales	OTU_294_35:Sponge2B:M00485:455:000000000-C2G9R:1:1102:14563:13785;size=35
OTU_368_31	0	0	0	0.00106133	0.00011322	0	root; Main genome; Bacteria; Bacteria (superkingdom); PVC group (Planctobacteria); Planctomycetota; Planctomycetes; Planctomycetales; Rubinisphaeraceae	OTU_368_31:Sponge4B:M00485:455:000000000-C2G9R:1:1102:4692:10719;size=31
OTU_196_102	0.0019117	0	0	0.00106133	1.1322e-05	0.000224522	root; Main genome; Bacteria; Bacteria (superkingdom); PVC group (Planctobacteria); Verrucomicrobiota; Chlamydiae; Chlamydiales	OTU_196_102:Sponge1B:M00485:455:000000000-C2G9R:1:2112:12068:7214;size=102
OTU_155_59	0.000576544	0.00066951	0	0.00104594	0	0	root; Main genome; Bacteria; Bacteria (superkingdom); Proteobacteria superphylum; Proteobacteria; Gammaproteobacteria; Coxiellales; Coxiellaceae; Coxiella	OTU_155_59:Sponge1B:M00485:455:000000000-C2G9R:1:2109:9903:17484;size=59
OTU_165_91	0	0.00161556	0.00010378	0.00103056	0.000158507	0	root; Main genome; Bacteria; Bacteria (superkingdom); Proteobacteria superphylum; Proteobacteria; Alphaproteobacteria; Rhizobiales; Rhizobiaceae	OTU_165_91:Sponge2B:M00485:455:000000000-C2G9R:1:1102:13877:17181;size=91
OTU_383_53	0	0	0.000129725	0.00103056	3.39659e-05	0	root; Main genome; Bacteria; Bacteria (superkingdom); Proteobacteria superphylum; Proteobacteria; Alphaproteobacteria; Rhodobacterales; Rhodobacteraceae; Litoreibacter	OTU_383_53:Sponge4B:M00485:455:000000000-C2G9R:1:2114:16143:10407;size=53
OTU_356_22	0	0	0	0.00103056	0	0	root; Main genome; Bacteria; Bacteria (superkingdom); PVC group (Planctobacteria); Verrucomicrobiota; Chlamydiae; Chlamydiales	OTU_356_22:Sponge4B:M00485:455:000000000-C2G9R:1:2114:15672:8367;size=22
OTU_367_24	0	0	0	0.000984419	0	0	root; Main genome; Bacteria; Bacteria (superkingdom); Proteobacteria superphylum; Proteobacteria; Gammaproteobacteria; Diplorickettsiales; Diplorickettsiaceae	OTU_367_24:Sponge4B:M00485:455:000000000-C2G9R:1:1101:17000:12734;size=24
OTU_381_24	0	0	0	0.000969037	0	9.76181e-06	root; Main genome; Bacteria; Bacteria (superkingdom); Proteobacteria superphylum; Proteobacteria; Gammaproteobacteria; Legionellales; Legionellaceae	OTU_381_24:Sponge4B:M00485:455:000000000-C2G9R:1:2112:24766:12796;size=24
OTU_61_370	0.000743438	0.000189209	6.48626e-05	0.000953655	0.0049024	0.00226474	root; Chloroplast; Eukaryota (Chloroplast)	OTU_61_370:Sponge1B:M00485:455:000000000-C2G9R:1:1101:12393:14296;size=370
OTU_65_742	0.000303444	0.00714629	1.29725e-05	0.000922892	0.00476654	0.00675517	root; Chloroplast; Eukaryota (Chloroplast)	OTU_65_742:Sponge2B:M00485:455:000000000-C2G9R:1:1102:11899:8073;size=742
OTU_319_32	0	0	0	0.000922892	0	0	root; Main genome; Bacteria; Bacteria (superkingdom); Proteobacteria superphylum; Proteobacteria; Gammaproteobacteria; Legionellales	OTU_319_32:Sponge4B:M00485:455:000000000-C2G9R:1:1102:13390:5432;size=32
OTU_437_25	0	0	6.48626e-05	0.000922892	0	0	root; Main genome; Bacteria; Bacteria (superkingdom); PVC group (Planctobacteria); Verrucomicrobiota; Chlamydiae; Chlamydiales	OTU_437_25:Sponge4B:M00485:455:000000000-C2G9R:1:1101:9982:15467;size=25
OTU_492_19	0	0	0	0.000907511	0	0	root; Main genome; Bacteria; Bacteria (superkingdom); Dependentiae superphylum; Dependentiae; Babeliae; Babeliales	OTU_492_19:Sponge4B:M00485:455:000000000-C2G9R:1:2110:16726:11976;size=19
OTU_124_102	0.00186618	0.000130991	0	0.000907511	0	0	root; Main genome; Bacteria; Bacteria (superkingdom); PVC group (Planctobacteria); Verrucomicrobiota; Chlamydiae; Chlamydiales	OTU_124_102:Sponge1B:M00485:455:000000000-C2G9R:1:1102:14202:6849;size=102
OTU_328_26	0	0	0	0.000876748	0	0	root; Main genome; Bacteria; Bacteria (superkingdom); PVC group (Planctobacteria); Verrucomicrobiota; Chlamydiae; Chlamydiales	OTU_328_26:Sponge4B:M00485:455:000000000-C2G9R:1:2115:8542:10153;size=26
OTU_436_19	0	0	0	0.000845985	2.26439e-05	0	root; Chloroplast; Eukaryota (Chloroplast); Archaeplastida (Chloroplast); Chloroplastida (Chloroplast); Chlorophyta (Chloroplast); Chlorophyceae (Chloroplast); Chlamydomonadales (Chloroplast); Coccomyxaceae (Chloroplast); Coccomyxaceae X (Chloroplast); Coccomyxaceae X sp. (Chloroplast)	OTU_436_19:Sponge4B:M00485:455:000000000-C2G9R:1:2115:18265:16321;size=19
OTU_431_43	0	0	0.000337286	0.000845985	9.05756e-05	6.83327e-05	root; Main genome; Bacteria; Bacteria (superkingdom); Dependentiae superphylum; Dependentiae; Babeliae; Babeliales; Vermiphilaceae	OTU_431_43:Sponge4B:M00485:455:000000000-C2G9R:1:1101:3875:14309;size=43
OTU_353_22	0	0	0	0.000845985	0	0	root; Main genome; Bacteria; Bacteria (superkingdom); Proteobacteria superphylum; Proteobacteria; Gammaproteobacteria	OTU_353_22:Sponge4B:M00485:455:000000000-C2G9R:1:1102:4740:8089;size=22
OTU_432_19	0	0	0	0.000830603	0	0	root; Main genome; Bacteria; Bacteria (superkingdom); Dependentiae superphylum; Dependentiae; Babeliae; Babeliales	OTU_432_19:Sponge4B:M00485:455:000000000-C2G9R:1:1101:18168:9929;size=19
OTU_474_20	0	0	0	0.000830603	0	0	root; Main genome; Bacteria; Bacteria (superkingdom); PVC group (Planctobacteria); Planctomycetota; OM190	OTU_474_20:Sponge4B:M00485:455:000000000-C2G9R:1:2111:10550:15170;size=20
OTU_1431_2	0	0	0	0.00079984	0	0	root; Main genome; Bacteria; Bacteria (superkingdom); PVC group (Planctobacteria); Verrucomicrobiota; Chlamydiae	OTU_1431_2:Sponge4B:M00485:455:000000000-C2G9R:1:2113:11817:8477;size=2
OTU_357_28	0	0	7.78351e-05	0.000784458	0.000147185	0	root; Main genome; Bacteria; Bacteria (superkingdom); Proteobacteria superphylum; Proteobacteria; Gammaproteobacteria; Legionellales; Legionellaceae; Legionella	OTU_357_28:Sponge4B:M00485:455:000000000-C2G9R:1:2114:11677:14659;size=28
OTU_177_127	0.00169929	5.82182e-05	0.00025945	0.000784458	0.00104162	0.000488091	root; Main genome; Bacteria; Bacteria (superkingdom); Terrabacteria; Cyanobacteria; Cyanobacteriia; Synechococcales; Cyanobiaceae; Synechococcus CC9902	OTU_177_127:Sponge1B:M00485:455:000000000-C2G9R:1:2113:14975:7179;size=127
OTU_384_18	0	0	0	0.000784458	0	0	root; Main genome; Bacteria; Bacteria (superkingdom); Terrabacteria; Deinococcota; Deinococci; Deinococcales; Trueperaceae; Truepera	OTU_384_18:Sponge4B:M00485:455:000000000-C2G9R:1:2114:17476:15070;size=18
OTU_687_7	0	0	0	0.000753695	0	0	root; Main genome; Bacteria; Bacteria (superkingdom); Proteobacteria superphylum; Proteobacteria; Gammaproteobacteria; EC3	OTU_687_7:Sponge4B:M00485:455:000000000-C2G9R:1:2109:24618:19460;size=7
OTU_142_282	0.00204825	0.00694252	0.00129725	0.000738314	4.52878e-05	7.80945e-05	root; Main genome; Bacteria; Bacteria (superkingdom); Proteobacteria superphylum; Proteobacteria; Alphaproteobacteria; Rhizobiales; Hyphomicrobiaceae; Filomicrobium	OTU_142_282:Sponge1B:M00485:455:000000000-C2G9R:1:1101:9884:7600;size=282
OTU_456_20	0	0	0	0.000738314	0	9.76181e-05	root; Main genome; Bacteria; Bacteria (superkingdom); Proteobacteria superphylum; Proteobacteria; Gammaproteobacteria; UBA10353 marine group	OTU_456_20:Sponge4B:M00485:455:000000000-C2G9R:1:2114:15563:16056;size=20
OTU_401_19	0	0	0	0.000722932	0	0	root; Main genome; Bacteria; Bacteria (superkingdom); Proteobacteria superphylum; Proteobacteria; Gammaproteobacteria; Coxiellales; Coxiellaceae	OTU_401_19:Sponge4B:M00485:455:000000000-C2G9R:1:1101:14568:13887;size=19
OTU_323_38	0	0.000261982	0.000467011	0.000722932	0.000192473	4.88091e-05	root; Main genome; Bacteria; Bacteria (superkingdom); PVC group (Planctobacteria); Verrucomicrobiota; Chlamydiae; Chlamydiales; Simkaniaceae; Candidatus Rhabdochlamydia; Candidatus Rhabdochlamydia porcellionis	OTU_323_38:Sponge2B:M00485:455:000000000-C2G9R:1:1101:27195:7933;size=38
OTU_262_103	0	0.00270715	0.000233505	0.000707551	4.52878e-05	0	root; Main genome; Bacteria; Bacteria (superkingdom); Proteobacteria superphylum; Proteobacteria; Alphaproteobacteria; Rhodobacterales; Rhodobacteraceae; Roseovarius	OTU_262_103:Sponge2B:M00485:455:000000000-C2G9R:1:1101:14309:13527;size=103
OTU_637_17	0	0	0	0.000707551	0	0	root; Main genome; Bacteria; Bacteria (superkingdom); Proteobacteria superphylum; Proteobacteria; Gammaproteobacteria	OTU_637_17:Sponge4B:M00485:455:000000000-C2G9R:1:2113:9910:3158;size=17
OTU_735_15	0	8.73273e-05	0	0.000707551	0	0	root; Main genome; Bacteria; Bacteria (superkingdom); PVC group (Planctobacteria); Verrucomicrobiota; Chlamydiae; Chlamydiales	OTU_735_15:Sponge2B:M00485:455:000000000-C2G9R:1:2116:19689:8707;size=15
OTU_454_18	0	0	0	0.000692169	1.1322e-05	2.92854e-05	root; Main genome; Bacteria; Bacteria (superkingdom); Proteobacteria superphylum; Proteobacteria; Gammaproteobacteria; Legionellales; Legionellaceae	OTU_454_18:Sponge4B:M00485:455:000000000-C2G9R:1:1102:17761:6581;size=18
OTU_343_24	7.5861e-05	0	0	0.000692169	0	0	root; Main genome; Bacteria; Bacteria (superkingdom); PVC group (Planctobacteria); Verrucomicrobiota; Chlamydiae; Chlamydiales	OTU_343_24:Sponge1B:M00485:455:000000000-C2G9R:1:2105:24988:8097;size=24
OTU_684_10	0	0	0	0.000676788	0	0	root; Main genome; Bacteria; Bacteria (superkingdom); PVC group (Planctobacteria); Verrucomicrobiota; Chlamydiae	OTU_684_10:Sponge4B:M00485:455:000000000-C2G9R:1:2106:23619:10124;size=10
OTU_724_12	0.000212411	0	0	0.000676788	0	0	root; Main genome; Bacteria; Bacteria (superkingdom); PVC group (Planctobacteria); Verrucomicrobiota; Chlamydiae; Chlamydiales	OTU_724_12:Sponge1B:M00485:455:000000000-C2G9R:1:2110:9647:12194;size=12
OTU_403_27	0	0.000582182	0	0.000661406	0	0	root; Main genome; Bacteria; Bacteria (superkingdom); Proteobacteria superphylum; Proteobacteria; Alphaproteobacteria; Rhizobiales; Hyphomicrobiaceae; Filomicrobium	OTU_403_27:Sponge4B:M00485:455:000000000-C2G9R:1:2115:18160:8730;size=27
OTU_469_13	0	0	0	0.000661406	0	9.76181e-06	root; Main genome; Bacteria; Bacteria (superkingdom); PVC group (Planctobacteria); Verrucomicrobiota; Chlamydiae	OTU_469_13:Sponge4B:M00485:455:000000000-C2G9R:1:1102:21672:7142;size=13
OTU_476_13	3.03444e-05	0	0	0.000646025	0	0	root; Main genome; Bacteria; Bacteria (superkingdom); FCB group; Bacteroidota; Bacteroidia; Flavobacteriales	OTU_476_13:Sponge4B:M00485:455:000000000-C2G9R:1:2115:18772:21553;size=13
OTU_434_15	0	1.45546e-05	0	0.000646025	0	0	root; Main genome; Bacteria; Bacteria (superkingdom); Proteobacteria superphylum; Proteobacteria; Alphaproteobacteria; Rhizobiales; Methyloligellaceae	OTU_434_15:Sponge4B:M00485:455:000000000-C2G9R:1:1101:8277:17916;size=15
OTU_453_19	0	0	7.78351e-05	0.000646025	0	0	root; Main genome; Bacteria; Bacteria (superkingdom); Proteobacteria superphylum; Proteobacteria; Gammaproteobacteria; Enterobacterales; Shewanellaceae; Shewanella	OTU_453_19:Sponge4B:M00485:455:000000000-C2G9R:1:1102:14420:9796;size=19
OTU_494_12	0	0	0	0.000630643	0	0	root; Main genome; Bacteria; Bacteria (superkingdom); Proteobacteria superphylum; Proteobacteria; Gammaproteobacteria	OTU_494_12:Sponge4B:M00485:455:000000000-C2G9R:1:2113:10368:6744;size=12
OTU_158_79	0	0	0.00212749	0.000615262	0	0	root; Main genome; Bacteria; Bacteria (superkingdom); Dependentiae superphylum; Dependentiae; Babeliae; Babeliales	OTU_158_79:Sponge3B:M00485:455:000000000-C2G9R:1:1102:17865:3649;size=79
OTU_98_202	0	0	0.000518901	0.000615262	0.00241158	0.00135689	root; Main genome; Bacteria; Bacteria (superkingdom); FCB group; Bacteroidota; Bacteroidia; Flavobacteriales; Flavobacteriaceae	OTU_98_202:Sponge3B:M00485:455:000000000-C2G9R:1:2115:19168:5660;size=202
OTU_18_1835	0	0.0464145	1.29725e-05	0.000615262	2.26439e-05	0	root; Main genome; Bacteria; Bacteria (superkingdom); FCB group; Bacteroidota; Bacteroidia; Flavobacteriales; Flavobacteriaceae; Ulvibacter	OTU_18_1835:Sponge2B:M00485:455:000000000-C2G9R:1:1101:12027:2951;size=1835
OTU_414_16	0	0	0	0.000615262	1.1322e-05	0	root; Main genome; Bacteria; Bacteria (superkingdom); Proteobacteria superphylum; Proteobacteria; Gammaproteobacteria; Diplorickettsiales	OTU_414_16:Sponge4B:M00485:455:000000000-C2G9R:1:2110:12441:10118;size=16
OTU_380_18	0	0	0	0.000615262	0	0	root; Main genome; Bacteria; Bacteria (superkingdom); PVC group (Planctobacteria); Verrucomicrobiota; Chlamydiae; Chlamydiales	OTU_380_18:Sponge4B:M00485:455:000000000-C2G9R:1:1101:16849:9422;size=18
OTU_550_16	0	0	0	0.00059988	0	0	root; Main genome; Bacteria; Bacteria (superkingdom); Dependentiae superphylum; Dependentiae; Babeliae; Babeliales	OTU_550_16:Sponge4B:M00485:455:000000000-C2G9R:1:2112:24583:12169;size=16
OTU_119_327	0	0	0.00755001	0.00059988	0.00780082	0.00324092	root; Main genome; Bacteria; Bacteria (superkingdom); FCB group; Bacteroidota; Bacteroidia; Flavobacteriales; Flavobacteriaceae; NS5 marine group	OTU_119_327:Sponge3B:M00485:455:000000000-C2G9R:1:2113:4681:15348;size=327
OTU_415_18	0	0	0	0.00059988	0	0	root; Main genome; Bacteria; Bacteria (superkingdom); PVC group (Planctobacteria); Planctomycetota; Planctomycetes; Pirellulales; Pirellulaceae; Rhodopirellula	OTU_415_18:Sponge4B:M00485:455:000000000-C2G9R:1:2112:10443:10381;size=18
OTU_189_54	0	0	0.000674571	0.00059988	0.00011322	0.000234283	root; Main genome; Bacteria; Bacteria (superkingdom); Terrabacteria; Actinobacteriota; Thermoleophilia; Gaiellales	OTU_189_54:Sponge3B:M00485:455:000000000-C2G9R:1:2114:17293:8817;size=54
OTU_149_197	0	7.27728e-05	0.0044366	0.000584498	0.000317015	0.000449043	root; Main genome; Bacteria; Bacteria (superkingdom); Proteobacteria superphylum; Proteobacteria; Gammaproteobacteria	OTU_149_197:Sponge3B:M00485:455:000000000-C2G9R:1:2115:5531:11340;size=197
OTU_517_17	0	0	0	0.000584498	0	0	root; Main genome; Bacteria; Bacteria (superkingdom); Terrabacteria; Chloroflexi; Anaerolineae; Caldilineales; Caldilineaceae	OTU_517_17:Sponge4B:M00485:455:000000000-C2G9R:1:2112:3583:8835;size=17
OTU_551_10	0	0	0	0.000569117	2.26439e-05	0	root; Main genome; Bacteria; Bacteria (superkingdom); Proteobacteria superphylum; Proteobacteria; Alphaproteobacteria; Micavibrionales; Micavibrionaceae	OTU_551_10:Sponge4B:M00485:455:000000000-C2G9R:1:1102:7778:4687;size=10
OTU_475_17	0	0	0	0.000569117	1.1322e-05	0	root; Main genome; Bacteria; Bacteria (superkingdom); Proteobacteria superphylum; Proteobacteria; Alphaproteobacteria; Rhizobiales; Beijerinckiaceae	OTU_475_17:Sponge4B:M00485:455:000000000-C2G9R:1:2113:6540:10049;size=17
OTU_438_17	0	0	0	0.000569117	0	0	root; Main genome; Bacteria; Bacteria (superkingdom); Proteobacteria superphylum; Proteobacteria; Alphaproteobacteria; Rhizobiales; Rhizobiaceae; Cohaesibacter	OTU_438_17:Sponge4B:M00485:455:000000000-C2G9R:1:1102:5599:4818;size=17
OTU_245_50	0	0	0.00102483	0.000569117	0.000362302	0.000126904	root; Main genome; Bacteria; Bacteria (superkingdom); Proteobacteria superphylum; Proteobacteria; Gammaproteobacteria; Pseudomonadales; Halomonadaceae; Halomonas	OTU_245_50:Sponge3B:M00485:455:000000000-C2G9R:1:2113:12240:10990;size=50
OTU_634_10	0	0	0	0.000569117	0	0	root; Main genome; Bacteria; Bacteria (superkingdom); Terrabacteria; Firmicutes; Dethiobacteria; Dethiobacterales	OTU_634_10:Sponge4B:M00485:455:000000000-C2G9R:1:2107:20706:19312;size=10
OTU_27_1287	0	0	0.000285396	0.000553735	0.0132693	0.0128661	root; Main genome; Bacteria; Bacteria (superkingdom); Proteobacteria superphylum; Proteobacteria; Alphaproteobacteria; Rhodobacterales; Rhodobacteraceae	OTU_27_1287:Sponge3B:M00485:455:000000000-C2G9R:1:2109:5155:9620;size=1287
OTU_589_11	0	0	0	0.000553735	0	0	root; Main genome; Bacteria; Bacteria (superkingdom); Proteobacteria superphylum; Proteobacteria; Gammaproteobacteria; EV818SWSAP88	OTU_589_11:Sponge4B:M00485:455:000000000-C2G9R:1:1102:17199:17037;size=11
OTU_527_12	7.5861e-05	0	0	0.000553735	5.66098e-05	0	root; Main genome; Bacteria; Bacteria (superkingdom); PVC group (Planctobacteria); Verrucomicrobiota; Chlamydiae; Chlamydiales; Simkaniaceae	OTU_527_12:Sponge1B:M00485:455:000000000-C2G9R:1:1116:8319:2790;size=12
OTU_587_9	0	0	0	0.000538354	0	0	root; Main genome; Bacteria; Bacteria (superkingdom); FCB group; Bacteroidota; Bacteroidia	OTU_587_9:Sponge4B:M00485:455:000000000-C2G9R:1:1102:18521:4057;size=9
OTU_170_79	0	0	0	0.000538354	0.000532132	0.000722374	root; Main genome; Bacteria; Bacteria (superkingdom); Proteobacteria superphylum; Proteobacteria; Alphaproteobacteria; Caulobacterales; Hyphomonadaceae; Hellea	OTU_170_79:Sponge4B:M00485:455:000000000-C2G9R:1:2114:19206:18630;size=79
OTU_630_11	0	0	0	0.000538354	0	0	root; Main genome; Bacteria; Bacteria (superkingdom); Proteobacteria superphylum; Proteobacteria; Gammaproteobacteria; Coxiellales; Coxiellaceae	OTU_630_11:Sponge4B:M00485:455:000000000-C2G9R:1:1102:22058:13028;size=11
OTU_614_13	0	5.82182e-05	0.000181615	0.000538354	0.000147185	5.85709e-05	root; Main genome; Bacteria; Bacteria (superkingdom); PVC group (Planctobacteria); Planctomycetota; Planctomycetes; Pirellulales; Pirellulaceae	OTU_614_13:Sponge2B:M00485:455:000000000-C2G9R:1:1101:19446:19186;size=13
OTU_413_18	0	0	0	0.000538354	0	0	root; Main genome; Bacteria; Bacteria (superkingdom); PVC group (Planctobacteria); Verrucomicrobiota; Chlamydiae	OTU_413_18:Sponge4B:M00485:455:000000000-C2G9R:1:1102:14804:3216;size=18
OTU_416_18	0	0	0	0.000538354	0	0	root; Main genome; Bacteria; Bacteria (superkingdom); PVC group (Planctobacteria); Verrucomicrobiota; Chlamydiae; Chlamydiales	OTU_416_18:Sponge4B:M00485:455:000000000-C2G9R:1:2106:13064:10773;size=18
OTU_699_12	0	0	5.18901e-05	0.000538354	5.66098e-05	9.76181e-06	root; Main genome; Bacteria; Bacteria (superkingdom); Terrabacteria; Firmicutes; Bacilli; Bacillales; Bacillaceae; Bacillus	OTU_699_12:Sponge4B:M00485:455:000000000-C2G9R:1:2114:16622:9860;size=12
OTU_514_13	0	0	0	0.000522972	0	0	root; Main genome; Bacteria; Bacteria (superkingdom); FCB group; Bacteroidota; Bacteroidia	OTU_514_13:Sponge4B:M00485:455:000000000-C2G9R:1:1101:9940:10609;size=13
OTU_409_35	0	0	0.000791324	0.000522972	3.39659e-05	0	root; Main genome; Bacteria; Bacteria (superkingdom); Proteobacteria superphylum; Proteobacteria; Alphaproteobacteria; Pelagibacterales; Clade III	OTU_409_35:Sponge3B:M00485:455:000000000-C2G9R:1:2110:26044:7385;size=35
OTU_496_14	0	0	0	0.000522972	0	0	root; Main genome; Bacteria; Bacteria (superkingdom); PVC group (Planctobacteria); Verrucomicrobiota; Chlamydiae; Chlamydiales	OTU_496_14:Sponge4B:M00485:455:000000000-C2G9R:1:2115:18313:5836;size=14
OTU_754_10	0	0	0	0.000522972	0	0	root; Main genome; Bacteria; Bacteria (superkingdom); Terrabacteria; Firmicutes; Bacilli; Paenibacillales; Paenibacillaceae; Paenibacillus	OTU_754_10:Sponge4B:M00485:455:000000000-C2G9R:1:2105:2992:12553;size=10
OTU_557_10	3.03444e-05	0	0	0.000507591	0	0	root; Main genome; Bacteria; Bacteria (superkingdom); PVC group (Planctobacteria); Verrucomicrobiota; Chlamydiae	OTU_557_10:Sponge4B:M00485:455:000000000-C2G9R:1:2114:24320:15522;size=10
OTU_518_13	0	0	0	0.000492209	0	0	root; Main genome; Bacteria; Bacteria (superkingdom); FCB group; Bacteroidota; Bacteroidia; Chitinophagales	OTU_518_13:Sponge4B:M00485:455:000000000-C2G9R:1:1102:17396:17574;size=13
OTU_590_12	0	7.27728e-05	0	0.000492209	0	0	root; Main genome; Bacteria; Bacteria (superkingdom); PVC group (Planctobacteria); Verrucomicrobiota; Chlamydiae; Chlamydiales	OTU_590_12:Sponge4B:M00485:455:000000000-C2G9R:1:2114:3414:16947;size=12
OTU_554_15	0	0	0	0.000492209	0	0	root; Main genome; Bacteria; Bacteria (superkingdom); PVC group (Planctobacteria); Verrucomicrobiota; Chlamydiae; Chlamydiales; cvE6	OTU_554_15:Sponge4B:M00485:455:000000000-C2G9R:1:2114:21959:5387;size=15
OTU_296_58	0	0	0.00172535	0.000476828	6.79317e-05	0	root; Main genome; Bacteria; Bacteria (superkingdom); FCB group; Bacteroidota; Bacteroidia; Flavobacteriales; Flavobacteriaceae	OTU_296_58:Sponge3B:M00485:455:000000000-C2G9R:1:1102:13868:23342;size=58
OTU_423_70	9.10332e-05	0.00190665	5.18901e-05	0.000476828	0.000203795	0.000136665	root; Main genome; Bacteria; Bacteria (superkingdom); Proteobacteria superphylum; Proteobacteria; Alphaproteobacteria; Rhizobiales; Hyphomicrobiaceae; Filomicrobium	OTU_423_70:Sponge2B:M00485:455:000000000-C2G9R:1:2114:25236:12527;size=70
OTU_345_66	0.00013655	0	0.000959967	0.000476828	0.000441556	0.000507614	root; Main genome; Bacteria; Bacteria (superkingdom); Proteobacteria superphylum; Proteobacteria; Alphaproteobacteria; Rhizobiales; Hyphomicrobiaceae; Hyphomicrobium	OTU_345_66:Sponge1B:M00485:455:000000000-C2G9R:1:2108:18547:13308;size=66
OTU_591_9	0	0	0	0.000476828	0	0	root; Main genome; Bacteria; Bacteria (superkingdom); PVC group (Planctobacteria); Verrucomicrobiota; Chlamydiae; Chlamydiales	OTU_591_9:Sponge4B:M00485:455:000000000-C2G9R:1:2114:11324:3235;size=9
OTU_442_24	0.000257927	0.000116436	0	0.000476828	0	0	root; Main genome; Bacteria; Bacteria (superkingdom); PVC group (Planctobacteria); Verrucomicrobiota; Chlamydiae; Chlamydiales; Chlamydiaceae	OTU_442_24:Sponge1B:M00485:455:000000000-C2G9R:1:2113:16162:2595;size=24
OTU_552_10	0	0	0	0.000476828	0	0	root; Main genome; Bacteria; Bacteria (superkingdom); Terrabacteria; Berkelbacteria	OTU_552_10:Sponge4B:M00485:455:000000000-C2G9R:1:2114:17729:7062;size=10
OTU_516_13	0	0	0.000142698	0.000476828	3.39659e-05	9.76181e-06	root; Main genome; Bacteria; Bacteria (superkingdom); Terrabacteria; Firmicutes; Clostridia; Clostridiales; Clostridiaceae	OTU_516_13:Sponge3B:M00485:455:000000000-C2G9R:1:2114:22916:8094;size=13
OTU_435_17	0	0.000276537	6.48626e-05	0.000461446	3.39659e-05	0.000117142	root; Main genome; Bacteria; Bacteria (superkingdom); Proteobacteria superphylum; Myxococcota; Polyangia; Polyangiales; Sandaracinaceae	OTU_435_17:Sponge4B:M00485:455:000000000-C2G9R:1:1102:10398:11614;size=17
OTU_548_16	1.51722e-05	0	0	0.000461446	0	0	root; Main genome; Bacteria; Bacteria (superkingdom); Proteobacteria superphylum; Proteobacteria; Alphaproteobacteria; Rhizobiales; Hyphomicrobiaceae; Filomicrobium	OTU_548_16:Sponge4B:M00485:455:000000000-C2G9R:1:1102:6377:11916;size=16
OTU_636_12	0	4.36637e-05	0	0.000446065	3.39659e-05	9.76181e-06	root; Main genome; Bacteria; Bacteria (superkingdom); Proteobacteria superphylum; Desulfobacterota; Desulfobacteria; Desulfobacterales; Desulfosarcinaceae; Desulfosarcina	OTU_636_12:Sponge4B:M00485:455:000000000-C2G9R:1:2112:19366:13324;size=12
OTU_95_199	0	0	0	0.000446065	0.00511752	0.000283093	root; Main genome; Bacteria; Bacteria (superkingdom); Proteobacteria superphylum; Proteobacteria; Alphaproteobacteria	OTU_95_199:Sponge4B:M00485:455:000000000-C2G9R:1:2110:8032:13849;size=199
OTU_553_13	0	0	0	0.000446065	0.00011322	0	root; Main genome; Bacteria; Bacteria (superkingdom); Proteobacteria superphylum; Proteobacteria; Gammaproteobacteria; Coxiellales; Coxiellaceae; Coxiella	OTU_553_13:Sponge4B:M00485:455:000000000-C2G9R:1:2113:24434:15460;size=13
OTU_756_6	1.51722e-05	0	0	0.000430683	0	0	root; Main genome; Bacteria; Bacteria (superkingdom); Proteobacteria superphylum; Proteobacteria; Alphaproteobacteria; Caulobacterales; Hyphomonadaceae	OTU_756_6:Sponge4B:M00485:455:000000000-C2G9R:1:2107:7838:2105;size=6
OTU_549_10	0	0	0	0.000430683	0	0	root; Main genome; Bacteria; Bacteria (superkingdom); Proteobacteria superphylum; Proteobacteria; Alphaproteobacteria; Rhizobiales; Rhizobiaceae	OTU_549_10:Sponge4B:M00485:455:000000000-C2G9R:1:1102:4446:10680;size=10
OTU_521_13	0	0	0	0.000430683	0.00011322	0	root; Main genome; Bacteria; Bacteria (superkingdom); Proteobacteria superphylum; Proteobacteria; Gammaproteobacteria; Legionellales; Legionellaceae; Legionella	OTU_521_13:Sponge4B:M00485:455:000000000-C2G9R:1:2114:16341:7394;size=13
OTU_191_64	0.00154756	0	0	0.000430683	9.05756e-05	0	root; Main genome; Bacteria; Bacteria (superkingdom); Proteobacteria superphylum; Proteobacteria; Gammaproteobacteria; Xanthomonadales; Xanthomonadaceae; Stenotrophomonas	OTU_191_64:Sponge1B:M00485:455:000000000-C2G9R:1:1101:9351:8552;size=64
OTU_167_115	0.000182066	0.00135357	0	0.000430683	0.00123409	0.000839516	root; Main genome; Bacteria; Bacteria (superkingdom); Terrabacteria; Firmicutes; Clostridia; Peptostreptococcales-Tissierellales; Peptostreptococcaceae	OTU_167_115:Sponge2B:M00485:455:000000000-C2G9R:1:2112:10390:5620;size=115
OTU_547_10	0	0	0	0.000415302	0	0	root; Main genome; Bacteria; Bacteria (superkingdom); Dependentiae superphylum; Dependentiae; Babeliae; Babeliales	OTU_547_10:Sponge4B:M00485:455:000000000-C2G9R:1:1102:15017:20391;size=10
OTU_404_35	0	0	0	0.000415302	0.000215117	0.00042952	root; Main genome; Bacteria; Bacteria (superkingdom); Proteobacteria superphylum; Proteobacteria; Alphaproteobacteria; Puniceispirillales; EF100-94H03	OTU_404_35:Sponge5B:M00485:455:000000000-C2G9R:1:2107:15561:16173;size=35
OTU_593_11	0	0	0	0.000415302	0	0	root; Main genome; Bacteria; Bacteria (superkingdom); Proteobacteria superphylum; Proteobacteria; Gammaproteobacteria	OTU_593_11:Sponge4B:M00485:455:000000000-C2G9R:1:2115:11005:10830;size=11
OTU_760_8	0	0	0	0.000415302	0	0	root; Main genome; Bacteria; Bacteria (superkingdom); Proteobacteria superphylum; Proteobacteria; Gammaproteobacteria; B2M28	OTU_760_8:Sponge4B:M00485:455:000000000-C2G9R:1:2113:11024:14340;size=8
OTU_851_7	0	0	0	0.000415302	0	0	root; Main genome; Bacteria; Bacteria (superkingdom); PVC group (Planctobacteria); Verrucomicrobiota; Chlamydiae	OTU_851_7:Sponge4B:M00485:455:000000000-C2G9R:1:2105:5450:15127;size=7
OTU_627_10	0	0	0	0.000415302	0	0	root; Main genome; Bacteria; Bacteria (superkingdom); PVC group (Planctobacteria); Verrucomicrobiota; Chlamydiae; Chlamydiales	OTU_627_10:Sponge4B:M00485:455:000000000-C2G9R:1:1101:12504:10962;size=10
OTU_391_43	0	0.00107704	0	0.00039992	0.000101898	1.95236e-05	root; Main genome; Bacteria; Bacteria (superkingdom); FCB group; Bacteroidota; Bacteroidia; Flavobacteriales; Flavobacteriaceae; Eudoraea	OTU_391_43:Sponge2B:M00485:455:000000000-C2G9R:1:1101:13229:6340;size=43
OTU_751_6	0	0	0	0.00039992	0	0	root; Main genome; Bacteria; Bacteria (superkingdom); Proteobacteria superphylum; Proteobacteria; Alphaproteobacteria; Rhodobacterales; Rhodobacteraceae	OTU_751_6:Sponge4B:M00485:455:000000000-C2G9R:1:1116:11579:5290;size=6
OTU_631_8	0	0	0	0.00039992	0	0	root; Main genome; Bacteria; Bacteria (superkingdom); Proteobacteria superphylum; Proteobacteria; Gammaproteobacteria; Diplorickettsiales; Diplorickettsiaceae	OTU_631_8:Sponge4B:M00485:455:000000000-C2G9R:1:1102:2385:16252;size=8
OTU_764_8	0	0	0	0.00039992	0	0	root; Main genome; Bacteria; Bacteria (superkingdom); Proteobacteria superphylum; Proteobacteria; Gammaproteobacteria; Legionellales	OTU_764_8:Sponge4B:M00485:455:000000000-C2G9R:1:2115:7383:12019;size=8
OTU_555_12	0	5.82182e-05	2.5945e-05	0.00039992	1.1322e-05	1.95236e-05	root; Main genome; Bacteria; Bacteria (superkingdom); Proteobacteria superphylum; Proteobacteria; Gammaproteobacteria; Legionellales; Legionellaceae	OTU_555_12:Sponge4B:M00485:455:000000000-C2G9R:1:2114:23372:1709;size=12
OTU_556_10	0	0	0	0.00039992	0	0	root; Main genome; Bacteria; Bacteria (superkingdom); PVC group (Planctobacteria); Verrucomicrobiota; Chlamydiae	OTU_556_10:Sponge4B:M00485:455:000000000-C2G9R:1:2114:22552:2824;size=10
OTU_588_9	0	0	0	0.00039992	0	0	root; Main genome; Bacteria; Bacteria (superkingdom); PVC group (Planctobacteria); Verrucomicrobiota; Chlamydiae; Chlamydiales	OTU_588_9:Sponge4B:M00485:455:000000000-C2G9R:1:1102:3972:12393;size=9
OTU_337_36	0	0.000887828	0	0.00039992	4.52878e-05	0.00010738	root; Main genome; Bacteria; Bacteria (superkingdom); Terrabacteria; Actinobacteriota; Acidimicrobiia; Microtrichales; Microtrichaceae	OTU_337_36:Sponge2B:M00485:455:000000000-C2G9R:1:2114:15245:17557;size=36
OTU_1136_3	0	0	0	0.000384538	0	0	root; Main genome; Bacteria; Bacteria (superkingdom); PVC group (Planctobacteria); Verrucomicrobiota; Chlamydiae; Chlamydiales	OTU_1136_3:Sponge4B:M00485:455:000000000-C2G9R:1:2105:5272:5767;size=3
OTU_519_11	0	0	0	0.000384538	0	0	root; Main genome; Bacteria; Bacteria (superkingdom); PVC group (Planctobacteria); Verrucomicrobiota; Chlamydiae; Chlamydiales	OTU_519_11:Sponge4B:M00485:455:000000000-C2G9R:1:2112:10155:9229;size=11
OTU_759_6	0	0	0	0.000384538	0	0	root; Main genome; Bacteria; Bacteria (superkingdom); Terrabacteria; Chloroflexi; Anaerolineae; Caldilineales	OTU_759_6:Sponge4B:M00485:455:000000000-C2G9R:1:2115:22112:10488;size=6
OTU_1427_2	0	0	0	0.000369157	0	0	root; Main genome; Bacteria; Bacteria (superkingdom); Acidobacteria superphylum; Acidobacteriota; Thermoanaerobaculia; Thermoanaerobaculales; Thermoanaerobaculaceae; Subgroup 10	OTU_1427_2:Sponge4B:M00485:455:000000000-C2G9R:1:2112:5308:14108;size=2
OTU_310_28	0	0	0	0.000369157	0.000532132	0.000126904	root; Main genome; Bacteria; Bacteria (superkingdom); Proteobacteria superphylum; Proteobacteria; Gammaproteobacteria; Coxiellales; Coxiellaceae; Coxiella	OTU_310_28:Sponge4B:M00485:455:000000000-C2G9R:1:2112:4847:13132;size=28
OTU_697_7	0	0	0	0.000369157	0	0	root; Main genome; Bacteria; Bacteria (superkingdom); PVC group (Planctobacteria); Planctomycetota; Planctomycetes; Pirellulales; Pirellulaceae	OTU_697_7:Sponge4B:M00485:455:000000000-C2G9R:1:2114:17209:15172;size=7
OTU_575_13	0	5.82182e-05	0	0.000369157	0.000158507	8.78563e-05	root; Main genome; Bacteria; Bacteria (superkingdom); PVC group (Planctobacteria); Planctomycetota; Planctomycetes; Planctomycetales; Gimesiaceae	OTU_575_13:Sponge2B:M00485:455:000000000-C2G9R:1:2119:6102:15747;size=13
OTU_967_6	0	0.000291091	0	0.000369157	0	2.92854e-05	root; Main genome; Bacteria; Bacteria (superkingdom); Terrabacteria; Actinobacteriota; Acidimicrobiia; Microtrichales; Microtrichaceae	OTU_967_6:Sponge4B:M00485:455:000000000-C2G9R:1:2115:9198:10805;size=6
OTU_227_113	0	1.45546e-05	0.00106375	0.000353775	0.00180019	0.000888325	root; Main genome; Bacteria; Bacteria (superkingdom); Proteobacteria superphylum; Proteobacteria; Alphaproteobacteria; Rhodobacterales; Rhodobacteraceae; Planktotalea	OTU_227_113:Sponge4B:M00485:455:000000000-C2G9R:1:1113:21467:11459;size=113
OTU_592_20	0	0	0.000389176	0.000353775	0.000135863	6.83327e-05	root; Main genome; Bacteria; Bacteria (superkingdom); Proteobacteria superphylum; Proteobacteria; Gammaproteobacteria; Pseudomonadales; Halieaceae; Halioglobus	OTU_592_20:Sponge4B:M00485:455:000000000-C2G9R:1:1102:9234:20392;size=20
OTU_190_50	0.00138067	0	0	0.000353775	0	0	root; Main genome; Bacteria; Bacteria (superkingdom); PVC group (Planctobacteria); Verrucomicrobiota; Chlamydiae; Chlamydiales	OTU_190_50:Sponge1B:M00485:455:000000000-C2G9R:1:1101:15517:2774;size=50
OTU_520_11	0	0	0	0.000353775	0	0	root; Main genome; Bacteria; Bacteria (superkingdom); PVC group (Planctobacteria); Verrucomicrobiota; Chlamydiae; Chlamydiales	OTU_520_11:Sponge4B:M00485:455:000000000-C2G9R:1:2113:17656:5020;size=11
OTU_752_6	0	0	0	0.000353775	0	0	root; Main genome; Bacteria; Bacteria (superkingdom); PVC group (Planctobacteria); Verrucomicrobiota; Chlamydiae; Chlamydiales	OTU_752_6:Sponge4B:M00485:455:000000000-C2G9R:1:2104:8548:6958;size=6
OTU_683_7	0	0	0	0.000338394	0	0	root; Main genome; Bacteria; Bacteria (superkingdom); Proteobacteria superphylum; Proteobacteria; Gammaproteobacteria	OTU_683_7:Sponge4B:M00485:455:000000000-C2G9R:1:1102:17506:12484;size=7
OTU_758_11	0	0	0	0.000338394	0	0	root; Main genome; Bacteria; Bacteria (superkingdom); Proteobacteria superphylum; Proteobacteria; Gammaproteobacteria; EV818SWSAP88	OTU_758_11:Sponge4B:M00485:455:000000000-C2G9R:1:2112:6403:16167;size=11
OTU_966_6	0	0	9.08077e-05	0.000338394	0	0	root; Main genome; Bacteria; Bacteria (superkingdom); Proteobacteria superphylum; Proteobacteria; Gammaproteobacteria; Marinicella order incertae sedis; Marinicella family incertae sedis; Marinicella	OTU_966_6:Sponge4B:M00485:455:000000000-C2G9R:1:2114:7926:15866;size=6
OTU_1411_2	0	0	0	0.000338394	0	0	root; Main genome; Bacteria; Bacteria (superkingdom); Proteobacteria superphylum; Proteobacteria; Gammaproteobacteria; Thiotrichales; Thiotrichaceae; Thiothrix	OTU_1411_2:Sponge4B:M00485:455:000000000-C2G9R:1:1104:24359:12628;size=2
OTU_694_7	0	0	0	0.000338394	0	0	root; Main genome; Bacteria; Bacteria (superkingdom); PVC group (Planctobacteria); Verrucomicrobiota; Chlamydiae; Chlamydiales	OTU_694_7:Sponge4B:M00485:455:000000000-C2G9R:1:2113:23669:15214;size=7
OTU_60_550	0	0	0.000518901	0.000323012	0.00297767	0.00195236	root; Main genome; Bacteria; Bacteria (superkingdom); Dependentiae superphylum; Dependentiae	OTU_60_550:Sponge3B:M00485:455:000000000-C2G9R:1:1101:23291:3646;size=550
OTU_493_12	0	0	0	0.000323012	1.1322e-05	0	root; Main genome; Bacteria; Bacteria (superkingdom); Proteobacteria superphylum; Proteobacteria; Gammaproteobacteria; Thiotrichales; Thiotrichaceae; Cocleimonas	OTU_493_12:Sponge4B:M00485:455:000000000-C2G9R:1:1101:10150:10735;size=12
OTU_639_8	0	0	0	0.000323012	0	0	root; Main genome; Bacteria; Bacteria (superkingdom); Terrabacteria; Candidatus Magasanikbacteria	OTU_639_8:Sponge4B:M00485:455:000000000-C2G9R:1:2114:12370:16182;size=8
OTU_689_7	0	0	0	0.000323012	0	0	root; Main genome; Bacteria; Bacteria (superkingdom); Terrabacteria; Chloroflexi; Anaerolineae; SBR1031	OTU_689_7:Sponge4B:M00485:455:000000000-C2G9R:1:2112:13264:13567;size=7
OTU_848_5	0	0	0	0.000323012	0	0	root; Main genome; Bacteria; Bacteria (superkingdom); Terrabacteria; Gracilibacteria phylum incertae sedis; Gracilibacteria; Candidatus Peregrinibacteria	OTU_848_5:Sponge4B:M00485:455:000000000-C2G9R:1:1102:24681:7441;size=5
OTU_690_7	0	0	0	0.000307631	0	0	root; Main genome; Bacteria; Bacteria (superkingdom); PVC group (Planctobacteria); Planctomycetota; Planctomycetes; Pirellulales; Pirellulaceae; Pir4 lineage	OTU_690_7:Sponge4B:M00485:455:000000000-C2G9R:1:2112:16246:16690;size=7
OTU_960_8	0	0	0.000181615	0.000307631	0	0	root; Main genome; Bacteria; Bacteria (superkingdom); PVC group (Planctobacteria); Verrucomicrobiota; Chlamydiae; Chlamydiales	OTU_960_8:Sponge4B:M00485:455:000000000-C2G9R:1:2110:26525:7073;size=8
OTU_757_9	0	0	0	0.000307631	0	0	root; Main genome; Bacteria; Bacteria (superkingdom); PVC group (Planctobacteria); Verrucomicrobiota; Chlamydiae; Chlamydiales; cvE6	OTU_757_9:Sponge4B:M00485:455:000000000-C2G9R:1:2110:20140:6177;size=9
OTU_246_52	0	2.91091e-05	0.00124536	0.000307631	0.000124541	0.000146427	root; Main genome; Bacteria; Bacteria (superkingdom); Terrabacteria; Actinobacteriota; Actinobacteria; PeM15	OTU_246_52:Sponge3B:M00485:455:000000000-C2G9R:1:2114:22578:6366;size=52
OTU_638_12	0	0	0	0.000292249	0.000101898	4.88091e-05	root; Main genome; Bacteria; Bacteria (superkingdom); Proteobacteria superphylum; Proteobacteria; Gammaproteobacteria; Coxiellales; Coxiellaceae; Coxiella	OTU_638_12:Sponge4B:M00485:455:000000000-C2G9R:1:2114:19393:3971;size=12
OTU_750_6	0	0	0	0.000292249	0	0	root; Main genome; Bacteria; Bacteria (superkingdom); Proteobacteria superphylum; Proteobacteria; Gammaproteobacteria; Pseudomonadales; Endozoicomonadaceae; Endozoicomonas	OTU_750_6:Sponge4B:M00485:455:000000000-C2G9R:1:1102:28194:12840;size=6
OTU_202_90	0	0.000727728	0.000311341	0.000292249	0.000905756	0.0005369	root; Main genome; Bacteria; Bacteria (superkingdom); Proteobacteria superphylum; Proteobacteria; Gammaproteobacteria; Pseudomonadales; Halieaceae; OM60(NOR5) clade	OTU_202_90:Sponge3B:M00485:455:000000000-C2G9R:1:2113:5494:7811;size=90
OTU_965_4	0	0	0	0.000292249	0	0	root; Main genome; Bacteria; Bacteria (superkingdom); PVC group (Planctobacteria); Planctomycetota; Planctomycetes; Planctomycetales	OTU_965_4:Sponge4B:M00485:455:000000000-C2G9R:1:2113:7458:10777;size=4
OTU_695_7	0	0	0	0.000292249	0	0	root; Main genome; Bacteria; Bacteria (superkingdom); PVC group (Planctobacteria); Planctomycetota; Planctomycetes; Planctomycetales; Gimesiaceae	OTU_695_7:Sponge4B:M00485:455:000000000-C2G9R:1:2114:15007:3737;size=7
OTU_692_7	1.51722e-05	0	0	0.000292249	0	0	root; Main genome; Bacteria; Bacteria (superkingdom); PVC group (Planctobacteria); Verrucomicrobiota; Chlamydiae; Chlamydiales	OTU_692_7:Sponge4B:M00485:455:000000000-C2G9R:1:2113:23365:9689;size=7
OTU_201_73	0	0.001601	0.00025945	0.000276868	9.05756e-05	6.83327e-05	root; Main genome; Bacteria; Bacteria (superkingdom); Proteobacteria superphylum; Proteobacteria; Alphaproteobacteria; Rhizobiales; Rhizobiaceae	OTU_201_73:Sponge2B:M00485:455:000000000-C2G9R:1:2114:7822:13155;size=73
OTU_633_8	0	0	0	0.000276868	0	0	root; Main genome; Bacteria; Bacteria (superkingdom); PVC group (Planctobacteria); Verrucomicrobiota; Chlamydiae; Chlamydiales	OTU_633_8:Sponge4B:M00485:455:000000000-C2G9R:1:2106:9037:14847;size=8
OTU_956_4	0	0	0	0.000261486	0	0	root; Main genome; Bacteria; Bacteria (superkingdom); Proteobacteria superphylum; Proteobacteria; Alphaproteobacteria; Rhodospirillales	OTU_956_4:Sponge4B:M00485:455:000000000-C2G9R:1:2105:4054:16161;size=4
OTU_685_7	0	0	0	0.000261486	0	0	root; Main genome; Bacteria; Bacteria (superkingdom); Proteobacteria superphylum; Proteobacteria; Gammaproteobacteria	OTU_685_7:Sponge4B:M00485:455:000000000-C2G9R:1:1112:25924:12095;size=7
OTU_1129_6	0	0	0	0.000261486	0	0	root; Main genome; Bacteria; Bacteria (superkingdom); PVC group (Planctobacteria); Verrucomicrobiota; Chlamydiae; Chlamydiales	OTU_1129_6:Sponge4B:M00485:455:000000000-C2G9R:1:1101:14090:16217;size=6
OTU_422_22	0.000788955	0	0	0.000261486	0	0	root; Main genome; Bacteria; Bacteria (superkingdom); PVC group (Planctobacteria); Verrucomicrobiota; Chlamydiae; Chlamydiales	OTU_422_22:Sponge1B:M00485:455:000000000-C2G9R:1:1102:8632:6569;size=22
OTU_635_8	0	0	0	0.000261486	0	0	root; Main genome; Bacteria; Bacteria (superkingdom); PVC group (Planctobacteria); Verrucomicrobiota; Chlamydiae; Chlamydiales	OTU_635_8:Sponge4B:M00485:455:000000000-C2G9R:1:2112:10300:16238;size=8
OTU_682_15	4.55166e-05	0	2.5945e-05	0.000261486	0.000124541	0.00010738	root; Main genome; Bacteria; Bacteria (superkingdom); Terrabacteria; Cyanobacteria; Cyanobacteriia; Synechococcales; Cyanobiaceae; Cyanobium PCC-6307	OTU_682_15:Sponge4B:M00485:455:000000000-C2G9R:1:1102:13349:17944;size=15
OTU_1147_3	0	0	0	0.000246105	0	0	root; Main genome; Bacteria; Bacteria (superkingdom); FCB group; Bacteroidota; Bacteroidia; Chitinophagales	OTU_1147_3:Sponge4B:M00485:455:000000000-C2G9R:1:2114:22597:14616;size=3
OTU_594_15	0	0	0	0.000246105	9.05756e-05	6.83327e-05	root; Main genome; Bacteria; Bacteria (superkingdom); Proteobacteria superphylum; Proteobacteria; Alphaproteobacteria; Kordiimonadales	OTU_594_15:Sponge4B:M00485:455:000000000-C2G9R:1:2115:6464:11527;size=15
OTU_1418_4	0	0	0	0.000246105	1.1322e-05	3.90472e-05	root; Main genome; Bacteria; Bacteria (superkingdom); Proteobacteria superphylum; Proteobacteria; Gammaproteobacteria; Coxiellales; Coxiellaceae; Coxiella	OTU_1418_4:Sponge4B:M00485:455:000000000-C2G9R:1:1111:4543:9748;size=4
OTU_1141_7	0	0	0	0.000246105	0	5.85709e-05	root; Main genome; Bacteria; Bacteria (superkingdom); Proteobacteria superphylum; Proteobacteria; Gammaproteobacteria; Pseudomonadales; Cellvibrionaceae	OTU_1141_7:Sponge4B:M00485:455:000000000-C2G9R:1:2110:13564:17080;size=7
OTU_852_5	0	0	0	0.000246105	0	0	root; Main genome; Bacteria; Bacteria (superkingdom); Proteobacteria superphylum; Proteobacteria; Gammaproteobacteria; Thiotrichales; Thiotrichaceae; Cocleimonas	OTU_852_5:Sponge4B:M00485:455:000000000-C2G9R:1:2110:16382:3365;size=5
OTU_348_24	0	0.000538519	0	0.000230723	3.39659e-05	2.92854e-05	root; Main genome; Bacteria; Bacteria (superkingdom); Dependentiae superphylum; Dependentiae; Babeliae; Babeliales	OTU_348_24:Sponge2B:M00485:455:000000000-C2G9R:1:1102:17158:17428;size=24
OTU_696_9	0	0	0	0.000230723	0	0	root; Main genome; Bacteria; Bacteria (superkingdom); Proteobacteria superphylum; Campylobacterota; Campylobacteria; Campylobacterales; Sulfurimonadaceae; Sulfurimonas	OTU_696_9:Sponge4B:M00485:455:000000000-C2G9R:1:2114:15683:17077;size=9
OTU_1134_3	0	1.45546e-05	0	0.000230723	0	0	root; Main genome; Bacteria; Bacteria (superkingdom); Proteobacteria superphylum; Proteobacteria; Alphaproteobacteria; Paracaedibacterales	OTU_1134_3:Sponge4B:M00485:455:000000000-C2G9R:1:1116:16380:10695;size=3
OTU_473_15	0	0	0	0.000230723	4.52878e-05	9.76181e-05	root; Main genome; Bacteria; Bacteria (superkingdom); Proteobacteria superphylum; Proteobacteria; Gammaproteobacteria	OTU_473_15:Sponge4B:M00485:455:000000000-C2G9R:1:2112:8114:6724;size=15
OTU_199_78	0	0.00193576	7.78351e-05	0.000230723	0.000147185	0.000234283	root; Main genome; Bacteria; Bacteria (superkingdom); Proteobacteria superphylum; Proteobacteria; Gammaproteobacteria; Burkholderiales; Nitrosomonadaceae; Nitrosomonas	OTU_199_78:Sponge2B:M00485:455:000000000-C2G9R:1:1102:11799:10453;size=78
OTU_964_4	0	0	0	0.000230723	0	0	root; Main genome; Bacteria; Bacteria (superkingdom); Proteobacteria superphylum; Proteobacteria; Gammaproteobacteria; Coxiellales	OTU_964_4:Sponge4B:M00485:455:000000000-C2G9R:1:2113:26346:13522;size=4
OTU_688_12	0	0	0	0.000230723	0.000135863	0	root; Main genome; Bacteria; Bacteria (superkingdom); Proteobacteria superphylum; Proteobacteria; Gammaproteobacteria; Diplorickettsiales; Diplorickettsiaceae; Rickettsiella	OTU_688_12:Sponge4B:M00485:455:000000000-C2G9R:1:2111:8509:3684;size=12
OTU_1232_5	0	0	0	0.000230723	3.39659e-05	9.76181e-05	root; Main genome; Bacteria; Bacteria (superkingdom); Terrabacteria; Actinobacteriota; Acidimicrobiia; Microtrichales; Microtrichaceae; Sva0996 marine group	OTU_1232_5:Sponge5B:M00485:455:000000000-C2G9R:1:2113:20518:14309;size=5
OTU_753_6	0	0	0	0.000230723	0	0	root; Main genome; Bacteria; Bacteria (superkingdom); Terrabacteria; Actinobacteriota; Actinobacteria; Propionibacteriales; Propionibacteriaceae	OTU_753_6:Sponge4B:M00485:455:000000000-C2G9R:1:2105:14005:12716;size=6
OTU_1426_2	0	0	0	0.000215342	0	0	root; Main genome; Bacteria; Bacteria (superkingdom); Dependentiae superphylum; Dependentiae; Babeliae; Babeliales	OTU_1426_2:Sponge4B:M00485:455:000000000-C2G9R:1:2111:15055:9314;size=2
OTU_1429_2	0	0	0	0.000215342	1.1322e-05	0	root; Main genome; Bacteria; Bacteria (superkingdom); Dependentiae superphylum; Dependentiae; Babeliae; Babeliales; Vermiphilaceae	OTU_1429_2:Sponge4B:M00485:455:000000000-C2G9R:1:2113:10724:11264;size=2
OTU_1142_6	0	0	0	0.000215342	0	0	root; Main genome; Bacteria; Bacteria (superkingdom); Proteobacteria superphylum; Desulfobacterota; Desulfovibrionia; Desulfovibrionales	OTU_1142_6:Sponge4B:M00485:455:000000000-C2G9R:1:2110:6868:2588;size=6
OTU_849_5	0	0	0	0.000215342	0	0	root; Main genome; Bacteria; Bacteria (superkingdom); Proteobacteria superphylum; Proteobacteria; Alphaproteobacteria; Rhizobiales; Hyphomicrobiaceae	OTU_849_5:Sponge4B:M00485:455:000000000-C2G9R:1:1102:10417:10333;size=5
OTU_116_248	0	0.00465746	5.18901e-05	0.000215342	0.00251347	0.000634518	root; Main genome; Bacteria; Bacteria (superkingdom); Proteobacteria superphylum; Proteobacteria; Alphaproteobacteria; Rhizobiales; Rhizobiaceae; Pseudahrensia	OTU_116_248:Sponge5B:M00485:455:000000000-C2G9R:1:1101:5903:11190;size=248
OTU_686_7	0	8.73273e-05	0	0.000215342	3.39659e-05	0	root; Main genome; Bacteria; Bacteria (superkingdom); Proteobacteria superphylum; Proteobacteria; Alphaproteobacteria; Rhodobacterales; Rhodobacteraceae; Ruegeria	OTU_686_7:Sponge4B:M00485:455:000000000-C2G9R:1:2110:25250:14734;size=7
OTU_698_7	0	0	0	0.000215342	0	0	root; Main genome; Bacteria; Bacteria (superkingdom); PVC group (Planctobacteria); Planctomycetota; Planctomycetes; Pirellulales; Pirellulaceae	OTU_698_7:Sponge4B:M00485:455:000000000-C2G9R:1:2114:20058:14469;size=7
OTU_1133_3	0	0	0	0.000215342	0	0	root; Main genome; Bacteria; Bacteria (superkingdom); PVC group (Planctobacteria); Verrucomicrobiota; Chlamydiae; Chlamydiales	OTU_1133_3:Sponge4B:M00485:455:000000000-C2G9R:1:1102:16952:11372;size=3
OTU_846_12	0	0	0.000415121	0.000215342	3.39659e-05	2.92854e-05	root; Main genome; Bacteria; Bacteria (superkingdom); Terrabacteria; Actinobacteriota; Acidimicrobiia; Actinomarinales	OTU_846_12:Sponge3B:M00485:455:000000000-C2G9R:1:2116:18767:8853;size=12
OTU_691_7	0	0	0	0.000215342	0	0	root; Main genome; Bacteria; Bacteria (superkingdom); Terrabacteria; Chloroflexi; Anaerolineae; Caldilineales; Caldilineaceae	OTU_691_7:Sponge4B:M00485:455:000000000-C2G9R:1:2112:8255:9193;size=7
OTU_994_4	0	5.82182e-05	0.000454038	0.00019996	9.05756e-05	5.85709e-05	root; Main genome; Bacteria; Bacteria (superkingdom); Proteobacteria superphylum; Proteobacteria; Gammaproteobacteria	OTU_994_4:Sponge5B:M00485:455:000000000-C2G9R:1:2106:12679:3468;size=4
OTU_856_5	0	0	0	0.00019996	0	0	root; Main genome; Bacteria; Bacteria (superkingdom); PVC group (Planctobacteria); Planctomycetota; Planctomycetes; Planctomycetales; Gimesiaceae	OTU_856_5:Sponge4B:M00485:455:000000000-C2G9R:1:2115:6443:14766;size=5
OTU_1140_3	0	1.45546e-05	0	0.00019996	0	0	root; Main genome; Bacteria; Bacteria (superkingdom); PVC group (Planctobacteria); Verrucomicrobiota; Chlamydiae	OTU_1140_3:Sponge4B:M00485:455:000000000-C2G9R:1:2110:16023:18914;size=3
OTU_854_8	0	0	0	0.00019996	0	0	root; Main genome; Bacteria; Bacteria (superkingdom); PVC group (Planctobacteria); Verrucomicrobiota; Chlamydiae	OTU_854_8:Sponge4B:M00485:455:000000000-C2G9R:1:2110:26384:16753;size=8
OTU_953_4	0	0	0	0.00019996	0	0	root; Main genome; Bacteria; Bacteria (superkingdom); PVC group (Planctobacteria); Verrucomicrobiota; Chlamydiae; Chlamydiales	OTU_953_4:Sponge4B:M00485:455:000000000-C2G9R:1:1102:16331:17508;size=4
OTU_1143_3	0	0	0	0.00019996	0	0	root; Main genome; Bacteria; Bacteria (superkingdom); Terrabacteria; Berkelbacteria	OTU_1143_3:Sponge4B:M00485:455:000000000-C2G9R:1:2112:15450:17498;size=3
OTU_755_6	0	0	0	0.000184578	2.26439e-05	1.95236e-05	root; Chloroplast; Eukaryota (Chloroplast)	OTU_755_6:Sponge4B:M00485:455:000000000-C2G9R:1:2109:8027:13127;size=6
OTU_478_29	0	4.36637e-05	0.000220533	0.000184578	0.000226439	7.80945e-05	root; Main genome; Bacteria; Bacteria (superkingdom); Proteobacteria superphylum; Proteobacteria; Alphaproteobacteria; Rhizobiales; Rhizobiaceae; Pseudahrensia	OTU_478_29:Sponge5B:M00485:455:000000000-C2G9R:1:1102:16093:19425;size=29
OTU_1138_6	0	0	0	0.000184578	5.66098e-05	1.95236e-05	root; Main genome; Bacteria; Bacteria (superkingdom); Proteobacteria superphylum; Proteobacteria; Alphaproteobacteria; Rhodobacterales; Rhodobacteraceae	OTU_1138_6:Sponge4B:M00485:455:000000000-C2G9R:1:2106:9028:12963;size=6
OTU_693_7	0	0	0	0.000184578	0	0	root; Main genome; Bacteria; Bacteria (superkingdom); Proteobacteria superphylum; Proteobacteria; Gammaproteobacteria; Arenicellales; Arenicellaceae	OTU_693_7:Sponge4B:M00485:455:000000000-C2G9R:1:2113:18022:12606;size=7
OTU_1131_3	0	0	0	0.000184578	0	0	root; Main genome; Bacteria; Bacteria (superkingdom); Proteobacteria superphylum; Proteobacteria; Gammaproteobacteria; Coxiellales; Coxiellaceae; Coxiella	OTU_1131_3:Sponge4B:M00485:455:000000000-C2G9R:1:1102:10329:9439;size=3
OTU_850_5	0	0	0	0.000184578	0	0	root; Main genome; Bacteria; Bacteria (superkingdom); Proteobacteria superphylum; Proteobacteria; Gammaproteobacteria; Coxiellales; Coxiellaceae; Coxiella	OTU_850_5:Sponge4B:M00485:455:000000000-C2G9R:1:2105:24349:8171;size=5
OTU_632_8	4.55166e-05	0	0	0.000184578	0.00011322	0	root; Main genome; Bacteria; Bacteria (superkingdom); Proteobacteria superphylum; Proteobacteria; Gammaproteobacteria; Diplorickettsiales; Diplorickettsiaceae	OTU_632_8:Sponge4B:M00485:455:000000000-C2G9R:1:1102:5530:8586;size=8
OTU_959_4	0	0	0	0.000184578	0	0	root; Main genome; Bacteria; Bacteria (superkingdom); Proteobacteria superphylum; Proteobacteria; Gammaproteobacteria; EV818SWSAP88	OTU_959_4:Sponge4B:M00485:455:000000000-C2G9R:1:2108:9252:17376;size=4
OTU_749_6	0	0	0	0.000184578	0	0	root; Main genome; Bacteria; Bacteria (superkingdom); PVC group (Planctobacteria); Planctomycetota; Planctomycetes; Pirellulales	OTU_749_6:Sponge4B:M00485:455:000000000-C2G9R:1:1115:7692:13711;size=6
OTU_538_35	0	2.91091e-05	0.000674571	0.000184578	9.05756e-05	9.76181e-06	root; Main genome; Bacteria; Bacteria (superkingdom); PVC group (Planctobacteria); Planctomycetota; Planctomycetes; Pirellulales; Pirellulaceae; Blastopirellula	OTU_538_35:Sponge3B:M00485:455:000000000-C2G9R:1:1101:23002:7864;size=35
OTU_1349_4	1.51722e-05	5.82182e-05	0	0.000184578	0	0	root; Main genome; Bacteria; Bacteria (superkingdom); PVC group (Planctobacteria); Verrucomicrobiota	OTU_1349_4:Sponge2B:M00485:455:000000000-C2G9R:1:1109:19864:19671;size=4
OTU_1150_3	0	0	0	0.000184578	1.1322e-05	0	root; Main genome; Bacteria; Bacteria (superkingdom); Terrabacteria; Firmicutes; Bacilli; Bacillales; Bacillaceae; Bacillus	OTU_1150_3:Sponge4B:M00485:455:000000000-C2G9R:1:2115:25177:15096;size=3
OTU_857_5	0	0	0	0.000184578	0	0	root; Main genome; Bacteria; Bacteria (superkingdom); Terrabacteria; Firmicutes; Bacilli; Paenibacillales; Paenibacillaceae; Paenibacillus	OTU_857_5:Sponge4B:M00485:455:000000000-C2G9R:1:2113:13907:11518;size=5
OTU_236_51	0.000379305	0	0.000804297	0.000169197	0.000441556	0.000263569	root; Chloroplast; Eukaryota (Chloroplast); Archaeplastida (Chloroplast); Chloroplastida (Chloroplast); Chlorophyta (Chloroplast); Chlorophyceae (Chloroplast); Chlamydomonadales (Chloroplast); Coccomyxaceae (Chloroplast); Coccomyxaceae X (Chloroplast); Coccomyxaceae X sp. (Chloroplast)	OTU_236_51:Sponge1B:M00485:455:000000000-C2G9R:1:2116:18848:17586;size=51
OTU_372_31	0	0.00130991	0	0.000169197	0	0	root; Main genome; Bacteria; Bacteria (superkingdom); FCB group; Bacteroidota; Chlorobia; Chlorobiales; Chlorobiaceae; Chlorobium; Chlorobium phaeobacteroides BS1	OTU_372_31:Sponge2B:M00485:455:000000000-C2G9R:1:1101:23441:8176;size=31
OTU_954_4	0	0	0	0.000169197	0	0	root; Main genome; Bacteria; Bacteria (superkingdom); Proteobacteria superphylum; Proteobacteria; Alphaproteobacteria	OTU_954_4:Sponge4B:M00485:455:000000000-C2G9R:1:1109:15537:12010;size=4
OTU_961_4	0	0	0	0.000169197	0	0	root; Main genome; Bacteria; Bacteria (superkingdom); Proteobacteria superphylum; Proteobacteria; Alphaproteobacteria	OTU_961_4:Sponge4B:M00485:455:000000000-C2G9R:1:2111:18277:21912;size=4
OTU_317_23	3.03444e-05	0.000392973	0.000246478	0.000169197	1.1322e-05	0	root; Main genome; Bacteria; Bacteria (superkingdom); Proteobacteria superphylum; Proteobacteria; Gammaproteobacteria; Enterobacterales; Enterobacteriaceae; Escherichia-Shigella	OTU_317_23:Sponge2B:M00485:455:000000000-C2G9R:1:2114:11208:16247;size=23
OTU_1434_2	0	0	0	0.000169197	0	0	root; Main genome; Bacteria; Bacteria (superkingdom); Proteobacteria superphylum; Proteobacteria; Gammaproteobacteria; HglApr721	OTU_1434_2:Sponge4B:M00485:455:000000000-C2G9R:1:2116:13209:5486;size=2
OTU_1096_3	0	8.73273e-05	0	0.000169197	2.26439e-05	0	root; Main genome; Bacteria; Bacteria (superkingdom); Proteobacteria superphylum; Proteobacteria; Gammaproteobacteria; Pseudomonadales; Gven-F17	OTU_1096_3:Sponge2B:M00485:455:000000000-C2G9R:1:2107:3544:11515;size=3
OTU_1146_3	0	0	0	0.000153815	0	0	root; Main genome; Bacteria; Bacteria (superkingdom); Dependentiae superphylum; Dependentiae; Babeliae; Babeliales	OTU_1146_3:Sponge4B:M00485:455:000000000-C2G9R:1:2114:11738:19216;size=3
OTU_748_8	0	0	0	0.000153815	6.79317e-05	9.76181e-06	root; Main genome; Bacteria; Bacteria (superkingdom); Proteobacteria superphylum; Proteobacteria; Alphaproteobacteria; Holosporales; Holosporaceae	OTU_748_8:Sponge4B:M00485:455:000000000-C2G9R:1:1102:14838:1940;size=8
OTU_230_69	0	0	0	0.000153815	0.000962366	0.00109332	root; Main genome; Bacteria; Bacteria (superkingdom); Terrabacteria; Firmicutes; Clostridia; Clostridiales; Clostridiaceae; Clostridium sensu stricto 1	OTU_230_69:Sponge5B:M00485:455:000000000-C2G9R:1:2115:24609:9027;size=69
OTU_217_88	0.00250341	0.000756837	0	0.000138434	0	0	root; Main genome; Bacteria; Bacteria (superkingdom); Dependentiae superphylum; Dependentiae; Babeliae; Babeliales	OTU_217_88:Sponge1B:M00485:455:000000000-C2G9R:1:2113:18994:3808;size=88
OTU_641_17	0	0	0	0.000138434	0.000226439	0	root; Main genome; Bacteria; Bacteria (superkingdom); FCB group; Bacteroidota; Bacteroidia; Flavobacteriales; Flavobacteriaceae; Pseudofulvibacter	OTU_641_17:Sponge5B:M00485:455:000000000-C2G9R:1:1102:22027:5960;size=17
OTU_1420_4	0	0.000174655	0	0.000138434	6.79317e-05	9.76181e-06	root; Main genome; Bacteria; Bacteria (superkingdom); Proteobacteria superphylum; Proteobacteria; Alphaproteobacteria; Rhizobiales; Rhizobiaceae; Ahrensia; Ahrensia marina	OTU_1420_4:Sponge4B:M00485:455:000000000-C2G9R:1:1113:24934:14799;size=4
OTU_1098_6	0	4.36637e-05	0	0.000138434	0	0	root; Main genome; Bacteria; Bacteria (superkingdom); PVC group (Planctobacteria); Planctomycetota; Planctomycetes; Pirellulales; Pirellulaceae; Rhodopirellula	OTU_1098_6:Sponge2B:M00485:455:000000000-C2G9R:1:2109:11981:8731;size=6
OTU_1422_2	0	0	0	0.000138434	0	0	root; Main genome; Bacteria; Bacteria (superkingdom); PVC group (Planctobacteria); Verrucomicrobiota; Chlamydiae; Chlamydiales	OTU_1422_2:Sponge4B:M00485:455:000000000-C2G9R:1:2105:8696:17214;size=2
OTU_388_41	0	0	0.000116753	0.000138434	0.000237761	0.000741898	root; Main genome; Bacteria; Bacteria (superkingdom); Terrabacteria; Actinobacteriota; Acidimicrobiia; Microtrichales; Ilumatobacteraceae; Ilumatobacter	OTU_388_41:Sponge5B:M00485:455:000000000-C2G9R:1:2108:12535:4543;size=41
OTU_535_12	0	0.000203764	0	0.000138434	2.26439e-05	0	root; Main genome; Bacteria; Bacteria (superkingdom); Terrabacteria; Actinobacteriota; Thermoleophilia; Gaiellales	OTU_535_12:Sponge2B:M00485:455:000000000-C2G9R:1:2103:22666:15174;size=12
OTU_867_15	0	0	0	0.000138434	0.000203795	0.000146427	root; Main genome; Bacteria; Bacteria (superkingdom); Terrabacteria; Firmicutes; Clostridia; Peptostreptococcales-Tissierellales; Peptostreptococcaceae	OTU_867_15:Sponge5B:M00485:455:000000000-C2G9R:1:1113:19930:13129;size=15
OTU_146_91	0	0.000916937	0	0.000123052	0.000769893	0.00101523	root; Main genome; Bacteria; Bacteria (superkingdom); Proteobacteria superphylum; Proteobacteria; Alphaproteobacteria; Rhodobacterales; Rhodobacteraceae; Profundibacterium	OTU_146_91:Sponge2B:M00485:455:000000000-C2G9R:1:1102:11801:7443;size=91
OTU_853_5	0	0	0	0.000123052	0	0	root; Main genome; Bacteria; Bacteria (superkingdom); Proteobacteria superphylum; Proteobacteria; Gammaproteobacteria; Diplorickettsiales	OTU_853_5:Sponge4B:M00485:455:000000000-C2G9R:1:2110:18957:4086;size=5
OTU_855_5	0	0	0	0.000123052	2.26439e-05	0	root; Main genome; Bacteria; Bacteria (superkingdom); Proteobacteria superphylum; Proteobacteria; Gammaproteobacteria; EV818SWSAP88	OTU_855_5:Sponge4B:M00485:455:000000000-C2G9R:1:2112:7126:4381;size=5
OTU_1414_2	0	0	0	0.000123052	0	0	root; Main genome; Bacteria; Bacteria (superkingdom); PVC group (Planctobacteria); Planctomycetota; Planctomycetes; Planctomycetales; Rubinisphaeraceae; Planctomicrobium	OTU_1414_2:Sponge4B:M00485:455:000000000-C2G9R:1:1106:14725:5470;size=2
OTU_445_16	0	0.000625846	0	0.000123052	0	0	root; Main genome; Bacteria; Bacteria (superkingdom); PVC group (Planctobacteria); Verrucomicrobiota; Verrucomicrobiae; Opitutales	OTU_445_16:Sponge2B:M00485:455:000000000-C2G9R:1:2115:7109:15828;size=16
OTU_1132_3	0	0	0	0.000123052	0.000532132	9.76181e-06	root; Main genome; Bacteria; Bacteria (superkingdom); PVC group (Planctobacteria); Verrucomicrobiota; Verrucomicrobiae; Verrucomicrobiales; Rubritaleaceae; Rubritalea	OTU_1132_3:Sponge4B:M00485:455:000000000-C2G9R:1:1102:15269:9914;size=3
OTU_584_135	0	0	0.0116364	0.000123052	0.000158507	8.78563e-05	root; Main genome; Bacteria; Bacteria (superkingdom); Terrabacteria; Actinobacteriota; Actinobacteria; Propionibacteriales; Propionibacteriaceae	OTU_584_135:Sponge3B:M00485:455:000000000-C2G9R:1:2113:6696:18083;size=135
OTU_1416_2	0	0	0	0.000123052	0	0	root; Main genome; Bacteria; Bacteria (superkingdom); Terrabacteria; Chloroflexi; Anaerolineae; Ardenticatenales	OTU_1416_2:Sponge4B:M00485:455:000000000-C2G9R:1:1107:8065:13475;size=2
OTU_1137_3	0	0	0	0.000123052	6.79317e-05	0	root; Main genome; Bacteria; Bacteria (superkingdom); Terrabacteria; Cyanobacteria; Vampirivibrionia; Gastranaerophilales	OTU_1137_3:Sponge4B:M00485:455:000000000-C2G9R:1:2106:25615:15300;size=3
OTU_958_4	0	0	0	0.000107671	0	0	root; Main genome; Bacteria; Bacteria (superkingdom); FCB group; Bacteroidota; Bacteroidia; Flavobacteriales; Flavobacteriaceae; Muricauda	OTU_958_4:Sponge4B:M00485:455:000000000-C2G9R:1:2109:16602:17211;size=4
OTU_598_11	0	0	0	0.000107671	0.000249083	5.85709e-05	root; Main genome; Bacteria; Bacteria (superkingdom); Proteobacteria superphylum	OTU_598_11:Sponge5B:M00485:455:000000000-C2G9R:1:1102:12123:9338;size=11
OTU_858_5	0	0	0	0.000107671	0	0	root; Main genome; Bacteria; Bacteria (superkingdom); Proteobacteria superphylum; Proteobacteria; Gammaproteobacteria; Legionellales; Legionellaceae	OTU_858_5:Sponge4B:M00485:455:000000000-C2G9R:1:2115:18255:9278;size=5
OTU_1139_3	0	0	0	0.000107671	0	0	root; Main genome; Bacteria; Bacteria (superkingdom); PVC group (Planctobacteria); Planctomycetota; Planctomycetes; Planctomycetales	OTU_1139_3:Sponge4B:M00485:455:000000000-C2G9R:1:2109:16987:13604;size=3
OTU_963_4	0	0	0	0.000107671	0	0	root; Main genome; Bacteria; Bacteria (superkingdom); PVC group (Planctobacteria); Verrucomicrobiota; Chlamydiae	OTU_963_4:Sponge4B:M00485:455:000000000-C2G9R:1:2112:7969:9545;size=4
OTU_841_5	0	0	7.78351e-05	0.000107671	0	2.92854e-05	root; Main genome; Bacteria; Bacteria (superkingdom); PVC group (Planctobacteria); Verrucomicrobiota; Chlamydiae; Chlamydiales	OTU_841_5:Sponge3B:M00485:455:000000000-C2G9R:1:2112:22607:2253;size=5
OTU_1423_2	0	0	0	9.22892e-05	0	0	No hits	OTU_1423_2:Sponge4B:M00485:455:000000000-C2G9R:1:2111:13037:8574;size=2
OTU_1406_2	1.51722e-05	1.45546e-05	0	9.22892e-05	6.79317e-05	4.88091e-05	root; Chloroplast; Eukaryota (Chloroplast)	OTU_1406_2:Sponge4B:M00485:455:000000000-C2G9R:1:1101:22222:15425;size=2
OTU_1421_2	0	0	0	9.22892e-05	0	0	root; Main genome; Bacteria; Bacteria (superkingdom); FCB group; Bacteroidota; Bacteroidia; Chitinophagales; Saprospiraceae	OTU_1421_2:Sponge4B:M00485:455:000000000-C2G9R:1:2105:23748:11126;size=2
OTU_74_267	0	0.00422082	0.00338583	9.22892e-05	6.79317e-05	1.95236e-05	root; Main genome; Bacteria; Bacteria (superkingdom); FCB group; Bacteroidota; Bacteroidia; Flavobacteriales; Flavobacteriaceae; Actibacter	OTU_74_267:Sponge2B:M00485:455:000000000-C2G9R:1:1101:4058:13277;size=267
OTU_616_11	0	0.000101882	0	9.22892e-05	0.00011322	5.85709e-05	root; Main genome; Bacteria; Bacteria (superkingdom); Proteobacteria superphylum; Proteobacteria; Alphaproteobacteria; Parvibaculales; PS1 clade	OTU_616_11:Sponge2B:M00485:455:000000000-C2G9R:1:2104:14303:7774;size=11
OTU_90_331	3.03444e-05	0	0.00182913	9.22892e-05	0.00364567	0.00400234	root; Main genome; Bacteria; Bacteria (superkingdom); Proteobacteria superphylum; Proteobacteria; Alphaproteobacteria; Pelagibacterales	OTU_90_331:Sponge3B:M00485:455:000000000-C2G9R:1:2115:5011:9559;size=331
OTU_1144_3	0	0	0	9.22892e-05	0	0	root; Main genome; Bacteria; Bacteria (superkingdom); Proteobacteria superphylum; Proteobacteria; Gammaproteobacteria	OTU_1144_3:Sponge4B:M00485:455:000000000-C2G9R:1:2110:9556:8999;size=3
OTU_1412_2	0	0	0	9.22892e-05	0	0	root; Main genome; Bacteria; Bacteria (superkingdom); PVC group (Planctobacteria); Planctomycetota; Planctomycetes; Pirellulales; Pirellulaceae; Blastopirellula	OTU_1412_2:Sponge4B:M00485:455:000000000-C2G9R:1:1106:11020:9386;size=2
OTU_1424_2	0	0	0	9.22892e-05	0	0	root; Main genome; Bacteria; Bacteria (superkingdom); Terrabacteria; Parcubacteria	OTU_1424_2:Sponge4B:M00485:455:000000000-C2G9R:1:2111:25769:14732;size=2
OTU_1428_2	0	0	0	7.69077e-05	0	0	root; Main genome; Bacteria; Bacteria (superkingdom); Dependentiae superphylum; Dependentiae; Babeliae; Babeliales	OTU_1428_2:Sponge4B:M00485:455:000000000-C2G9R:1:2112:7170:3367;size=2
OTU_620_17	0	0.000596737	0	7.69077e-05	7.92537e-05	9.76181e-06	root; Main genome; Bacteria; Bacteria (superkingdom); Proteobacteria superphylum; Proteobacteria; Alphaproteobacteria; Rhizobiales; Hyphomicrobiaceae	OTU_620_17:Sponge2B:M00485:455:000000000-C2G9R:1:2113:5138:16644;size=17
OTU_40_691	0	0	0.000856187	7.69077e-05	0.00679317	0.00638422	root; Main genome; Bacteria; Bacteria (superkingdom); Proteobacteria superphylum; Proteobacteria; Gammaproteobacteria; Enterobacterales; Alteromonadaceae	OTU_40_691:Sponge5B:M00485:455:000000000-C2G9R:1:1102:16523:5997;size=691
OTU_132_162	0.00333788	0.000771392	0.00108969	7.69077e-05	0.000192473	0.00010738	root; Main genome; Bacteria; Bacteria (superkingdom); Proteobacteria superphylum; Proteobacteria; Gammaproteobacteria; Legionellales; Legionellaceae	OTU_132_162:Sponge1B:M00485:455:000000000-C2G9R:1:1101:10824:11662;size=162
OTU_1410_2	0	0	0	7.69077e-05	0	0	root; Main genome; Bacteria; Bacteria (superkingdom); PVC group (Planctobacteria); Planctomycetota; Planctomycetes; Planctomycetales; Rubinisphaeraceae; Planctomicrobium	OTU_1410_2:Sponge4B:M00485:455:000000000-C2G9R:1:1102:16943:19402;size=2
OTU_1415_2	0	0	0	7.69077e-05	0	0	root; Main genome; Bacteria; Bacteria (superkingdom); PVC group (Planctobacteria); Verrucomicrobiota; Chlamydiae	OTU_1415_2:Sponge4B:M00485:455:000000000-C2G9R:1:1107:16718:3038;size=2
OTU_1435_2	0	0	0	7.69077e-05	0	0	root; Main genome; Bacteria; Bacteria (superkingdom); PVC group (Planctobacteria); Verrucomicrobiota; Chlamydiae	OTU_1435_2:Sponge4B:M00485:455:000000000-C2G9R:1:2117:22356:6477;size=2
OTU_1425_2	0	0	0	7.69077e-05	3.39659e-05	0	root; Main genome; Bacteria; Bacteria (superkingdom); PVC group (Planctobacteria); Verrucomicrobiota; Chlamydiae; Chlamydiales; cvE6	OTU_1425_2:Sponge4B:M00485:455:000000000-C2G9R:1:2111:3924:13434;size=2
OTU_354_26	0	0	0	7.69077e-05	0.000237761	0.000361187	root; Mitochondria; Eukaryota (Mitochondria); Anomodon (Mitochondria); Anomodon attenuatus (Mitochondria)	OTU_354_26:Sponge4B:M00485:455:000000000-C2G9R:1:2106:23248:6036;size=26
OTU_1413_2	0	0	0	6.15262e-05	0	0	No hits	OTU_1413_2:Sponge4B:M00485:455:000000000-C2G9R:1:1109:9142:8358;size=2
OTU_1419_2	0	0	0	6.15262e-05	0	0	root; Main genome; Bacteria; Bacteria (superkingdom); Dependentiae superphylum; Dependentiae; Babeliae; Babeliales	OTU_1419_2:Sponge4B:M00485:455:000000000-C2G9R:1:2103:4118:12203;size=2
OTU_1417_4	0	0	0	6.15262e-05	4.52878e-05	0	root; Main genome; Bacteria; Bacteria (superkingdom); Proteobacteria superphylum; Desulfobacterota; Desulfobulbia; Desulfobulbales; Desulfocapsaceae; Desulfocapsa	OTU_1417_4:Sponge4B:M00485:455:000000000-C2G9R:1:1109:9394:7763;size=4
OTU_962_4	0	0	0	6.15262e-05	0	0	root; Main genome; Bacteria; Bacteria (superkingdom); Proteobacteria superphylum; Proteobacteria; Alphaproteobacteria; Holosporales	OTU_962_4:Sponge4B:M00485:455:000000000-C2G9R:1:2112:5190:6373;size=4
OTU_1135_5	0	0	0	6.15262e-05	0	5.85709e-05	root; Main genome; Bacteria; Bacteria (superkingdom); Proteobacteria superphylum; Proteobacteria; Alphaproteobacteria; Rhizobiales; Rhizobiaceae	OTU_1135_5:Sponge4B:M00485:455:000000000-C2G9R:1:2103:13730:6072;size=5
OTU_1145_3	0	0	0	6.15262e-05	0	0	root; Main genome; Bacteria; Bacteria (superkingdom); Proteobacteria superphylum; Proteobacteria; Gammaproteobacteria; Diplorickettsiales	OTU_1145_3:Sponge4B:M00485:455:000000000-C2G9R:1:2113:11170:2603;size=3
OTU_617_8	0	0.000203764	0	6.15262e-05	0.00011322	2.92854e-05	root; Main genome; Bacteria; Bacteria (superkingdom); Terrabacteria; Actinobacteriota; Acidimicrobiia; Microtrichales; Ilumatobacteraceae; Ilumatobacter	OTU_617_8:Sponge2B:M00485:455:000000000-C2G9R:1:2110:16046:15805;size=8
OTU_1684_2	0	0	0	4.61446e-05	0	0.00010738	root; Main genome; Bacteria; Bacteria (superkingdom); Dependentiae superphylum; Dependentiae; Babeliae; Babeliales	OTU_1684_2:Sponge6B:M00485:455:000000000-C2G9R:1:1105:16930:7040;size=2
OTU_1321_3	0	0	0	4.61446e-05	1.1322e-05	0.000126904	root; Main genome; Bacteria; Bacteria (superkingdom); Proteobacteria superphylum; Proteobacteria; Gammaproteobacteria; Diplorickettsiales; Diplorickettsiaceae; Diplorickettsia	OTU_1321_3:Sponge6B:M00485:455:000000000-C2G9R:1:2113:8644:10125;size=3
OTU_529_15	4.55166e-05	0.000611291	0	4.61446e-05	0.000135863	5.85709e-05	root; Main genome; Bacteria; Bacteria (superkingdom); Proteobacteria superphylum; Proteobacteria; Gammaproteobacteria; Steroidobacterales; Woeseiaceae; Woeseia	OTU_529_15:Sponge2B:M00485:455:000000000-C2G9R:1:1101:10638:3251;size=15
OTU_502_15	0.0002731	0.000145546	0	4.61446e-05	0	0	root; Main genome; Bacteria; Bacteria (superkingdom); PVC group (Planctobacteria); Verrucomicrobiota; Chlamydiae; Chlamydiales	OTU_502_15:Sponge1B:M00485:455:000000000-C2G9R:1:2111:7813:6988;size=15
OTU_1436_2	0	0	0	4.61446e-05	0	0	root; Main genome; Bacteria; Bacteria (superkingdom); Terrabacteria; Firmicutes; Bacilli; Paenibacillales; Paenibacillaceae; Paenibacillus	OTU_1436_2:Sponge4B:M00485:455:000000000-C2G9R:1:2116:17022:20134;size=2
OTU_1430_2	0	0	0	4.61446e-05	0	0	root; Main genome; Bacteria; Bacteria (superkingdom); Terrabacteria; Gracilibacteria phylum incertae sedis; Gracilibacteria	OTU_1430_2:Sponge4B:M00485:455:000000000-C2G9R:1:2113:25207:10663;size=2
OTU_209_60	0.000682749	0.000130991	0.000518901	3.07631e-05	0.000645351	9.76181e-05	root; Chloroplast; Eukaryota (Chloroplast); Pseudochloris (Chloroplast); Pseudochloris wilhelmii (Chloroplast)	OTU_209_60:Sponge1B:M00485:455:000000000-C2G9R:1:2111:13859:6308;size=60
OTU_1432_2	0	0	0	3.07631e-05	0	0	root; Main genome; Bacteria; Bacteria (superkingdom); FCB group; Bacteroidota; Bacteroidia; Flavobacteriales; Flavobacteriaceae	OTU_1432_2:Sponge4B:M00485:455:000000000-C2G9R:1:2113:17983:7158;size=2
OTU_171_70	0	0.000494855	0.00154373	3.07631e-05	0.000147185	0.000136665	root; Main genome; Bacteria; Bacteria (superkingdom); Proteobacteria superphylum; Desulfobacterota; Desulfobulbia; Desulfobulbales; Desulfocapsaceae	OTU_171_70:Sponge2B:M00485:455:000000000-C2G9R:1:2112:2302:14837;size=70
OTU_289_43	0	0	0.00159562	3.07631e-05	2.26439e-05	0	root; Main genome; Bacteria; Bacteria (superkingdom); Proteobacteria superphylum; Desulfobacterota; Desulfovibrionia; Desulfovibrionales; Desulfovibrionaceae; Halodesulfovibrio	OTU_289_43:Sponge3B:M00485:455:000000000-C2G9R:1:1102:5275:9673;size=43
OTU_533_12	0	0.000378419	0	3.07631e-05	0	0	root; Main genome; Bacteria; Bacteria (superkingdom); PVC group (Planctobacteria); Planctomycetota; Planctomycetes; Pirellulales; Pirellulaceae	OTU_533_12:Sponge2B:M00485:455:000000000-C2G9R:1:2114:5866:5242;size=12
OTU_955_4	0	0	0	3.07631e-05	6.79317e-05	9.76181e-06	root; Main genome; Bacteria; Bacteria (superkingdom); PVC group (Planctobacteria); Planctomycetota; Planctomycetes; Pirellulales; Pirellulaceae	OTU_955_4:Sponge4B:M00485:455:000000000-C2G9R:1:1114:12133:19656;size=4
OTU_31_1233	0	0.0004803	0.0285655	3.07631e-05	0.00040759	0.000478329	root; Main genome; Bacteria; Bacteria (superkingdom); Terrabacteria; Actinobacteriota; Actinobacteria; PeM15	OTU_31_1233:Sponge3B:M00485:455:000000000-C2G9R:1:1101:12465:4719;size=1233
OTU_1348_2	0	2.91091e-05	0	1.53815e-05	1.1322e-05	0	root; Main genome; Bacteria; Bacteria (superkingdom); Proteobacteria superphylum; Proteobacteria; Alphaproteobacteria; Rhodobacterales; Rhodobacteraceae	OTU_1348_2:Sponge2B:M00485:455:000000000-C2G9R:1:1108:23487:1845;size=2
OTU_87_234	0	0.0078158	0	1.53815e-05	0	4.88091e-05	root; Main genome; Bacteria; Bacteria (superkingdom); Proteobacteria superphylum; Proteobacteria; Gammaproteobacteria; Burkholderiales; Nitrosomonadaceae; Nitrosomonas	OTU_87_234:Sponge2B:M00485:455:000000000-C2G9R:1:1101:16039:2301;size=234
OTU_249_194	0	0.000640401	0.00249072	1.53815e-05	0.00130202	0.0012007	root; Main genome; Bacteria; Bacteria (superkingdom); Proteobacteria superphylum; Proteobacteria; Gammaproteobacteria; Pseudomonadales; Halieaceae; Halioglobus	OTU_249_194:Sponge2B:M00485:455:000000000-C2G9R:1:2110:7855:12955;size=194
OTU_396_47	0	0.00138268	0	1.53815e-05	0.000135863	4.88091e-05	root; Main genome; Bacteria; Bacteria (superkingdom); Proteobacteria superphylum; Proteobacteria; Gammaproteobacteria; UBA10353 marine group	OTU_396_47:Sponge2B:M00485:455:000000000-C2G9R:1:2114:14730:10560;size=47
OTU_1655_2	0	0	0	1.53815e-05	7.92537e-05	0	root; Main genome; Bacteria; Bacteria (superkingdom); PVC group (Planctobacteria); Planctomycetota; Planctomycetes; Pirellulales; Pirellulaceae	OTU_1655_2:Sponge5B:M00485:455:000000000-C2G9R:1:2117:13884:16315;size=2
OTU_374_24	0	0.000844164	0	1.53815e-05	0	0	root; Main genome; Bacteria; Bacteria (superkingdom); PVC group (Planctobacteria); Verrucomicrobiota; Chlamydiae; Chlamydiales	OTU_374_24:Sponge2B:M00485:455:000000000-C2G9R:1:1101:18102:6275;size=24
OTU_567_11	0.000364133	0	0	1.53815e-05	0	0	root; Main genome; Bacteria; Bacteria (superkingdom); PVC group (Planctobacteria); Verrucomicrobiota; Chlamydiae; Chlamydiales	OTU_567_11:Sponge1B:M00485:455:000000000-C2G9R:1:2110:21239:8728;size=11
OTU_418_66	0	0.000174655	0.000531873	1.53815e-05	0.00081518	0.000732136	root; Main genome; Bacteria; Bacteria (superkingdom); PVC group (Planctobacteria); Verrucomicrobiota; Verrucomicrobiae; Verrucomicrobiales; Rubritaleaceae; Persicirhabdus	OTU_418_66:Sponge5B:M00485:455:000000000-C2G9R:1:2109:16624:6300;size=66
OTU_1338_2	1.51722e-05	0	0	1.53815e-05	0	0	root; Main genome; Bacteria; Bacteria (superkingdom); Terrabacteria; Parcubacteria; GWA2-38-13b	OTU_1338_2:Sponge1B:M00485:455:000000000-C2G9R:1:1119:6273:8078;size=2
OTU_1029_4	0	0	0	0	0	6.83327e-05	No hits	OTU_1029_4:Sponge6B:M00485:455:000000000-C2G9R:1:1101:12716:8596;size=4
OTU_1090_3	0	0.000145546	0	0	0	0	No hits	OTU_1090_3:Sponge2B:M00485:455:000000000-C2G9R:1:2104:7610:6318;size=3
OTU_11_3452	0	0	0	0	0.000611385	0.047091	No hits	OTU_11_3452:Sponge5B:M00485:455:000000000-C2G9R:1:1102:21048:14163;size=3452
OTU_1104_3	0	0	0.00010378	0	0	0	No hits	OTU_1104_3:Sponge3B:M00485:455:000000000-C2G9R:1:1111:7602:9959;size=3
OTU_1249_3	0	0	0	0	5.66098e-05	9.76181e-06	No hits	OTU_1249_3:Sponge5B:M00485:455:000000000-C2G9R:1:2116:4419:9742;size=3
OTU_1288_3	0	0	0	0	0	4.88091e-05	No hits	OTU_1288_3:Sponge6B:M00485:455:000000000-C2G9R:1:2108:19857:3081;size=3
OTU_1363_2	0	4.36637e-05	0	0	0	0	No hits	OTU_1363_2:Sponge2B:M00485:455:000000000-C2G9R:1:2115:17511:15062;size=2
OTU_1368_2	0	0	2.5945e-05	0	0	0	No hits	OTU_1368_2:Sponge3B:M00485:455:000000000-C2G9R:1:1101:8939:10296;size=2
OTU_1397_2	0	0	5.18901e-05	0	1.1322e-05	0	No hits	OTU_1397_2:Sponge3B:M00485:455:000000000-C2G9R:1:2109:20000:3729;size=2
OTU_1433_2	0	0	0	0	4.52878e-05	0	No hits	OTU_1433_2:Sponge5B:M00485:455:000000000-C2G9R:1:1101:25218:6794;size=2
OTU_1520_2	0	0	0	0	2.26439e-05	0	No hits	OTU_1520_2:Sponge5B:M00485:455:000000000-C2G9R:1:2101:13188:15393;size=2
OTU_1603_2	0	0	0	0	2.26439e-05	0	No hits	OTU_1603_2:Sponge5B:M00485:455:000000000-C2G9R:1:2112:21225:20220;size=2
OTU_1662_2	0	0	0	0	5.66098e-05	0	No hits	OTU_1662_2:Sponge5B:M00485:455:000000000-C2G9R:1:2117:25386:13428;size=2
OTU_297_25	0	0	0	0	0.000475522	0	No hits	OTU_297_25:Sponge5B:M00485:455:000000000-C2G9R:1:1102:12468:10061;size=25
OTU_306_43	0	0	0.00120644	0	0	0	No hits	OTU_306_43:Sponge3B:M00485:455:000000000-C2G9R:1:2114:26334:15634;size=43
OTU_439_15	0	0	0	0	0	0.000224522	No hits	OTU_439_15:Sponge6B:M00485:455:000000000-C2G9R:1:1101:24050:3762;size=15
OTU_457_14	0	0	0	0	0	0.000331902	No hits	OTU_457_14:Sponge6B:M00485:455:000000000-C2G9R:1:1101:15154:3172;size=14
OTU_461_13	0	0	0.000194588	0	0	0	No hits	OTU_461_13:Sponge3B:M00485:455:000000000-C2G9R:1:1102:11960:5416;size=13
OTU_483_12	0	0.000363864	0	0	0	0	No hits	OTU_483_12:Sponge2B:M00485:455:000000000-C2G9R:1:2111:18652:12862;size=12
OTU_497_11	0	0.000305646	0	0	0	0	No hits	OTU_497_11:Sponge2B:M00485:455:000000000-C2G9R:1:1101:19278:8583;size=11
OTU_645_8	0	0	0	0	3.39659e-05	0.000185474	No hits	OTU_645_8:Sponge5B:M00485:455:000000000-C2G9R:1:1116:23530:10001;size=8
OTU_711_21	0	0	0	0	0.000249083	9.76181e-05	No hits	OTU_711_21:Sponge5B:M00485:455:000000000-C2G9R:1:2113:20072:7508;size=21
OTU_737_6	0	0	9.08077e-05	0	0	0	No hits	OTU_737_6:Sponge3B:M00485:455:000000000-C2G9R:1:2111:15288:14889;size=6
OTU_884_11	0	0	0	0	0.000203795	0	No hits	OTU_884_11:Sponge5B:M00485:455:000000000-C2G9R:1:2115:3167:16556;size=11
OTU_898_5	0	0	0	0	0	8.78563e-05	No hits	OTU_898_5:Sponge6B:M00485:455:000000000-C2G9R:1:2103:12842:6480;size=5
OTU_934_4	0	0	0.000142698	0	0	0	No hits	OTU_934_4:Sponge3B:M00485:455:000000000-C2G9R:1:1102:20020:8233;size=4
OTU_662_17	0	0.00066951	0	0	0.000181151	6.83327e-05	root	OTU_662_17:Sponge2B:M00485:455:000000000-C2G9R:1:1102:6994:19522;size=17
OTU_910_5	0	0	0	0	9.05756e-05	0.000126904	root	OTU_910_5:Sponge6B:M00485:455:000000000-C2G9R:1:2111:10714:3963;size=5
OTU_1170_3	0	0	0	0	3.39659e-05	1.95236e-05	root; Chloroplast; Eukaryota (Chloroplast)	OTU_1170_3:Sponge5B:M00485:455:000000000-C2G9R:1:1108:9649:14315;size=3
OTU_1266_6	0	0	0	0	0	0.000204998	root; Chloroplast; Eukaryota (Chloroplast)	OTU_1266_6:Sponge6B:M00485:455:000000000-C2G9R:1:1111:26746:6968;size=6
OTU_1320_3	0	0	0	0	2.26439e-05	4.88091e-05	root; Chloroplast; Eukaryota (Chloroplast)	OTU_1320_3:Sponge6B:M00485:455:000000000-C2G9R:1:2114:14495:2424;size=3
OTU_1328_13	0.00194204	0	0	0	0	9.76181e-05	root; Chloroplast; Eukaryota (Chloroplast)	OTU_1328_13:Sponge6B:M00485:455:000000000-C2G9R:1:2115:10186:15089;size=13
OTU_134_161	0	0	0.000687544	0	0.00114352	0.00287973	root; Chloroplast; Eukaryota (Chloroplast)	OTU_134_161:Sponge3B:M00485:455:000000000-C2G9R:1:2114:24736:15551;size=161
OTU_1343_2	6.06888e-05	1.45546e-05	0	0	0	0	root; Chloroplast; Eukaryota (Chloroplast)	OTU_1343_2:Sponge1B:M00485:455:000000000-C2G9R:1:2111:26436:8795;size=2
OTU_1683_2	0	0	0	0	0	2.92854e-05	root; Chloroplast; Eukaryota (Chloroplast)	OTU_1683_2:Sponge6B:M00485:455:000000000-C2G9R:1:1105:12846:18152;size=2
OTU_1753_4	0	0	0.00138806	0	0.000249083	0.000439282	root; Chloroplast; Eukaryota (Chloroplast)	OTU_1753_4:Sponge6B:M00485:455:000000000-C2G9R:1:2106:20236:12224;size=4
OTU_22_1549	0.0344409	0.00670965	0	0	0	9.76181e-06	root; Chloroplast; Eukaryota (Chloroplast)	OTU_22_1549:Sponge1B:M00485:455:000000000-C2G9R:1:1101:6489:2745;size=1549
OTU_255_95	3.03444e-05	0.000902383	0.0010378	0	0.0010303	0.000575947	root; Chloroplast; Eukaryota (Chloroplast)	OTU_255_95:Sponge3B:M00485:455:000000000-C2G9R:1:2113:10477:3442;size=95
OTU_484_14	0	0.000538519	0	0	3.39659e-05	0	root; Chloroplast; Eukaryota (Chloroplast)	OTU_484_14:Sponge2B:M00485:455:000000000-C2G9R:1:1102:15491:1588;size=14
OTU_541_10	0	0	5.18901e-05	0	6.79317e-05	0.000136665	root; Chloroplast; Eukaryota (Chloroplast)	OTU_541_10:Sponge3B:M00485:455:000000000-C2G9R:1:2102:11079:4953;size=10
OTU_649_12	0	0	0	0	0.000158507	4.88091e-05	root; Chloroplast; Eukaryota (Chloroplast)	OTU_649_12:Sponge5B:M00485:455:000000000-C2G9R:1:2111:14054:15527;size=12
OTU_667_9	0	0.000247427	0	0	0	4.88091e-05	root; Chloroplast; Eukaryota (Chloroplast)	OTU_667_9:Sponge2B:M00485:455:000000000-C2G9R:1:2112:24332:10902;size=9
OTU_712_7	0	0	0	0	0.000135863	0.000136665	root; Chloroplast; Eukaryota (Chloroplast)	OTU_712_7:Sponge5B:M00485:455:000000000-C2G9R:1:2109:23770:8954;size=7
OTU_772_6	0	0	0	0	5.66098e-05	7.80945e-05	root; Chloroplast; Eukaryota (Chloroplast)	OTU_772_6:Sponge5B:M00485:455:000000000-C2G9R:1:1119:17120:9371;size=6
OTU_809_8	0	0	0	0	4.52878e-05	0.000244045	root; Chloroplast; Eukaryota (Chloroplast)	OTU_809_8:Sponge6B:M00485:455:000000000-C2G9R:1:2114:15876:3143;size=8
OTU_881_5	0	0	0	0	0.000192473	0	root; Chloroplast; Eukaryota (Chloroplast)	OTU_881_5:Sponge5B:M00485:455:000000000-C2G9R:1:2112:11942:18814;size=5
OTU_460_27	0	0	0.000181615	0	0.000203795	0.000370949	root; Chloroplast; Eukaryota (Chloroplast); Archaeplastida (Chloroplast); Chloroplastida (Chloroplast); Chlorophyta (Chloroplast); Mamiellophyceae (Chloroplast); Mamiellales (Chloroplast); Bathycoccaceae (Chloroplast)	OTU_460_27:Sponge5B:M00485:455:000000000-C2G9R:1:2112:25329:16310;size=27
OTU_1186_5	0	0	0	0	6.79317e-05	0.00010738	root; Chloroplast; Eukaryota (Chloroplast); Archaeplastida (Chloroplast); Chloroplastida (Chloroplast); Chlorophyta (Chloroplast); Mamiellophyceae (Chloroplast); Mamiellales (Chloroplast); Bathycoccaceae (Chloroplast); Bathycoccus (Chloroplast) (Bathycoccaceae (Chloroplast)); Bathycoccus prasinos (Chloroplast) (Bathycoccus (Chloroplast) (Bathycoccaceae (Chloroplast)))	OTU_1186_5:Sponge5B:M00485:455:000000000-C2G9R:1:1117:20455:7043;size=5
OTU_1118_3	0	0	0.000116753	0	9.05756e-05	0	root; Chloroplast; Eukaryota (Chloroplast); Archaeplastida (Chloroplast); Chloroplastida (Chloroplast); Chlorophyta (Chloroplast); Trebouxiophyceae (Chloroplast); Chlorellales (Chloroplast); Chlorellales X (Chloroplast); Picochlorum (Chloroplast); Picochlorum atomus (Chloroplast)	OTU_1118_3:Sponge3B:M00485:455:000000000-C2G9R:1:2105:9176:14635;size=3
OTU_879_5	0	0	0	0	9.05756e-05	1.95236e-05	root; Chloroplast; Eukaryota (Chloroplast); Archaeplastida (Chloroplast); Chloroplastida (Chloroplast); Chlorophyta (Chloroplast); Trebouxiophyceae (Chloroplast); Chlorellales (Chloroplast); Chlorellales X (Chloroplast); Picochlorum (Chloroplast); Picochlorum atomus (Chloroplast)	OTU_879_5:Sponge5B:M00485:455:000000000-C2G9R:1:2110:22102:8747;size=5
OTU_668_7	0	0.000349309	0	0	0	0	root; Chloroplast; Eukaryota (Chloroplast); Archaeplastida (Chloroplast); Chloroplastida (Chloroplast); Prasinodermophyta (Chloroplast); Prasinodermophyceae (Chloroplast); Prasinococcales (Chloroplast)	OTU_668_7:Sponge2B:M00485:455:000000000-C2G9R:1:2113:24369:13435;size=7
OTU_1744_2	0	0	0	0	0	9.76181e-05	root; Chloroplast; Eukaryota (Chloroplast); Dasya (Chloroplast); Dasya naccarioides (Chloroplast)	OTU_1744_2:Sponge6B:M00485:455:000000000-C2G9R:1:2104:9208:10327;size=2
OTU_181_70	0.00242755	0.000407528	0	0	0	0	root; Chloroplast; Eukaryota (Chloroplast); Erythrotrichia (Chloroplast); Erythrotrichia carnea (Chloroplast)	OTU_181_70:Sponge1B:M00485:455:000000000-C2G9R:1:2114:10570:2853;size=70
OTU_425_46	0	0	0	0	0.000147185	0.00122023	root; Chloroplast; Eukaryota (Chloroplast); Hacrobia (Chloroplast); Cryptophyta (Chloroplast); Cryptophyceae (Chloroplast); Pyrenomonadales (Chloroplast); Pyrenomonadaceae (Chloroplast); Rhodomonas (Chloroplast) (Pyrenomonadaceae (Chloroplast)); Rhodomonas sp. (Chloroplast)	OTU_425_46:Sponge6B:M00485:455:000000000-C2G9R:1:2113:20996:14063;size=46
OTU_1614_2	0	0	0	0	0.00011322	0	root; Chloroplast; Eukaryota (Chloroplast); Monoraphidium (Chloroplast); Monoraphidium neglectum (Chloroplast)	OTU_1614_2:Sponge5B:M00485:455:000000000-C2G9R:1:2112:8121:5993;size=2
OTU_1675_2	0	0	0	0	0	8.78563e-05	root; Main genome; Bacteria; Bacteria (superkingdom)	OTU_1675_2:Sponge6B:M00485:455:000000000-C2G9R:1:1102:24127:6900;size=2
OTU_1524_2	0	0	0	0	2.26439e-05	0	root; Main genome; Bacteria; Bacteria (superkingdom); Acetothermia superphylum (OP1); Acetothermia; Acetothermiia	OTU_1524_2:Sponge5B:M00485:455:000000000-C2G9R:1:2102:11545:5323;size=2
OTU_1668_2	0	0	0	0	0	3.90472e-05	root; Main genome; Bacteria; Bacteria (superkingdom); Acetothermia superphylum (OP1); Acetothermia; Acetothermiia	OTU_1668_2:Sponge6B:M00485:455:000000000-C2G9R:1:1102:11818:15383;size=2
OTU_580_9	0	0	0.000311341	0	0	0	root; Main genome; Bacteria; Bacteria (superkingdom); Acidobacteria superphylum; Acidobacteriota; Acidobacteriae; Elev-16S-1166	OTU_580_9:Sponge3B:M00485:455:000000000-C2G9R:1:2103:7398:14024;size=9
OTU_1467_4	0	0	0	0	7.92537e-05	0	root; Main genome; Bacteria; Bacteria (superkingdom); Acidobacteria superphylum; Acidobacteriota; Acidobacteriae; PAUC26f	OTU_1467_4:Sponge5B:M00485:455:000000000-C2G9R:1:1106:26008:11453;size=4
OTU_1822_2	0	0	0	0	0	3.90472e-05	root; Main genome; Bacteria; Bacteria (superkingdom); Acidobacteria superphylum; Acidobacteriota; Acidobacteriae; PAUC26f	OTU_1822_2:Sponge6B:M00485:455:000000000-C2G9R:1:2115:6909:18501;size=2
OTU_338_23	0	0	0.000661599	0	0	0	root; Main genome; Bacteria; Bacteria (superkingdom); Acidobacteria superphylum; Acidobacteriota; Acidobacteriae; PAUC26f	OTU_338_23:Sponge3B:M00485:455:000000000-C2G9R:1:1102:24735:9966;size=23
OTU_1094_3	0	0.000189209	0	0	0	0	root; Main genome; Bacteria; Bacteria (superkingdom); Acidobacteria superphylum; Acidobacteriota; Acidobateria group 26	OTU_1094_3:Sponge2B:M00485:455:000000000-C2G9R:1:2105:19990:18175;size=3
OTU_940_4	0	0	0.000181615	0	0	0	root; Main genome; Bacteria; Bacteria (superkingdom); Acidobacteria superphylum; Acidobacteriota; Acidobateria group 26	OTU_940_4:Sponge3B:M00485:455:000000000-C2G9R:1:2105:20879:8968;size=4
OTU_1795_2	0	0	0	0	0	1.95236e-05	root; Main genome; Bacteria; Bacteria (superkingdom); Acidobacteria superphylum; Acidobacteriota; AT-s3-28	OTU_1795_2:Sponge6B:M00485:455:000000000-C2G9R:1:2112:10017:16167;size=2
OTU_1405_2	3.03444e-05	0	0.000246478	0	0	0	root; Main genome; Bacteria; Bacteria (superkingdom); Acidobacteria superphylum; Acidobacteriota; Thermoanaerobaculia; Thermoanaerobaculales; Thermoanaerobaculaceae	OTU_1405_2:Sponge3B:M00485:455:000000000-C2G9R:1:2114:24227:6825;size=2
OTU_1680_2	0	0	0	0	0	4.88091e-05	root; Main genome; Bacteria; Bacteria (superkingdom); Acidobacteria superphylum; Acidobacteriota; Thermoanaerobaculia; Thermoanaerobaculales; Thermoanaerobaculaceae; Subgroup 10	OTU_1680_2:Sponge6B:M00485:455:000000000-C2G9R:1:1102:24756:17697;size=2
OTU_504_11	0	0.000363864	0	0	0	0	root; Main genome; Bacteria; Bacteria (superkingdom); Acidobacteria superphylum; Acidobacteriota; Thermoanaerobaculia; Thermoanaerobaculales; Thermoanaerobaculaceae; Subgroup 10	OTU_504_11:Sponge2B:M00485:455:000000000-C2G9R:1:1102:20038:4413;size=11
OTU_746_8	0	0	0.000246478	0	0	0	root; Main genome; Bacteria; Bacteria (superkingdom); Acidobacteria superphylum; Acidobacteriota; Thermoanaerobaculia; Thermoanaerobaculales; Thermoanaerobaculaceae; Subgroup 10	OTU_746_8:Sponge3B:M00485:455:000000000-C2G9R:1:2112:5508:14888;size=8
OTU_1353_2	0	2.91091e-05	0	0	1.1322e-05	0	root; Main genome; Bacteria; Bacteria (superkingdom); Acidobacteria superphylum; Acidobacteriota; Thermoanaerobaculia; Thermoanaerobaculales; Thermoanaerobaculaceae; Subgroup 23	OTU_1353_2:Sponge2B:M00485:455:000000000-C2G9R:1:1118:14003:8310;size=2
OTU_1693_2	0	0	0	0	0	0.00010738	root; Main genome; Bacteria; Bacteria (superkingdom); Acidobacteria superphylum; Acidobacteriota; Thermoanaerobaculia; Thermoanaerobaculales; Thermoanaerobaculaceae; Subgroup 23	OTU_1693_2:Sponge6B:M00485:455:000000000-C2G9R:1:1107:21566:5132;size=2
OTU_1650_2	0	4.36637e-05	0	0	5.66098e-05	9.76181e-06	root; Main genome; Bacteria; Bacteria (superkingdom); Acidobacteria superphylum; Acidobacteriota; Vicinamibacteria; Acidobacteria group 17	OTU_1650_2:Sponge5B:M00485:455:000000000-C2G9R:1:2116:24773:10592;size=2
OTU_997_4	0	0	0	0	0.000101898	0	root; Main genome; Bacteria; Bacteria (superkingdom); Acidobacteria superphylum; Acidobacteriota; Vicinamibacteria; Acidobacteria group 9	OTU_997_4:Sponge5B:M00485:455:000000000-C2G9R:1:2107:7423:18540;size=4
OTU_1379_2	0	0	5.18901e-05	0	0	0	root; Main genome; Bacteria; Bacteria (superkingdom); Dadabacteria superphylum; Dadabacteria; Dadabacteriia; Dadabacteriales	OTU_1379_2:Sponge3B:M00485:455:000000000-C2G9R:1:1112:20862:14556;size=2
OTU_1785_2	0	0	0	0	2.26439e-05	4.88091e-05	root; Main genome; Bacteria; Bacteria (superkingdom); Dadabacteria superphylum; Dadabacteria; Dadabacteriia; Dadabacteriales	OTU_1785_2:Sponge6B:M00485:455:000000000-C2G9R:1:2111:19020:13251;size=2
OTU_1815_2	0	0	0	0	0	3.90472e-05	root; Main genome; Bacteria; Bacteria (superkingdom); Dependentiae superphylum; Dependentiae; Babeliae	OTU_1815_2:Sponge6B:M00485:455:000000000-C2G9R:1:2114:5118:7417;size=2
OTU_399_22	0	0	0.000648626	0	0	0	root; Main genome; Bacteria; Bacteria (superkingdom); Dependentiae superphylum; Dependentiae; Babeliae	OTU_399_22:Sponge3B:M00485:455:000000000-C2G9R:1:2114:12360:20309;size=22
OTU_1005_4	0	0	0	0	6.79317e-05	0	root; Main genome; Bacteria; Bacteria (superkingdom); Dependentiae superphylum; Dependentiae; Babeliae; Babeliales	OTU_1005_4:Sponge5B:M00485:455:000000000-C2G9R:1:2110:10875:13070;size=4
OTU_1069_4	0	0	0	0	0	0.000136665	root; Main genome; Bacteria; Bacteria (superkingdom); Dependentiae superphylum; Dependentiae; Babeliae; Babeliales	OTU_1069_4:Sponge6B:M00485:455:000000000-C2G9R:1:2113:21362:16950;size=4
OTU_1107_3	0	0	0.000116753	0	1.1322e-05	0	root; Main genome; Bacteria; Bacteria (superkingdom); Dependentiae superphylum; Dependentiae; Babeliae; Babeliales	OTU_1107_3:Sponge3B:M00485:455:000000000-C2G9R:1:1102:22952:14723;size=3
OTU_1119_3	0	0	0.00015567	0	2.26439e-05	9.76181e-06	root; Main genome; Bacteria; Bacteria (superkingdom); Dependentiae superphylum; Dependentiae; Babeliae; Babeliales	OTU_1119_3:Sponge3B:M00485:455:000000000-C2G9R:1:2106:4612:10419;size=3
OTU_1154_3	0	0	0	0	0.000101898	0	root; Main genome; Bacteria; Bacteria (superkingdom); Dependentiae superphylum; Dependentiae; Babeliae; Babeliales	OTU_1154_3:Sponge5B:M00485:455:000000000-C2G9R:1:1102:12653:11120;size=3
OTU_1272_3	0	0	0	0	0	2.92854e-05	root; Main genome; Bacteria; Bacteria (superkingdom); Dependentiae superphylum; Dependentiae; Babeliae; Babeliales	OTU_1272_3:Sponge6B:M00485:455:000000000-C2G9R:1:1115:9967:12160;size=3
OTU_1296_3	0	0	0	0	0	3.90472e-05	root; Main genome; Bacteria; Bacteria (superkingdom); Dependentiae superphylum; Dependentiae; Babeliae; Babeliales	OTU_1296_3:Sponge6B:M00485:455:000000000-C2G9R:1:2110:16604:3349;size=3
OTU_1326_3	0	0	0	0	3.39659e-05	0.00010738	root; Main genome; Bacteria; Bacteria (superkingdom); Dependentiae superphylum; Dependentiae; Babeliae; Babeliales	OTU_1326_3:Sponge6B:M00485:455:000000000-C2G9R:1:2115:10097:18694;size=3
OTU_1336_3	0	0	0	0	0	3.90472e-05	root; Main genome; Bacteria; Bacteria (superkingdom); Dependentiae superphylum; Dependentiae; Babeliae; Babeliales	OTU_1336_3:Sponge6B:M00485:455:000000000-C2G9R:1:2117:7991:6489;size=3
OTU_1358_4	0	0.000713173	0	0	0	0	root; Main genome; Bacteria; Bacteria (superkingdom); Dependentiae superphylum; Dependentiae; Babeliae; Babeliales	OTU_1358_4:Sponge2B:M00485:455:000000000-C2G9R:1:2108:12129:18176;size=4
OTU_1391_2	0	0	0.00010378	0	0	0	root; Main genome; Bacteria; Bacteria (superkingdom); Dependentiae superphylum; Dependentiae; Babeliae; Babeliales	OTU_1391_2:Sponge3B:M00485:455:000000000-C2G9R:1:2104:4572:7267;size=2
OTU_1448_2	0	0	0	0	6.79317e-05	0	root; Main genome; Bacteria; Bacteria (superkingdom); Dependentiae superphylum; Dependentiae; Babeliae; Babeliales	OTU_1448_2:Sponge5B:M00485:455:000000000-C2G9R:1:1102:22825:12726;size=2
OTU_1461_2	0	0	0	0	0.000158507	0	root; Main genome; Bacteria; Bacteria (superkingdom); Dependentiae superphylum; Dependentiae; Babeliae; Babeliales	OTU_1461_2:Sponge5B:M00485:455:000000000-C2G9R:1:1105:10254:5904;size=2
OTU_1519_2	0	0	0	0	4.52878e-05	0	root; Main genome; Bacteria; Bacteria (superkingdom); Dependentiae superphylum; Dependentiae; Babeliae; Babeliales	OTU_1519_2:Sponge5B:M00485:455:000000000-C2G9R:1:1119:18468:5595;size=2
OTU_1522_2	0	0	0	0	2.26439e-05	0	root; Main genome; Bacteria; Bacteria (superkingdom); Dependentiae superphylum; Dependentiae; Babeliae; Babeliales	OTU_1522_2:Sponge5B:M00485:455:000000000-C2G9R:1:1119:6282:7220;size=2
OTU_1533_2	0	0	0	0	5.66098e-05	0	root; Main genome; Bacteria; Bacteria (superkingdom); Dependentiae superphylum; Dependentiae; Babeliae; Babeliales	OTU_1533_2:Sponge5B:M00485:455:000000000-C2G9R:1:2102:26941:18064;size=2
OTU_1539_2	0	0	0	0	5.66098e-05	9.76181e-06	root; Main genome; Bacteria; Bacteria (superkingdom); Dependentiae superphylum; Dependentiae; Babeliae; Babeliales	OTU_1539_2:Sponge5B:M00485:455:000000000-C2G9R:1:2104:20778:10018;size=2
OTU_1642_2	0	0	0	0	7.92537e-05	0	root; Main genome; Bacteria; Bacteria (superkingdom); Dependentiae superphylum; Dependentiae; Babeliae; Babeliales	OTU_1642_2:Sponge5B:M00485:455:000000000-C2G9R:1:2115:6229:17129;size=2
OTU_1677_2	0	0	0	0	0	8.78563e-05	root; Main genome; Bacteria; Bacteria (superkingdom); Dependentiae superphylum; Dependentiae; Babeliae; Babeliales	OTU_1677_2:Sponge6B:M00485:455:000000000-C2G9R:1:1103:10883:3005;size=2
OTU_1698_2	0	0	0	0	0	3.90472e-05	root; Main genome; Bacteria; Bacteria (superkingdom); Dependentiae superphylum; Dependentiae; Babeliae; Babeliales	OTU_1698_2:Sponge6B:M00485:455:000000000-C2G9R:1:1109:13839:8852;size=2
OTU_1803_2	0	0	0	0	0	3.90472e-05	root; Main genome; Bacteria; Bacteria (superkingdom); Dependentiae superphylum; Dependentiae; Babeliae; Babeliales	OTU_1803_2:Sponge6B:M00485:455:000000000-C2G9R:1:2112:8030:2431;size=2
OTU_1817_2	0	0	0	0	0	1.95236e-05	root; Main genome; Bacteria; Bacteria (superkingdom); Dependentiae superphylum; Dependentiae; Babeliae; Babeliales	OTU_1817_2:Sponge6B:M00485:455:000000000-C2G9R:1:2115:16296:9669;size=2
OTU_298_28	0	0	0.000830242	0	0	2.92854e-05	root; Main genome; Bacteria; Bacteria (superkingdom); Dependentiae superphylum; Dependentiae; Babeliae; Babeliales	OTU_298_28:Sponge3B:M00485:455:000000000-C2G9R:1:2112:20174:3359;size=28
OTU_300_25	0	0	0.000726461	0	7.92537e-05	0	root; Main genome; Bacteria; Bacteria (superkingdom); Dependentiae superphylum; Dependentiae; Babeliae; Babeliales	OTU_300_25:Sponge3B:M00485:455:000000000-C2G9R:1:1101:20438:5819;size=25
OTU_321_31	0	0	0	0	0.000362302	0.000458805	root; Main genome; Bacteria; Bacteria (superkingdom); Dependentiae superphylum; Dependentiae; Babeliae; Babeliales	OTU_321_31:Sponge5B:M00485:455:000000000-C2G9R:1:1101:11650:10147;size=31
OTU_360_25	0	0.000858719	0	0	0	0	root; Main genome; Bacteria; Bacteria (superkingdom); Dependentiae superphylum; Dependentiae; Babeliae; Babeliales	OTU_360_25:Sponge2B:M00485:455:000000000-C2G9R:1:1102:19327:21034;size=25
OTU_448_14	0	0	0.000648626	0	0	0	root; Main genome; Bacteria; Bacteria (superkingdom); Dependentiae superphylum; Dependentiae; Babeliae; Babeliales	OTU_448_14:Sponge3B:M00485:455:000000000-C2G9R:1:2112:6790:4311;size=14
OTU_490_15	0	0	0.000596736	0	0	0	root; Main genome; Bacteria; Bacteria (superkingdom); Dependentiae superphylum; Dependentiae; Babeliae; Babeliales	OTU_490_15:Sponge3B:M00485:455:000000000-C2G9R:1:2115:22798:8484;size=15
OTU_585_13	0	0	0.000363231	0	0	0	root; Main genome; Bacteria; Bacteria (superkingdom); Dependentiae superphylum; Dependentiae; Babeliae; Babeliales	OTU_585_13:Sponge3B:M00485:455:000000000-C2G9R:1:2114:13806:18111;size=13
OTU_672_10	0	0	0.000518901	0	0	0	root; Main genome; Bacteria; Bacteria (superkingdom); Dependentiae superphylum; Dependentiae; Babeliae; Babeliales	OTU_672_10:Sponge3B:M00485:455:000000000-C2G9R:1:1102:4638:10740;size=10
OTU_789_6	0	0	0	0	0	8.78563e-05	root; Main genome; Bacteria; Bacteria (superkingdom); Dependentiae superphylum; Dependentiae; Babeliae; Babeliales	OTU_789_6:Sponge6B:M00485:455:000000000-C2G9R:1:1101:7884:8631;size=6
OTU_811_6	0	0	0	0	0	0.00010738	root; Main genome; Bacteria; Bacteria (superkingdom); Dependentiae superphylum; Dependentiae; Babeliae; Babeliales	OTU_811_6:Sponge6B:M00485:455:000000000-C2G9R:1:2114:8267:12699;size=6
OTU_835_5	0	0	0.000181615	0	0	0	root; Main genome; Bacteria; Bacteria (superkingdom); Dependentiae superphylum; Dependentiae; Babeliae; Babeliales	OTU_835_5:Sponge3B:M00485:455:000000000-C2G9R:1:2108:13935:1776;size=5
OTU_896_5	0	0	0	0	0	0.000146427	root; Main genome; Bacteria; Bacteria (superkingdom); Dependentiae superphylum; Dependentiae; Babeliae; Babeliales	OTU_896_5:Sponge6B:M00485:455:000000000-C2G9R:1:1102:7497:16503;size=5
OTU_933_6	0	0	0.000168643	0	5.66098e-05	0	root; Main genome; Bacteria; Bacteria (superkingdom); Dependentiae superphylum; Dependentiae; Babeliae; Babeliales	OTU_933_6:Sponge3B:M00485:455:000000000-C2G9R:1:1101:21499:12078;size=6
OTU_946_4	0	0	0.000129725	0	0	0	root; Main genome; Bacteria; Bacteria (superkingdom); Dependentiae superphylum; Dependentiae; Babeliae; Babeliales	OTU_946_4:Sponge3B:M00485:455:000000000-C2G9R:1:2114:18583:18126;size=4
OTU_985_4	0	0	0	0	7.92537e-05	0	root; Main genome; Bacteria; Bacteria (superkingdom); Dependentiae superphylum; Dependentiae; Babeliae; Babeliales	OTU_985_4:Sponge5B:M00485:455:000000000-C2G9R:1:1116:6475:14178;size=4
OTU_1686_2	0	0	0	0	0	4.88091e-05	root; Main genome; Bacteria; Bacteria (superkingdom); Dependentiae superphylum; Dependentiae; Babeliae; Babeliales; Babeliaceae	OTU_1686_2:Sponge6B:M00485:455:000000000-C2G9R:1:1105:9361:7776;size=2
OTU_1124_3	0	0	0.000129725	0	0	0	root; Main genome; Bacteria; Bacteria (superkingdom); Dependentiae superphylum; Dependentiae; Babeliae; Babeliales; Babeliaceae; Candidatus Babela; Candidatus Babela massiliensis	OTU_1124_3:Sponge3B:M00485:455:000000000-C2G9R:1:2111:24814:16494;size=3
OTU_1010_4	0	0	0	0	5.66098e-05	0	root; Main genome; Bacteria; Bacteria (superkingdom); Dependentiae superphylum; Dependentiae; Babeliae; Babeliales; UBA12409	OTU_1010_4:Sponge5B:M00485:455:000000000-C2G9R:1:2111:15090:6150;size=4
OTU_1583_2	0	0	0	0	3.39659e-05	0	root; Main genome; Bacteria; Bacteria (superkingdom); Dependentiae superphylum; Dependentiae; Babeliae; Babeliales; UBA12409	OTU_1583_2:Sponge5B:M00485:455:000000000-C2G9R:1:2110:20726:12068;size=2
OTU_1621_2	0	0	0	0	7.92537e-05	0	root; Main genome; Bacteria; Bacteria (superkingdom); Dependentiae superphylum; Dependentiae; Babeliae; Babeliales; UBA12409	OTU_1621_2:Sponge5B:M00485:455:000000000-C2G9R:1:2113:20560:17725;size=2
OTU_175_64	0.00259445	0	0	0	0	0	root; Main genome; Bacteria; Bacteria (superkingdom); Dependentiae superphylum; Dependentiae; Babeliae; Babeliales; UBA12409	OTU_175_64:Sponge1B:M00485:455:000000000-C2G9R:1:1101:12263:5694;size=64
OTU_795_10	0	0	0	0	3.39659e-05	0.000165951	root; Main genome; Bacteria; Bacteria (superkingdom); Dependentiae superphylum; Dependentiae; Babeliae; Babeliales; UBA12409	OTU_795_10:Sponge6B:M00485:455:000000000-C2G9R:1:2106:23830:14862;size=10
OTU_900_5	0	0	0	0	0	0.00010738	root; Main genome; Bacteria; Bacteria (superkingdom); Dependentiae superphylum; Dependentiae; Babeliae; Babeliales; UBA12409	OTU_900_5:Sponge6B:M00485:455:000000000-C2G9R:1:2103:8575:8099;size=5
OTU_1061_4	0	0	0	0	0	7.80945e-05	root; Main genome; Bacteria; Bacteria (superkingdom); Dependentiae superphylum; Dependentiae; Babeliae; Babeliales; Vermiphilaceae	OTU_1061_4:Sponge6B:M00485:455:000000000-C2G9R:1:2111:19207:15105;size=4
OTU_1490_2	0	0	0	0	5.66098e-05	0	root; Main genome; Bacteria; Bacteria (superkingdom); Dependentiae superphylum; Dependentiae; Babeliae; Babeliales; Vermiphilaceae	OTU_1490_2:Sponge5B:M00485:455:000000000-C2G9R:1:1112:17363:7283;size=2
OTU_1498_2	0	0	0	0	6.79317e-05	0	root; Main genome; Bacteria; Bacteria (superkingdom); Dependentiae superphylum; Dependentiae; Babeliae; Babeliales; Vermiphilaceae	OTU_1498_2:Sponge5B:M00485:455:000000000-C2G9R:1:1114:22061:18129;size=2
OTU_1502_2	0	0	0	0	4.52878e-05	0	root; Main genome; Bacteria; Bacteria (superkingdom); Dependentiae superphylum; Dependentiae; Babeliae; Babeliales; Vermiphilaceae	OTU_1502_2:Sponge5B:M00485:455:000000000-C2G9R:1:1115:19465:14030;size=2
OTU_1527_2	0	0	0	0	7.92537e-05	0	root; Main genome; Bacteria; Bacteria (superkingdom); Dependentiae superphylum; Dependentiae; Babeliae; Babeliales; Vermiphilaceae	OTU_1527_2:Sponge5B:M00485:455:000000000-C2G9R:1:2102:17602:20541;size=2
OTU_1588_2	0	0	0	0	6.79317e-05	0	root; Main genome; Bacteria; Bacteria (superkingdom); Dependentiae superphylum; Dependentiae; Babeliae; Babeliales; Vermiphilaceae	OTU_1588_2:Sponge5B:M00485:455:000000000-C2G9R:1:2110:24870:15826;size=2
OTU_1623_2	0	0	0	0	7.92537e-05	0	root; Main genome; Bacteria; Bacteria (superkingdom); Dependentiae superphylum; Dependentiae; Babeliae; Babeliales; Vermiphilaceae	OTU_1623_2:Sponge5B:M00485:455:000000000-C2G9R:1:2113:25374:9791;size=2
OTU_1810_2	0	0	0	0	0	4.88091e-05	root; Main genome; Bacteria; Bacteria (superkingdom); Dependentiae superphylum; Dependentiae; Babeliae; Babeliales; Vermiphilaceae	OTU_1810_2:Sponge6B:M00485:455:000000000-C2G9R:1:2114:15604:11912;size=2
OTU_1811_2	0	0	0	0	0	0.00010738	root; Main genome; Bacteria; Bacteria (superkingdom); Dependentiae superphylum; Dependentiae; Babeliae; Babeliales; Vermiphilaceae	OTU_1811_2:Sponge6B:M00485:455:000000000-C2G9R:1:2114:17994:5408;size=2
OTU_260_33	0.00124412	0	0	0	1.1322e-05	0	root; Main genome; Bacteria; Bacteria (superkingdom); Dependentiae superphylum; Dependentiae; Babeliae; Babeliales; Vermiphilaceae	OTU_260_33:Sponge1B:M00485:455:000000000-C2G9R:1:2115:13877:11330;size=33
OTU_347_26	0	0	0.000817269	0	4.52878e-05	0	root; Main genome; Bacteria; Bacteria (superkingdom); Dependentiae superphylum; Dependentiae; Babeliae; Babeliales; Vermiphilaceae	OTU_347_26:Sponge3B:M00485:455:000000000-C2G9R:1:1101:15606:9739;size=26
OTU_463_17	0	0.000538519	0	0	0	0	root; Main genome; Bacteria; Bacteria (superkingdom); Dependentiae superphylum; Dependentiae; Babeliae; Babeliales; Vermiphilaceae	OTU_463_17:Sponge2B:M00485:455:000000000-C2G9R:1:1102:20844:13868;size=17
OTU_503_17	0.000546199	0	0	0	0	0	root; Main genome; Bacteria; Bacteria (superkingdom); Dependentiae superphylum; Dependentiae; Babeliae; Babeliales; Vermiphilaceae	OTU_503_17:Sponge1B:M00485:455:000000000-C2G9R:1:2112:6105:6514;size=17
OTU_564_9	0.0002731	0	0	0	0	0	root; Main genome; Bacteria; Bacteria (superkingdom); Dependentiae superphylum; Dependentiae; Babeliae; Babeliales; Vermiphilaceae	OTU_564_9:Sponge1B:M00485:455:000000000-C2G9R:1:1101:9555:17837;size=9
OTU_938_4	0	0	9.08077e-05	0	1.1322e-05	9.76181e-06	root; Main genome; Bacteria; Bacteria (superkingdom); Dependentiae superphylum; Dependentiae; Babeliae; Babeliales; Vermiphilaceae	OTU_938_4:Sponge3B:M00485:455:000000000-C2G9R:1:1102:8532:6064;size=4
OTU_118_91	0	0.00295458	0	0	0	0	root; Main genome; Bacteria; Bacteria (superkingdom); FCB group; Bacteroidota; Bacteroidia	OTU_118_91:Sponge2B:M00485:455:000000000-C2G9R:1:1101:13169:4090;size=91
OTU_1331_3	0	0	0	0	0	0.000117142	root; Main genome; Bacteria; Bacteria (superkingdom); FCB group; Bacteroidota; Bacteroidia	OTU_1331_3:Sponge6B:M00485:455:000000000-C2G9R:1:2115:21519:8587;size=3
OTU_1569_2	0	0	0	0	6.79317e-05	0	root; Main genome; Bacteria; Bacteria (superkingdom); FCB group; Bacteroidota; Bacteroidia	OTU_1569_2:Sponge5B:M00485:455:000000000-C2G9R:1:2108:21527:8985;size=2
OTU_235_38	0.0014717	4.36637e-05	0	0	0	0	root; Main genome; Bacteria; Bacteria (superkingdom); FCB group; Bacteroidota; Bacteroidia	OTU_235_38:Sponge1B:M00485:455:000000000-C2G9R:1:1102:5255:17172;size=38
OTU_1075_4	0	0	0	0	0	5.85709e-05	root; Main genome; Bacteria; Bacteria (superkingdom); FCB group; Bacteroidota; Bacteroidia; Bacteroidales	OTU_1075_4:Sponge6B:M00485:455:000000000-C2G9R:1:2114:7102:19009;size=4
OTU_1823_2	0	0	0	0	1.1322e-05	7.80945e-05	root; Main genome; Bacteria; Bacteria (superkingdom); FCB group; Bacteroidota; Bacteroidia; Bacteroidales	OTU_1823_2:Sponge6B:M00485:455:000000000-C2G9R:1:2116:18388:13789;size=2
OTU_776_11	0	0	0	0	0.000249083	0	root; Main genome; Bacteria; Bacteria (superkingdom); FCB group; Bacteroidota; Bacteroidia; Bacteroidales	OTU_776_11:Sponge5B:M00485:455:000000000-C2G9R:1:2104:19929:13383;size=11
OTU_1782_2	0	0	0	0	0	1.95236e-05	root; Main genome; Bacteria; Bacteria (superkingdom); FCB group; Bacteroidota; Bacteroidia; Bacteroidales; Bacteroidaceae	OTU_1782_2:Sponge6B:M00485:455:000000000-C2G9R:1:2110:8140:13661;size=2
OTU_1160_3	0	0	0	0	0.000101898	0	root; Main genome; Bacteria; Bacteria (superkingdom); FCB group; Bacteroidota; Bacteroidia; Bacteroidales; Bacteroidaceae; Bacteroides	OTU_1160_3:Sponge5B:M00485:455:000000000-C2G9R:1:1102:3505:7117;size=3
OTU_1596_2	0	0	0	0	5.66098e-05	0	root; Main genome; Bacteria; Bacteria (superkingdom); FCB group; Bacteroidota; Bacteroidia; Bacteroidales; Bacteroidaceae; Bacteroides	OTU_1596_2:Sponge5B:M00485:455:000000000-C2G9R:1:2111:17465:4099;size=2
OTU_1774_2	0	0	0	0	0	0.000136665	root; Main genome; Bacteria; Bacteria (superkingdom); FCB group; Bacteroidota; Bacteroidia; Bacteroidales; Bacteroidaceae; Bacteroides	OTU_1774_2:Sponge6B:M00485:455:000000000-C2G9R:1:2110:12613:6111;size=2
OTU_792_6	0	0	0	0	0	0.00010738	root; Main genome; Bacteria; Bacteria (superkingdom); FCB group; Bacteroidota; Bacteroidia; Bacteroidales; Bacteroidaceae; Bacteroides	OTU_792_6:Sponge6B:M00485:455:000000000-C2G9R:1:1102:22849:14253;size=6
OTU_1158_3	0	0	0	0	0.000215117	9.76181e-06	root; Main genome; Bacteria; Bacteria (superkingdom); FCB group; Bacteroidota; Bacteroidia; Bacteroidales; Bacteroidetes BD2-2	OTU_1158_3:Sponge5B:M00485:455:000000000-C2G9R:1:1102:20065:17040;size=3
OTU_1805_2	0	0	0	0	1.1322e-05	5.85709e-05	root; Main genome; Bacteria; Bacteria (superkingdom); FCB group; Bacteroidota; Bacteroidia; Bacteroidales; Bacteroidetes BD2-2	OTU_1805_2:Sponge6B:M00485:455:000000000-C2G9R:1:2113:16704:12982;size=2
OTU_860_5	0	0	0	0	0.000192473	0	root; Main genome; Bacteria; Bacteria (superkingdom); FCB group; Bacteroidota; Bacteroidia; Bacteroidales; Bacteroidetes vadinHA17	OTU_860_5:Sponge5B:M00485:455:000000000-C2G9R:1:1102:24287:12192;size=5
OTU_259_42	0	0	0	0	0.000339659	0.000722374	root; Main genome; Bacteria; Bacteria (superkingdom); FCB group; Bacteroidota; Bacteroidia; Bacteroidales; Marinifilaceae	OTU_259_42:Sponge5B:M00485:455:000000000-C2G9R:1:1102:22975:4083;size=42
OTU_1241_12	0	0	0	0	0.000317015	0.00021476	root; Main genome; Bacteria; Bacteria (superkingdom); FCB group; Bacteroidota; Bacteroidia; Bacteroidales; Marinifilaceae; Marinifilum	OTU_1241_12:Sponge5B:M00485:455:000000000-C2G9R:1:2114:5148:11475;size=12
OTU_778_12	0	0	0	0	0.000124541	9.76181e-05	root; Main genome; Bacteria; Bacteria (superkingdom); FCB group; Bacteroidota; Bacteroidia; Bacteroidales; Marinifilaceae; Marinifilum	OTU_778_12:Sponge5B:M00485:455:000000000-C2G9R:1:2109:15820:18923;size=12
OTU_837_5	0	0	0.000233505	0	0	0	root; Main genome; Bacteria; Bacteria (superkingdom); FCB group; Bacteroidota; Bacteroidia; Bacteroidales; Marinifilaceae; Marinifilum	OTU_837_5:Sponge3B:M00485:455:000000000-C2G9R:1:2108:5322:13143;size=5
OTU_798_6	0	0	0	0	1.1322e-05	0.000126904	root; Main genome; Bacteria; Bacteria (superkingdom); FCB group; Bacteroidota; Bacteroidia; Bacteroidales; Marinilabiliaceae	OTU_798_6:Sponge6B:M00485:455:000000000-C2G9R:1:2109:18620:5761;size=6
OTU_1665_2	0	0	0	0	0	7.80945e-05	root; Main genome; Bacteria; Bacteria (superkingdom); FCB group; Bacteroidota; Bacteroidia; Bacteroidales; Paludibacteraceae	OTU_1665_2:Sponge6B:M00485:455:000000000-C2G9R:1:1101:12917:3417;size=2
OTU_968_4	0	0	0	0	0.000147185	5.85709e-05	root; Main genome; Bacteria; Bacteria (superkingdom); FCB group; Bacteroidota; Bacteroidia; Bacteroidales; Prolixibacteraceae; Roseimarinus	OTU_968_4:Sponge5B:M00485:455:000000000-C2G9R:1:1101:10141:17287;size=4
OTU_886_5	0	0	0	0	0.000135863	0	root; Main genome; Bacteria; Bacteria (superkingdom); FCB group; Bacteroidota; Bacteroidia; Bacteroidales; Prolixibacteraceae; WCHB1-32	OTU_886_5:Sponge5B:M00485:455:000000000-C2G9R:1:2114:22633:6871;size=5
OTU_1731_2	0	0	0	0	0	1.95236e-05	root; Main genome; Bacteria; Bacteria (superkingdom); FCB group; Bacteroidota; Bacteroidia; Bacteroidales; Rikenellaceae	OTU_1731_2:Sponge6B:M00485:455:000000000-C2G9R:1:2101:17262:12606;size=2
OTU_1628_2	0	0	0	0	3.39659e-05	0	root; Main genome; Bacteria; Bacteria (superkingdom); FCB group; Bacteroidota; Bacteroidia; Bacteroidales; Rikenellaceae; Rikenellaceae RC9 gut group	OTU_1628_2:Sponge5B:M00485:455:000000000-C2G9R:1:2114:10900:14678;size=2
OTU_777_6	0	0	0	0	9.05756e-05	8.78563e-05	root; Main genome; Bacteria; Bacteria (superkingdom); FCB group; Bacteroidota; Bacteroidia; Bacteroidetes VC2.1 Bac22	OTU_777_6:Sponge5B:M00485:455:000000000-C2G9R:1:2105:24331:9075;size=6
OTU_1203_3	0	0	0	0	0.000135863	0	root; Main genome; Bacteria; Bacteria (superkingdom); FCB group; Bacteroidota; Bacteroidia; Chitinophagales	OTU_1203_3:Sponge5B:M00485:455:000000000-C2G9R:1:2104:6282:16431;size=3
OTU_1549_2	0	0	0	0	2.26439e-05	0	root; Main genome; Bacteria; Bacteria (superkingdom); FCB group; Bacteroidota; Bacteroidia; Chitinophagales	OTU_1549_2:Sponge5B:M00485:455:000000000-C2G9R:1:2105:9559:13598;size=2
OTU_1629_2	0	0	0	0	5.66098e-05	0	root; Main genome; Bacteria; Bacteria (superkingdom); FCB group; Bacteroidota; Bacteroidia; Chitinophagales	OTU_1629_2:Sponge5B:M00485:455:000000000-C2G9R:1:2114:11787:13800;size=2
OTU_288_30	0	0	0.000908077	0	0	0	root; Main genome; Bacteria; Bacteria (superkingdom); FCB group; Bacteroidota; Bacteroidia; Chitinophagales	OTU_288_30:Sponge3B:M00485:455:000000000-C2G9R:1:1102:22738:5893;size=30
OTU_335_30	0	0.00123714	0	0	0	0	root; Main genome; Bacteria; Bacteria (superkingdom); FCB group; Bacteroidota; Bacteroidia; Chitinophagales	OTU_335_30:Sponge2B:M00485:455:000000000-C2G9R:1:2110:6690:2675;size=30
OTU_570_9	0	0.000291091	0	0	1.1322e-05	0	root; Main genome; Bacteria; Bacteria (superkingdom); FCB group; Bacteroidota; Bacteroidia; Chitinophagales	OTU_570_9:Sponge2B:M00485:455:000000000-C2G9R:1:2111:20885:17533;size=9
OTU_596_9	0	0	0	0	0.000124541	6.83327e-05	root; Main genome; Bacteria; Bacteria (superkingdom); FCB group; Bacteroidota; Bacteroidia; Chitinophagales	OTU_596_9:Sponge5B:M00485:455:000000000-C2G9R:1:1102:10874:14660;size=9
OTU_783_8	0	0	0	0	0.000181151	0	root; Main genome; Bacteria; Bacteria (superkingdom); FCB group; Bacteroidota; Bacteroidia; Chitinophagales	OTU_783_8:Sponge5B:M00485:455:000000000-C2G9R:1:2112:4433:13615;size=8
OTU_874_5	0	0	0	0	0.000192473	0	root; Main genome; Bacteria; Bacteria (superkingdom); FCB group; Bacteroidota; Bacteroidia; Chitinophagales	OTU_874_5:Sponge5B:M00485:455:000000000-C2G9R:1:2108:11258:11217;size=5
OTU_1308_3	0	0	0	0	0	0.000146427	root; Main genome; Bacteria; Bacteria (superkingdom); FCB group; Bacteroidota; Bacteroidia; Chitinophagales; Chitinophagaceae; Sediminibacterium	OTU_1308_3:Sponge6B:M00485:455:000000000-C2G9R:1:2112:5342:9725;size=3
OTU_1023_4	0	0	0	0	6.79317e-05	0	root; Main genome; Bacteria; Bacteria (superkingdom); FCB group; Bacteroidota; Bacteroidia; Chitinophagales; Saprospiraceae	OTU_1023_4:Sponge5B:M00485:455:000000000-C2G9R:1:2113:19384:14217;size=4
OTU_1176_5	0	0	0.00010378	0	7.92537e-05	0	root; Main genome; Bacteria; Bacteria (superkingdom); FCB group; Bacteroidota; Bacteroidia; Chitinophagales; Saprospiraceae	OTU_1176_5:Sponge5B:M00485:455:000000000-C2G9R:1:1113:9727:10350;size=5
OTU_1261_3	0	0	0	0	0	0.000117142	root; Main genome; Bacteria; Bacteria (superkingdom); FCB group; Bacteroidota; Bacteroidia; Chitinophagales; Saprospiraceae	OTU_1261_3:Sponge6B:M00485:455:000000000-C2G9R:1:1102:26028:16997;size=3
OTU_1335_3	0	0	0	0	0	4.88091e-05	root; Main genome; Bacteria; Bacteria (superkingdom); FCB group; Bacteroidota; Bacteroidia; Chitinophagales; Saprospiraceae	OTU_1335_3:Sponge6B:M00485:455:000000000-C2G9R:1:2115:8068:20059;size=3
OTU_156_72	0	0	0	0	0.00101898	0.000898087	root; Main genome; Bacteria; Bacteria (superkingdom); FCB group; Bacteroidota; Bacteroidia; Chitinophagales; Saprospiraceae	OTU_156_72:Sponge5B:M00485:455:000000000-C2G9R:1:1102:21791:3396;size=72
OTU_1578_4	0	0	0	0	0.000147185	0	root; Main genome; Bacteria; Bacteria (superkingdom); FCB group; Bacteroidota; Bacteroidia; Chitinophagales; Saprospiraceae	OTU_1578_4:Sponge5B:M00485:455:000000000-C2G9R:1:2109:24770:8759;size=4
OTU_1713_2	0	0	0	0	0	4.88091e-05	root; Main genome; Bacteria; Bacteria (superkingdom); FCB group; Bacteroidota; Bacteroidia; Chitinophagales; Saprospiraceae	OTU_1713_2:Sponge6B:M00485:455:000000000-C2G9R:1:1113:24527:8103;size=2
OTU_1754_2	0	0	0	0	0	5.85709e-05	root; Main genome; Bacteria; Bacteria (superkingdom); FCB group; Bacteroidota; Bacteroidia; Chitinophagales; Saprospiraceae	OTU_1754_2:Sponge6B:M00485:455:000000000-C2G9R:1:2106:16179:10852;size=2
OTU_254_51	0	0	0.00147887	0	0	0	root; Main genome; Bacteria; Bacteria (superkingdom); FCB group; Bacteroidota; Bacteroidia; Chitinophagales; Saprospiraceae	OTU_254_51:Sponge3B:M00485:455:000000000-C2G9R:1:1101:9841:16729;size=51
OTU_351_24	0	0	0.000648626	0	0	0	root; Main genome; Bacteria; Bacteria (superkingdom); FCB group; Bacteroidota; Bacteroidia; Chitinophagales; Saprospiraceae	OTU_351_24:Sponge3B:M00485:455:000000000-C2G9R:1:2113:11905:8745;size=24
OTU_713_7	0	0	0	0	4.52878e-05	9.76181e-05	root; Main genome; Bacteria; Bacteria (superkingdom); FCB group; Bacteroidota; Bacteroidia; Chitinophagales; Saprospiraceae	OTU_713_7:Sponge5B:M00485:455:000000000-C2G9R:1:2112:28174:13746;size=7
OTU_864_7	0	0	0	0	7.92537e-05	0.000136665	root; Main genome; Bacteria; Bacteria (superkingdom); FCB group; Bacteroidota; Bacteroidia; Chitinophagales; Saprospiraceae	OTU_864_7:Sponge5B:M00485:455:000000000-C2G9R:1:1102:9806:7886;size=7
OTU_914_5	0	0	0	0	2.26439e-05	9.76181e-05	root; Main genome; Bacteria; Bacteria (superkingdom); FCB group; Bacteroidota; Bacteroidia; Chitinophagales; Saprospiraceae	OTU_914_5:Sponge6B:M00485:455:000000000-C2G9R:1:2114:19393:11031;size=5
OTU_1495_4	0	0	0	0	0.000169829	0	root; Main genome; Bacteria; Bacteria (superkingdom); FCB group; Bacteroidota; Bacteroidia; Chitinophagales; Saprospiraceae; Lewinella	OTU_1495_4:Sponge5B:M00485:455:000000000-C2G9R:1:1114:13053:14183;size=4
OTU_524_11	0	0	0	0	0.000169829	0.000195236	root; Main genome; Bacteria; Bacteria (superkingdom); FCB group; Bacteroidota; Bacteroidia; Chitinophagales; Saprospiraceae; Portibacter	OTU_524_11:Sponge5B:M00485:455:000000000-C2G9R:1:2114:26868:15361;size=11
OTU_1592_2	0	0	0	0	3.39659e-05	0	root; Main genome; Bacteria; Bacteria (superkingdom); FCB group; Bacteroidota; Bacteroidia; Cytophagales	OTU_1592_2:Sponge5B:M00485:455:000000000-C2G9R:1:2111:11553:12118;size=2
OTU_1656_2	0	0	0	0	0.000101898	0	root; Main genome; Bacteria; Bacteria (superkingdom); FCB group; Bacteroidota; Bacteroidia; Cytophagales	OTU_1656_2:Sponge5B:M00485:455:000000000-C2G9R:1:2117:11692:17387;size=2
OTU_1789_2	0	0	0	0	0	4.88091e-05	root; Main genome; Bacteria; Bacteria (superkingdom); FCB group; Bacteroidota; Bacteroidia; Cytophagales	OTU_1789_2:Sponge6B:M00485:455:000000000-C2G9R:1:2111:21195:1677;size=2
OTU_1334_3	0	0	0	0	0	3.90472e-05	root; Main genome; Bacteria; Bacteria (superkingdom); FCB group; Bacteroidota; Bacteroidia; Cytophagales; Amoebophilaceae	OTU_1334_3:Sponge6B:M00485:455:000000000-C2G9R:1:2116:6456:15419;size=3
OTU_1251_3	0	0	0	0	0.000124541	0	root; Main genome; Bacteria; Bacteria (superkingdom); FCB group; Bacteroidota; Bacteroidia; Cytophagales; Amoebophilaceae; Candidatus Amoebophilus	OTU_1251_3:Sponge5B:M00485:455:000000000-C2G9R:1:2116:28351:11434;size=3
OTU_1452_2	0	0	0	0	6.79317e-05	0	root; Main genome; Bacteria; Bacteria (superkingdom); FCB group; Bacteroidota; Bacteroidia; Cytophagales; Cyclobacteriaceae	OTU_1452_2:Sponge5B:M00485:455:000000000-C2G9R:1:1102:25926:11216;size=2
OTU_1627_2	0	0	0	0	4.52878e-05	1.95236e-05	root; Main genome; Bacteria; Bacteria (superkingdom); FCB group; Bacteroidota; Bacteroidia; Cytophagales; Cyclobacteriaceae	OTU_1627_2:Sponge5B:M00485:455:000000000-C2G9R:1:2113:9163:7853;size=2
OTU_1633_2	0	0	0	0	5.66098e-05	0	root; Main genome; Bacteria; Bacteria (superkingdom); FCB group; Bacteroidota; Bacteroidia; Cytophagales; Cyclobacteriaceae	OTU_1633_2:Sponge5B:M00485:455:000000000-C2G9R:1:2114:18598:12519;size=2
OTU_421_15	0.000257927	0.000203764	0	0	0	0	root; Main genome; Bacteria; Bacteria (superkingdom); FCB group; Bacteroidota; Bacteroidia; Cytophagales; Cyclobacteriaceae	OTU_421_15:Sponge1B:M00485:455:000000000-C2G9R:1:2114:13836:11586;size=15
OTU_446_39	0	0.0012808	0.00010378	0	0	0	root; Main genome; Bacteria; Bacteria (superkingdom); FCB group; Bacteroidota; Bacteroidia; Cytophagales; Cyclobacteriaceae	OTU_446_39:Sponge2B:M00485:455:000000000-C2G9R:1:2111:14638:18538;size=39
OTU_569_9	0	0.000378419	0	0	0	0	root; Main genome; Bacteria; Bacteria (superkingdom); FCB group; Bacteroidota; Bacteroidia; Cytophagales; Cyclobacteriaceae	OTU_569_9:Sponge2B:M00485:455:000000000-C2G9R:1:2108:13576:9169;size=9
OTU_950_4	0	0	0.000272423	0	0	0	root; Main genome; Bacteria; Bacteria (superkingdom); FCB group; Bacteroidota; Bacteroidia; Cytophagales; Cyclobacteriaceae	OTU_950_4:Sponge3B:M00485:455:000000000-C2G9R:1:2115:20003:22164;size=4
OTU_885_5	0	0	0	0	0.000101898	0	root; Main genome; Bacteria; Bacteria (superkingdom); FCB group; Bacteroidota; Bacteroidia; Cytophagales; Cyclobacteriaceae; Algoriphagus; Algoriphagus namhaensis	OTU_885_5:Sponge5B:M00485:455:000000000-C2G9R:1:2114:17217:3263;size=5
OTU_174_69	0	0	0.00224425	0	0	0	root; Main genome; Bacteria; Bacteria (superkingdom); FCB group; Bacteroidota; Bacteroidia; Cytophagales; Cyclobacteriaceae; Ekhidna	OTU_174_69:Sponge3B:M00485:455:000000000-C2G9R:1:1101:13721:16069;size=69
OTU_59_387	0	0	1.29725e-05	0	0.00514017	0.00306521	root; Main genome; Bacteria; Bacteria (superkingdom); FCB group; Bacteroidota; Bacteroidia; Cytophagales; Cyclobacteriaceae; Fabibacter	OTU_59_387:Sponge5B:M00485:455:000000000-C2G9R:1:1101:15476:3653;size=387
OTU_650_8	0	0	0	0	0.000226439	8.78563e-05	root; Main genome; Bacteria; Bacteria (superkingdom); FCB group; Bacteroidota; Bacteroidia; Cytophagales; Cyclobacteriaceae; Fabibacter	OTU_650_8:Sponge5B:M00485:455:000000000-C2G9R:1:2112:7750:18259;size=8
OTU_761_10	0	0	0	0	0.000237761	0.000195236	root; Main genome; Bacteria; Bacteria (superkingdom); FCB group; Bacteroidota; Bacteroidia; Cytophagales; Cyclobacteriaceae; Marinoscillum	OTU_761_10:Sponge5B:M00485:455:000000000-C2G9R:1:1101:24793:8692;size=10
OTU_1175_3	0	0	0	0	4.52878e-05	0	root; Main genome; Bacteria; Bacteria (superkingdom); FCB group; Bacteroidota; Bacteroidia; Cytophagales; Spirosomaceae	OTU_1175_3:Sponge5B:M00485:455:000000000-C2G9R:1:1113:19671:17489;size=3
OTU_1059_4	0	0	0	0	0	0.000204998	root; Main genome; Bacteria; Bacteria (superkingdom); FCB group; Bacteroidota; Bacteroidia; Flavobacteriales	OTU_1059_4:Sponge6B:M00485:455:000000000-C2G9R:1:2110:23826:5610;size=4
OTU_1256_3	0	0	0	0	0	7.80945e-05	root; Main genome; Bacteria; Bacteria (superkingdom); FCB group; Bacteroidota; Bacteroidia; Flavobacteriales	OTU_1256_3:Sponge6B:M00485:455:000000000-C2G9R:1:1101:7779:16284;size=3
OTU_708_9	0	0	0	0	0.000328337	0.00010738	root; Main genome; Bacteria; Bacteria (superkingdom); FCB group; Bacteroidota; Bacteroidia; Flavobacteriales	OTU_708_9:Sponge5B:M00485:455:000000000-C2G9R:1:2109:18545:17499;size=9
OTU_909_5	0	0	0	0	0	0.000302616	root; Main genome; Bacteria; Bacteria (superkingdom); FCB group; Bacteroidota; Bacteroidia; Flavobacteriales	OTU_909_5:Sponge6B:M00485:455:000000000-C2G9R:1:2110:8323:2715;size=5
OTU_1537_2	0	0	0	0	3.39659e-05	1.95236e-05	root; Main genome; Bacteria; Bacteria (superkingdom); FCB group; Bacteroidota; Bacteroidia; Flavobacteriales; Crocinitomicaceae	OTU_1537_2:Sponge5B:M00485:455:000000000-C2G9R:1:2103:25316:9361;size=2
OTU_389_20	0	0	0	0	0.000339659	0.000273331	root; Main genome; Bacteria; Bacteria (superkingdom); FCB group; Bacteroidota; Bacteroidia; Flavobacteriales; Crocinitomicaceae	OTU_389_20:Sponge5B:M00485:455:000000000-C2G9R:1:2113:16907:9782;size=20
OTU_1041_6	0	0	0	0	3.39659e-05	0.000156189	root; Main genome; Bacteria; Bacteria (superkingdom); FCB group; Bacteroidota; Bacteroidia; Flavobacteriales; Crocinitomicaceae; Crocinitomix	OTU_1041_6:Sponge6B:M00485:455:000000000-C2G9R:1:1102:12057:11892;size=6
OTU_1122_5	0	0	0.000142698	0	0	0	root; Main genome; Bacteria; Bacteria (superkingdom); FCB group; Bacteroidota; Bacteroidia; Flavobacteriales; Crocinitomicaceae; Crocinitomix	OTU_1122_5:Sponge3B:M00485:455:000000000-C2G9R:1:2111:18090:11885;size=5
OTU_1196_3	0	0	0	0	0.00011322	9.76181e-06	root; Main genome; Bacteria; Bacteria (superkingdom); FCB group; Bacteroidota; Bacteroidia; Flavobacteriales; Crocinitomicaceae; Crocinitomix	OTU_1196_3:Sponge5B:M00485:455:000000000-C2G9R:1:2103:21697:4815;size=3
OTU_1317_3	0	0	0	0	0	2.92854e-05	root; Main genome; Bacteria; Bacteria (superkingdom); FCB group; Bacteroidota; Bacteroidia; Flavobacteriales; Crocinitomicaceae; Crocinitomix	OTU_1317_3:Sponge6B:M00485:455:000000000-C2G9R:1:2113:18166:15474;size=3
OTU_763_6	0	0	0	0	0.000158507	0	root; Main genome; Bacteria; Bacteria (superkingdom); FCB group; Bacteroidota; Bacteroidia; Flavobacteriales; Crocinitomicaceae; Crocinitomix	OTU_763_6:Sponge5B:M00485:455:000000000-C2G9R:1:1101:26622:6829;size=6
OTU_82_191	0	0	0.00548738	0	0.000237761	6.83327e-05	root; Main genome; Bacteria; Bacteria (superkingdom); FCB group; Bacteroidota; Bacteroidia; Flavobacteriales; Crocinitomicaceae; Crocinitomix	OTU_82_191:Sponge3B:M00485:455:000000000-C2G9R:1:1101:8474:13602;size=191
OTU_1438_2	0	0	0	0	5.66098e-05	1.95236e-05	root; Main genome; Bacteria; Bacteria (superkingdom); FCB group; Bacteroidota; Bacteroidia; Flavobacteriales; Cryomorphaceae	OTU_1438_2:Sponge5B:M00485:455:000000000-C2G9R:1:1101:21204:10684;size=2
OTU_293_40	0	0	0	0	0.000498166	0.000566185	root; Main genome; Bacteria; Bacteria (superkingdom); FCB group; Bacteroidota; Bacteroidia; Flavobacteriales; Cryomorphaceae	OTU_293_40:Sponge5B:M00485:455:000000000-C2G9R:1:1102:5462:7853;size=40
OTU_398_23	0	0	0.000856187	0	0.00011322	7.80945e-05	root; Main genome; Bacteria; Bacteria (superkingdom); FCB group; Bacteroidota; Bacteroidia; Flavobacteriales; Cryomorphaceae	OTU_398_23:Sponge3B:M00485:455:000000000-C2G9R:1:1102:21704:17044;size=23
OTU_43_628	0	0	0.000791324	0	0.0070649	0.00531043	root; Main genome; Bacteria; Bacteria (superkingdom); FCB group; Bacteroidota; Bacteroidia; Flavobacteriales; Cryomorphaceae	OTU_43_628:Sponge3B:M00485:455:000000000-C2G9R:1:2114:21842:21596;size=628
OTU_488_25	0	0	0.000376203	0	0.000271727	0.000126904	root; Main genome; Bacteria; Bacteria (superkingdom); FCB group; Bacteroidota; Bacteroidia; Flavobacteriales; Cryomorphaceae	OTU_488_25:Sponge3B:M00485:455:000000000-C2G9R:1:1102:7886:15977;size=25
OTU_525_11	0	0	0	0	0.000203795	0.000117142	root; Main genome; Bacteria; Bacteria (superkingdom); FCB group; Bacteroidota; Bacteroidia; Flavobacteriales; Cryomorphaceae	OTU_525_11:Sponge5B:M00485:455:000000000-C2G9R:1:2115:21189:4457;size=11
OTU_562_14	0	0	0	0	0.000452878	6.83327e-05	root; Main genome; Bacteria; Bacteria (superkingdom); FCB group; Bacteroidota; Bacteroidia; Flavobacteriales; Cryomorphaceae	OTU_562_14:Sponge5B:M00485:455:000000000-C2G9R:1:2108:18126:13328;size=14
OTU_704_14	0	0	0	0	6.79317e-05	0.000312378	root; Main genome; Bacteria; Bacteria (superkingdom); FCB group; Bacteroidota; Bacteroidia; Flavobacteriales; Cryomorphaceae	OTU_704_14:Sponge5B:M00485:455:000000000-C2G9R:1:2104:16765:22071;size=14
OTU_883_5	0	0	0	0	0.000124541	0	root; Main genome; Bacteria; Bacteria (superkingdom); FCB group; Bacteroidota; Bacteroidia; Flavobacteriales; Cryomorphaceae	OTU_883_5:Sponge5B:M00485:455:000000000-C2G9R:1:2112:21825:14069;size=5
OTU_595_9	0	0	0	0	0.000237761	5.85709e-05	root; Main genome; Bacteria; Bacteria (superkingdom); FCB group; Bacteroidota; Bacteroidia; Flavobacteriales; Cryomorphaceae; Luteibaculum	OTU_595_9:Sponge5B:M00485:455:000000000-C2G9R:1:1101:17893:22471;size=9
OTU_1282_3	0	0	0	0	1.1322e-05	4.88091e-05	root; Main genome; Bacteria; Bacteria (superkingdom); FCB group; Bacteroidota; Bacteroidia; Flavobacteriales; Cryomorphaceae; Vicingus	OTU_1282_3:Sponge6B:M00485:455:000000000-C2G9R:1:2107:12339:1127;size=3
OTU_240_75	0	0	0.00246478	0	7.92537e-05	0.000126904	root; Main genome; Bacteria; Bacteria (superkingdom); FCB group; Bacteroidota; Bacteroidia; Flavobacteriales; Cryomorphaceae; Vicingus	OTU_240_75:Sponge3B:M00485:455:000000000-C2G9R:1:1101:20878:8802;size=75
OTU_264_40	0	0	0.00145292	0	0.000260405	7.80945e-05	root; Main genome; Bacteria; Bacteria (superkingdom); FCB group; Bacteroidota; Bacteroidia; Flavobacteriales; Cryomorphaceae; Vicingus	OTU_264_40:Sponge3B:M00485:455:000000000-C2G9R:1:2114:27238:17636;size=40
OTU_1300_3	0	0	0	0	0	7.80945e-05	root; Main genome; Bacteria; Bacteria (superkingdom); FCB group; Bacteroidota; Bacteroidia; Flavobacteriales; Flavobacteriaceae	OTU_1300_3:Sponge6B:M00485:455:000000000-C2G9R:1:2111:12198:7351;size=3
OTU_1355_8	0.00118343	0.00516687	0	0	0	0	root; Main genome; Bacteria; Bacteria (superkingdom); FCB group; Bacteroidota; Bacteroidia; Flavobacteriales; Flavobacteriaceae	OTU_1355_8:Sponge2B:M00485:455:000000000-C2G9R:1:2103:23424:6341;size=8
OTU_141_76	0	0	0.0025037	0	0	0	root; Main genome; Bacteria; Bacteria (superkingdom); FCB group; Bacteroidota; Bacteroidia; Flavobacteriales; Flavobacteriaceae	OTU_141_76:Sponge3B:M00485:455:000000000-C2G9R:1:1101:8498:5797;size=76
OTU_169_69	0.00279169	0	0	0	0	9.76181e-06	root; Main genome; Bacteria; Bacteria (superkingdom); FCB group; Bacteroidota; Bacteroidia; Flavobacteriales; Flavobacteriaceae	OTU_169_69:Sponge1B:M00485:455:000000000-C2G9R:1:1101:11132:17159;size=69
OTU_197_69	0	0	0.00224425	0	0	0	root; Main genome; Bacteria; Bacteria (superkingdom); FCB group; Bacteroidota; Bacteroidia; Flavobacteriales; Flavobacteriaceae	OTU_197_69:Sponge3B:M00485:455:000000000-C2G9R:1:1102:12706:6333;size=69
OTU_211_47	0	0	0.00156968	0	0	0	root; Main genome; Bacteria; Bacteria (superkingdom); FCB group; Bacteroidota; Bacteroidia; Flavobacteriales; Flavobacteriaceae	OTU_211_47:Sponge3B:M00485:455:000000000-C2G9R:1:1102:3906:12974;size=47
OTU_23_2247	0	0	0.0141011	0	0.0193832	0.014467	root; Main genome; Bacteria; Bacteria (superkingdom); FCB group; Bacteroidota; Bacteroidia; Flavobacteriales; Flavobacteriaceae	OTU_23_2247:Sponge3B:M00485:455:000000000-C2G9R:1:1101:12852:7347;size=2247
OTU_263_35	0	0	0.00114158	0	0	0	root; Main genome; Bacteria; Bacteria (superkingdom); FCB group; Bacteroidota; Bacteroidia; Flavobacteriales; Flavobacteriaceae	OTU_263_35:Sponge3B:M00485:455:000000000-C2G9R:1:1101:5578:12470;size=35
OTU_268_41	0	0.000349309	0.000518901	0	0.000622707	0.000819992	root; Main genome; Bacteria; Bacteria (superkingdom); FCB group; Bacteroidota; Bacteroidia; Flavobacteriales; Flavobacteriaceae	OTU_268_41:Sponge5B:M00485:455:000000000-C2G9R:1:2114:21740:4412;size=41
OTU_291_28	0	0	0.000895104	0	0	0	root; Main genome; Bacteria; Bacteria (superkingdom); FCB group; Bacteroidota; Bacteroidia; Flavobacteriales; Flavobacteriaceae	OTU_291_28:Sponge3B:M00485:455:000000000-C2G9R:1:1102:7243:13475;size=28
OTU_359_25	0	0.000713173	0	0	0.000135863	0	root; Main genome; Bacteria; Bacteria (superkingdom); FCB group; Bacteroidota; Bacteroidia; Flavobacteriales; Flavobacteriaceae	OTU_359_25:Sponge2B:M00485:455:000000000-C2G9R:1:1101:16012:8925;size=25
OTU_45_720	0	0	0.00208858	0	0.00966895	0.00595471	root; Main genome; Bacteria; Bacteria (superkingdom); FCB group; Bacteroidota; Bacteroidia; Flavobacteriales; Flavobacteriaceae	OTU_45_720:Sponge3B:M00485:455:000000000-C2G9R:1:2115:22579:6373;size=720
OTU_716_34	0	0	0	0	0.000849146	0.000263569	root; Main genome; Bacteria; Bacteria (superkingdom); FCB group; Bacteroidota; Bacteroidia; Flavobacteriales; Flavobacteriaceae	OTU_716_34:Sponge5B:M00485:455:000000000-C2G9R:1:2113:9859:8121;size=34
OTU_775_6	0	0	0	0	0.000101898	0.00010738	root; Main genome; Bacteria; Bacteria (superkingdom); FCB group; Bacteroidota; Bacteroidia; Flavobacteriales; Flavobacteriaceae	OTU_775_6:Sponge5B:M00485:455:000000000-C2G9R:1:2103:21145:21887;size=6
OTU_822_8	0	0.0003202	3.89176e-05	0	0	0	root; Main genome; Bacteria; Bacteria (superkingdom); FCB group; Bacteroidota; Bacteroidia; Flavobacteriales; Flavobacteriaceae	OTU_822_8:Sponge2B:M00485:455:000000000-C2G9R:1:2110:10767:10933;size=8
OTU_85_186	0	0	0.00487767	0	0.000611385	1.95236e-05	root; Main genome; Bacteria; Bacteria (superkingdom); FCB group; Bacteroidota; Bacteroidia; Flavobacteriales; Flavobacteriaceae	OTU_85_186:Sponge3B:M00485:455:000000000-C2G9R:1:1101:11557:6403;size=186
OTU_1018_4	0	0	0	0	0.000101898	0	root; Main genome; Bacteria; Bacteria (superkingdom); FCB group; Bacteroidota; Bacteroidia; Flavobacteriales; Flavobacteriaceae; Algitalea; Algitalea ulvae	OTU_1018_4:Sponge5B:M00485:455:000000000-C2G9R:1:2113:10912:7625;size=4
OTU_109_147	0	0	0.0030226	0	6.79317e-05	6.83327e-05	root; Main genome; Bacteria; Bacteria (superkingdom); FCB group; Bacteroidota; Bacteroidia; Flavobacteriales; Flavobacteriaceae; Aquibacter	OTU_109_147:Sponge3B:M00485:455:000000000-C2G9R:1:1101:4657:10948;size=147
OTU_1612_2	0	0	0	0	7.92537e-05	0	root; Main genome; Bacteria; Bacteria (superkingdom); FCB group; Bacteroidota; Bacteroidia; Flavobacteriales; Flavobacteriaceae; Aquibacter	OTU_1612_2:Sponge5B:M00485:455:000000000-C2G9R:1:2112:25309:8813;size=2
OTU_234_137	0.00263996	0	0.0015567	0	0.000837824	0.00126904	root; Main genome; Bacteria; Bacteria (superkingdom); FCB group; Bacteroidota; Bacteroidia; Flavobacteriales; Flavobacteriaceae; Aquibacter	OTU_234_137:Sponge1B:M00485:455:000000000-C2G9R:1:1101:3549:14457;size=137
OTU_125_144	0	0.000130991	0.00346366	0	0.000237761	0.000117142	root; Main genome; Bacteria; Bacteria (superkingdom); FCB group; Bacteroidota; Bacteroidia; Flavobacteriales; Flavobacteriaceae; Aquimarina	OTU_125_144:Sponge3B:M00485:455:000000000-C2G9R:1:1102:21078:3210;size=144
OTU_978_11	0	0	0	0	0.000305693	7.80945e-05	root; Main genome; Bacteria; Bacteria (superkingdom); FCB group; Bacteroidota; Bacteroidia; Flavobacteriales; Flavobacteriaceae; Arenibacter	OTU_978_11:Sponge5B:M00485:455:000000000-C2G9R:1:1107:14709:6182;size=11
OTU_72_470	0	2.91091e-05	0.00149184	0	0.00532132	0.00467591	root; Main genome; Bacteria; Bacteria (superkingdom); FCB group; Bacteroidota; Bacteroidia; Flavobacteriales; Flavobacteriaceae; Aurantivirga	OTU_72_470:Sponge3B:M00485:455:000000000-C2G9R:1:2115:4864:16714;size=470
OTU_221_75	0	0.0024015	0	0	6.79317e-05	9.76181e-06	root; Main genome; Bacteria; Bacteria (superkingdom); FCB group; Bacteroidota; Bacteroidia; Flavobacteriales; Flavobacteriaceae; Croceitalea	OTU_221_75:Sponge2B:M00485:455:000000000-C2G9R:1:1101:19309:8554;size=75
OTU_224_45	0	0	0.00150481	0	0	9.76181e-06	root; Main genome; Bacteria; Bacteria (superkingdom); FCB group; Bacteroidota; Bacteroidia; Flavobacteriales; Flavobacteriaceae; Croceitalea	OTU_224_45:Sponge3B:M00485:455:000000000-C2G9R:1:2115:6911:7431;size=45
OTU_305_85	0	0	0	0	0.00126806	0.00114213	root; Main genome; Bacteria; Bacteria (superkingdom); FCB group; Bacteroidota; Bacteroidia; Flavobacteriales; Flavobacteriaceae; Flavobacterium	OTU_305_85:Sponge5B:M00485:455:000000000-C2G9R:1:2112:5543:12889;size=85
OTU_797_31	0	0	0	0	0.000396268	0.000722374	root; Main genome; Bacteria; Bacteria (superkingdom); FCB group; Bacteroidota; Bacteroidia; Flavobacteriales; Flavobacteriaceae; Flavobacterium	OTU_797_31:Sponge6B:M00485:455:000000000-C2G9R:1:2106:24289:18330;size=31
OTU_48_2109	0	0.000232873	0.0318994	0	0.00878583	0.0103573	root; Main genome; Bacteria; Bacteria (superkingdom); FCB group; Bacteroidota; Bacteroidia; Flavobacteriales; Flavobacteriaceae; Formosa	OTU_48_2109:Sponge3B:M00485:455:000000000-C2G9R:1:1101:17480:5266;size=2109
OTU_790_25	0	0.000625846	0.000700516	0	0.000384946	0.000263569	root; Main genome; Bacteria; Bacteria (superkingdom); FCB group; Bacteroidota; Bacteroidia; Flavobacteriales; Flavobacteriaceae; Gaetbulibacter	OTU_790_25:Sponge5B:M00485:455:000000000-C2G9R:1:2117:9411:7843;size=25
OTU_1366_2	0	4.36637e-05	0	0	0	0	root; Main genome; Bacteria; Bacteria (superkingdom); FCB group; Bacteroidota; Bacteroidia; Flavobacteriales; Flavobacteriaceae; Gilvibacter	OTU_1366_2:Sponge2B:M00485:455:000000000-C2G9R:1:2114:11636:5234;size=2
OTU_1214_3	0	0	0	0	0.000135863	9.76181e-06	root; Main genome; Bacteria; Bacteria (superkingdom); FCB group; Bacteroidota; Bacteroidia; Flavobacteriales; Flavobacteriaceae; Joostella	OTU_1214_3:Sponge5B:M00485:455:000000000-C2G9R:1:2109:21457:1253;size=3
OTU_1710_2	0	0	0	0	0	6.83327e-05	root; Main genome; Bacteria; Bacteria (superkingdom); FCB group; Bacteroidota; Bacteroidia; Flavobacteriales; Flavobacteriaceae; Lutibacter	OTU_1710_2:Sponge6B:M00485:455:000000000-C2G9R:1:1113:10941:11427;size=2
OTU_1362_2	0	0.000218318	0	0	0.000158507	0	root; Main genome; Bacteria; Bacteria (superkingdom); FCB group; Bacteroidota; Bacteroidia; Flavobacteriales; Flavobacteriaceae; Maribacter	OTU_1362_2:Sponge2B:M00485:455:000000000-C2G9R:1:2112:7973:16047;size=2
OTU_486_36	0	0.000625846	0.000454038	0	0	0	root; Main genome; Bacteria; Bacteria (superkingdom); FCB group; Bacteroidota; Bacteroidia; Flavobacteriales; Flavobacteriaceae; Maribacter	OTU_486_36:Sponge3B:M00485:455:000000000-C2G9R:1:1101:15284:9947;size=36
OTU_619_10	0	0.000523964	0	0	0	0	root; Main genome; Bacteria; Bacteria (superkingdom); FCB group; Bacteroidota; Bacteroidia; Flavobacteriales; Flavobacteriaceae; Maribacter	OTU_619_10:Sponge2B:M00485:455:000000000-C2G9R:1:2111:16853:2629;size=10
OTU_678_13	0	2.91091e-05	0.000181615	0	1.1322e-05	0	root; Main genome; Bacteria; Bacteria (superkingdom); FCB group; Bacteroidota; Bacteroidia; Flavobacteriales; Flavobacteriaceae; Maribacter	OTU_678_13:Sponge3B:M00485:455:000000000-C2G9R:1:1114:17982:15481;size=13
OTU_117_339	0	0.00382785	0	0	0.000554776	0.000683327	root; Main genome; Bacteria; Bacteria (superkingdom); FCB group; Bacteroidota; Bacteroidia; Flavobacteriales; Flavobacteriaceae; Maritimimonas	OTU_117_339:Sponge2B:M00485:455:000000000-C2G9R:1:1101:19669:1617;size=339
OTU_49_1155	0	0.034669	0.000220533	0	0.000169829	0	root; Main genome; Bacteria; Bacteria (superkingdom); FCB group; Bacteroidota; Bacteroidia; Flavobacteriales; Flavobacteriaceae; Maritimimonas	OTU_49_1155:Sponge2B:M00485:455:000000000-C2G9R:1:1101:9459:7318;size=1155
OTU_108_314	0.00236686	0.00628757	0	0	0	0	root; Main genome; Bacteria; Bacteria (superkingdom); FCB group; Bacteroidota; Bacteroidia; Flavobacteriales; Flavobacteriaceae; Maritimimonas; Maritimimonas rapanae	OTU_108_314:Sponge2B:M00485:455:000000000-C2G9R:1:1101:8165:3087;size=314
OTU_330_22	0	0	0	0	0.000588741	8.78563e-05	root; Main genome; Bacteria; Bacteria (superkingdom); FCB group; Bacteroidota; Bacteroidia; Flavobacteriales; Flavobacteriaceae; Marixanthomonas	OTU_330_22:Sponge5B:M00485:455:000000000-C2G9R:1:1101:2071:10819;size=22
OTU_844_5	0	0	0.000363231	0	0	0	root; Main genome; Bacteria; Bacteria (superkingdom); FCB group; Bacteroidota; Bacteroidia; Flavobacteriales; Flavobacteriaceae; Mesonia	OTU_844_5:Sponge3B:M00485:455:000000000-C2G9R:1:2114:17093:12289;size=5
OTU_1153_3	0	2.91091e-05	0	0	6.79317e-05	3.90472e-05	root; Main genome; Bacteria; Bacteria (superkingdom); FCB group; Bacteroidota; Bacteroidia; Flavobacteriales; Flavobacteriaceae; Muriicola	OTU_1153_3:Sponge5B:M00485:455:000000000-C2G9R:1:1101:7751:11649;size=3
OTU_1517_2	0	0	0	0	3.39659e-05	0	root; Main genome; Bacteria; Bacteria (superkingdom); FCB group; Bacteroidota; Bacteroidia; Flavobacteriales; Flavobacteriaceae; Nonlabens	OTU_1517_2:Sponge5B:M00485:455:000000000-C2G9R:1:1117:22596:3991;size=2
OTU_28_1084	0	0	0.00994993	0	0.00561569	0.00705779	root; Main genome; Bacteria; Bacteria (superkingdom); FCB group; Bacteroidota; Bacteroidia; Flavobacteriales; Flavobacteriaceae; NS4 marine group	OTU_28_1084:Sponge3B:M00485:455:000000000-C2G9R:1:1101:20704:19335;size=1084
OTU_104_259	0	0	0.00249072	0	0.00233232	0.00180594	root; Main genome; Bacteria; Bacteria (superkingdom); FCB group; Bacteroidota; Bacteroidia; Flavobacteriales; Flavobacteriaceae; NS5 marine group	OTU_104_259:Sponge3B:M00485:455:000000000-C2G9R:1:2110:24213:15747;size=259
OTU_1108_3	0	0	3.89176e-05	0	4.52878e-05	0	root; Main genome; Bacteria; Bacteria (superkingdom); FCB group; Bacteroidota; Bacteroidia; Flavobacteriales; Flavobacteriaceae; NS5 marine group	OTU_1108_3:Sponge3B:M00485:455:000000000-C2G9R:1:1102:8956:8441;size=3
OTU_113_209	0	0	0.000324313	0	0.00134731	0.00378758	root; Main genome; Bacteria; Bacteria (superkingdom); FCB group; Bacteroidota; Bacteroidia; Flavobacteriales; Flavobacteriaceae; NS5 marine group	OTU_113_209:Sponge5B:M00485:455:000000000-C2G9R:1:2114:22933:14514;size=209
OTU_13_3429	0	0.000261982	0.0148665	0	0.0356075	0.00652089	root; Main genome; Bacteria; Bacteria (superkingdom); FCB group; Bacteroidota; Bacteroidia; Flavobacteriales; Flavobacteriaceae; NS5 marine group	OTU_13_3429:Sponge2B:M00485:455:000000000-C2G9R:1:2112:12857:2800;size=3429
OTU_70_421	0	0	0.00696625	0	0.00303428	0.00129832	root; Main genome; Bacteria; Bacteria (superkingdom); FCB group; Bacteroidota; Bacteroidia; Flavobacteriales; Flavobacteriaceae; NS5 marine group	OTU_70_421:Sponge3B:M00485:455:000000000-C2G9R:1:1101:10569:18044;size=421
OTU_951_4	0	0	0.00020756	0	2.26439e-05	3.90472e-05	root; Main genome; Bacteria; Bacteria (superkingdom); FCB group; Bacteroidota; Bacteroidia; Flavobacteriales; Flavobacteriaceae; NS5 marine group	OTU_951_4:Sponge3B:M00485:455:000000000-C2G9R:1:2115:9568:6209;size=4
OTU_653_102	0	0	0.00219236	0	0.00439292	0.00326045	root; Main genome; Bacteria; Bacteria (superkingdom); FCB group; Bacteroidota; Bacteroidia; Flavobacteriales; Flavobacteriaceae; Polaribacter	OTU_653_102:Sponge5B:M00485:455:000000000-C2G9R:1:2113:7535:5390;size=102
OTU_68_636	0	0	0.00120644	0	0.00433631	0.00308473	root; Main genome; Bacteria; Bacteria (superkingdom); FCB group; Bacteroidota; Bacteroidia; Flavobacteriales; Flavobacteriaceae; Polaribacter	OTU_68_636:Sponge3B:M00485:455:000000000-C2G9R:1:2114:22574:16021;size=636
OTU_1354_2	0	2.91091e-05	0	0	1.1322e-05	2.92854e-05	root; Main genome; Bacteria; Bacteria (superkingdom); FCB group; Bacteroidota; Bacteroidia; Flavobacteriales; Flavobacteriaceae; Robiginitalea	OTU_1354_2:Sponge2B:M00485:455:000000000-C2G9R:1:1119:13328:9760;size=2
OTU_640_12	0	0	0	0	0.000249083	9.76181e-05	root; Main genome; Bacteria; Bacteria (superkingdom); FCB group; Bacteroidota; Bacteroidia; Flavobacteriales; Flavobacteriaceae; Salegentibacter	OTU_640_12:Sponge5B:M00485:455:000000000-C2G9R:1:1101:20623:6150;size=12
OTU_299_34	0	0.00165922	0	0	0	0	root; Main genome; Bacteria; Bacteria (superkingdom); FCB group; Bacteroidota; Bacteroidia; Flavobacteriales; Flavobacteriaceae; Spongiibacterium	OTU_299_34:Sponge2B:M00485:455:000000000-C2G9R:1:2114:16858:6061;size=34
OTU_364_46	0	0	0.00112861	0	0.000203795	4.88091e-05	root; Main genome; Bacteria; Bacteria (superkingdom); FCB group; Bacteroidota; Bacteroidia; Flavobacteriales; Flavobacteriaceae; Tenacibaculum	OTU_364_46:Sponge3B:M00485:455:000000000-C2G9R:1:1102:9305:10018;size=46
OTU_1171_3	0	1.45546e-05	0	0	0.000158507	0	root; Main genome; Bacteria; Bacteria (superkingdom); FCB group; Bacteroidota; Bacteroidia; Flavobacteriales; Flavobacteriaceae; Ulvibacter	OTU_1171_3:Sponge5B:M00485:455:000000000-C2G9R:1:1111:10682:18832;size=3
OTU_1400_2	0	0	0.000246478	0	0	0	root; Main genome; Bacteria; Bacteria (superkingdom); FCB group; Bacteroidota; Bacteroidia; Flavobacteriales; Flavobacteriaceae; Ulvibacter	OTU_1400_2:Sponge3B:M00485:455:000000000-C2G9R:1:2109:6207:10096;size=2
OTU_24_1398	0	0	0.00293179	0	0.0121824	0.0115385	root; Main genome; Bacteria; Bacteria (superkingdom); FCB group; Bacteroidota; Bacteroidia; Flavobacteriales; Flavobacteriaceae; Ulvibacter	OTU_24_1398:Sponge3B:M00485:455:000000000-C2G9R:1:1101:13606:12154;size=1398
OTU_292_33	0	0	0.00143995	0	0	0	root; Main genome; Bacteria; Bacteria (superkingdom); FCB group; Bacteroidota; Bacteroidia; Flavobacteriales; Flavobacteriaceae; Ulvibacter	OTU_292_33:Sponge3B:M00485:455:000000000-C2G9R:1:1102:6088:11840;size=33
OTU_393_21	0	0.000902383	0	0	0	0	root; Main genome; Bacteria; Bacteria (superkingdom); FCB group; Bacteroidota; Bacteroidia; Flavobacteriales; Flavobacteriaceae; Ulvibacter	OTU_393_21:Sponge2B:M00485:455:000000000-C2G9R:1:1101:20793:3983;size=21
OTU_93_130	0	0.00369686	0	0	5.66098e-05	6.83327e-05	root; Main genome; Bacteria; Bacteria (superkingdom); FCB group; Bacteroidota; Bacteroidia; Flavobacteriales; Flavobacteriaceae; Ulvibacter	OTU_93_130:Sponge2B:M00485:455:000000000-C2G9R:1:1102:5002:7146;size=130
OTU_447_14	0	0	0.000389176	0	0	0	root; Main genome; Bacteria; Bacteria (superkingdom); FCB group; Bacteroidota; Bacteroidia; Flavobacteriales; Flavobacteriaceae; Wenyingzhuangia	OTU_447_14:Sponge3B:M00485:455:000000000-C2G9R:1:1101:23678:5958;size=14
OTU_441_15	0	0	0	0	0	0.000390472	root; Main genome; Bacteria; Bacteria (superkingdom); FCB group; Bacteroidota; Bacteroidia; Flavobacteriales; Flavobacteriaceae; Winogradskyella	OTU_441_15:Sponge6B:M00485:455:000000000-C2G9R:1:1102:16640:3757;size=15
OTU_458_20	0	0	0	0	0.000147185	0.000302616	root; Main genome; Bacteria; Bacteria (superkingdom); FCB group; Bacteroidota; Bacteroidia; Flavobacteriales; Flavobacteriaceae; Winogradskyella	OTU_458_20:Sponge5B:M00485:455:000000000-C2G9R:1:2104:21161:17247;size=20
OTU_733_9	0	0.000203764	0.000272423	0	0.000124541	0.000156189	root; Main genome; Bacteria; Bacteria (superkingdom); FCB group; Bacteroidota; Bacteroidia; Flavobacteriales; Flavobacteriaceae; Winogradskyella	OTU_733_9:Sponge2B:M00485:455:000000000-C2G9R:1:2111:7254:4183;size=9
OTU_1618_2	0	0	0	0	2.26439e-05	0	root; Main genome; Bacteria; Bacteria (superkingdom); FCB group; Bacteroidota; Bacteroidia; Flavobacteriales; Flavobacteriaceae; Zeaxanthinibacter	OTU_1618_2:Sponge5B:M00485:455:000000000-C2G9R:1:2113:17536:17394;size=2
OTU_1330_3	0	0	0	0	0	6.83327e-05	root; Main genome; Bacteria; Bacteria (superkingdom); FCB group; Bacteroidota; Bacteroidia; Flavobacteriales; NS9 marine group	OTU_1330_3:Sponge6B:M00485:455:000000000-C2G9R:1:2115:20953:10530;size=3
OTU_187_69	0	0	0	0	0.000883112	0.000741898	root; Main genome; Bacteria; Bacteria (superkingdom); FCB group; Bacteroidota; Bacteroidia; Flavobacteriales; NS9 marine group	OTU_187_69:Sponge5B:M00485:455:000000000-C2G9R:1:1101:5008:13364;size=69
OTU_561_14	0	0	0	0	7.92537e-05	0.000244045	root; Main genome; Bacteria; Bacteria (superkingdom); FCB group; Bacteroidota; Bacteroidia; Flavobacteriales; NS9 marine group	OTU_561_14:Sponge5B:M00485:455:000000000-C2G9R:1:2105:26941:8681;size=14
OTU_804_8	0	0	0	0	0.000124541	0.000458805	root; Main genome; Bacteria; Bacteria (superkingdom); FCB group; Bacteroidota; Bacteroidia; Flavobacteriales; NS9 marine group	OTU_804_8:Sponge6B:M00485:455:000000000-C2G9R:1:2113:10447:14251;size=8
OTU_96_141	0	0	0	0	0.000690639	0.00259664	root; Main genome; Bacteria; Bacteria (superkingdom); FCB group; Bacteroidota; Bacteroidia; Flavobacteriales; NS9 marine group	OTU_96_141:Sponge5B:M00485:455:000000000-C2G9R:1:1102:23112:6462;size=141
OTU_1572_2	0	0	0	0	3.39659e-05	0	root; Main genome; Bacteria; Bacteria (superkingdom); FCB group; Bacteroidota; Bacteroidia; Flavobacteriales; Schleiferiaceae; Schleiferia	OTU_1572_2:Sponge5B:M00485:455:000000000-C2G9R:1:2109:15833:21245;size=2
OTU_1559_2	0	0	0	0	3.39659e-05	1.95236e-05	root; Main genome; Bacteria; Bacteria (superkingdom); FCB group; Bacteroidota; Bacteroidia; Sphingobacteriales	OTU_1559_2:Sponge5B:M00485:455:000000000-C2G9R:1:2107:14960:4096;size=2
OTU_862_8	0	0	0	0	0.000249083	0	root; Main genome; Bacteria; Bacteria (superkingdom); FCB group; Bacteroidota; Bacteroidia; Sphingobacteriales; AKYH767	OTU_862_8:Sponge5B:M00485:455:000000000-C2G9R:1:1102:7922:9634;size=8
OTU_1814_2	0	0	0	0	0	5.85709e-05	root; Main genome; Bacteria; Bacteria (superkingdom); FCB group; Bacteroidota; Bacteroidia; Sphingobacteriales; Lentimicrobiaceae	OTU_1814_2:Sponge6B:M00485:455:000000000-C2G9R:1:2114:2866:17827;size=2
OTU_1058_4	0	0	0	0	0	8.78563e-05	root; Main genome; Bacteria; Bacteria (superkingdom); FCB group; Bacteroidota; Bacteroidia; Sphingobacteriales; NS11-12 marine group	OTU_1058_4:Sponge6B:M00485:455:000000000-C2G9R:1:2110:14471:2183;size=4
OTU_107_186	0	0	0.000479983	0	0.00201531	0.00252831	root; Main genome; Bacteria; Bacteria (superkingdom); FCB group; Bacteroidota; Bacteroidia; Sphingobacteriales; NS11-12 marine group	OTU_107_186:Sponge3B:M00485:455:000000000-C2G9R:1:2112:18954:14631;size=186
OTU_1688_2	0	0	0	0	0.000101898	0.00010738	root; Main genome; Bacteria; Bacteria (superkingdom); FCB group; Bacteroidota; Bacteroidia; Sphingobacteriales; NS11-12 marine group	OTU_1688_2:Sponge6B:M00485:455:000000000-C2G9R:1:1106:26749:13343;size=2
OTU_283_33	0	0	0	0	0.00035098	0.000449043	root; Main genome; Bacteria; Bacteria (superkingdom); FCB group; Bacteroidota; Bacteroidia; Sphingobacteriales; NS11-12 marine group	OTU_283_33:Sponge5B:M00485:455:000000000-C2G9R:1:1102:12664:5478;size=33
OTU_313_46	0	0	0	0	0.000690639	0.000575947	root; Main genome; Bacteria; Bacteria (superkingdom); FCB group; Bacteroidota; Bacteroidia; Sphingobacteriales; NS11-12 marine group	OTU_313_46:Sponge5B:M00485:455:000000000-C2G9R:1:1102:4114:12248;size=46
OTU_1457_2	0	0	0	0	5.66098e-05	1.95236e-05	root; Main genome; Bacteria; Bacteria (superkingdom); FCB group; Bacteroidota; Ignavibacteria; Ignavibacteriales; Ignavibacteriaceae; Ignavibacterium	OTU_1457_2:Sponge5B:M00485:455:000000000-C2G9R:1:1103:19520:15511;size=2
OTU_1482_2	0	0	0	0	7.92537e-05	0	root; Main genome; Bacteria; Bacteria (superkingdom); FCB group; Bacteroidota; Ignavibacteria; Ignavibacteriales; Melioribacteraceae; IheB3-7	OTU_1482_2:Sponge5B:M00485:455:000000000-C2G9R:1:1111:16986:9452;size=2
OTU_1829_2	0	0	0	0	0	0.000165951	root; Main genome; Bacteria; Bacteria (superkingdom); FCB group; Bacteroidota; Ignavibacteria; Ignavibacteriales; PHOS-HE36	OTU_1829_2:Sponge6B:M00485:455:000000000-C2G9R:1:2117:9681:17529;size=2
OTU_603_19	0	0	0	0	0.00040759	0.000156189	root; Main genome; Bacteria; Bacteria (superkingdom); FCB group; Bacteroidota; Rhodothermia; Balneolales; Balneolaceae	OTU_603_19:Sponge5B:M00485:455:000000000-C2G9R:1:2112:8650:15601;size=19
OTU_140_100	0	0	0	0	0.00155111	0.00114213	root; Main genome; Bacteria; Bacteria (superkingdom); FCB group; Bacteroidota; Rhodothermia; Balneolales; Balneolaceae; Balneola	OTU_140_100:Sponge5B:M00485:455:000000000-C2G9R:1:1101:26217:15886;size=100
OTU_386_22	0	0	0	0	0.000147185	0.000419758	root; Main genome; Bacteria; Bacteria (superkingdom); FCB group; Bacteroidota; Rhodothermia; Balneolales; Balneolaceae; Balneola	OTU_386_22:Sponge5B:M00485:455:000000000-C2G9R:1:1102:13428:13438;size=22
OTU_440_17	0	0	0	0	0.000260405	0.000341663	root; Main genome; Bacteria; Bacteria (superkingdom); FCB group; Bacteroidota; Rhodothermia; Balneolales; Balneolaceae; Balneola	OTU_440_17:Sponge5B:M00485:455:000000000-C2G9R:1:2113:14130:6732;size=17
OTU_606_9	0	0	0	0	0.000192473	0	root; Main genome; Bacteria; Bacteria (superkingdom); FCB group; Bacteroidota; Rhodothermia; Balneolales; Balneolaceae; CK06-06-Mud-MAS4B-21	OTU_606_9:Sponge5B:M00485:455:000000000-C2G9R:1:2114:25584:12664;size=9
OTU_1020_4	0	0	0	0	9.05756e-05	0	root; Main genome; Bacteria; Bacteria (superkingdom); FCB group; Bacteroidota; Rhodothermia; Rhodothermales; Rhodothermaceae	OTU_1020_4:Sponge5B:M00485:455:000000000-C2G9R:1:2113:16561:8067;size=4
OTU_112_137	0	0	0	0	0.000973688	0.00252831	root; Main genome; Bacteria; Bacteria (superkingdom); FCB group; Bacteroidota; Rhodothermia; Rhodothermales; Rhodothermaceae	OTU_112_137:Sponge5B:M00485:455:000000000-C2G9R:1:1102:28132:14216;size=137
OTU_1451_2	0	0	0	0	3.39659e-05	0	root; Main genome; Bacteria; Bacteria (superkingdom); FCB group; Bacteroidota; Rhodothermia; Rhodothermales; Rhodothermaceae	OTU_1451_2:Sponge5B:M00485:455:000000000-C2G9R:1:1102:23337:21114;size=2
OTU_1792_2	0	0	0	0	0	0.000117142	root; Main genome; Bacteria; Bacteria (superkingdom); FCB group; Bacteroidota; Rhodothermia; Rhodothermales; Rhodothermaceae	OTU_1792_2:Sponge6B:M00485:455:000000000-C2G9R:1:2111:4887:7859;size=2
OTU_988_7	0	0	0	0	0.000135863	0.00010738	root; Main genome; Bacteria; Bacteria (superkingdom); FCB group; Bacteroidota; Rhodothermia; Rhodothermales; Rhodothermaceae	OTU_988_7:Sponge5B:M00485:455:000000000-C2G9R:1:2102:3049:8121;size=7
OTU_1726_2	0	0	0	0	0	4.88091e-05	root; Main genome; Bacteria; Bacteria (superkingdom); FCB group; Calditrichota; Calditrichia; Calditrichales; Calditrichaceae	OTU_1726_2:Sponge6B:M00485:455:000000000-C2G9R:1:1117:20438:16391;size=2
OTU_1828_2	0	0	0	0	0	6.83327e-05	root; Main genome; Bacteria; Bacteria (superkingdom); FCB group; Calditrichota; Calditrichia; Calditrichales; Calditrichaceae	OTU_1828_2:Sponge6B:M00485:455:000000000-C2G9R:1:2117:27101:14070;size=2
OTU_1333_3	0	0	0	0	4.52878e-05	5.85709e-05	root; Main genome; Bacteria; Bacteria (superkingdom); FCB group; Gemmatimonadota; BD2-11 terrestrial group	OTU_1333_3:Sponge6B:M00485:455:000000000-C2G9R:1:2115:6283:8902;size=3
OTU_1738_6	0	0	0	0	0	0.000244045	root; Main genome; Bacteria; Bacteria (superkingdom); FCB group; Gemmatimonadota; BD2-11 terrestrial group	OTU_1738_6:Sponge6B:M00485:455:000000000-C2G9R:1:2102:6694:15190;size=6
OTU_1806_2	0	0	0	0	0	7.80945e-05	root; Main genome; Bacteria; Bacteria (superkingdom); FCB group; Gemmatimonadota; BD2-11 terrestrial group	OTU_1806_2:Sponge6B:M00485:455:000000000-C2G9R:1:2113:14166:4910;size=2
OTU_721_12	0	0	0	0	0.00011322	0.000312378	root; Main genome; Bacteria; Bacteria (superkingdom); FCB group; Gemmatimonadota; BD2-11 terrestrial group	OTU_721_12:Sponge6B:M00485:455:000000000-C2G9R:1:2112:20193:9568;size=12
OTU_1714_2	0	0	0	0	0	3.90472e-05	root; Main genome; Bacteria; Bacteria (superkingdom); FCB group; LCP-89	OTU_1714_2:Sponge6B:M00485:455:000000000-C2G9R:1:1113:7802:20651;size=2
OTU_762_9	0	0	0	0	0.000203795	0	root; Main genome; Bacteria; Bacteria (superkingdom); FCB group; Marinimicrobia (SAR406 clade)	OTU_762_9:Sponge5B:M00485:455:000000000-C2G9R:1:1101:15185:18017;size=9
OTU_806_6	0	0	0	0	0	0.000175713	root; Main genome; Bacteria; Bacteria (superkingdom); FCB group; Marinimicrobia (SAR406 clade)	OTU_806_6:Sponge6B:M00485:455:000000000-C2G9R:1:2113:19313:15902;size=6
OTU_1570_2	0	0	0	0	4.52878e-05	1.95236e-05	root; Main genome; Bacteria; Bacteria (superkingdom); Fusobacteria superphylum; Fusobacteriota; Fusobacteriia; Fusobacteriales; Fusobacteriaceae; Fusobacterium	OTU_1570_2:Sponge5B:M00485:455:000000000-C2G9R:1:2108:2495:13772;size=2
OTU_1476_2	0	0	0	0	5.66098e-05	0	root; Main genome; Bacteria; Bacteria (superkingdom); Fusobacteria superphylum; Fusobacteriota; Fusobacteriia; Fusobacteriales; Fusobacteriaceae; Propionigenium	OTU_1476_2:Sponge5B:M00485:455:000000000-C2G9R:1:1109:15373:17716;size=2
OTU_604_25	0	0	0	0	0.000645351	0.000361187	root; Main genome; Bacteria; Bacteria (superkingdom); Fusobacteria superphylum; Fusobacteriota; Fusobacteriia; Fusobacteriales; Fusobacteriaceae; Psychrilyobacter	OTU_604_25:Sponge5B:M00485:455:000000000-C2G9R:1:2114:11174:14895;size=25
OTU_1016_8	0	0	0	0	0.000135863	0	root; Main genome; Bacteria; Bacteria (superkingdom); Hydrogenedentes superphylum; Hydrogenedentes; Hydrogenedentia; Hydrogenedentiales; Hydrogenedensaceae	OTU_1016_8:Sponge5B:M00485:455:000000000-C2G9R:1:2112:21864:13608;size=8
OTU_480_14	0.000546199	0	0	0	0	0	root; Main genome; Bacteria; Bacteria (superkingdom); Margulisbacteria superphylum; Margulisbacteria	OTU_480_14:Sponge1B:M00485:455:000000000-C2G9R:1:1101:20588:9811;size=14
OTU_742_6	0	0	0.00020756	0	0	0	root; Main genome; Bacteria; Bacteria (superkingdom); Nitrospinae Tectomicrobia group; Entotheonellaeota; Entotheonellia; Entotheonellales; Entotheonellaceae	OTU_742_6:Sponge3B:M00485:455:000000000-C2G9R:1:2110:2875:14963;size=6
OTU_176_56	0.00198756	0	0	0	0	0	root; Main genome; Bacteria; Bacteria (superkingdom); Nitrospinae Tectomicrobia group; Entotheonellaeota; Entotheonellia; Entotheonellales; Entotheonellaceae; Candidatus Entotheonella	OTU_176_56:Sponge1B:M00485:455:000000000-C2G9R:1:1102:14599:2916;size=56
OTU_768_6	0	0	0	0	9.05756e-05	0.000146427	root; Main genome; Bacteria; Bacteria (superkingdom); Nitrospirae superphylum; Nitrospinota; Nitrospinia; Nitrospinales; Nitrospinaceae	OTU_768_6:Sponge5B:M00485:455:000000000-C2G9R:1:1108:24227:14854;size=6
OTU_1071_11	0.000106205	0.000130991	0	0	6.79317e-05	0.000185474	root; Main genome; Bacteria; Bacteria (superkingdom); Nitrospirae superphylum; Nitrospinota; Nitrospinia; Nitrospinales; Nitrospinaceae; Nitrospina	OTU_1071_11:Sponge6B:M00485:455:000000000-C2G9R:1:2114:17712:6665;size=11
OTU_315_68	0.00107723	0.00189209	0	0	2.26439e-05	1.95236e-05	root; Main genome; Bacteria; Bacteria (superkingdom); Nitrospirae superphylum; Nitrospirota; Nitrospiria; Nitrospirales; Nitrospiraceae; Nitrospira	OTU_315_68:Sponge1B:M00485:455:000000000-C2G9R:1:1102:2581:16389;size=68
OTU_723_6	0.000151722	0	0	0	0	0	root; Main genome; Bacteria; Bacteria (superkingdom); Nitrospirae superphylum; Nitrospirota; Nitrospiria; Nitrospirales; Nitrospiraceae; Nitrospira	OTU_723_6:Sponge1B:M00485:455:000000000-C2G9R:1:1101:5869:7337;size=6
OTU_1073_4	0	0	0	0	0	4.88091e-05	root; Main genome; Bacteria; Bacteria (superkingdom); Proteobacteria superphylum	OTU_1073_4:Sponge6B:M00485:455:000000000-C2G9R:1:2114:24452:4746;size=4
OTU_1262_3	0	0	0	0	0	4.88091e-05	root; Main genome; Bacteria; Bacteria (superkingdom); Proteobacteria superphylum	OTU_1262_3:Sponge6B:M00485:455:000000000-C2G9R:1:1102:3831:10563;size=3
OTU_1401_2	0	0	0.000129725	0	0	0	root; Main genome; Bacteria; Bacteria (superkingdom); Proteobacteria superphylum	OTU_1401_2:Sponge3B:M00485:455:000000000-C2G9R:1:2110:6604:6908;size=2
OTU_1447_2	0	0	0	0	4.52878e-05	0	root; Main genome; Bacteria; Bacteria (superkingdom); Proteobacteria superphylum	OTU_1447_2:Sponge5B:M00485:455:000000000-C2G9R:1:1102:24890:17071;size=2
OTU_720_7	0	0	0	0	1.1322e-05	0.000195236	root; Main genome; Bacteria; Bacteria (superkingdom); Proteobacteria superphylum	OTU_720_7:Sponge6B:M00485:455:000000000-C2G9R:1:2114:4217:11104;size=7
OTU_826_7	0	0.000349309	0	0	0	0	root; Main genome; Bacteria; Bacteria (superkingdom); Proteobacteria superphylum	OTU_826_7:Sponge2B:M00485:455:000000000-C2G9R:1:2114:10139:3966;size=7
OTU_314_23	0	0.00082961	0	0	0	0	root; Main genome; Bacteria; Bacteria (superkingdom); Proteobacteria superphylum; Bdellovibrionota; Bdellovibrionia	OTU_314_23:Sponge2B:M00485:455:000000000-C2G9R:1:2115:10607:14675;size=23
OTU_1001_7	0	0	0	0	0.000192473	0	root; Main genome; Bacteria; Bacteria (superkingdom); Proteobacteria superphylum; Bdellovibrionota; Bdellovibrionia; Bacteriovoracales; Bacteriovoracaceae	OTU_1001_7:Sponge5B:M00485:455:000000000-C2G9R:1:2108:22784:12937;size=7
OTU_1070_4	0	0	0	0	0	4.88091e-05	root; Main genome; Bacteria; Bacteria (superkingdom); Proteobacteria superphylum; Bdellovibrionota; Bdellovibrionia; Bacteriovoracales; Bacteriovoracaceae; Peredibacter	OTU_1070_4:Sponge6B:M00485:455:000000000-C2G9R:1:2114:10294:3902;size=4
OTU_420_29	0	0	0.000168643	0	0.00011322	0.000409996	root; Main genome; Bacteria; Bacteria (superkingdom); Proteobacteria superphylum; Bdellovibrionota; Bdellovibrionia; Bdellovibrionales	OTU_420_29:Sponge6B:M00485:455:000000000-C2G9R:1:1101:10010:16522;size=29
OTU_829_5	0	0	0.000337286	0	0	0	root; Main genome; Bacteria; Bacteria (superkingdom); Proteobacteria superphylum; Bdellovibrionota; Bdellovibrionia; Bdellovibrionales	OTU_829_5:Sponge3B:M00485:455:000000000-C2G9R:1:1102:18130:8824;size=5
OTU_1600_2	0	0	0	0	6.79317e-05	0	root; Main genome; Bacteria; Bacteria (superkingdom); Proteobacteria superphylum; Bdellovibrionota; Bdellovibrionia; Bdellovibrionales; Bdellovibrionaceae; Bdellovibrio	OTU_1600_2:Sponge5B:M00485:455:000000000-C2G9R:1:2111:6497:11328;size=2
OTU_1360_2	0	0.000101882	0	0	0	0	root; Main genome; Bacteria; Bacteria (superkingdom); Proteobacteria superphylum; Bdellovibrionota; Oligoflexia; Silvanigrellales; Silvanigrellaceae; Silvanigrella	OTU_1360_2:Sponge2B:M00485:455:000000000-C2G9R:1:2113:21121:6160;size=2
OTU_1737_2	0	0	0	0	0	3.90472e-05	root; Main genome; Bacteria; Bacteria (superkingdom); Proteobacteria superphylum; Bdellovibrionota; Oligoflexia; Silvanigrellales; Silvanigrellaceae; Silvanigrella	OTU_1737_2:Sponge6B:M00485:455:000000000-C2G9R:1:2103:7207:12242;size=2
OTU_981_4	0	0	0	0	1.1322e-05	0.000146427	root; Main genome; Bacteria; Bacteria (superkingdom); Proteobacteria superphylum; Campylobacterota; Campylobacteria; Campylobacterales; Arcobacteraceae	OTU_981_4:Sponge5B:M00485:455:000000000-C2G9R:1:1116:19275:5652;size=4
OTU_1187_3	0	0	0	0	6.79317e-05	0	root; Main genome; Bacteria; Bacteria (superkingdom); Proteobacteria superphylum; Campylobacterota; Campylobacteria; Campylobacterales; Sulfurimonadaceae; Sulfurimonas	OTU_1187_3:Sponge5B:M00485:455:000000000-C2G9R:1:1116:20141:7708;size=3
OTU_1761_2	0	0	0	0	5.66098e-05	2.92854e-05	root; Main genome; Bacteria; Bacteria (superkingdom); Proteobacteria superphylum; Campylobacterota; Campylobacteria; Campylobacterales; Sulfurimonadaceae; Sulfurimonas	OTU_1761_2:Sponge6B:M00485:455:000000000-C2G9R:1:2107:24585:19145;size=2
OTU_1594_2	0	0	0	0	6.79317e-05	0	root; Main genome; Bacteria; Bacteria (superkingdom); Proteobacteria superphylum; Desulfobacterota	OTU_1594_2:Sponge5B:M00485:455:000000000-C2G9R:1:2111:14619:14405;size=2
OTU_1173_3	0	0	0	0	3.39659e-05	0.000146427	root; Main genome; Bacteria; Bacteria (superkingdom); Proteobacteria superphylum; Desulfobacterota; Desulfobacteria; Desulfatiglandales; Desulfatiglandaceae; Desulfatiglans	OTU_1173_3:Sponge5B:M00485:455:000000000-C2G9R:1:1111:17498:17172;size=3
OTU_1788_2	0	0	0	0	0	0.000126904	root; Main genome; Bacteria; Bacteria (superkingdom); Proteobacteria superphylum; Desulfobacterota; Desulfobacteria; Desulfobacterales	OTU_1788_2:Sponge6B:M00485:455:000000000-C2G9R:1:2111:19492:7132;size=2
OTU_1253_3	0	0	0	0	1.1322e-05	3.90472e-05	root; Main genome; Bacteria; Bacteria (superkingdom); Proteobacteria superphylum; Desulfobacterota; Desulfobacteria; Desulfobacterales; Desulfobacteraceae	OTU_1253_3:Sponge6B:M00485:455:000000000-C2G9R:1:1101:20140:7041;size=3
OTU_1398_2	0	0	5.18901e-05	0	0	0	root; Main genome; Bacteria; Bacteria (superkingdom); Proteobacteria superphylum; Desulfobacterota; Desulfobacteria; Desulfobacterales; Desulfobacteraceae	OTU_1398_2:Sponge3B:M00485:455:000000000-C2G9R:1:2108:12432:6854;size=2
OTU_1699_2	0	0	0	0	0	3.90472e-05	root; Main genome; Bacteria; Bacteria (superkingdom); Proteobacteria superphylum; Desulfobacterota; Desulfobacteria; Desulfobacterales; Desulfobacteraceae; Desulfobacter	OTU_1699_2:Sponge6B:M00485:455:000000000-C2G9R:1:1109:23519:11520;size=2
OTU_1324_3	0	0	0	0	1.1322e-05	5.85709e-05	root; Main genome; Bacteria; Bacteria (superkingdom); Proteobacteria superphylum; Desulfobacterota; Desulfobacteria; Desulfobacterales; Desulfobacteraceae; Desulfoconvexum	OTU_1324_3:Sponge6B:M00485:455:000000000-C2G9R:1:2114:27417:13219;size=3
OTU_1725_4	0	0	0	0	0	7.80945e-05	root; Main genome; Bacteria; Bacteria (superkingdom); Proteobacteria superphylum; Desulfobacterota; Desulfobacteria; Desulfobacterales; Desulfosarcinaceae; SEEP-SRB1	OTU_1725_4:Sponge6B:M00485:455:000000000-C2G9R:1:1117:18807:3638;size=4
OTU_969_8	0	0	0	0	0.00011322	6.83327e-05	root; Main genome; Bacteria; Bacteria (superkingdom); Proteobacteria superphylum; Desulfobacterota; Desulfobacteria; Desulfobacterales; Desulfosarcinaceae; SEEP-SRB1	OTU_969_8:Sponge5B:M00485:455:000000000-C2G9R:1:1101:8579:4830;size=8
OTU_1130_3	0	0	3.89176e-05	0	6.79317e-05	1.95236e-05	root; Main genome; Bacteria; Bacteria (superkingdom); Proteobacteria superphylum; Desulfobacterota; Desulfobulbia; Desulfobulbales; Desulfobulbaceae	OTU_1130_3:Sponge3B:M00485:455:000000000-C2G9R:1:2117:22002:16914;size=3
OTU_1298_5	0	0	0	0	0	0.000165951	root; Main genome; Bacteria; Bacteria (superkingdom); Proteobacteria superphylum; Desulfobacterota; Desulfobulbia; Desulfobulbales; Desulfobulbaceae	OTU_1298_5:Sponge6B:M00485:455:000000000-C2G9R:1:2110:18741:5230;size=5
OTU_916_5	0	0	0	0	0	0.00010738	root; Main genome; Bacteria; Bacteria (superkingdom); Proteobacteria superphylum; Desulfobacterota; Desulfobulbia; Desulfobulbales; Desulfobulbaceae	OTU_916_5:Sponge6B:M00485:455:000000000-C2G9R:1:2113:24350:11533;size=5
OTU_1383_2	0	0	0.000194588	0	0	0	root; Main genome; Bacteria; Bacteria (superkingdom); Proteobacteria superphylum; Desulfobacterota; Desulfobulbia; Desulfobulbales; Desulfobulbaceae; Desulfobulbus	OTU_1383_2:Sponge3B:M00485:455:000000000-C2G9R:1:1113:25564:12562;size=2
OTU_212_51	0	0.00183387	0	0	0.000124541	1.95236e-05	root; Main genome; Bacteria; Bacteria (superkingdom); Proteobacteria superphylum; Desulfobacterota; Desulfobulbia; Desulfobulbales; Desulfocapsaceae	OTU_212_51:Sponge2B:M00485:455:000000000-C2G9R:1:2114:20549:10238;size=51
OTU_725_6	0	0.000101882	0	0	9.05756e-05	9.76181e-06	root; Main genome; Bacteria; Bacteria (superkingdom); Proteobacteria superphylum; Desulfobacterota; Desulfobulbia; Desulfobulbales; Desulfocapsaceae; [Desulfobacterium] catecholicum group	OTU_725_6:Sponge2B:M00485:455:000000000-C2G9R:1:2105:22737:12843;size=6
OTU_839_10	0	0	0.000220533	0	0	5.85709e-05	root; Main genome; Bacteria; Bacteria (superkingdom); Proteobacteria superphylum; Desulfobacterota; Desulfobulbia; Desulfobulbales; Desulfocapsaceae; SEEP-SRB4	OTU_839_10:Sponge3B:M00485:455:000000000-C2G9R:1:2111:9874:16475;size=10
OTU_428_19	0	0	0.000752406	0	0	0	root; Main genome; Bacteria; Bacteria (superkingdom); Proteobacteria superphylum; Desulfobacterota; Desulfovibrionia	OTU_428_19:Sponge3B:M00485:455:000000000-C2G9R:1:1101:7823:14647;size=19
OTU_1113_3	0	0	7.78351e-05	0	0	0	root; Main genome; Bacteria; Bacteria (superkingdom); Proteobacteria superphylum; Desulfobacterota; Desulfovibrionia; Desulfovibrionales	OTU_1113_3:Sponge3B:M00485:455:000000000-C2G9R:1:1119:11088:13545;size=3
OTU_1560_2	0	0	0	0	9.05756e-05	0	root; Main genome; Bacteria; Bacteria (superkingdom); Proteobacteria superphylum; Desulfobacterota; Desulfovibrionia; Desulfovibrionales; Desulfovibrionaceae; Desulfovibrio	OTU_1560_2:Sponge5B:M00485:455:000000000-C2G9R:1:2107:15097:8479;size=2
OTU_213_53	0	0	0.00140103	0	0	1.95236e-05	root; Main genome; Bacteria; Bacteria (superkingdom); Proteobacteria superphylum; Desulfobacterota; Desulfovibrionia; Desulfovibrionales; Desulfovibrionaceae; Desulfovibrio	OTU_213_53:Sponge3B:M00485:455:000000000-C2G9R:1:1102:12792:8037;size=53
OTU_1164_3	0	0	0	0	5.66098e-05	1.95236e-05	root; Main genome; Bacteria; Bacteria (superkingdom); Proteobacteria superphylum; Desulfobacterota; Desulfuromonadia; Desulfuromonadales; Sva1033	OTU_1164_3:Sponge5B:M00485:455:000000000-C2G9R:1:1104:11871:6609;size=3
OTU_1641_2	0	0	0	0	2.26439e-05	0	root; Main genome; Bacteria; Bacteria (superkingdom); Proteobacteria superphylum; Desulfobacterota; Syntrophobacteria; Syntrophobacterales	OTU_1641_2:Sponge5B:M00485:455:000000000-C2G9R:1:2115:19186:3917;size=2
OTU_1540_2	0	0	0	0	4.52878e-05	0	root; Main genome; Bacteria; Bacteria (superkingdom); Proteobacteria superphylum; Myxococcota; bacteriap25	OTU_1540_2:Sponge5B:M00485:455:000000000-C2G9R:1:2104:11296:9087;size=2
OTU_807_11	0	0	0	0	1.1322e-05	0.000156189	root; Main genome; Bacteria; Bacteria (superkingdom); Proteobacteria superphylum; Myxococcota; bacteriap25	OTU_807_11:Sponge6B:M00485:455:000000000-C2G9R:1:2114:15029:15140;size=11
OTU_1607_2	0	0	0	0	3.39659e-05	0	root; Main genome; Bacteria; Bacteria (superkingdom); Proteobacteria superphylum; Myxococcota; Myxococcia; Myxococcales	OTU_1607_2:Sponge5B:M00485:455:000000000-C2G9R:1:2112:19948:6864;size=2
OTU_624_8	0	0	0.000324313	0	0	0	root; Main genome; Bacteria; Bacteria (superkingdom); Proteobacteria superphylum; Myxococcota; Myxococcia; Myxococcales	OTU_624_8:Sponge3B:M00485:455:000000000-C2G9R:1:1102:28392:15801;size=8
OTU_511_11	0	0.000392973	0	0	0	0	root; Main genome; Bacteria; Bacteria (superkingdom); Proteobacteria superphylum; Myxococcota; Myxococcia; Myxococcales; Myxococcaceae; P3OB-42	OTU_511_11:Sponge2B:M00485:455:000000000-C2G9R:1:2114:6688:8446;size=11
OTU_1531_2	0	0	0	0	4.52878e-05	0	root; Main genome; Bacteria; Bacteria (superkingdom); Proteobacteria superphylum; Myxococcota; Polyangia; MidBa8	OTU_1531_2:Sponge5B:M00485:455:000000000-C2G9R:1:2102:25200:17904;size=2
OTU_1783_2	0	0	0	0	0	2.92854e-05	root; Main genome; Bacteria; Bacteria (superkingdom); Proteobacteria superphylum; Myxococcota; Polyangia; MidBa8	OTU_1783_2:Sponge6B:M00485:455:000000000-C2G9R:1:2110:3916:14537;size=2
OTU_362_27	0.000303444	0.000654955	0	0	0	0	root; Main genome; Bacteria; Bacteria (superkingdom); Proteobacteria superphylum; Myxococcota; Polyangia; Nannocystales; Nannocystaceae; Nannocystis	OTU_362_27:Sponge2B:M00485:455:000000000-C2G9R:1:2114:9247:11200;size=27
OTU_1095_3	0	8.73273e-05	0	0	0	0	root; Main genome; Bacteria; Bacteria (superkingdom); Proteobacteria superphylum; Myxococcota; Polyangia; Polyangiales; Eel-36e1D6	OTU_1095_3:Sponge2B:M00485:455:000000000-C2G9R:1:2106:25773:18865;size=3
OTU_1720_2	0	0	0	0	0	8.78563e-05	root; Main genome; Bacteria; Bacteria (superkingdom); Proteobacteria superphylum; Myxococcota; Polyangia; Polyangiales; Sandaracinaceae	OTU_1720_2:Sponge6B:M00485:455:000000000-C2G9R:1:1115:17522:19516;size=2
OTU_180_109	0	0.00147001	0.000895104	0	0.000486844	0.000175713	root; Main genome; Bacteria; Bacteria (superkingdom); Proteobacteria superphylum; Myxococcota; Polyangia; Polyangiales; Sandaracinaceae	OTU_180_109:Sponge2B:M00485:455:000000000-C2G9R:1:1102:7045:17642;size=109
OTU_601_9	0	0	0	0	0.00011322	6.83327e-05	root; Main genome; Bacteria; Bacteria (superkingdom); Proteobacteria superphylum; Myxococcota; Polyangia; Polyangiales; Sandaracinaceae; Sandaracinus	OTU_601_9:Sponge5B:M00485:455:000000000-C2G9R:1:2104:27990:9413;size=9
OTU_1087_5	0	0.000130991	0	0	0.000169829	8.78563e-05	root; Main genome; Bacteria; Bacteria (superkingdom); Proteobacteria superphylum; NB1-j	OTU_1087_5:Sponge2B:M00485:455:000000000-C2G9R:1:1113:6707:3248;size=5
OTU_1681_4	0	0	0	0	0	8.78563e-05	root; Main genome; Bacteria; Bacteria (superkingdom); Proteobacteria superphylum; NB1-j	OTU_1681_4:Sponge6B:M00485:455:000000000-C2G9R:1:1104:25351:17491;size=4
OTU_210_45	0	0.00177566	0	0	0	0	root; Main genome; Bacteria; Bacteria (superkingdom); Proteobacteria superphylum; NB1-j	OTU_210_45:Sponge2B:M00485:455:000000000-C2G9R:1:1101:25134:8244;size=45
OTU_1477_2	0	0	0	0	3.39659e-05	1.95236e-05	root; Main genome; Bacteria; Bacteria (superkingdom); Proteobacteria superphylum; NKB15	OTU_1477_2:Sponge5B:M00485:455:000000000-C2G9R:1:1109:19542:12809;size=2
OTU_992_4	0	0	0	0	7.92537e-05	0	root; Main genome; Bacteria; Bacteria (superkingdom); Proteobacteria superphylum; NKB15	OTU_992_4:Sponge5B:M00485:455:000000000-C2G9R:1:2105:25601:15840;size=4
OTU_1068_4	0	0	0	0	0	0.000195236	root; Main genome; Bacteria; Bacteria (superkingdom); Proteobacteria superphylum; Proteobacteria	OTU_1068_4:Sponge6B:M00485:455:000000000-C2G9R:1:2113:10350:5936;size=4
OTU_1475_2	0	0	0	0	2.26439e-05	0	root; Main genome; Bacteria; Bacteria (superkingdom); Proteobacteria superphylum; Proteobacteria	OTU_1475_2:Sponge5B:M00485:455:000000000-C2G9R:1:1109:20198:16293;size=2
OTU_164_61	0	0	0.00188102	0	0	0	root; Main genome; Bacteria; Bacteria (superkingdom); Proteobacteria superphylum; Proteobacteria	OTU_164_61:Sponge3B:M00485:455:000000000-C2G9R:1:1101:8457:10800;size=61
OTU_513_11	0	0	0.000350258	0	0	0	root; Main genome; Bacteria; Bacteria (superkingdom); Proteobacteria superphylum; Proteobacteria	OTU_513_11:Sponge3B:M00485:455:000000000-C2G9R:1:2111:18205:22947;size=11
OTU_715_9	0	0	0	0	0.000441556	0	root; Main genome; Bacteria; Bacteria (superkingdom); Proteobacteria superphylum; Proteobacteria	OTU_715_9:Sponge5B:M00485:455:000000000-C2G9R:1:2113:7758:12295;size=9
OTU_1038_4	0	0	0	0	0	0.000126904	root; Main genome; Bacteria; Bacteria (superkingdom); Proteobacteria superphylum; Proteobacteria; Alphaproteobacteria	OTU_1038_4:Sponge6B:M00485:455:000000000-C2G9R:1:1102:11126:12550;size=4
OTU_1054_8	0	0	0	0	0	0.000556423	root; Main genome; Bacteria; Bacteria (superkingdom); Proteobacteria superphylum; Proteobacteria; Alphaproteobacteria	OTU_1054_8:Sponge6B:M00485:455:000000000-C2G9R:1:2107:18445:10978;size=8
OTU_1093_3	0	0.000145546	0	0	0	0	root; Main genome; Bacteria; Bacteria (superkingdom); Proteobacteria superphylum; Proteobacteria; Alphaproteobacteria	OTU_1093_3:Sponge2B:M00485:455:000000000-C2G9R:1:2104:5340:10636;size=3
OTU_1109_3	0	0	0.000168643	0	0	0	root; Main genome; Bacteria; Bacteria (superkingdom); Proteobacteria superphylum; Proteobacteria; Alphaproteobacteria	OTU_1109_3:Sponge3B:M00485:455:000000000-C2G9R:1:1102:3661:8477;size=3
OTU_1166_3	0	0	0	0	0.000237761	0	root; Main genome; Bacteria; Bacteria (superkingdom); Proteobacteria superphylum; Proteobacteria; Alphaproteobacteria	OTU_1166_3:Sponge5B:M00485:455:000000000-C2G9R:1:1106:12110:7260;size=3
OTU_1239_3	0	0	0	0	0.000203795	0	root; Main genome; Bacteria; Bacteria (superkingdom); Proteobacteria superphylum; Proteobacteria; Alphaproteobacteria	OTU_1239_3:Sponge5B:M00485:455:000000000-C2G9R:1:2114:18353:16780;size=3
OTU_131_96	0	0	0.0036842	0	0	0	root; Main genome; Bacteria; Bacteria (superkingdom); Proteobacteria superphylum; Proteobacteria; Alphaproteobacteria	OTU_131_96:Sponge3B:M00485:455:000000000-C2G9R:1:1102:9529:3686;size=96
OTU_1496_6	0	0	5.18901e-05	0	0.000124541	4.88091e-05	root; Main genome; Bacteria; Bacteria (superkingdom); Proteobacteria superphylum; Proteobacteria; Alphaproteobacteria	OTU_1496_6:Sponge5B:M00485:455:000000000-C2G9R:1:1114:13137:5054;size=6
OTU_1530_2	0	0	0	0	7.92537e-05	0	root; Main genome; Bacteria; Bacteria (superkingdom); Proteobacteria superphylum; Proteobacteria; Alphaproteobacteria	OTU_1530_2:Sponge5B:M00485:455:000000000-C2G9R:1:2102:21548:15373;size=2
OTU_1575_2	0	0	0	0	0.000124541	0	root; Main genome; Bacteria; Bacteria (superkingdom); Proteobacteria superphylum; Proteobacteria; Alphaproteobacteria	OTU_1575_2:Sponge5B:M00485:455:000000000-C2G9R:1:2109:23047:17293;size=2
OTU_1577_2	0	0	0	0	6.79317e-05	0	root; Main genome; Bacteria; Bacteria (superkingdom); Proteobacteria superphylum; Proteobacteria; Alphaproteobacteria	OTU_1577_2:Sponge5B:M00485:455:000000000-C2G9R:1:2109:23220:7417;size=2
OTU_163_60	0.00183584	0	0	0	0	0	root; Main genome; Bacteria; Bacteria (superkingdom); Proteobacteria superphylum; Proteobacteria; Alphaproteobacteria	OTU_163_60:Sponge1B:M00485:455:000000000-C2G9R:1:1102:25318:13851;size=60
OTU_1711_2	0	0	0	0	0	5.85709e-05	root; Main genome; Bacteria; Bacteria (superkingdom); Proteobacteria superphylum; Proteobacteria; Alphaproteobacteria	OTU_1711_2:Sponge6B:M00485:455:000000000-C2G9R:1:1113:12820:4591;size=2
OTU_1787_2	0	0	0	0	0	0.00010738	root; Main genome; Bacteria; Bacteria (superkingdom); Proteobacteria superphylum; Proteobacteria; Alphaproteobacteria	OTU_1787_2:Sponge6B:M00485:455:000000000-C2G9R:1:2111:14942:3937;size=2
OTU_1824_2	0	0	0	0	2.26439e-05	3.90472e-05	root; Main genome; Bacteria; Bacteria (superkingdom); Proteobacteria superphylum; Proteobacteria; Alphaproteobacteria	OTU_1824_2:Sponge6B:M00485:455:000000000-C2G9R:1:2116:23662:14585;size=2
OTU_19_2955	0	0	0	0	0.000430234	0.0493557	root; Main genome; Bacteria; Bacteria (superkingdom); Proteobacteria superphylum; Proteobacteria; Alphaproteobacteria	OTU_19_2955:Sponge5B:M00485:455:000000000-C2G9R:1:1111:8287:6054;size=2955
OTU_208_83	0.00165377	0.00145546	0	0	0	0	root; Main genome; Bacteria; Bacteria (superkingdom); Proteobacteria superphylum; Proteobacteria; Alphaproteobacteria	OTU_208_83:Sponge1B:M00485:455:000000000-C2G9R:1:1101:10293:18815;size=83
OTU_278_32	0	0	0	0	0.00126806	0	root; Main genome; Bacteria; Bacteria (superkingdom); Proteobacteria superphylum; Proteobacteria; Alphaproteobacteria	OTU_278_32:Sponge5B:M00485:455:000000000-C2G9R:1:1102:10890:11950;size=32
OTU_390_36	0	0	0	0	1.1322e-05	0.00091761	root; Main genome; Bacteria; Bacteria (superkingdom); Proteobacteria superphylum; Proteobacteria; Alphaproteobacteria	OTU_390_36:Sponge6B:M00485:455:000000000-C2G9R:1:2110:5083:17437;size=36
OTU_481_14	0.000470338	0	0	0	0	0	root; Main genome; Bacteria; Bacteria (superkingdom); Proteobacteria superphylum; Proteobacteria; Alphaproteobacteria	OTU_481_14:Sponge1B:M00485:455:000000000-C2G9R:1:1102:18012:12454;size=14
OTU_545_14	0	0	0.000467011	0	0	0	root; Main genome; Bacteria; Bacteria (superkingdom); Proteobacteria superphylum; Proteobacteria; Alphaproteobacteria	OTU_545_14:Sponge3B:M00485:455:000000000-C2G9R:1:2112:11978:5707;size=14
OTU_608_16	0	0	0.000116753	0	0.000339659	4.88091e-05	root; Main genome; Bacteria; Bacteria (superkingdom); Proteobacteria superphylum; Proteobacteria; Alphaproteobacteria	OTU_608_16:Sponge5B:M00485:455:000000000-C2G9R:1:2113:18963:9428;size=16
OTU_731_6	0	0.000247427	0	0	0	0	root; Main genome; Bacteria; Bacteria (superkingdom); Proteobacteria superphylum; Proteobacteria; Alphaproteobacteria	OTU_731_6:Sponge2B:M00485:455:000000000-C2G9R:1:2110:7231:7062;size=6
OTU_738_9	0	0	0.000570791	0	0	0	root; Main genome; Bacteria; Bacteria (superkingdom); Proteobacteria superphylum; Proteobacteria; Alphaproteobacteria	OTU_738_9:Sponge3B:M00485:455:000000000-C2G9R:1:1102:14360:7663;size=9
OTU_769_6	0	0	0	0	7.92537e-05	4.88091e-05	root; Main genome; Bacteria; Bacteria (superkingdom); Proteobacteria superphylum; Proteobacteria; Alphaproteobacteria	OTU_769_6:Sponge5B:M00485:455:000000000-C2G9R:1:1117:15099:4847;size=6
OTU_780_8	0	0	0	0	0.000543454	0	root; Main genome; Bacteria; Bacteria (superkingdom); Proteobacteria superphylum; Proteobacteria; Alphaproteobacteria	OTU_780_8:Sponge5B:M00485:455:000000000-C2G9R:1:2112:17408:12959;size=8
OTU_786_6	0	0	0	0	0.000362302	0	root; Main genome; Bacteria; Bacteria (superkingdom); Proteobacteria superphylum; Proteobacteria; Alphaproteobacteria	OTU_786_6:Sponge5B:M00485:455:000000000-C2G9R:1:2114:22380:18856;size=6
OTU_894_22	0	0	0	0	0	0.000732136	root; Main genome; Bacteria; Bacteria (superkingdom); Proteobacteria superphylum; Proteobacteria; Alphaproteobacteria	OTU_894_22:Sponge6B:M00485:455:000000000-C2G9R:1:1102:12533:8081;size=22
OTU_918_5	0	0	0	0	0	8.78563e-05	root; Main genome; Bacteria; Bacteria (superkingdom); Proteobacteria superphylum; Proteobacteria; Alphaproteobacteria	OTU_918_5:Sponge6B:M00485:455:000000000-C2G9R:1:2115:2674:12508;size=5
OTU_974_4	0	0	0	0	7.92537e-05	2.92854e-05	root; Main genome; Bacteria; Bacteria (superkingdom); Proteobacteria superphylum; Proteobacteria; Alphaproteobacteria	OTU_974_4:Sponge5B:M00485:455:000000000-C2G9R:1:1102:17489:14957;size=4
OTU_1532_2	0	0	0	0	9.05756e-05	9.76181e-06	root; Main genome; Bacteria; Bacteria (superkingdom); Proteobacteria superphylum; Proteobacteria; Alphaproteobacteria; AT-s3-44	OTU_1532_2:Sponge5B:M00485:455:000000000-C2G9R:1:2102:25590:17731;size=2
OTU_419_20	0	0	0	0	7.92537e-05	0.000439282	root; Main genome; Bacteria; Bacteria (superkingdom); Proteobacteria superphylum; Proteobacteria; Alphaproteobacteria; Caulobacterales; Caulobacteraceae; Phenylobacterium	OTU_419_20:Sponge5B:M00485:455:000000000-C2G9R:1:2112:8316:11411;size=20
OTU_1178_3	0	0	0	0	7.92537e-05	3.90472e-05	root; Main genome; Bacteria; Bacteria (superkingdom); Proteobacteria superphylum; Proteobacteria; Alphaproteobacteria; Caulobacterales; Hyphomonadaceae; Euryhalocaulis	OTU_1178_3:Sponge5B:M00485:455:000000000-C2G9R:1:1113:19955:6470;size=3
OTU_1103_3	0	5.82182e-05	0	0	0	0	root; Main genome; Bacteria; Bacteria (superkingdom); Proteobacteria superphylum; Proteobacteria; Alphaproteobacteria; Caulobacterales; Hyphomonadaceae; Hellea	OTU_1103_3:Sponge2B:M00485:455:000000000-C2G9R:1:2114:24431:12348;size=3
OTU_1487_2	0	0	0	0	3.39659e-05	0	root; Main genome; Bacteria; Bacteria (superkingdom); Proteobacteria superphylum; Proteobacteria; Alphaproteobacteria; Caulobacterales; Hyphomonadaceae; Hirschia	OTU_1487_2:Sponge5B:M00485:455:000000000-C2G9R:1:1112:14959:2598;size=2
OTU_248_51	0.00100137	0.000596737	0	0	0	0	root; Main genome; Bacteria; Bacteria (superkingdom); Proteobacteria superphylum; Proteobacteria; Alphaproteobacteria; Caulobacterales; Parvularculaceae; Marinicaulis	OTU_248_51:Sponge1B:M00485:455:000000000-C2G9R:1:1101:3828:8991;size=51
OTU_1766_2	0	0	0	0	0	4.88091e-05	root; Main genome; Bacteria; Bacteria (superkingdom); Proteobacteria superphylum; Proteobacteria; Alphaproteobacteria; Defluviicoccales	OTU_1766_2:Sponge6B:M00485:455:000000000-C2G9R:1:2107:4803:15016;size=2
OTU_977_4	0	0	0	0	4.52878e-05	0.000136665	root; Main genome; Bacteria; Bacteria (superkingdom); Proteobacteria superphylum; Proteobacteria; Alphaproteobacteria; Defluviicoccales	OTU_977_4:Sponge5B:M00485:455:000000000-C2G9R:1:1106:21099:7441;size=4
OTU_1455_2	0	0	0	0	3.39659e-05	0	root; Main genome; Bacteria; Bacteria (superkingdom); Proteobacteria superphylum; Proteobacteria; Alphaproteobacteria; Holosporales	OTU_1455_2:Sponge5B:M00485:455:000000000-C2G9R:1:1102:6651:17777;size=2
OTU_1751_2	0	0	0	0	0	1.95236e-05	root; Main genome; Bacteria; Bacteria (superkingdom); Proteobacteria superphylum; Proteobacteria; Alphaproteobacteria; Holosporales	OTU_1751_2:Sponge6B:M00485:455:000000000-C2G9R:1:2106:12454:5336;size=2
OTU_1007_4	0	0	0	0	0.000135863	0	root; Main genome; Bacteria; Bacteria (superkingdom); Proteobacteria superphylum; Proteobacteria; Alphaproteobacteria; Holosporales; Holosporaceae	OTU_1007_4:Sponge5B:M00485:455:000000000-C2G9R:1:2110:19707:11973;size=4
OTU_526_11	0	0	0	0	0.000305693	6.83327e-05	root; Main genome; Bacteria; Bacteria (superkingdom); Proteobacteria superphylum; Proteobacteria; Alphaproteobacteria; Holosporales; Holosporaceae	OTU_526_11:Sponge5B:M00485:455:000000000-C2G9R:1:2114:5813:18851;size=11
OTU_935_4	0	0	0.00020756	0	0	0	root; Main genome; Bacteria; Bacteria (superkingdom); Proteobacteria superphylum; Proteobacteria; Alphaproteobacteria; Holosporales; Holosporaceae; Candidatus Gortzia	OTU_935_4:Sponge3B:M00485:455:000000000-C2G9R:1:1101:6749:9987;size=4
OTU_821_5	0	0.0001601	0	0	0	0	root; Main genome; Bacteria; Bacteria (superkingdom); Proteobacteria superphylum; Proteobacteria; Alphaproteobacteria; Kiloniellales	OTU_821_5:Sponge2B:M00485:455:000000000-C2G9R:1:2108:6693:4272;size=5
OTU_1750_2	0	0	0	0	0	2.92854e-05	root; Main genome; Bacteria; Bacteria (superkingdom); Proteobacteria superphylum; Proteobacteria; Alphaproteobacteria; Kiloniellales; Kiloniellaceae	OTU_1750_2:Sponge6B:M00485:455:000000000-C2G9R:1:2105:26321:12330;size=2
OTU_618_10	0	0.000276537	0	0	0	0	root; Main genome; Bacteria; Bacteria (superkingdom); Proteobacteria superphylum; Proteobacteria; Alphaproteobacteria; Kiloniellales; Kiloniellaceae	OTU_618_10:Sponge2B:M00485:455:000000000-C2G9R:1:1102:8788:8184;size=10
OTU_1084_3	0.000106205	0	0	0	0	0	root; Main genome; Bacteria; Bacteria (superkingdom); Proteobacteria superphylum; Proteobacteria; Alphaproteobacteria; Kiloniellales; Kiloniellaceae; Pelagibius	OTU_1084_3:Sponge1B:M00485:455:000000000-C2G9R:1:1111:8634:11500;size=3
OTU_629_8	0	0	0.00025945	0	1.1322e-05	0	root; Main genome; Bacteria; Bacteria (superkingdom); Proteobacteria superphylum; Proteobacteria; Alphaproteobacteria; Kordiimonadales	OTU_629_8:Sponge3B:M00485:455:000000000-C2G9R:1:2112:22081:6499;size=8
OTU_709_7	0	0	0	0	0.000101898	9.76181e-05	root; Main genome; Bacteria; Bacteria (superkingdom); Proteobacteria superphylum; Proteobacteria; Alphaproteobacteria; Kordiimonadales; Kordiimonadaceae	OTU_709_7:Sponge5B:M00485:455:000000000-C2G9R:1:2108:10625:6573;size=7
OTU_1721_2	0	0	0	0	0	7.80945e-05	root; Main genome; Bacteria; Bacteria (superkingdom); Proteobacteria superphylum; Proteobacteria; Alphaproteobacteria; Micavibrionales	OTU_1721_2:Sponge6B:M00485:455:000000000-C2G9R:1:1116:10201:12865;size=2
OTU_654_8	0	0	0	0	0	0.000283093	root; Main genome; Bacteria; Bacteria (superkingdom); Proteobacteria superphylum; Proteobacteria; Alphaproteobacteria; Micavibrionales	OTU_654_8:Sponge6B:M00485:455:000000000-C2G9R:1:2106:19099:4942;size=8
OTU_728_6	0	0.000291091	0	0	0	0	root; Main genome; Bacteria; Bacteria (superkingdom); Proteobacteria superphylum; Proteobacteria; Alphaproteobacteria; Micavibrionales	OTU_728_6:Sponge2B:M00485:455:000000000-C2G9R:1:2106:5585:6507;size=6
OTU_1279_3	0	0	0	0	0	0.000117142	root; Main genome; Bacteria; Bacteria (superkingdom); Proteobacteria superphylum; Proteobacteria; Alphaproteobacteria; Micavibrionales; Micavibrionaceae	OTU_1279_3:Sponge6B:M00485:455:000000000-C2G9R:1:2106:13929:14938;size=3
OTU_1446_2	0	0	0	0	7.92537e-05	9.76181e-06	root; Main genome; Bacteria; Bacteria (superkingdom); Proteobacteria superphylum; Proteobacteria; Alphaproteobacteria; Micavibrionales; Micavibrionaceae	OTU_1446_2:Sponge5B:M00485:455:000000000-C2G9R:1:1102:21963:21207;size=2
OTU_316_31	0	0	0.00127131	0	0	0	root; Main genome; Bacteria; Bacteria (superkingdom); Proteobacteria superphylum; Proteobacteria; Alphaproteobacteria; Micavibrionales; Micavibrionaceae	OTU_316_31:Sponge3B:M00485:455:000000000-C2G9R:1:1101:11164:4050;size=31
OTU_466_13	0	0.000553073	0	0	0	0	root; Main genome; Bacteria; Bacteria (superkingdom); Proteobacteria superphylum; Proteobacteria; Alphaproteobacteria; Micavibrionales; Micavibrionaceae	OTU_466_13:Sponge2B:M00485:455:000000000-C2G9R:1:2110:23847:9200;size=13
OTU_745_8	0	0	0.000246478	0	0	0	root; Main genome; Bacteria; Bacteria (superkingdom); Proteobacteria superphylum; Proteobacteria; Alphaproteobacteria; Micavibrionales; Micavibrionaceae	OTU_745_8:Sponge3B:M00485:455:000000000-C2G9R:1:2112:25009:7641;size=8
OTU_787_6	0	0	0	0	0.000124541	0	root; Main genome; Bacteria; Bacteria (superkingdom); Proteobacteria superphylum; Proteobacteria; Alphaproteobacteria; Micavibrionales; Micavibrionaceae	OTU_787_6:Sponge5B:M00485:455:000000000-C2G9R:1:2115:6489:11963;size=6
OTU_1544_2	0	0	0	0	0.000101898	0	root; Main genome; Bacteria; Bacteria (superkingdom); Proteobacteria superphylum; Proteobacteria; Alphaproteobacteria; Paracaedibacterales; Paracaedibacteraceae	OTU_1544_2:Sponge5B:M00485:455:000000000-C2G9R:1:2105:11809:17699;size=2
OTU_949_4	0	0	7.78351e-05	0	2.26439e-05	0	root; Main genome; Bacteria; Bacteria (superkingdom); Proteobacteria superphylum; Proteobacteria; Alphaproteobacteria; Parvibaculales	OTU_949_4:Sponge3B:M00485:455:000000000-C2G9R:1:2114:21596:18565;size=4
OTU_1610_2	0	0	0	0	4.52878e-05	0	root; Main genome; Bacteria; Bacteria (superkingdom); Proteobacteria superphylum; Proteobacteria; Alphaproteobacteria; Parvibaculales; PS1 clade	OTU_1610_2:Sponge5B:M00485:455:000000000-C2G9R:1:2112:24195:16959;size=2
OTU_67_278	0	0	0.00753704	0	0	0	root; Main genome; Bacteria; Bacteria (superkingdom); Proteobacteria superphylum; Proteobacteria; Alphaproteobacteria; Parvibaculales; PS1 clade	OTU_67_278:Sponge3B:M00485:455:000000000-C2G9R:1:1101:11159:6378;size=278
OTU_1485_2	0	0	1.29725e-05	0	4.52878e-05	0	root; Main genome; Bacteria; Bacteria (superkingdom); Proteobacteria superphylum; Proteobacteria; Alphaproteobacteria; Pelagibacterales	OTU_1485_2:Sponge5B:M00485:455:000000000-C2G9R:1:1111:23547:14382;size=2
OTU_770_13	0	0	6.48626e-05	0	0.000611385	1.95236e-05	root; Main genome; Bacteria; Bacteria (superkingdom); Proteobacteria superphylum; Proteobacteria; Alphaproteobacteria; Pelagibacterales	OTU_770_13:Sponge5B:M00485:455:000000000-C2G9R:1:1119:15432:17188;size=13
OTU_207_59	0	0	0	0	0.000656673	0.000995705	root; Main genome; Bacteria; Bacteria (superkingdom); Proteobacteria superphylum; Proteobacteria; Alphaproteobacteria; Pelagibacterales; Clade III	OTU_207_59:Sponge5B:M00485:455:000000000-C2G9R:1:2114:14825:6619;size=59
OTU_252_46	0	0	0	0	0.000803859	0.000400234	root; Main genome; Bacteria; Bacteria (superkingdom); Proteobacteria superphylum; Proteobacteria; Alphaproteobacteria; Pelagibacterales; Clade III	OTU_252_46:Sponge5B:M00485:455:000000000-C2G9R:1:2114:6097:11508;size=46
OTU_873_13	0	0	0	0	0.000158507	0.000253807	root; Main genome; Bacteria; Bacteria (superkingdom); Proteobacteria superphylum; Proteobacteria; Alphaproteobacteria; Pelagibacterales; Clade III	OTU_873_13:Sponge5B:M00485:455:000000000-C2G9R:1:2107:26002:11212;size=13
OTU_779_10	0	0	0	0	0.000135863	8.78563e-05	root; Main genome; Bacteria; Bacteria (superkingdom); Proteobacteria superphylum; Proteobacteria; Alphaproteobacteria; Pelagibacterales; Clade IV	OTU_779_10:Sponge5B:M00485:455:000000000-C2G9R:1:2110:13516:21269;size=10
OTU_1289_7	0	0	0	0	3.39659e-05	0.000575947	root; Main genome; Bacteria; Bacteria (superkingdom); Proteobacteria superphylum; Proteobacteria; Alphaproteobacteria; Puniceispirillales	OTU_1289_7:Sponge6B:M00485:455:000000000-C2G9R:1:2108:22061:7564;size=7
OTU_15_4491	0	0	0	0	0.000645351	0.07705	root; Main genome; Bacteria; Bacteria (superkingdom); Proteobacteria superphylum; Proteobacteria; Alphaproteobacteria; Puniceispirillales	OTU_15_4491:Sponge5B:M00485:455:000000000-C2G9R:1:2112:9034:15444;size=4491
OTU_1746_4	0	0	0	0	0	0.000351425	root; Main genome; Bacteria; Bacteria (superkingdom); Proteobacteria superphylum; Proteobacteria; Alphaproteobacteria; Puniceispirillales	OTU_1746_4:Sponge6B:M00485:455:000000000-C2G9R:1:2105:14740:15967;size=4
OTU_714_9	0	0	0	0	0.000147185	0.00010738	root; Main genome; Bacteria; Bacteria (superkingdom); Proteobacteria superphylum; Proteobacteria; Alphaproteobacteria; Puniceispirillales	OTU_714_9:Sponge5B:M00485:455:000000000-C2G9R:1:2110:22478:10483;size=9
OTU_1380_2	0	0	1.29725e-05	0	2.26439e-05	0	root; Main genome; Bacteria; Bacteria (superkingdom); Proteobacteria superphylum; Proteobacteria; Alphaproteobacteria; Puniceispirillales; SAR116 clade	OTU_1380_2:Sponge3B:M00485:455:000000000-C2G9R:1:1112:21876:16440;size=2
OTU_308_55	0	0	0.000233505	0	0.000656673	0.000839516	root; Main genome; Bacteria; Bacteria (superkingdom); Proteobacteria superphylum; Proteobacteria; Alphaproteobacteria; Puniceispirillales; SAR116 clade	OTU_308_55:Sponge5B:M00485:455:000000000-C2G9R:1:2114:23284:10350;size=55
OTU_80_328	0	0	0.00114158	0	0.00253612	0.00379734	root; Main genome; Bacteria; Bacteria (superkingdom); Proteobacteria superphylum; Proteobacteria; Alphaproteobacteria; Puniceispirillales; SAR116 clade	OTU_80_328:Sponge3B:M00485:455:000000000-C2G9R:1:2112:12427:6359;size=328
OTU_1445_2	0	0	0	0	5.66098e-05	9.76181e-06	root; Main genome; Bacteria; Bacteria (superkingdom); Proteobacteria superphylum; Proteobacteria; Alphaproteobacteria; Reyranellales; Reyranellaceae; Reyranella	OTU_1445_2:Sponge5B:M00485:455:000000000-C2G9R:1:1102:18897:6976;size=2
OTU_819_5	0	0.000130991	0	0	0	0	root; Main genome; Bacteria; Bacteria (superkingdom); Proteobacteria superphylum; Proteobacteria; Alphaproteobacteria; Rhizobiales	OTU_819_5:Sponge2B:M00485:455:000000000-C2G9R:1:2102:5896:7478;size=5
OTU_1548_2	0	0	0	0	5.66098e-05	0	root; Main genome; Bacteria; Bacteria (superkingdom); Proteobacteria superphylum; Proteobacteria; Alphaproteobacteria; Rhizobiales; Beijerinckiaceae; Chelatococcus	OTU_1548_2:Sponge5B:M00485:455:000000000-C2G9R:1:2105:23894:15107;size=2
OTU_1388_2	0	0	1.29725e-05	0	0	6.83327e-05	root; Main genome; Bacteria; Bacteria (superkingdom); Proteobacteria superphylum; Proteobacteria; Alphaproteobacteria; Rhizobiales; Beijerinckiaceae; Methylobacterium-Methylorubrum	OTU_1388_2:Sponge3B:M00485:455:000000000-C2G9R:1:1119:21957:12088;size=2
OTU_1615_2	0	0	0	0	9.05756e-05	0	root; Main genome; Bacteria; Bacteria (superkingdom); Proteobacteria superphylum; Proteobacteria; Alphaproteobacteria; Rhizobiales; Devosiaceae; Devosia	OTU_1615_2:Sponge5B:M00485:455:000000000-C2G9R:1:2112:7423:5900;size=2
OTU_1097_5	0	0.000247427	0	0	0	0	root; Main genome; Bacteria; Bacteria (superkingdom); Proteobacteria superphylum; Proteobacteria; Alphaproteobacteria; Rhizobiales; Methyloligellaceae	OTU_1097_5:Sponge2B:M00485:455:000000000-C2G9R:1:2108:12736:19876;size=5
OTU_664_7	0	0.000189209	0	0	0	0	root; Main genome; Bacteria; Bacteria (superkingdom); Proteobacteria superphylum; Proteobacteria; Alphaproteobacteria; Rhizobiales; Methyloligellaceae	OTU_664_7:Sponge2B:M00485:455:000000000-C2G9R:1:1102:27251:13039;size=7
OTU_159_72	0	0.00250338	0	0	0	0	root; Main genome; Bacteria; Bacteria (superkingdom); Proteobacteria superphylum; Proteobacteria; Alphaproteobacteria; Rhizobiales; Rhizobiaceae	OTU_159_72:Sponge2B:M00485:455:000000000-C2G9R:1:1102:13359:18143;size=72
OTU_1690_4	0	0	0	0	0	8.78563e-05	root; Main genome; Bacteria; Bacteria (superkingdom); Proteobacteria superphylum; Proteobacteria; Alphaproteobacteria; Rhizobiales; Rhizobiaceae	OTU_1690_4:Sponge6B:M00485:455:000000000-C2G9R:1:1106:9560:1311;size=4
OTU_371_25	0.000864816	0	0	0	0	1.95236e-05	root; Main genome; Bacteria; Bacteria (superkingdom); Proteobacteria superphylum; Proteobacteria; Alphaproteobacteria; Rhizobiales; Rhizobiaceae; Allorhizobium-Neorhizobium-Pararhizobium-Rhizobium	OTU_371_25:Sponge1B:M00485:455:000000000-C2G9R:1:2112:9389:8380;size=25
OTU_429_20	0	0	0.000622681	0	5.66098e-05	2.92854e-05	root; Main genome; Bacteria; Bacteria (superkingdom); Proteobacteria superphylum; Proteobacteria; Alphaproteobacteria; Rhizobiales; Rhizobiaceae; Aurantimonas	OTU_429_20:Sponge3B:M00485:455:000000000-C2G9R:1:1102:22497:13136;size=20
OTU_1218_3	0	0	0	0	5.66098e-05	0	root; Main genome; Bacteria; Bacteria (superkingdom); Proteobacteria superphylum; Proteobacteria; Alphaproteobacteria; Rhizobiales; Rhizobiaceae; Pseudahrensia	OTU_1218_3:Sponge5B:M00485:455:000000000-C2G9R:1:2109:7306:15122;size=3
OTU_1372_2	0	0	0.000648626	0	0	0	root; Main genome; Bacteria; Bacteria (superkingdom); Proteobacteria superphylum; Proteobacteria; Alphaproteobacteria; Rhizobiales; Rhizobiaceae; Pseudahrensia	OTU_1372_2:Sponge3B:M00485:455:000000000-C2G9R:1:1101:5408:5803;size=2
OTU_33_890	0.00203308	0.0198524	0.000765379	0	0.000860468	0.000331902	root; Main genome; Bacteria; Bacteria (superkingdom); Proteobacteria superphylum; Proteobacteria; Alphaproteobacteria; Rhizobiales; Rhizobiales Incertae Sedis; Anderseniella	OTU_33_890:Sponge1B:M00485:455:000000000-C2G9R:1:1101:7169:9420;size=890
OTU_577_19	9.10332e-05	0.000582182	0	0	0	0	root; Main genome; Bacteria; Bacteria (superkingdom); Proteobacteria superphylum; Proteobacteria; Alphaproteobacteria; Rhizobiales; Rhizobiales Incertae Sedis; Anderseniella	OTU_577_19:Sponge2B:M00485:455:000000000-C2G9R:1:2113:21032:14136;size=19
OTU_1100_3	0	0.000232873	0	0	1.1322e-05	0	root; Main genome; Bacteria; Bacteria (superkingdom); Proteobacteria superphylum; Proteobacteria; Alphaproteobacteria; Rhizobiales; Rhizobiales Incertae Sedis; Bauldia	OTU_1100_3:Sponge2B:M00485:455:000000000-C2G9R:1:2110:24176:11996;size=3
OTU_823_16	0	0.000334755	0	0	2.26439e-05	0.000146427	root; Main genome; Bacteria; Bacteria (superkingdom); Proteobacteria superphylum; Proteobacteria; Alphaproteobacteria; Rhizobiales; Rhizobiales Incertae Sedis; Bauldia	OTU_823_16:Sponge2B:M00485:455:000000000-C2G9R:1:2110:23430:14143;size=16
OTU_610_9	0	0	0	0	0	0.000117142	root; Main genome; Bacteria; Bacteria (superkingdom); Proteobacteria superphylum; Proteobacteria; Alphaproteobacteria; Rhizobiales; Rhodomicrobiaceae	OTU_610_9:Sponge6B:M00485:455:000000000-C2G9R:1:2112:12088:10846;size=9
OTU_379_18	0	0	0.000596736	0	0	0	root; Main genome; Bacteria; Bacteria (superkingdom); Proteobacteria superphylum; Proteobacteria; Alphaproteobacteria; Rhizobiales; Stappiaceae; Pseudovibrio	OTU_379_18:Sponge3B:M00485:455:000000000-C2G9R:1:2113:23737:12711;size=18
OTU_1050_4	0	0	0	0	6.79317e-05	3.90472e-05	root; Main genome; Bacteria; Bacteria (superkingdom); Proteobacteria superphylum; Proteobacteria; Alphaproteobacteria; Rhizobiales; Xanthobacteraceae	OTU_1050_4:Sponge6B:M00485:455:000000000-C2G9R:1:2103:24707:8059;size=4
OTU_1571_2	0	0	0	0	2.26439e-05	0	root; Main genome; Bacteria; Bacteria (superkingdom); Proteobacteria superphylum; Proteobacteria; Alphaproteobacteria; Rhizobiales; Xanthobacteraceae	OTU_1571_2:Sponge5B:M00485:455:000000000-C2G9R:1:2109:10748:16102;size=2
OTU_1237_5	0	0	0	0	0.000181151	0	root; Main genome; Bacteria; Bacteria (superkingdom); Proteobacteria superphylum; Proteobacteria; Alphaproteobacteria; Rhizobiales; Xanthobacteraceae; Pseudolabrys	OTU_1237_5:Sponge5B:M00485:455:000000000-C2G9R:1:2114:10262:13663;size=5
OTU_1025_4	0	0	0	0	6.79317e-05	9.76181e-06	root; Main genome; Bacteria; Bacteria (superkingdom); Proteobacteria superphylum; Proteobacteria; Alphaproteobacteria; Rhizobiales; Xanthobacteraceae; Pseudorhodoplanes	OTU_1025_4:Sponge5B:M00485:455:000000000-C2G9R:1:2113:5881:9538;size=4
OTU_1616_2	0	0	3.89176e-05	0	5.66098e-05	3.90472e-05	root; Main genome; Bacteria; Bacteria (superkingdom); Proteobacteria superphylum; Proteobacteria; Alphaproteobacteria; Rhizobiales; Xanthobacteraceae; Rhodoplanes	OTU_1616_2:Sponge5B:M00485:455:000000000-C2G9R:1:2112:9729:9258;size=2
OTU_120_98	0	0	0	0	0.000883112	0.00178641	root; Main genome; Bacteria; Bacteria (superkingdom); Proteobacteria superphylum; Proteobacteria; Alphaproteobacteria; Rhodobacterales; Rhodobacteraceae	OTU_120_98:Sponge5B:M00485:455:000000000-C2G9R:1:2115:14188:18580;size=98
OTU_148_86	0	0.0024015	0.000531873	0	1.1322e-05	0	root; Main genome; Bacteria; Bacteria (superkingdom); Proteobacteria superphylum; Proteobacteria; Alphaproteobacteria; Rhodobacterales; Rhodobacteraceae	OTU_148_86:Sponge2B:M00485:455:000000000-C2G9R:1:1102:5539:17345;size=86
OTU_1624_2	0	0	6.48626e-05	0	0.000101898	1.95236e-05	root; Main genome; Bacteria; Bacteria (superkingdom); Proteobacteria superphylum; Proteobacteria; Alphaproteobacteria; Rhodobacterales; Rhodobacteraceae	OTU_1624_2:Sponge5B:M00485:455:000000000-C2G9R:1:2113:4717:8349;size=2
OTU_1670_2	0	0	0	0	1.1322e-05	1.95236e-05	root; Main genome; Bacteria; Bacteria (superkingdom); Proteobacteria superphylum; Proteobacteria; Alphaproteobacteria; Rhodobacterales; Rhodobacteraceae	OTU_1670_2:Sponge6B:M00485:455:000000000-C2G9R:1:1102:11771:19506;size=2
OTU_275_116	0.00157791	0.00109159	0.000479983	0	0.00104162	0.000634518	root; Main genome; Bacteria; Bacteria (superkingdom); Proteobacteria superphylum; Proteobacteria; Alphaproteobacteria; Rhodobacterales; Rhodobacteraceae	OTU_275_116:Sponge5B:M00485:455:000000000-C2G9R:1:2114:23401:13533;size=116
OTU_304_38	0	0	0	0	0.000849146	0.000712612	root; Main genome; Bacteria; Bacteria (superkingdom); Proteobacteria superphylum; Proteobacteria; Alphaproteobacteria; Rhodobacterales; Rhodobacteraceae	OTU_304_38:Sponge5B:M00485:455:000000000-C2G9R:1:1102:20247:5714;size=38
OTU_377_20	0	1.45546e-05	0.000934022	0	0.000101898	0	root; Main genome; Bacteria; Bacteria (superkingdom); Proteobacteria superphylum; Proteobacteria; Alphaproteobacteria; Rhodobacterales; Rhodobacteraceae	OTU_377_20:Sponge3B:M00485:455:000000000-C2G9R:1:2112:22435:10061;size=20
OTU_482_25	0	0.00116436	0	0	0.00011322	0	root; Main genome; Bacteria; Bacteria (superkingdom); Proteobacteria superphylum; Proteobacteria; Alphaproteobacteria; Rhodobacterales; Rhodobacteraceae	OTU_482_25:Sponge2B:M00485:455:000000000-C2G9R:1:1102:11910:17361;size=25
OTU_646_10	0	0	0	0	7.92537e-05	0.000390472	root; Main genome; Bacteria; Bacteria (superkingdom); Proteobacteria superphylum; Proteobacteria; Alphaproteobacteria; Rhodobacterales; Rhodobacteraceae	OTU_646_10:Sponge5B:M00485:455:000000000-C2G9R:1:1111:22351:6920;size=10
OTU_7_15521	4.55166e-05	0	0.00456633	0	0.092874	0.150859	root; Main genome; Bacteria; Bacteria (superkingdom); Proteobacteria superphylum; Proteobacteria; Alphaproteobacteria; Rhodobacterales; Rhodobacteraceae	OTU_7_15521:Sponge1B:M00485:455:000000000-C2G9R:1:2114:14208:3682;size=15521
OTU_701_9	0	0	0	0	3.39659e-05	0.000185474	root; Main genome; Bacteria; Bacteria (superkingdom); Proteobacteria superphylum; Proteobacteria; Alphaproteobacteria; Rhodobacterales; Rhodobacteraceae	OTU_701_9:Sponge5B:M00485:455:000000000-C2G9R:1:1107:26633:11113;size=9
OTU_710_7	0	0	0	0	0.000158507	6.83327e-05	root; Main genome; Bacteria; Bacteria (superkingdom); Proteobacteria superphylum; Proteobacteria; Alphaproteobacteria; Rhodobacterales; Rhodobacteraceae	OTU_710_7:Sponge5B:M00485:455:000000000-C2G9R:1:2109:17830:14032;size=7
OTU_782_6	0	0	0	0	0.000215117	9.76181e-06	root; Main genome; Bacteria; Bacteria (superkingdom); Proteobacteria superphylum; Proteobacteria; Alphaproteobacteria; Rhodobacterales; Rhodobacteraceae	OTU_782_6:Sponge5B:M00485:455:000000000-C2G9R:1:2112:21839:8911;size=6
OTU_870_12	0	0	0	0	0.000147185	0.000185474	root; Main genome; Bacteria; Bacteria (superkingdom); Proteobacteria superphylum; Proteobacteria; Alphaproteobacteria; Rhodobacterales; Rhodobacteraceae	OTU_870_12:Sponge5B:M00485:455:000000000-C2G9R:1:1118:8097:15769;size=12
OTU_922_10	0	0.00149912	0	0	0	0	root; Main genome; Bacteria; Bacteria (superkingdom); Proteobacteria superphylum; Proteobacteria; Alphaproteobacteria; Rhodobacterales; Rhodobacteraceae	OTU_922_10:Sponge2B:M00485:455:000000000-C2G9R:1:1101:7657:9247;size=10
OTU_941_4	0	0	0.00015567	0	0	0	root; Main genome; Bacteria; Bacteria (superkingdom); Proteobacteria superphylum; Proteobacteria; Alphaproteobacteria; Rhodobacterales; Rhodobacteraceae	OTU_941_4:Sponge3B:M00485:455:000000000-C2G9R:1:2104:19328:6983;size=4
OTU_250_92	0	0	0.0032561	0	3.39659e-05	0	root; Main genome; Bacteria; Bacteria (superkingdom); Proteobacteria superphylum; Proteobacteria; Alphaproteobacteria; Rhodobacterales; Rhodobacteraceae; Amylibacter	OTU_250_92:Sponge3B:M00485:455:000000000-C2G9R:1:1101:8832:10591;size=92
OTU_4_60153	0.712062	0.527181	0	0	0	0	root; Main genome; Bacteria; Bacteria (superkingdom); Proteobacteria superphylum; Proteobacteria; Alphaproteobacteria; Rhodobacterales; Rhodobacteraceae; Amylibacter	OTU_4_60153:Sponge1B:M00485:455:000000000-C2G9R:1:1101:18581:2256;size=60153
OTU_334_23	0	0.000815055	1.29725e-05	0	7.92537e-05	0	root; Main genome; Bacteria; Bacteria (superkingdom); Proteobacteria superphylum; Proteobacteria; Alphaproteobacteria; Rhodobacterales; Rhodobacteraceae; Dinoroseobacter	OTU_334_23:Sponge2B:M00485:455:000000000-C2G9R:1:1102:15981:3449;size=23
OTU_251_70	0	0.000174655	0.0014659	0	0	2.92854e-05	root; Main genome; Bacteria; Bacteria (superkingdom); Proteobacteria superphylum; Proteobacteria; Alphaproteobacteria; Rhodobacterales; Rhodobacteraceae; Halocynthiibacter	OTU_251_70:Sponge3B:M00485:455:000000000-C2G9R:1:1102:14317:11178;size=70
OTU_1216_3	0	0	0	0	5.66098e-05	0	root; Main genome; Bacteria; Bacteria (superkingdom); Proteobacteria superphylum; Proteobacteria; Alphaproteobacteria; Rhodobacterales; Rhodobacteraceae; Halovulum	OTU_1216_3:Sponge5B:M00485:455:000000000-C2G9R:1:2109:20012:12395;size=3
OTU_2_6477	0.00241238	0	0.0114028	0	0.0403061	0.0564526	root; Main genome; Bacteria; Bacteria (superkingdom); Proteobacteria superphylum; Proteobacteria; Alphaproteobacteria; Rhodobacterales; Rhodobacteraceae; Lentibacter	OTU_2_6477:Sponge3B:M00485:455:000000000-C2G9R:1:1101:15281:16696;size=6477
OTU_1481_2	0	0	0	0	6.79317e-05	0	root; Main genome; Bacteria; Bacteria (superkingdom); Proteobacteria superphylum; Proteobacteria; Alphaproteobacteria; Rhodobacterales; Rhodobacteraceae; Limibaculum	OTU_1481_2:Sponge5B:M00485:455:000000000-C2G9R:1:1111:14512:6101;size=2
OTU_1555_2	0	0	0	0	0.000101898	0	root; Main genome; Bacteria; Bacteria (superkingdom); Proteobacteria superphylum; Proteobacteria; Alphaproteobacteria; Rhodobacterales; Rhodobacteraceae; Marinibacterium	OTU_1555_2:Sponge5B:M00485:455:000000000-C2G9R:1:2106:27298:11458;size=2
OTU_1593_2	0	0	0	0	5.66098e-05	0	root; Main genome; Bacteria; Bacteria (superkingdom); Proteobacteria superphylum; Proteobacteria; Alphaproteobacteria; Rhodobacterales; Rhodobacteraceae; Marinibacterium	OTU_1593_2:Sponge5B:M00485:455:000000000-C2G9R:1:2111:11219:16932;size=2
OTU_669_9	0	0.000422082	0	0	0	0	root; Main genome; Bacteria; Bacteria (superkingdom); Proteobacteria superphylum; Proteobacteria; Alphaproteobacteria; Rhodobacterales; Rhodobacteraceae; Marinibacterium	OTU_669_9:Sponge2B:M00485:455:000000000-C2G9R:1:2114:16736:15033;size=9
OTU_1086_3	7.5861e-05	0	0	0	0	0	root; Main genome; Bacteria; Bacteria (superkingdom); Proteobacteria superphylum; Proteobacteria; Alphaproteobacteria; Rhodobacterales; Rhodobacteraceae; Marivita	OTU_1086_3:Sponge1B:M00485:455:000000000-C2G9R:1:2110:25879:18283;size=3
OTU_586_9	0	0	0.000181615	0	2.26439e-05	0	root; Main genome; Bacteria; Bacteria (superkingdom); Proteobacteria superphylum; Proteobacteria; Alphaproteobacteria; Rhodobacterales; Rhodobacteraceae; Nereida	OTU_586_9:Sponge3B:M00485:455:000000000-C2G9R:1:2115:16081:20081;size=9
OTU_1649_2	0	0	0	0	6.79317e-05	0	root; Main genome; Bacteria; Bacteria (superkingdom); Proteobacteria superphylum; Proteobacteria; Alphaproteobacteria; Rhodobacterales; Rhodobacteraceae; Oceanicola	OTU_1649_2:Sponge5B:M00485:455:000000000-C2G9R:1:2116:17607:12151;size=2
OTU_1399_4	0	0	3.89176e-05	0	3.39659e-05	0	root; Main genome; Bacteria; Bacteria (superkingdom); Proteobacteria superphylum; Proteobacteria; Alphaproteobacteria; Rhodobacterales; Rhodobacteraceae; Octadecabacter	OTU_1399_4:Sponge3B:M00485:455:000000000-C2G9R:1:2109:14706:11470;size=4
OTU_318_34	0	0	0.000713489	0	0.000384946	0.000263569	root; Main genome; Bacteria; Bacteria (superkingdom); Proteobacteria superphylum; Proteobacteria; Alphaproteobacteria; Rhodobacterales; Rhodobacteraceae; Paracoccus	OTU_318_34:Sponge3B:M00485:455:000000000-C2G9R:1:2105:23672:10599;size=34
OTU_424_21	0	0.00275081	0	0	0	0	root; Main genome; Bacteria; Bacteria (superkingdom); Proteobacteria superphylum; Proteobacteria; Alphaproteobacteria; Rhodobacterales; Rhodobacteraceae; Pseudoruegeria	OTU_424_21:Sponge2B:M00485:455:000000000-C2G9R:1:1101:23517:18593;size=21
OTU_127_84	0	0.0027217	0	0	0	0	root; Main genome; Bacteria; Bacteria (superkingdom); Proteobacteria superphylum; Proteobacteria; Alphaproteobacteria; Rhodobacterales; Rhodobacteraceae; Roseovarius	OTU_127_84:Sponge2B:M00485:455:000000000-C2G9R:1:1101:7483:9916;size=84
OTU_178_106	0	0.00331844	0	0	0.000192473	6.83327e-05	root; Main genome; Bacteria; Bacteria (superkingdom); Proteobacteria superphylum; Proteobacteria; Alphaproteobacteria; Rhodobacterales; Rhodobacteraceae; Roseovarius	OTU_178_106:Sponge2B:M00485:455:000000000-C2G9R:1:1101:18838:7782;size=106
OTU_412_22	0	0	0.000648626	0	6.79317e-05	2.92854e-05	root; Main genome; Bacteria; Bacteria (superkingdom); Proteobacteria superphylum; Proteobacteria; Alphaproteobacteria; Rhodobacterales; Rhodobacteraceae; Roseovarius	OTU_412_22:Sponge3B:M00485:455:000000000-C2G9R:1:2113:10875:5037;size=22
OTU_579_9	0	0	0.000415121	0	0	0	root; Main genome; Bacteria; Bacteria (superkingdom); Proteobacteria superphylum; Proteobacteria; Alphaproteobacteria; Rhodobacterales; Rhodobacteraceae; Roseovarius	OTU_579_9:Sponge3B:M00485:455:000000000-C2G9R:1:1102:21417:14957;size=9
OTU_990_4	0	0	0	0	9.05756e-05	0	root; Main genome; Bacteria; Bacteria (superkingdom); Proteobacteria superphylum; Proteobacteria; Alphaproteobacteria; Rhodobacterales; Rhodobacteraceae; Roseovarius	OTU_990_4:Sponge5B:M00485:455:000000000-C2G9R:1:2102:16232:15901;size=4
OTU_1011_9	0	0	5.18901e-05	0	0.000317015	3.90472e-05	root; Main genome; Bacteria; Bacteria (superkingdom); Proteobacteria superphylum; Proteobacteria; Alphaproteobacteria; Rhodobacterales; Rhodobacteraceae; Sulfitobacter	OTU_1011_9:Sponge5B:M00485:455:000000000-C2G9R:1:2111:11540:6918;size=9
OTU_1225_5	0	1.45546e-05	0	0	0.000384946	0.000185474	root; Main genome; Bacteria; Bacteria (superkingdom); Proteobacteria superphylum; Proteobacteria; Alphaproteobacteria; Rhodobacterales; Rhodobacteraceae; Yoonia-Loktanella	OTU_1225_5:Sponge5B:M00485:455:000000000-C2G9R:1:2112:18636:3861;size=5
OTU_788_6	0	0	0	0	0.000226439	9.76181e-05	root; Main genome; Bacteria; Bacteria (superkingdom); Proteobacteria superphylum; Proteobacteria; Alphaproteobacteria; Rhodobacterales; Rhodobacteraceae; Yoonia-Loktanella	OTU_788_6:Sponge5B:M00485:455:000000000-C2G9R:1:2115:12771:11496;size=6
OTU_1183_3	0	0	0	0	2.26439e-05	4.88091e-05	root; Main genome; Bacteria; Bacteria (superkingdom); Proteobacteria superphylum; Proteobacteria; Alphaproteobacteria; Rhodospirillales	OTU_1183_3:Sponge5B:M00485:455:000000000-C2G9R:1:1115:9032:14576;size=3
OTU_3_14905	0	0	0.310977	0	0	0	root; Main genome; Bacteria; Bacteria (superkingdom); Proteobacteria superphylum; Proteobacteria; Alphaproteobacteria; Rhodospirillales	OTU_3_14905:Sponge3B:M00485:455:000000000-C2G9R:1:1101:18849:1965;size=14905
OTU_1444_2	0	0	0	0	4.52878e-05	9.76181e-06	root; Main genome; Bacteria; Bacteria (superkingdom); Proteobacteria superphylum; Proteobacteria; Alphaproteobacteria; Rhodospirillales; AEGEAN-169 marine group	OTU_1444_2:Sponge5B:M00485:455:000000000-C2G9R:1:1102:17221:11841;size=2
OTU_406_34	0	0	0.000596736	0	0.000486844	0.000439282	root; Main genome; Bacteria; Bacteria (superkingdom); Proteobacteria superphylum; Proteobacteria; Alphaproteobacteria; Rhodospirillales; AEGEAN-169 marine group	OTU_406_34:Sponge3B:M00485:455:000000000-C2G9R:1:1101:25956:13433;size=34
OTU_605_21	0.0002731	0	0	0	3.39659e-05	0.000390472	root; Main genome; Bacteria; Bacteria (superkingdom); Proteobacteria superphylum; Proteobacteria; Alphaproteobacteria; Rhodospirillales; AEGEAN-169 marine group	OTU_605_21:Sponge6B:M00485:455:000000000-C2G9R:1:1102:15182:15670;size=21
OTU_1169_5	0	0	0	0	7.92537e-05	3.90472e-05	root; Main genome; Bacteria; Bacteria (superkingdom); Proteobacteria superphylum; Proteobacteria; Alphaproteobacteria; Rhodospirillales; Magnetospiraceae	OTU_1169_5:Sponge5B:M00485:455:000000000-C2G9R:1:1108:8711:12074;size=5
OTU_1709_2	0	0	0	0	0	7.80945e-05	root; Main genome; Bacteria; Bacteria (superkingdom); Proteobacteria superphylum; Proteobacteria; Alphaproteobacteria; Rhodospirillales; Magnetospiraceae	OTU_1709_2:Sponge6B:M00485:455:000000000-C2G9R:1:1113:10826:6859;size=2
OTU_1764_2	0	0	0	0	0	2.92854e-05	root; Main genome; Bacteria; Bacteria (superkingdom); Proteobacteria superphylum; Proteobacteria; Alphaproteobacteria; Rhodospirillales; Magnetospiraceae	OTU_1764_2:Sponge6B:M00485:455:000000000-C2G9R:1:2107:25424:9431;size=2
OTU_417_16	0	0	0	0	0.000260405	0.00032214	root; Main genome; Bacteria; Bacteria (superkingdom); Proteobacteria superphylum; Proteobacteria; Alphaproteobacteria; Rhodospirillales; Magnetospiraceae	OTU_417_16:Sponge5B:M00485:455:000000000-C2G9R:1:1102:8543:4103;size=16
OTU_980_4	0	0	0	0	9.05756e-05	3.90472e-05	root; Main genome; Bacteria; Bacteria (superkingdom); Proteobacteria superphylum; Proteobacteria; Alphaproteobacteria; Rhodospirillales; Magnetospiraceae	OTU_980_4:Sponge5B:M00485:455:000000000-C2G9R:1:1113:17248:18764;size=4
OTU_464_15	0	0	0.000687544	0	4.52878e-05	1.95236e-05	root; Main genome; Bacteria; Bacteria (superkingdom); Proteobacteria superphylum; Proteobacteria; Alphaproteobacteria; Rhodospirillales; Thalassospiraceae; Thalassospira	OTU_464_15:Sponge3B:M00485:455:000000000-C2G9R:1:1101:17324:3597;size=15
OTU_1344_2	3.03444e-05	0	0	0	0	0	root; Main genome; Bacteria; Bacteria (superkingdom); Proteobacteria superphylum; Proteobacteria; Alphaproteobacteria; Rickettsiales	OTU_1344_2:Sponge1B:M00485:455:000000000-C2G9R:1:2111:14321:11743;size=2
OTU_1586_2	0	0	0	0	3.39659e-05	0	root; Main genome; Bacteria; Bacteria (superkingdom); Proteobacteria superphylum; Proteobacteria; Alphaproteobacteria; Rickettsiales	OTU_1586_2:Sponge5B:M00485:455:000000000-C2G9R:1:2110:21686:2427;size=2
OTU_767_6	0	0	0	0	9.05756e-05	7.80945e-05	root; Main genome; Bacteria; Bacteria (superkingdom); Proteobacteria superphylum; Proteobacteria; Alphaproteobacteria; Rickettsiales	OTU_767_6:Sponge5B:M00485:455:000000000-C2G9R:1:1104:4885:6100;size=6
OTU_1311_3	0	0	0	0	1.1322e-05	0.000175713	root; Main genome; Bacteria; Bacteria (superkingdom); Proteobacteria superphylum; Proteobacteria; Alphaproteobacteria; Rickettsiales; AB1	OTU_1311_3:Sponge6B:M00485:455:000000000-C2G9R:1:2113:13823:12558;size=3
OTU_774_12	0	0	0	0	0.000101898	0.000263569	root; Main genome; Bacteria; Bacteria (superkingdom); Proteobacteria superphylum; Proteobacteria; Alphaproteobacteria; Rickettsiales; Fokiniaceae; MD3-55	OTU_774_12:Sponge5B:M00485:455:000000000-C2G9R:1:2102:22806:18823;size=12
OTU_361_38	0.00110757	0.000174655	0	0	0.000169829	0.000136665	root; Main genome; Bacteria; Bacteria (superkingdom); Proteobacteria superphylum; Proteobacteria; Alphaproteobacteria; Rickettsiales; Rickettsiaceae; Candidatus Megaira	OTU_361_38:Sponge1B:M00485:455:000000000-C2G9R:1:2114:4506:11101;size=38
OTU_1081_4	0	0	0	0	0	0.000185474	root; Main genome; Bacteria; Bacteria (superkingdom); Proteobacteria superphylum; Proteobacteria; Alphaproteobacteria; Rickettsiales; SM2D12	OTU_1081_4:Sponge6B:M00485:455:000000000-C2G9R:1:2117:13840:15940;size=4
OTU_1608_2	0	0	0	0	0.000124541	0	root; Main genome; Bacteria; Bacteria (superkingdom); Proteobacteria superphylum; Proteobacteria; Alphaproteobacteria; Rickettsiales; SM2D12	OTU_1608_2:Sponge5B:M00485:455:000000000-C2G9R:1:2112:21575:17381;size=2
OTU_652_14	0	7.27728e-05	0	0	0.00035098	0.000117142	root; Main genome; Bacteria; Bacteria (superkingdom); Proteobacteria superphylum; Proteobacteria; Alphaproteobacteria; Sphingomonadales; Sphingomonadaceae	OTU_652_14:Sponge5B:M00485:455:000000000-C2G9R:1:2113:26375:14703;size=14
OTU_1092_6	0	0.000189209	0	0	0	0	root; Main genome; Bacteria; Bacteria (superkingdom); Proteobacteria superphylum; Proteobacteria; Alphaproteobacteria; Sphingomonadales; Sphingomonadaceae; Altererythrobacter	OTU_1092_6:Sponge2B:M00485:455:000000000-C2G9R:1:2104:5074:15718;size=6
OTU_1233_3	0	0	0	0	6.79317e-05	0	root; Main genome; Bacteria; Bacteria (superkingdom); Proteobacteria superphylum; Proteobacteria; Alphaproteobacteria; Sphingomonadales; Sphingomonadaceae; Erythrobacter	OTU_1233_3:Sponge5B:M00485:455:000000000-C2G9R:1:2113:19721:13109;size=3
OTU_1581_4	0	0	0	0	5.66098e-05	3.90472e-05	root; Main genome; Bacteria; Bacteria (superkingdom); Proteobacteria superphylum; Proteobacteria; Alphaproteobacteria; Sphingomonadales; Sphingomonadaceae; Erythrobacter	OTU_1581_4:Sponge5B:M00485:455:000000000-C2G9R:1:2109:26534:15400;size=4
OTU_1347_2	0.000106205	0	0	0	0	0	root; Main genome; Bacteria; Bacteria (superkingdom); Proteobacteria superphylum; Proteobacteria; Alphaproteobacteria; Sphingomonadales; Sphingomonadaceae; Novosphingobium	OTU_1347_2:Sponge1B:M00485:455:000000000-C2G9R:1:2114:11400:11875;size=2
OTU_920_6	0.000242755	0	0	0	0	0	root; Main genome; Bacteria; Bacteria (superkingdom); Proteobacteria superphylum; Proteobacteria; Alphaproteobacteria; Sphingomonadales; Sphingomonadaceae; Sphingomonas	OTU_920_6:Sponge1B:M00485:455:000000000-C2G9R:1:2102:3958:13307;size=6
OTU_172_86	0	0.00317289	0	0	0	0	root; Main genome; Bacteria; Bacteria (superkingdom); Proteobacteria superphylum; Proteobacteria; Alphaproteobacteria; Sphingomonadales; Sphingomonadaceae; Sphingorhabdus	OTU_172_86:Sponge2B:M00485:455:000000000-C2G9R:1:2114:18479:2679;size=86
OTU_285_34	0	0	0	0	0.000554776	0.000312378	root; Main genome; Bacteria; Bacteria (superkingdom); Proteobacteria superphylum; Proteobacteria; Alphaproteobacteria; Thalassobaculales; Nisaeaceae; Nisaea	OTU_285_34:Sponge5B:M00485:455:000000000-C2G9R:1:1102:19240:10772;size=34
OTU_1808_2	0	0	0	0	0	2.92854e-05	root; Main genome; Bacteria; Bacteria (superkingdom); Proteobacteria superphylum; Proteobacteria; Alphaproteobacteria; Thalassobaculales; Oceanibaculaceae; Oceanibaculum	OTU_1808_2:Sponge6B:M00485:455:000000000-C2G9R:1:2114:14287:20290;size=2
OTU_1489_2	0	0	0	0	9.05756e-05	4.88091e-05	root; Main genome; Bacteria; Bacteria (superkingdom); Proteobacteria superphylum; Proteobacteria; Alphaproteobacteria; Thalassobaculales; Thalassobaculaceae; Thalassobaculum	OTU_1489_2:Sponge5B:M00485:455:000000000-C2G9R:1:1112:17239:8168;size=2
OTU_1777_2	0	0	0	0	0	2.92854e-05	root; Main genome; Bacteria; Bacteria (superkingdom); Proteobacteria superphylum; Proteobacteria; Alphaproteobacteria; Thalassobaculales; Thalassobaculaceae; Thalassobaculum	OTU_1777_2:Sponge6B:M00485:455:000000000-C2G9R:1:2110:15281:11353;size=2
OTU_485_21	0	0.000800501	0	0	0	9.76181e-06	root; Main genome; Bacteria; Bacteria (superkingdom); Proteobacteria superphylum; Proteobacteria; Alphaproteobacteria; Tistrellales	OTU_485_21:Sponge2B:M00485:455:000000000-C2G9R:1:2110:12769:10791;size=21
OTU_1099_3	0	0.0001601	2.5945e-05	0	0	0	root; Main genome; Bacteria; Bacteria (superkingdom); Proteobacteria superphylum; Proteobacteria; Alphaproteobacteria; Tistrellales; Geminicoccaceae	OTU_1099_3:Sponge2B:M00485:455:000000000-C2G9R:1:2112:19098:13835;size=3
OTU_1008_4	0	0	0	0	0.000101898	0	root; Main genome; Bacteria; Bacteria (superkingdom); Proteobacteria superphylum; Proteobacteria; Gammaproteobacteria	OTU_1008_4:Sponge5B:M00485:455:000000000-C2G9R:1:2110:23526:12497;size=4
OTU_1053_8	0	0	0	0	0	0.000126904	root; Main genome; Bacteria; Bacteria (superkingdom); Proteobacteria superphylum; Proteobacteria; Gammaproteobacteria	OTU_1053_8:Sponge6B:M00485:455:000000000-C2G9R:1:2104:6512:7236;size=8
OTU_1063_4	0	0	0	0	0	9.76181e-05	root; Main genome; Bacteria; Bacteria (superkingdom); Proteobacteria superphylum; Proteobacteria; Gammaproteobacteria	OTU_1063_4:Sponge6B:M00485:455:000000000-C2G9R:1:2111:15040:13850;size=4
OTU_1106_5	0	0	0.000233505	0	2.26439e-05	0	root; Main genome; Bacteria; Bacteria (superkingdom); Proteobacteria superphylum; Proteobacteria; Gammaproteobacteria	OTU_1106_5:Sponge3B:M00485:455:000000000-C2G9R:1:1101:20347:9540;size=5
OTU_1117_5	0	0	0.000311341	0	3.39659e-05	0	root; Main genome; Bacteria; Bacteria (superkingdom); Proteobacteria superphylum; Proteobacteria; Gammaproteobacteria	OTU_1117_5:Sponge3B:M00485:455:000000000-C2G9R:1:2104:22970:18532;size=5
OTU_1165_3	0	0	0	0	3.39659e-05	3.90472e-05	root; Main genome; Bacteria; Bacteria (superkingdom); Proteobacteria superphylum; Proteobacteria; Gammaproteobacteria	OTU_1165_3:Sponge5B:M00485:455:000000000-C2G9R:1:1104:12681:11556;size=3
OTU_1201_6	0	0	0	0	0.000135863	0	root; Main genome; Bacteria; Bacteria (superkingdom); Proteobacteria superphylum; Proteobacteria; Gammaproteobacteria	OTU_1201_6:Sponge5B:M00485:455:000000000-C2G9R:1:2104:12123:14103;size=6
OTU_1208_3	0	0	0	0	4.52878e-05	1.95236e-05	root; Main genome; Bacteria; Bacteria (superkingdom); Proteobacteria superphylum; Proteobacteria; Gammaproteobacteria	OTU_1208_3:Sponge5B:M00485:455:000000000-C2G9R:1:2106:10255:6333;size=3
OTU_1219_3	0	0	0	0	5.66098e-05	0	root; Main genome; Bacteria; Bacteria (superkingdom); Proteobacteria superphylum; Proteobacteria; Gammaproteobacteria	OTU_1219_3:Sponge5B:M00485:455:000000000-C2G9R:1:2110:20142:9272;size=3
OTU_1226_3	0	0	0	0	6.79317e-05	0	root; Main genome; Bacteria; Bacteria (superkingdom); Proteobacteria superphylum; Proteobacteria; Gammaproteobacteria	OTU_1226_3:Sponge5B:M00485:455:000000000-C2G9R:1:2112:25288:7689;size=3
OTU_1244_3	0	0	0	0	4.52878e-05	0	root; Main genome; Bacteria; Bacteria (superkingdom); Proteobacteria superphylum; Proteobacteria; Gammaproteobacteria	OTU_1244_3:Sponge5B:M00485:455:000000000-C2G9R:1:2115:21988:17693;size=3
OTU_1255_3	0	0	0	0	0	9.76181e-05	root; Main genome; Bacteria; Bacteria (superkingdom); Proteobacteria superphylum; Proteobacteria; Gammaproteobacteria	OTU_1255_3:Sponge6B:M00485:455:000000000-C2G9R:1:1101:5412:9846;size=3
OTU_1257_3	0	0	0	0	2.26439e-05	6.83327e-05	root; Main genome; Bacteria; Bacteria (superkingdom); Proteobacteria superphylum; Proteobacteria; Gammaproteobacteria	OTU_1257_3:Sponge6B:M00485:455:000000000-C2G9R:1:1101:8035:16723;size=3
OTU_126_159	0	0.000422082	6.48626e-05	0	0.00254744	0.00141546	root; Main genome; Bacteria; Bacteria (superkingdom); Proteobacteria superphylum; Proteobacteria; Gammaproteobacteria	OTU_126_159:Sponge5B:M00485:455:000000000-C2G9R:1:1102:8423:3072;size=159
OTU_1291_3	0	0	0	0	0	3.90472e-05	root; Main genome; Bacteria; Bacteria (superkingdom); Proteobacteria superphylum; Proteobacteria; Gammaproteobacteria	OTU_1291_3:Sponge6B:M00485:455:000000000-C2G9R:1:2109:10575:5123;size=3
OTU_1306_3	0	0	0	0	2.26439e-05	4.88091e-05	root; Main genome; Bacteria; Bacteria (superkingdom); Proteobacteria superphylum; Proteobacteria; Gammaproteobacteria	OTU_1306_3:Sponge6B:M00485:455:000000000-C2G9R:1:2112:16856:15414;size=3
OTU_1314_3	0	0	0	0	0	4.88091e-05	root; Main genome; Bacteria; Bacteria (superkingdom); Proteobacteria superphylum; Proteobacteria; Gammaproteobacteria	OTU_1314_3:Sponge6B:M00485:455:000000000-C2G9R:1:2113:17062:5253;size=3
OTU_1318_3	0	0	0	0	0	6.83327e-05	root; Main genome; Bacteria; Bacteria (superkingdom); Proteobacteria superphylum; Proteobacteria; Gammaproteobacteria	OTU_1318_3:Sponge6B:M00485:455:000000000-C2G9R:1:2113:22797:9892;size=3
OTU_1327_3	0	0	0	0	0	0.000185474	root; Main genome; Bacteria; Bacteria (superkingdom); Proteobacteria superphylum; Proteobacteria; Gammaproteobacteria	OTU_1327_3:Sponge6B:M00485:455:000000000-C2G9R:1:2114:8136:12853;size=3
OTU_1341_2	0.000166894	0	0	0	0	0	root; Main genome; Bacteria; Bacteria (superkingdom); Proteobacteria superphylum; Proteobacteria; Gammaproteobacteria	OTU_1341_2:Sponge1B:M00485:455:000000000-C2G9R:1:2109:9782:7089;size=2
OTU_135_86	0	0	0.00284098	0	0	0	root; Main genome; Bacteria; Bacteria (superkingdom); Proteobacteria superphylum; Proteobacteria; Gammaproteobacteria	OTU_135_86:Sponge3B:M00485:455:000000000-C2G9R:1:1102:21453:13160;size=86
OTU_1378_2	0	0	6.48626e-05	0	0	0	root; Main genome; Bacteria; Bacteria (superkingdom); Proteobacteria superphylum; Proteobacteria; Gammaproteobacteria	OTU_1378_2:Sponge3B:M00485:455:000000000-C2G9R:1:1112:12450:5711;size=2
OTU_1392_2	0	0	9.08077e-05	0	0	0	root; Main genome; Bacteria; Bacteria (superkingdom); Proteobacteria superphylum; Proteobacteria; Gammaproteobacteria	OTU_1392_2:Sponge3B:M00485:455:000000000-C2G9R:1:2103:27997:17460;size=2
OTU_1404_2	0	0	0.00010378	0	0	0	root; Main genome; Bacteria; Bacteria (superkingdom); Proteobacteria superphylum; Proteobacteria; Gammaproteobacteria	OTU_1404_2:Sponge3B:M00485:455:000000000-C2G9R:1:2112:22989:15320;size=2
OTU_1443_6	0	0	0	0	0.000192473	0	root; Main genome; Bacteria; Bacteria (superkingdom); Proteobacteria superphylum; Proteobacteria; Gammaproteobacteria	OTU_1443_6:Sponge5B:M00485:455:000000000-C2G9R:1:1102:14621:8919;size=6
OTU_1458_2	0	0	0	0	5.66098e-05	9.76181e-06	root; Main genome; Bacteria; Bacteria (superkingdom); Proteobacteria superphylum; Proteobacteria; Gammaproteobacteria	OTU_1458_2:Sponge5B:M00485:455:000000000-C2G9R:1:1102:9373:11156;size=2
OTU_1466_2	0	0	0	0	0.000135863	0	root; Main genome; Bacteria; Bacteria (superkingdom); Proteobacteria superphylum; Proteobacteria; Gammaproteobacteria	OTU_1466_2:Sponge5B:M00485:455:000000000-C2G9R:1:1105:2847:10023;size=2
OTU_1472_2	0	0	0	0	3.39659e-05	0	root; Main genome; Bacteria; Bacteria (superkingdom); Proteobacteria superphylum; Proteobacteria; Gammaproteobacteria	OTU_1472_2:Sponge5B:M00485:455:000000000-C2G9R:1:1108:12910:10336;size=2
OTU_1492_2	0	0	0	0	4.52878e-05	0	root; Main genome; Bacteria; Bacteria (superkingdom); Proteobacteria superphylum; Proteobacteria; Gammaproteobacteria	OTU_1492_2:Sponge5B:M00485:455:000000000-C2G9R:1:1113:9120:13083;size=2
OTU_1505_2	0	0	0	0	4.52878e-05	0	root; Main genome; Bacteria; Bacteria (superkingdom); Proteobacteria superphylum; Proteobacteria; Gammaproteobacteria	OTU_1505_2:Sponge5B:M00485:455:000000000-C2G9R:1:1115:26751:8574;size=2
OTU_152_76	0.0024579	0	0	0	0	0	root; Main genome; Bacteria; Bacteria (superkingdom); Proteobacteria superphylum; Proteobacteria; Gammaproteobacteria	OTU_152_76:Sponge1B:M00485:455:000000000-C2G9R:1:1102:25372:8277;size=76
OTU_1543_2	0	0	0	0	5.66098e-05	0	root; Main genome; Bacteria; Bacteria (superkingdom); Proteobacteria superphylum; Proteobacteria; Gammaproteobacteria	OTU_1543_2:Sponge5B:M00485:455:000000000-C2G9R:1:2104:2719:11072;size=2
OTU_1561_2	0	0	0	0	5.66098e-05	0	root; Main genome; Bacteria; Bacteria (superkingdom); Proteobacteria superphylum; Proteobacteria; Gammaproteobacteria	OTU_1561_2:Sponge5B:M00485:455:000000000-C2G9R:1:2107:16004:16667;size=2
OTU_1589_2	0	0	0	0	3.39659e-05	0	root; Main genome; Bacteria; Bacteria (superkingdom); Proteobacteria superphylum; Proteobacteria; Gammaproteobacteria	OTU_1589_2:Sponge5B:M00485:455:000000000-C2G9R:1:2110:9093:5706;size=2
OTU_1643_2	0	0	0	0	2.26439e-05	0	root; Main genome; Bacteria; Bacteria (superkingdom); Proteobacteria superphylum; Proteobacteria; Gammaproteobacteria	OTU_1643_2:Sponge5B:M00485:455:000000000-C2G9R:1:2115:20259:15206;size=2
OTU_1644_2	0	0	0	0	2.26439e-05	0	root; Main genome; Bacteria; Bacteria (superkingdom); Proteobacteria superphylum; Proteobacteria; Gammaproteobacteria	OTU_1644_2:Sponge5B:M00485:455:000000000-C2G9R:1:2116:13695:18870;size=2
OTU_1651_2	0	0	0	0	5.66098e-05	0	root; Main genome; Bacteria; Bacteria (superkingdom); Proteobacteria superphylum; Proteobacteria; Gammaproteobacteria	OTU_1651_2:Sponge5B:M00485:455:000000000-C2G9R:1:2117:10338:4385;size=2
OTU_1763_2	0	0	0	0	0	2.92854e-05	root; Main genome; Bacteria; Bacteria (superkingdom); Proteobacteria superphylum; Proteobacteria; Gammaproteobacteria	OTU_1763_2:Sponge6B:M00485:455:000000000-C2G9R:1:2107:2219:11690;size=2
OTU_1801_2	0	0	0	0	0	3.90472e-05	root; Main genome; Bacteria; Bacteria (superkingdom); Proteobacteria superphylum; Proteobacteria; Gammaproteobacteria	OTU_1801_2:Sponge6B:M00485:455:000000000-C2G9R:1:2112:23008:16357;size=2
OTU_198_46	0	0	0.00128428	0	0	0	root; Main genome; Bacteria; Bacteria (superkingdom); Proteobacteria superphylum; Proteobacteria; Gammaproteobacteria	OTU_198_46:Sponge3B:M00485:455:000000000-C2G9R:1:1102:7349:10281;size=46
OTU_222_49	0	0	0.00172535	0	0	0	root; Main genome; Bacteria; Bacteria (superkingdom); Proteobacteria superphylum; Proteobacteria; Gammaproteobacteria	OTU_222_49:Sponge3B:M00485:455:000000000-C2G9R:1:1102:13078:5420;size=49
OTU_238_37	0	0	0.00110266	0	4.52878e-05	0	root; Main genome; Bacteria; Bacteria (superkingdom); Proteobacteria superphylum; Proteobacteria; Gammaproteobacteria	OTU_238_37:Sponge3B:M00485:455:000000000-C2G9R:1:1102:11563:2917;size=37
OTU_241_36	0	0.00113526	0	0	0	0	root; Main genome; Bacteria; Bacteria (superkingdom); Proteobacteria superphylum; Proteobacteria; Gammaproteobacteria	OTU_241_36:Sponge2B:M00485:455:000000000-C2G9R:1:2114:21002:11978;size=36
OTU_242_113	0	0.000625846	0.00337286	0	0.000124541	6.83327e-05	root; Main genome; Bacteria; Bacteria (superkingdom); Proteobacteria superphylum; Proteobacteria; Gammaproteobacteria	OTU_242_113:Sponge3B:M00485:455:000000000-C2G9R:1:1102:6475:21703;size=113
OTU_256_42	0	0	0.00160859	0	0	0	root; Main genome; Bacteria; Bacteria (superkingdom); Proteobacteria superphylum; Proteobacteria; Gammaproteobacteria	OTU_256_42:Sponge3B:M00485:455:000000000-C2G9R:1:1102:20842:15524;size=42
OTU_265_110	0	0	0.00260748	0	0.000600063	0.000302616	root; Main genome; Bacteria; Bacteria (superkingdom); Proteobacteria superphylum; Proteobacteria; Gammaproteobacteria	OTU_265_110:Sponge3B:M00485:455:000000000-C2G9R:1:1101:14683:17120;size=110
OTU_273_32	0	0	0.00110266	0	1.1322e-05	9.76181e-05	root; Main genome; Bacteria; Bacteria (superkingdom); Proteobacteria superphylum; Proteobacteria; Gammaproteobacteria	OTU_273_32:Sponge3B:M00485:455:000000000-C2G9R:1:1102:17571:12659;size=32
OTU_281_27	0	0	0.00110266	0	0	0	root; Main genome; Bacteria; Bacteria (superkingdom); Proteobacteria superphylum; Proteobacteria; Gammaproteobacteria	OTU_281_27:Sponge3B:M00485:455:000000000-C2G9R:1:2114:17111:4248;size=27
OTU_375_28	0	0.00123714	0	0	0	0	root; Main genome; Bacteria; Bacteria (superkingdom); Proteobacteria superphylum; Proteobacteria; Gammaproteobacteria	OTU_375_28:Sponge2B:M00485:455:000000000-C2G9R:1:1102:11835:7653;size=28
OTU_450_16	0	0	0.000648626	0	0	0	root; Main genome; Bacteria; Bacteria (superkingdom); Proteobacteria superphylum; Proteobacteria; Gammaproteobacteria	OTU_450_16:Sponge3B:M00485:455:000000000-C2G9R:1:2113:14526:1988;size=16
OTU_500_15	0	0	0	0	0	0.00032214	root; Main genome; Bacteria; Bacteria (superkingdom); Proteobacteria superphylum; Proteobacteria; Gammaproteobacteria	OTU_500_15:Sponge6B:M00485:455:000000000-C2G9R:1:2115:6608:12239;size=15
OTU_568_11	0	0.000334755	0	0	0	0	root; Main genome; Bacteria; Bacteria (superkingdom); Proteobacteria superphylum; Proteobacteria; Gammaproteobacteria	OTU_568_11:Sponge2B:M00485:455:000000000-C2G9R:1:2107:11296:7862;size=11
OTU_582_9	0	0	0.000233505	0	0	0	root; Main genome; Bacteria; Bacteria (superkingdom); Proteobacteria superphylum; Proteobacteria; Gammaproteobacteria	OTU_582_9:Sponge3B:M00485:455:000000000-C2G9R:1:2111:11313:8581;size=9
OTU_602_27	0	0	7.78351e-05	0	0.00040759	0.000390472	root; Main genome; Bacteria; Bacteria (superkingdom); Proteobacteria superphylum; Proteobacteria; Gammaproteobacteria	OTU_602_27:Sponge5B:M00485:455:000000000-C2G9R:1:2108:24280:16920;size=27
OTU_607_11	0	0	0	0	6.79317e-05	0.000204998	root; Main genome; Bacteria; Bacteria (superkingdom); Proteobacteria superphylum; Proteobacteria; Gammaproteobacteria	OTU_607_11:Sponge5B:M00485:455:000000000-C2G9R:1:2114:23423:10127;size=11
OTU_642_8	0	0	0	0	7.92537e-05	6.83327e-05	root; Main genome; Bacteria; Bacteria (superkingdom); Proteobacteria superphylum; Proteobacteria; Gammaproteobacteria	OTU_642_8:Sponge5B:M00485:455:000000000-C2G9R:1:1102:14535:7043;size=8
OTU_665_7	0	0.000261982	0	0	0	0	root; Main genome; Bacteria; Bacteria (superkingdom); Proteobacteria superphylum; Proteobacteria; Gammaproteobacteria	OTU_665_7:Sponge2B:M00485:455:000000000-C2G9R:1:2102:15082:4819;size=7
OTU_727_6	0	0.000232873	0	0	0	0	root; Main genome; Bacteria; Bacteria (superkingdom); Proteobacteria superphylum; Proteobacteria; Gammaproteobacteria	OTU_727_6:Sponge2B:M00485:455:000000000-C2G9R:1:2106:27900:11141;size=6
OTU_73_281	0	0	0.00747217	0	0	0	root; Main genome; Bacteria; Bacteria (superkingdom); Proteobacteria superphylum; Proteobacteria; Gammaproteobacteria	OTU_73_281:Sponge3B:M00485:455:000000000-C2G9R:1:1101:9876:4468;size=281
OTU_739_6	0	0	0.000129725	0	0	0	root; Main genome; Bacteria; Bacteria (superkingdom); Proteobacteria superphylum; Proteobacteria; Gammaproteobacteria	OTU_739_6:Sponge3B:M00485:455:000000000-C2G9R:1:1102:8330:13371;size=6
OTU_773_18	0	0	0.000194588	0	9.05756e-05	0.000351425	root; Main genome; Bacteria; Bacteria (superkingdom); Proteobacteria superphylum; Proteobacteria; Gammaproteobacteria	OTU_773_18:Sponge5B:M00485:455:000000000-C2G9R:1:1112:12204:12080;size=18
OTU_801_6	0	0	0	0	0	9.76181e-05	root; Main genome; Bacteria; Bacteria (superkingdom); Proteobacteria superphylum; Proteobacteria; Gammaproteobacteria	OTU_801_6:Sponge6B:M00485:455:000000000-C2G9R:1:2112:15036:16789;size=6
OTU_828_5	0	0	0.00015567	0	0	0	root; Main genome; Bacteria; Bacteria (superkingdom); Proteobacteria superphylum; Proteobacteria; Gammaproteobacteria	OTU_828_5:Sponge3B:M00485:455:000000000-C2G9R:1:1102:16129:7010;size=5
OTU_830_5	0	0	0.000142698	0	0	0	root; Main genome; Bacteria; Bacteria (superkingdom); Proteobacteria superphylum; Proteobacteria; Gammaproteobacteria	OTU_830_5:Sponge3B:M00485:455:000000000-C2G9R:1:1102:22040:19377;size=5
OTU_842_7	0	0	0.000298368	0	0	0	root; Main genome; Bacteria; Bacteria (superkingdom); Proteobacteria superphylum; Proteobacteria; Gammaproteobacteria	OTU_842_7:Sponge3B:M00485:455:000000000-C2G9R:1:2112:6287:12650;size=7
OTU_868_7	0	2.91091e-05	0	0	0.000203795	0.000146427	root; Main genome; Bacteria; Bacteria (superkingdom); Proteobacteria superphylum; Proteobacteria; Gammaproteobacteria	OTU_868_7:Sponge5B:M00485:455:000000000-C2G9R:1:1118:26025:17201;size=7
OTU_875_5	0	0	0	0	0.000101898	0	root; Main genome; Bacteria; Bacteria (superkingdom); Proteobacteria superphylum; Proteobacteria; Gammaproteobacteria	OTU_875_5:Sponge5B:M00485:455:000000000-C2G9R:1:2109:14938:7522;size=5
OTU_888_8	0	0	0	0	0.000226439	1.95236e-05	root; Main genome; Bacteria; Bacteria (superkingdom); Proteobacteria superphylum; Proteobacteria; Gammaproteobacteria	OTU_888_8:Sponge5B:M00485:455:000000000-C2G9R:1:2114:25465:13560;size=8
OTU_921_4	0.000439994	0	0	0	0	0	root; Main genome; Bacteria; Bacteria (superkingdom); Proteobacteria superphylum; Proteobacteria; Gammaproteobacteria	OTU_921_4:Sponge1B:M00485:455:000000000-C2G9R:1:2110:4555:15601;size=4
OTU_928_4	0	0.000203764	0	0	0	0	root; Main genome; Bacteria; Bacteria (superkingdom); Proteobacteria superphylum; Proteobacteria; Gammaproteobacteria	OTU_928_4:Sponge2B:M00485:455:000000000-C2G9R:1:2114:13548:10500;size=4
OTU_932_4	0	0.000145546	0	0	0	0	root; Main genome; Bacteria; Bacteria (superkingdom); Proteobacteria superphylum; Proteobacteria; Gammaproteobacteria	OTU_932_4:Sponge2B:M00485:455:000000000-C2G9R:1:2115:13588:4507;size=4
OTU_952_6	0	0	0.000142698	0	3.39659e-05	0	root; Main genome; Bacteria; Bacteria (superkingdom); Proteobacteria superphylum; Proteobacteria; Gammaproteobacteria	OTU_952_6:Sponge3B:M00485:455:000000000-C2G9R:1:2117:10738:7627;size=6
OTU_1205_3	0	0	0	0	6.79317e-05	0	root; Main genome; Bacteria; Bacteria (superkingdom); Proteobacteria superphylum; Proteobacteria; Gammaproteobacteria; Acidibacter order incertae sedis; Acidibacter family incertae sedis; Acidibacter	OTU_1205_3:Sponge5B:M00485:455:000000000-C2G9R:1:2105:22460:14940;size=3
OTU_1757_2	0	0	0	0	0	4.88091e-05	root; Main genome; Bacteria; Bacteria (superkingdom); Proteobacteria superphylum; Proteobacteria; Gammaproteobacteria; Acidiferrobacterales; Acidiferrobacteraceae; Sulfurifustis	OTU_1757_2:Sponge6B:M00485:455:000000000-C2G9R:1:2106:4883:11866;size=2
OTU_530_12	0.000531027	0	0	0	0	0	root; Main genome; Bacteria; Bacteria (superkingdom); Proteobacteria superphylum; Proteobacteria; Gammaproteobacteria; Arenicellales	OTU_530_12:Sponge1B:M00485:455:000000000-C2G9R:1:2114:14753:8544;size=12
OTU_1022_4	0	0	0	0	0.000124541	1.95236e-05	root; Main genome; Bacteria; Bacteria (superkingdom); Proteobacteria superphylum; Proteobacteria; Gammaproteobacteria; Arenicellales; Arenicellaceae	OTU_1022_4:Sponge5B:M00485:455:000000000-C2G9R:1:2113:11489:8474;size=4
OTU_1274_3	0	0	0	0	2.26439e-05	6.83327e-05	root; Main genome; Bacteria; Bacteria (superkingdom); Proteobacteria superphylum; Proteobacteria; Gammaproteobacteria; Arenicellales; Arenicellaceae	OTU_1274_3:Sponge6B:M00485:455:000000000-C2G9R:1:1119:4691:12613;size=3
OTU_1695_4	0	0	0	0	0	0.000146427	root; Main genome; Bacteria; Bacteria (superkingdom); Proteobacteria superphylum; Proteobacteria; Gammaproteobacteria; Arenicellales; Arenicellaceae; HTCC5015	OTU_1695_4:Sponge6B:M00485:455:000000000-C2G9R:1:1108:17209:5173;size=4
OTU_332_32	0	0.00082961	0	0	0.000486844	0.000312378	root; Main genome; Bacteria; Bacteria (superkingdom); Proteobacteria superphylum; Proteobacteria; Gammaproteobacteria; B2M28	OTU_332_32:Sponge2B:M00485:455:000000000-C2G9R:1:1102:21869:14720;size=32
OTU_427_17	0	0	0.000726461	0	0	0	root; Main genome; Bacteria; Bacteria (superkingdom); Proteobacteria superphylum; Proteobacteria; Gammaproteobacteria; B2M28	OTU_427_17:Sponge3B:M00485:455:000000000-C2G9R:1:1102:21486:22222;size=17
OTU_489_12	0	0	0.000363231	0	0	9.76181e-06	root; Main genome; Bacteria; Bacteria (superkingdom); Proteobacteria superphylum; Proteobacteria; Gammaproteobacteria; B2M28	OTU_489_12:Sponge3B:M00485:455:000000000-C2G9R:1:1101:8782:11092;size=12
OTU_477_15	0	0	0	0	0.000294371	0.00010738	root; Main genome; Bacteria; Bacteria (superkingdom); Proteobacteria superphylum; Proteobacteria; Gammaproteobacteria; Burkholderiales	OTU_477_15:Sponge5B:M00485:455:000000000-C2G9R:1:1102:21676:4544;size=15
OTU_802_6	0	0	0	0	0	0.000156189	root; Main genome; Bacteria; Bacteria (superkingdom); Proteobacteria superphylum; Proteobacteria; Gammaproteobacteria; Burkholderiales	OTU_802_6:Sponge6B:M00485:455:000000000-C2G9R:1:2112:18400:17232;size=6
OTU_1077_4	0	0	0	0	0	0.000117142	root; Main genome; Bacteria; Bacteria (superkingdom); Proteobacteria superphylum; Proteobacteria; Gammaproteobacteria; Burkholderiales; Alcaligenaceae; Advenella	OTU_1077_4:Sponge6B:M00485:455:000000000-C2G9R:1:2115:20934:15189;size=4
OTU_378_69	0	0	0.00150481	0	0.000713283	0.000244045	root; Main genome; Bacteria; Bacteria (superkingdom); Proteobacteria superphylum; Proteobacteria; Gammaproteobacteria; Burkholderiales; Alcaligenaceae; Bordetella	OTU_378_69:Sponge3B:M00485:455:000000000-C2G9R:1:2113:19837:5384;size=69
OTU_340_51	0	0	7.78351e-05	0	0.000996332	0.000634518	root; Main genome; Bacteria; Bacteria (superkingdom); Proteobacteria superphylum; Proteobacteria; Gammaproteobacteria; Burkholderiales; Burkholderiaceae; Polynucleobacter	OTU_340_51:Sponge3B:M00485:455:000000000-C2G9R:1:1103:3221:14754;size=51
OTU_1297_3	0	0	0	0	3.39659e-05	4.88091e-05	root; Main genome; Bacteria; Bacteria (superkingdom); Proteobacteria superphylum; Proteobacteria; Gammaproteobacteria; Burkholderiales; Comamonadaceae	OTU_1297_3:Sponge6B:M00485:455:000000000-C2G9R:1:2109:24296:13199;size=3
OTU_1243_3	0	0	0	0	0.000124541	0	root; Main genome; Bacteria; Bacteria (superkingdom); Proteobacteria superphylum; Proteobacteria; Gammaproteobacteria; Burkholderiales; Comamonadaceae; Aquabacterium	OTU_1243_3:Sponge5B:M00485:455:000000000-C2G9R:1:2115:18875:18156;size=3
OTU_528_14	0.000500683	0	0	0	0	0	root; Main genome; Bacteria; Bacteria (superkingdom); Proteobacteria superphylum; Proteobacteria; Gammaproteobacteria; Burkholderiales; Comamonadaceae; Aquabacterium	OTU_528_14:Sponge1B:M00485:455:000000000-C2G9R:1:2113:16012:12569;size=14
OTU_1162_7	0	0	0	0	0.000215117	6.83327e-05	root; Main genome; Bacteria; Bacteria (superkingdom); Proteobacteria superphylum; Proteobacteria; Gammaproteobacteria; Burkholderiales; Comamonadaceae; Hydrogenophaga	OTU_1162_7:Sponge5B:M00485:455:000000000-C2G9R:1:1102:25923:7029;size=7
OTU_1204_5	0	0	0	0	0.000237761	1.95236e-05	root; Main genome; Bacteria; Bacteria (superkingdom); Proteobacteria superphylum; Proteobacteria; Gammaproteobacteria; Burkholderiales; Comamonadaceae; Polaromonas	OTU_1204_5:Sponge5B:M00485:455:000000000-C2G9R:1:2105:20636:16939;size=5
OTU_46_662	0	0	5.18901e-05	0	0.00826502	0.00661851	root; Main genome; Bacteria; Bacteria (superkingdom); Proteobacteria superphylum; Proteobacteria; Gammaproteobacteria; Burkholderiales; Comamonadaceae; RS62 marine group	OTU_46_662:Sponge5B:M00485:455:000000000-C2G9R:1:1101:10926:4759;size=662
OTU_1580_2	0	0	0	0	3.39659e-05	0	root; Main genome; Bacteria; Bacteria (superkingdom); Proteobacteria superphylum; Proteobacteria; Gammaproteobacteria; Burkholderiales; EC94	OTU_1580_2:Sponge5B:M00485:455:000000000-C2G9R:1:2109:4593:5569;size=2
OTU_1765_2	0	0	0	0	1.1322e-05	4.88091e-05	root; Main genome; Bacteria; Bacteria (superkingdom); Proteobacteria superphylum; Proteobacteria; Gammaproteobacteria; Burkholderiales; Gallionellaceae	OTU_1765_2:Sponge6B:M00485:455:000000000-C2G9R:1:2107:24754:8586;size=2
OTU_1526_2	0	0	0	0	5.66098e-05	0	root; Main genome; Bacteria; Bacteria (superkingdom); Proteobacteria superphylum; Proteobacteria; Gammaproteobacteria; Burkholderiales; Gallionellaceae; Gallionella	OTU_1526_2:Sponge5B:M00485:455:000000000-C2G9R:1:2102:17567:11936;size=2
OTU_1499_2	0	0	0	0	6.79317e-05	0	root; Main genome; Bacteria; Bacteria (superkingdom); Proteobacteria superphylum; Proteobacteria; Gammaproteobacteria; Burkholderiales; Leeiaceae; Leeia	OTU_1499_2:Sponge5B:M00485:455:000000000-C2G9R:1:1114:24957:7405;size=2
OTU_648_8	0	0	0	0	2.26439e-05	0.000185474	root; Main genome; Bacteria; Bacteria (superkingdom); Proteobacteria superphylum; Proteobacteria; Gammaproteobacteria; Burkholderiales; Methylophilaceae; Candidatus Methylopumilus	OTU_648_8:Sponge5B:M00485:455:000000000-C2G9R:1:2108:25051:18747;size=8
OTU_25_1431	0	0	0	0	0.013292	0.0155994	root; Main genome; Bacteria; Bacteria (superkingdom); Proteobacteria superphylum; Proteobacteria; Gammaproteobacteria; Burkholderiales; Methylophilaceae; Methylotenera	OTU_25_1431:Sponge5B:M00485:455:000000000-C2G9R:1:1101:8389:7541;size=1431
OTU_1192_3	0	0	0	0	5.66098e-05	0	root; Main genome; Bacteria; Bacteria (superkingdom); Proteobacteria superphylum; Proteobacteria; Gammaproteobacteria; Burkholderiales; Neisseriaceae	OTU_1192_3:Sponge5B:M00485:455:000000000-C2G9R:1:2103:12423:1970;size=3
OTU_897_5	0	0	0	0	1.1322e-05	8.78563e-05	root; Main genome; Bacteria; Bacteria (superkingdom); Proteobacteria superphylum; Proteobacteria; Gammaproteobacteria; Burkholderiales; Neisseriaceae	OTU_897_5:Sponge6B:M00485:455:000000000-C2G9R:1:1102:25900:6405;size=5
OTU_987_4	0	0	0	0	6.79317e-05	0	root; Main genome; Bacteria; Bacteria (superkingdom); Proteobacteria superphylum; Proteobacteria; Gammaproteobacteria; Burkholderiales; Neisseriaceae	OTU_987_4:Sponge5B:M00485:455:000000000-C2G9R:1:2102:14609:18704;size=4
OTU_1732_2	0	0	0	0	0	7.80945e-05	root; Main genome; Bacteria; Bacteria (superkingdom); Proteobacteria superphylum; Proteobacteria; Gammaproteobacteria; Burkholderiales; Neisseriaceae; Neisseria	OTU_1732_2:Sponge6B:M00485:455:000000000-C2G9R:1:1119:7930:11741;size=2
OTU_523_11	0	0	0	0	9.05756e-05	0.000331902	root; Main genome; Bacteria; Bacteria (superkingdom); Proteobacteria superphylum; Proteobacteria; Gammaproteobacteria; Burkholderiales; Nitrosomonadaceae; IS-44	OTU_523_11:Sponge5B:M00485:455:000000000-C2G9R:1:2105:19047:12576;size=11
OTU_1826_2	0	0	0	0	0	1.95236e-05	root; Main genome; Bacteria; Bacteria (superkingdom); Proteobacteria superphylum; Proteobacteria; Gammaproteobacteria; Burkholderiales; Nitrosomonadaceae; MND1	OTU_1826_2:Sponge6B:M00485:455:000000000-C2G9R:1:2117:11966:1636;size=2
OTU_143_202	0.00141102	0.00631668	3.89176e-05	0	0.000101898	9.76181e-06	root; Main genome; Bacteria; Bacteria (superkingdom); Proteobacteria superphylum; Proteobacteria; Gammaproteobacteria; Burkholderiales; Nitrosomonadaceae; Nitrosomonas	OTU_143_202:Sponge1B:M00485:455:000000000-C2G9R:1:2114:18466:11094;size=202
OTU_160_102	0.00062206	0.0028818	0	0	0	8.78563e-05	root; Main genome; Bacteria; Bacteria (superkingdom); Proteobacteria superphylum; Proteobacteria; Gammaproteobacteria; Burkholderiales; Nitrosomonadaceae; Nitrosomonas	OTU_160_102:Sponge1B:M00485:455:000000000-C2G9R:1:2115:10097:16387;size=102
OTU_34_1070	0.00524958	0.024932	0	0	0	0	root; Main genome; Bacteria; Bacteria (superkingdom); Proteobacteria superphylum; Proteobacteria; Gammaproteobacteria; Burkholderiales; Nitrosomonadaceae; Nitrosomonas	OTU_34_1070:Sponge1B:M00485:455:000000000-C2G9R:1:1101:11758:5604;size=1070
OTU_344_27	0.000986193	0	0	0	3.39659e-05	9.76181e-06	root; Main genome; Bacteria; Bacteria (superkingdom); Proteobacteria superphylum; Proteobacteria; Gammaproteobacteria; Burkholderiales; Oxalobacteraceae; Massilia	OTU_344_27:Sponge1B:M00485:455:000000000-C2G9R:1:1101:10586:2384;size=27
OTU_1636_2	0	0	0	0	2.26439e-05	0	root; Main genome; Bacteria; Bacteria (superkingdom); Proteobacteria superphylum; Proteobacteria; Gammaproteobacteria; Burkholderiales; Rhodocyclaceae; C39	OTU_1636_2:Sponge5B:M00485:455:000000000-C2G9R:1:2114:22586:18828;size=2
OTU_1521_2	0	0	0	0	4.52878e-05	0	root; Main genome; Bacteria; Bacteria (superkingdom); Proteobacteria superphylum; Proteobacteria; Gammaproteobacteria; Candidatus Berkiella order incertae sedis; Candidatus Berkiella family incertae sedis	OTU_1521_2:Sponge5B:M00485:455:000000000-C2G9R:1:1119:10940:1398;size=2
OTU_1669_2	0	0	0	0	0	4.88091e-05	root; Main genome; Bacteria; Bacteria (superkingdom); Proteobacteria superphylum; Proteobacteria; Gammaproteobacteria; Candidatus Berkiella order incertae sedis; Candidatus Berkiella family incertae sedis	OTU_1669_2:Sponge6B:M00485:455:000000000-C2G9R:1:1101:8683:13422;size=2
OTU_1701_2	0	0	0	0	0	3.90472e-05	root; Main genome; Bacteria; Bacteria (superkingdom); Proteobacteria superphylum; Proteobacteria; Gammaproteobacteria; Candidatus Berkiella order incertae sedis; Candidatus Berkiella family incertae sedis	OTU_1701_2:Sponge6B:M00485:455:000000000-C2G9R:1:1110:12799:13582;size=2
OTU_572_9	0	0.000349309	0	0	0	0	root; Main genome; Bacteria; Bacteria (superkingdom); Proteobacteria superphylum; Proteobacteria; Gammaproteobacteria; Candidatus Berkiella order incertae sedis; Candidatus Berkiella family incertae sedis	OTU_572_9:Sponge2B:M00485:455:000000000-C2G9R:1:2110:4413:10836;size=9
OTU_1759_2	0	0	0	0	1.1322e-05	5.85709e-05	root; Main genome; Bacteria; Bacteria (superkingdom); Proteobacteria superphylum; Proteobacteria; Gammaproteobacteria; Candidatus Berkiella order incertae sedis; Candidatus Berkiella family incertae sedis; Candidatus Berkiella	OTU_1759_2:Sponge6B:M00485:455:000000000-C2G9R:1:2107:11495:20243;size=2
OTU_325_22	0	0	0.000765379	0	0	0	root; Main genome; Bacteria; Bacteria (superkingdom); Proteobacteria superphylum; Proteobacteria; Gammaproteobacteria; Candidatus Berkiella order incertae sedis; Candidatus Berkiella family incertae sedis; Candidatus Berkiella	OTU_325_22:Sponge3B:M00485:455:000000000-C2G9R:1:1101:11200:5029;size=22
OTU_1609_2	0	0	0	0	3.39659e-05	0	root; Main genome; Bacteria; Bacteria (superkingdom); Proteobacteria superphylum; Proteobacteria; Gammaproteobacteria; Candidatus Ovatusbacter order incertae sedis; Candidatus Ovatusbacter family incertae sedis	OTU_1609_2:Sponge5B:M00485:455:000000000-C2G9R:1:2112:23257:10087;size=2
OTU_719_7	0	0	0	0	2.26439e-05	0.000165951	root; Main genome; Bacteria; Bacteria (superkingdom); Proteobacteria superphylum; Proteobacteria; Gammaproteobacteria; Candidatus Ovatusbacter order incertae sedis; Candidatus Ovatusbacter family incertae sedis; Candidatus Ovatusbacter	OTU_719_7:Sponge6B:M00485:455:000000000-C2G9R:1:2109:16931:1198;size=7
OTU_845_5	0	0	0.000116753	0	0	0	root; Main genome; Bacteria; Bacteria (superkingdom); Proteobacteria superphylum; Proteobacteria; Gammaproteobacteria; Chromatiales; Chromatiaceae; Thiohalocapsa	OTU_845_5:Sponge3B:M00485:455:000000000-C2G9R:1:2113:15875:10896;size=5
OTU_1371_2	0	7.27728e-05	0	0	1.1322e-05	0	root; Main genome; Bacteria; Bacteria (superkingdom); Proteobacteria superphylum; Proteobacteria; Gammaproteobacteria; Chromatiales; Sedimenticolaceae	OTU_1371_2:Sponge2B:M00485:455:000000000-C2G9R:1:2115:19983:18062;size=2
OTU_825_5	0	0.000276537	0	0	0	0	root; Main genome; Bacteria; Bacteria (superkingdom); Proteobacteria superphylum; Proteobacteria; Gammaproteobacteria; Competibacterales; Competibacteraceae; Candidatus Competibacter	OTU_825_5:Sponge2B:M00485:455:000000000-C2G9R:1:2117:10945:14905;size=5
OTU_1019_4	0	0	0	0	0.000101898	0	root; Main genome; Bacteria; Bacteria (superkingdom); Proteobacteria superphylum; Proteobacteria; Gammaproteobacteria; Coxiellales	OTU_1019_4:Sponge5B:M00485:455:000000000-C2G9R:1:2113:10896:16042;size=4
OTU_1083_4	0	0	0	0	0	7.80945e-05	root; Main genome; Bacteria; Bacteria (superkingdom); Proteobacteria superphylum; Proteobacteria; Gammaproteobacteria; Coxiellales	OTU_1083_4:Sponge6B:M00485:455:000000000-C2G9R:1:2117:23635:6681;size=4
OTU_1168_3	0	0	0	0	9.05756e-05	0	root; Main genome; Bacteria; Bacteria (superkingdom); Proteobacteria superphylum; Proteobacteria; Gammaproteobacteria; Coxiellales	OTU_1168_3:Sponge5B:M00485:455:000000000-C2G9R:1:1107:16540:17111;size=3
OTU_1224_3	0	0	0	0	0.00011322	0	root; Main genome; Bacteria; Bacteria (superkingdom); Proteobacteria superphylum; Proteobacteria; Gammaproteobacteria; Coxiellales	OTU_1224_3:Sponge5B:M00485:455:000000000-C2G9R:1:2111:25280:16889;size=3
OTU_1387_2	0	0	6.48626e-05	0	0	0	root; Main genome; Bacteria; Bacteria (superkingdom); Proteobacteria superphylum; Proteobacteria; Gammaproteobacteria; Coxiellales	OTU_1387_2:Sponge3B:M00485:455:000000000-C2G9R:1:1115:17673:6959;size=2
OTU_532_12	0	0.000422082	0	0	0	0	root; Main genome; Bacteria; Bacteria (superkingdom); Proteobacteria superphylum; Proteobacteria; Gammaproteobacteria; Coxiellales	OTU_532_12:Sponge2B:M00485:455:000000000-C2G9R:1:1101:9057:11685;size=12
OTU_655_10	0	0	0	0	0	0.000283093	root; Main genome; Bacteria; Bacteria (superkingdom); Proteobacteria superphylum; Proteobacteria; Gammaproteobacteria; Coxiellales	OTU_655_10:Sponge6B:M00485:455:000000000-C2G9R:1:2107:24711:13706;size=10
OTU_1009_4	0	0	0	0	7.92537e-05	0	root; Main genome; Bacteria; Bacteria (superkingdom); Proteobacteria superphylum; Proteobacteria; Gammaproteobacteria; Coxiellales; Coxiellaceae	OTU_1009_4:Sponge5B:M00485:455:000000000-C2G9R:1:2111:10203:7160;size=4
OTU_1283_3	0	0	0	0	0	0.00010738	root; Main genome; Bacteria; Bacteria (superkingdom); Proteobacteria superphylum; Proteobacteria; Gammaproteobacteria; Coxiellales; Coxiellaceae	OTU_1283_3:Sponge6B:M00485:455:000000000-C2G9R:1:2106:7555:11251;size=3
OTU_1507_2	0	0	0	0	2.26439e-05	0	root; Main genome; Bacteria; Bacteria (superkingdom); Proteobacteria superphylum; Proteobacteria; Gammaproteobacteria; Coxiellales; Coxiellaceae	OTU_1507_2:Sponge5B:M00485:455:000000000-C2G9R:1:1115:6324:7235;size=2
OTU_1631_2	0	0	0	0	3.39659e-05	0	root; Main genome; Bacteria; Bacteria (superkingdom); Proteobacteria superphylum; Proteobacteria; Gammaproteobacteria; Coxiellales; Coxiellaceae	OTU_1631_2:Sponge5B:M00485:455:000000000-C2G9R:1:2114:12415:8269;size=2
OTU_1772_2	0	0	0	0	0	5.85709e-05	root; Main genome; Bacteria; Bacteria (superkingdom); Proteobacteria superphylum; Proteobacteria; Gammaproteobacteria; Coxiellales; Coxiellaceae	OTU_1772_2:Sponge6B:M00485:455:000000000-C2G9R:1:2109:21617:19081;size=2
OTU_183_73	0	0	0.00258153	0	0	0	root; Main genome; Bacteria; Bacteria (superkingdom); Proteobacteria superphylum; Proteobacteria; Gammaproteobacteria; Coxiellales; Coxiellaceae	OTU_183_73:Sponge3B:M00485:455:000000000-C2G9R:1:1101:23261:7551;size=73
OTU_237_36	0	0.00122258	0	0	0	0	root; Main genome; Bacteria; Bacteria (superkingdom); Proteobacteria superphylum; Proteobacteria; Gammaproteobacteria; Coxiellales; Coxiellaceae	OTU_237_36:Sponge2B:M00485:455:000000000-C2G9R:1:1101:19100:5059;size=36
OTU_253_40	0	0	0.00151779	0	0	0	root; Main genome; Bacteria; Bacteria (superkingdom); Proteobacteria superphylum; Proteobacteria; Gammaproteobacteria; Coxiellales; Coxiellaceae	OTU_253_40:Sponge3B:M00485:455:000000000-C2G9R:1:2114:7546:4398;size=40
OTU_270_34	0	0	0.00105077	0	4.52878e-05	0	root; Main genome; Bacteria; Bacteria (superkingdom); Proteobacteria superphylum; Proteobacteria; Gammaproteobacteria; Coxiellales; Coxiellaceae	OTU_270_34:Sponge3B:M00485:455:000000000-C2G9R:1:1102:21720:17286;size=34
OTU_311_30	0	0	0.0010378	0	0	0	root; Main genome; Bacteria; Bacteria (superkingdom); Proteobacteria superphylum; Proteobacteria; Gammaproteobacteria; Coxiellales; Coxiellaceae	OTU_311_30:Sponge3B:M00485:455:000000000-C2G9R:1:1102:26311:10558;size=30
OTU_479_23	0	0	0	0	0.000362302	0.000283093	root; Main genome; Bacteria; Bacteria (superkingdom); Proteobacteria superphylum; Proteobacteria; Gammaproteobacteria; Coxiellales; Coxiellaceae	OTU_479_23:Sponge5B:M00485:455:000000000-C2G9R:1:2109:8427:3095;size=23
OTU_573_11	0	0.000494855	0	0	0	0	root; Main genome; Bacteria; Bacteria (superkingdom); Proteobacteria superphylum; Proteobacteria; Gammaproteobacteria; Coxiellales; Coxiellaceae	OTU_573_11:Sponge2B:M00485:455:000000000-C2G9R:1:2112:7770:17225;size=11
OTU_643_13	0	0	7.78351e-05	0	0.000317015	5.85709e-05	root; Main genome; Bacteria; Bacteria (superkingdom); Proteobacteria superphylum; Proteobacteria; Gammaproteobacteria; Coxiellales; Coxiellaceae	OTU_643_13:Sponge5B:M00485:455:000000000-C2G9R:1:1102:23370:3321;size=13
OTU_836_5	0	0	0.00010378	0	0	0	root; Main genome; Bacteria; Bacteria (superkingdom); Proteobacteria superphylum; Proteobacteria; Gammaproteobacteria; Coxiellales; Coxiellaceae	OTU_836_5:Sponge3B:M00485:455:000000000-C2G9R:1:2106:24490:19395;size=5
OTU_904_5	0	0	0	0	2.26439e-05	5.85709e-05	root; Main genome; Bacteria; Bacteria (superkingdom); Proteobacteria superphylum; Proteobacteria; Gammaproteobacteria; Coxiellales; Coxiellaceae	OTU_904_5:Sponge6B:M00485:455:000000000-C2G9R:1:2108:3975:9943;size=5
OTU_1074_4	0	0	0	0	0	4.88091e-05	root; Main genome; Bacteria; Bacteria (superkingdom); Proteobacteria superphylum; Proteobacteria; Gammaproteobacteria; Coxiellales; Coxiellaceae; Coxiella	OTU_1074_4:Sponge6B:M00485:455:000000000-C2G9R:1:2114:21382:19933;size=4
OTU_1127_3	0	0	0.00015567	0	0	0	root; Main genome; Bacteria; Bacteria (superkingdom); Proteobacteria superphylum; Proteobacteria; Gammaproteobacteria; Coxiellales; Coxiellaceae; Coxiella	OTU_1127_3:Sponge3B:M00485:455:000000000-C2G9R:1:2114:16175:4132;size=3
OTU_1319_3	0	0	0	0	0	8.78563e-05	root; Main genome; Bacteria; Bacteria (superkingdom); Proteobacteria superphylum; Proteobacteria; Gammaproteobacteria; Coxiellales; Coxiellaceae; Coxiella	OTU_1319_3:Sponge6B:M00485:455:000000000-C2G9R:1:2113:7580:13741;size=3
OTU_1464_2	0	0	0	0	7.92537e-05	0	root; Main genome; Bacteria; Bacteria (superkingdom); Proteobacteria superphylum; Proteobacteria; Gammaproteobacteria; Coxiellales; Coxiellaceae; Coxiella	OTU_1464_2:Sponge5B:M00485:455:000000000-C2G9R:1:1104:17834:22547;size=2
OTU_1465_2	0	0	0	0	0.000124541	0	root; Main genome; Bacteria; Bacteria (superkingdom); Proteobacteria superphylum; Proteobacteria; Gammaproteobacteria; Coxiellales; Coxiellaceae; Coxiella	OTU_1465_2:Sponge5B:M00485:455:000000000-C2G9R:1:1105:4332:19519;size=2
OTU_1471_2	0	0	0	0	6.79317e-05	0	root; Main genome; Bacteria; Bacteria (superkingdom); Proteobacteria superphylum; Proteobacteria; Gammaproteobacteria; Coxiellales; Coxiellaceae; Coxiella	OTU_1471_2:Sponge5B:M00485:455:000000000-C2G9R:1:1107:22241:1075;size=2
OTU_1776_2	0	0	0	0	0	6.83327e-05	root; Main genome; Bacteria; Bacteria (superkingdom); Proteobacteria superphylum; Proteobacteria; Gammaproteobacteria; Coxiellales; Coxiellaceae; Coxiella	OTU_1776_2:Sponge6B:M00485:455:000000000-C2G9R:1:2110:12149:6885;size=2
OTU_279_29	0	0	0.000985912	0	0	0	root; Main genome; Bacteria; Bacteria (superkingdom); Proteobacteria superphylum; Proteobacteria; Gammaproteobacteria; Coxiellales; Coxiellaceae; Coxiella	OTU_279_29:Sponge3B:M00485:455:000000000-C2G9R:1:1101:14257:14162;size=29
OTU_625_10	0	0	0.000376203	0	0	0	root; Main genome; Bacteria; Bacteria (superkingdom); Proteobacteria superphylum; Proteobacteria; Gammaproteobacteria; Coxiellales; Coxiellaceae; Coxiella	OTU_625_10:Sponge3B:M00485:455:000000000-C2G9R:1:2103:21708:17418;size=10
OTU_702_10	0	0	0	0	0.000192473	4.88091e-05	root; Main genome; Bacteria; Bacteria (superkingdom); Proteobacteria superphylum; Proteobacteria; Gammaproteobacteria; Coxiellales; Coxiellaceae; Coxiella	OTU_702_10:Sponge5B:M00485:455:000000000-C2G9R:1:1102:25731:11314;size=10
OTU_707_9	0	0	0	0	0.000147185	0.000156189	root; Main genome; Bacteria; Bacteria (superkingdom); Proteobacteria superphylum; Proteobacteria; Gammaproteobacteria; Coxiellales; Coxiellaceae; Coxiella	OTU_707_9:Sponge5B:M00485:455:000000000-C2G9R:1:2106:2650:11674;size=9
OTU_730_6	0	0.000218318	0	0	0	0	root; Main genome; Bacteria; Bacteria (superkingdom); Proteobacteria superphylum; Proteobacteria; Gammaproteobacteria; Coxiellales; Coxiellaceae; Coxiella	OTU_730_6:Sponge2B:M00485:455:000000000-C2G9R:1:2109:17839:23182;size=6
OTU_890_5	0	0	0	0	0	0.000117142	root; Main genome; Bacteria; Bacteria (superkingdom); Proteobacteria superphylum; Proteobacteria; Gammaproteobacteria; Coxiellales; Coxiellaceae; Coxiella	OTU_890_5:Sponge6B:M00485:455:000000000-C2G9R:1:1101:10418:9908;size=5
OTU_470_22	0	0	0.000843214	0	1.1322e-05	0	root; Main genome; Bacteria; Bacteria (superkingdom); Proteobacteria superphylum; Proteobacteria; Gammaproteobacteria; D90	OTU_470_22:Sponge3B:M00485:455:000000000-C2G9R:1:2114:9371:10686;size=22
OTU_1228_3	0	0	0	0	4.52878e-05	0	root; Main genome; Bacteria; Bacteria (superkingdom); Proteobacteria superphylum; Proteobacteria; Gammaproteobacteria; Diplorickettsiales	OTU_1228_3:Sponge5B:M00485:455:000000000-C2G9R:1:2112:6341:10961;size=3
OTU_1278_3	0	0	0	0	0	5.85709e-05	root; Main genome; Bacteria; Bacteria (superkingdom); Proteobacteria superphylum; Proteobacteria; Gammaproteobacteria; Diplorickettsiales	OTU_1278_3:Sponge6B:M00485:455:000000000-C2G9R:1:2105:15308:20050;size=3
OTU_1287_3	0	0	0	0	1.1322e-05	3.90472e-05	root; Main genome; Bacteria; Bacteria (superkingdom); Proteobacteria superphylum; Proteobacteria; Gammaproteobacteria; Diplorickettsiales	OTU_1287_3:Sponge6B:M00485:455:000000000-C2G9R:1:2108:11921:8771;size=3
OTU_1494_2	0	0	0	0	3.39659e-05	0	root; Main genome; Bacteria; Bacteria (superkingdom); Proteobacteria superphylum; Proteobacteria; Gammaproteobacteria; Diplorickettsiales	OTU_1494_2:Sponge5B:M00485:455:000000000-C2G9R:1:1114:12990:16406;size=2
OTU_1497_4	0	0	0	0	4.52878e-05	1.95236e-05	root; Main genome; Bacteria; Bacteria (superkingdom); Proteobacteria superphylum; Proteobacteria; Gammaproteobacteria; Diplorickettsiales	OTU_1497_4:Sponge5B:M00485:455:000000000-C2G9R:1:1114:17633:16821;size=4
OTU_1587_2	0	0	0	0	4.52878e-05	0	root; Main genome; Bacteria; Bacteria (superkingdom); Proteobacteria superphylum; Proteobacteria; Gammaproteobacteria; Diplorickettsiales	OTU_1587_2:Sponge5B:M00485:455:000000000-C2G9R:1:2110:24847:8030;size=2
OTU_781_6	0	0	0	0	2.26439e-05	8.78563e-05	root; Main genome; Bacteria; Bacteria (superkingdom); Proteobacteria superphylum; Proteobacteria; Gammaproteobacteria; Diplorickettsiales	OTU_781_6:Sponge5B:M00485:455:000000000-C2G9R:1:2112:17132:7496;size=6
OTU_1002_4	0	0	0	0	7.92537e-05	0	root; Main genome; Bacteria; Bacteria (superkingdom); Proteobacteria superphylum; Proteobacteria; Gammaproteobacteria; Diplorickettsiales; Diplorickettsiaceae	OTU_1002_4:Sponge5B:M00485:455:000000000-C2G9R:1:2108:3620:14055;size=4
OTU_1037_4	0	0	0	0	0	0.000136665	root; Main genome; Bacteria; Bacteria (superkingdom); Proteobacteria superphylum; Proteobacteria; Gammaproteobacteria; Diplorickettsiales; Diplorickettsiaceae	OTU_1037_4:Sponge6B:M00485:455:000000000-C2G9R:1:1102:10194:14247;size=4
OTU_1039_4	0	0	0	0	0	6.83327e-05	root; Main genome; Bacteria; Bacteria (superkingdom); Proteobacteria superphylum; Proteobacteria; Gammaproteobacteria; Diplorickettsiales; Diplorickettsiaceae	OTU_1039_4:Sponge6B:M00485:455:000000000-C2G9R:1:1102:10454:5379;size=4
OTU_1121_3	0	0	0.000116753	0	0	0	root; Main genome; Bacteria; Bacteria (superkingdom); Proteobacteria superphylum; Proteobacteria; Gammaproteobacteria; Diplorickettsiales; Diplorickettsiaceae	OTU_1121_3:Sponge3B:M00485:455:000000000-C2G9R:1:2110:8107:11448;size=3
OTU_1152_3	0	0	0	0	3.39659e-05	0	root; Main genome; Bacteria; Bacteria (superkingdom); Proteobacteria superphylum; Proteobacteria; Gammaproteobacteria; Diplorickettsiales; Diplorickettsiaceae	OTU_1152_3:Sponge5B:M00485:455:000000000-C2G9R:1:1101:19929:16941;size=3
OTU_1155_3	0	0	0	0	9.05756e-05	0	root; Main genome; Bacteria; Bacteria (superkingdom); Proteobacteria superphylum; Proteobacteria; Gammaproteobacteria; Diplorickettsiales; Diplorickettsiaceae	OTU_1155_3:Sponge5B:M00485:455:000000000-C2G9R:1:1101:8277:7838;size=3
OTU_1185_3	0	0	0	0	6.79317e-05	2.92854e-05	root; Main genome; Bacteria; Bacteria (superkingdom); Proteobacteria superphylum; Proteobacteria; Gammaproteobacteria; Diplorickettsiales; Diplorickettsiaceae	OTU_1185_3:Sponge5B:M00485:455:000000000-C2G9R:1:1115:18131:2744;size=3
OTU_1240_6	0	0	0	0	0.000124541	0	root; Main genome; Bacteria; Bacteria (superkingdom); Proteobacteria superphylum; Proteobacteria; Gammaproteobacteria; Diplorickettsiales; Diplorickettsiaceae	OTU_1240_6:Sponge5B:M00485:455:000000000-C2G9R:1:2114:19716:11773;size=6
OTU_1276_3	0	0	0	0	0	0.000146427	root; Main genome; Bacteria; Bacteria (superkingdom); Proteobacteria superphylum; Proteobacteria; Gammaproteobacteria; Diplorickettsiales; Diplorickettsiaceae	OTU_1276_3:Sponge6B:M00485:455:000000000-C2G9R:1:2103:14828:19831;size=3
OTU_1277_3	0	0	0	0	0	7.80945e-05	root; Main genome; Bacteria; Bacteria (superkingdom); Proteobacteria superphylum; Proteobacteria; Gammaproteobacteria; Diplorickettsiales; Diplorickettsiaceae	OTU_1277_3:Sponge6B:M00485:455:000000000-C2G9R:1:2103:16208:16486;size=3
OTU_1332_3	0	0	0	0	0	0.000117142	root; Main genome; Bacteria; Bacteria (superkingdom); Proteobacteria superphylum; Proteobacteria; Gammaproteobacteria; Diplorickettsiales; Diplorickettsiaceae	OTU_1332_3:Sponge6B:M00485:455:000000000-C2G9R:1:2115:26468:9007;size=3
OTU_1437_2	0	0	0	0	5.66098e-05	0	root; Main genome; Bacteria; Bacteria (superkingdom); Proteobacteria superphylum; Proteobacteria; Gammaproteobacteria; Diplorickettsiales; Diplorickettsiaceae	OTU_1437_2:Sponge5B:M00485:455:000000000-C2G9R:1:1101:18338:15968;size=2
OTU_1468_2	0	0	0	0	3.39659e-05	0	root; Main genome; Bacteria; Bacteria (superkingdom); Proteobacteria superphylum; Proteobacteria; Gammaproteobacteria; Diplorickettsiales; Diplorickettsiaceae	OTU_1468_2:Sponge5B:M00485:455:000000000-C2G9R:1:1107:12399:18099;size=2
OTU_1501_2	0	0	0	0	0.000169829	9.76181e-06	root; Main genome; Bacteria; Bacteria (superkingdom); Proteobacteria superphylum; Proteobacteria; Gammaproteobacteria; Diplorickettsiales; Diplorickettsiaceae	OTU_1501_2:Sponge5B:M00485:455:000000000-C2G9R:1:1114:9465:10380;size=2
OTU_1506_4	0	0	0	0	7.92537e-05	8.78563e-05	root; Main genome; Bacteria; Bacteria (superkingdom); Proteobacteria superphylum; Proteobacteria; Gammaproteobacteria; Diplorickettsiales; Diplorickettsiaceae	OTU_1506_4:Sponge5B:M00485:455:000000000-C2G9R:1:1115:6229:10477;size=4
OTU_1591_2	0	0	0	0	3.39659e-05	0	root; Main genome; Bacteria; Bacteria (superkingdom); Proteobacteria superphylum; Proteobacteria; Gammaproteobacteria; Diplorickettsiales; Diplorickettsiaceae	OTU_1591_2:Sponge5B:M00485:455:000000000-C2G9R:1:2111:10491:9017;size=2
OTU_1601_2	0	0	0	0	3.39659e-05	0	root; Main genome; Bacteria; Bacteria (superkingdom); Proteobacteria superphylum; Proteobacteria; Gammaproteobacteria; Diplorickettsiales; Diplorickettsiaceae	OTU_1601_2:Sponge5B:M00485:455:000000000-C2G9R:1:2111:9605:5045;size=2
OTU_1606_2	0	0	0	0	3.39659e-05	0	root; Main genome; Bacteria; Bacteria (superkingdom); Proteobacteria superphylum; Proteobacteria; Gammaproteobacteria; Diplorickettsiales; Diplorickettsiaceae	OTU_1606_2:Sponge5B:M00485:455:000000000-C2G9R:1:2112:17119:6929;size=2
OTU_1640_2	0	0	0	0	0.000101898	0	root; Main genome; Bacteria; Bacteria (superkingdom); Proteobacteria superphylum; Proteobacteria; Gammaproteobacteria; Diplorickettsiales; Diplorickettsiaceae	OTU_1640_2:Sponge5B:M00485:455:000000000-C2G9R:1:2114:9408:2455;size=2
OTU_1672_2	0	0	0	0	0	6.83327e-05	root; Main genome; Bacteria; Bacteria (superkingdom); Proteobacteria superphylum; Proteobacteria; Gammaproteobacteria; Diplorickettsiales; Diplorickettsiaceae	OTU_1672_2:Sponge6B:M00485:455:000000000-C2G9R:1:1102:13237:15585;size=2
OTU_1708_2	0	0	0	0	2.26439e-05	3.90472e-05	root; Main genome; Bacteria; Bacteria (superkingdom); Proteobacteria superphylum; Proteobacteria; Gammaproteobacteria; Diplorickettsiales; Diplorickettsiaceae	OTU_1708_2:Sponge6B:M00485:455:000000000-C2G9R:1:1112:19698:5052;size=2
OTU_1770_2	0	0	0	0	2.26439e-05	4.88091e-05	root; Main genome; Bacteria; Bacteria (superkingdom); Proteobacteria superphylum; Proteobacteria; Gammaproteobacteria; Diplorickettsiales; Diplorickettsiaceae	OTU_1770_2:Sponge6B:M00485:455:000000000-C2G9R:1:2108:14117:20292;size=2
OTU_1773_2	0	0	0	0	0	2.92854e-05	root; Main genome; Bacteria; Bacteria (superkingdom); Proteobacteria superphylum; Proteobacteria; Gammaproteobacteria; Diplorickettsiales; Diplorickettsiaceae	OTU_1773_2:Sponge6B:M00485:455:000000000-C2G9R:1:2109:8965:7044;size=2
OTU_1786_2	0	0	0	0	0	8.78563e-05	root; Main genome; Bacteria; Bacteria (superkingdom); Proteobacteria superphylum; Proteobacteria; Gammaproteobacteria; Diplorickettsiales; Diplorickettsiaceae	OTU_1786_2:Sponge6B:M00485:455:000000000-C2G9R:1:2111:14822:6674;size=2
OTU_1794_2	0	0	0	0	0	3.90472e-05	root; Main genome; Bacteria; Bacteria (superkingdom); Proteobacteria superphylum; Proteobacteria; Gammaproteobacteria; Diplorickettsiales; Diplorickettsiaceae	OTU_1794_2:Sponge6B:M00485:455:000000000-C2G9R:1:2111:7164:12612;size=2
OTU_1812_2	0	0	0	0	0	5.85709e-05	root; Main genome; Bacteria; Bacteria (superkingdom); Proteobacteria superphylum; Proteobacteria; Gammaproteobacteria; Diplorickettsiales; Diplorickettsiaceae	OTU_1812_2:Sponge6B:M00485:455:000000000-C2G9R:1:2114:21566:10997;size=2
OTU_1821_2	0	0	1.29725e-05	0	4.52878e-05	4.88091e-05	root; Main genome; Bacteria; Bacteria (superkingdom); Proteobacteria superphylum; Proteobacteria; Gammaproteobacteria; Diplorickettsiales; Diplorickettsiaceae	OTU_1821_2:Sponge6B:M00485:455:000000000-C2G9R:1:2115:21139:10621;size=2
OTU_244_43	0	0	0.00127131	0	0	0	root; Main genome; Bacteria; Bacteria (superkingdom); Proteobacteria superphylum; Proteobacteria; Gammaproteobacteria; Diplorickettsiales; Diplorickettsiaceae	OTU_244_43:Sponge3B:M00485:455:000000000-C2G9R:1:1102:8698:11857;size=43
OTU_271_32	0	0	0.00138806	0	0	0	root; Main genome; Bacteria; Bacteria (superkingdom); Proteobacteria superphylum; Proteobacteria; Gammaproteobacteria; Diplorickettsiales; Diplorickettsiaceae	OTU_271_32:Sponge3B:M00485:455:000000000-C2G9R:1:1102:4458:16158;size=32
OTU_540_18	0	0	0.000389176	0	0.000249083	7.80945e-05	root; Main genome; Bacteria; Bacteria (superkingdom); Proteobacteria superphylum; Proteobacteria; Gammaproteobacteria; Diplorickettsiales; Diplorickettsiaceae	OTU_540_18:Sponge3B:M00485:455:000000000-C2G9R:1:1102:8230:13171;size=18
OTU_546_10	0	0	0.000233505	0	3.39659e-05	9.76181e-06	root; Main genome; Bacteria; Bacteria (superkingdom); Proteobacteria superphylum; Proteobacteria; Gammaproteobacteria; Diplorickettsiales; Diplorickettsiaceae	OTU_546_10:Sponge3B:M00485:455:000000000-C2G9R:1:2110:8839:7899;size=10
OTU_671_9	0	0	0.000350258	0	0	0	root; Main genome; Bacteria; Bacteria (superkingdom); Proteobacteria superphylum; Proteobacteria; Gammaproteobacteria; Diplorickettsiales; Diplorickettsiaceae	OTU_671_9:Sponge3B:M00485:455:000000000-C2G9R:1:1101:25739:9893;size=9
OTU_796_8	0	0	0	0	0	0.000117142	root; Main genome; Bacteria; Bacteria (superkingdom); Proteobacteria superphylum; Proteobacteria; Gammaproteobacteria; Diplorickettsiales; Diplorickettsiaceae	OTU_796_8:Sponge6B:M00485:455:000000000-C2G9R:1:2104:8344:11819;size=8
OTU_827_9	0	0	0.000194588	0	1.1322e-05	0.000117142	root; Main genome; Bacteria; Bacteria (superkingdom); Proteobacteria superphylum; Proteobacteria; Gammaproteobacteria; Diplorickettsiales; Diplorickettsiaceae	OTU_827_9:Sponge3B:M00485:455:000000000-C2G9R:1:1101:17613:6536;size=9
OTU_859_5	0	0	0	0	7.92537e-05	9.76181e-06	root; Main genome; Bacteria; Bacteria (superkingdom); Proteobacteria superphylum; Proteobacteria; Gammaproteobacteria; Diplorickettsiales; Diplorickettsiaceae	OTU_859_5:Sponge5B:M00485:455:000000000-C2G9R:1:1102:10885:13336;size=5
OTU_878_7	0	0	0	0	0.000147185	0	root; Main genome; Bacteria; Bacteria (superkingdom); Proteobacteria superphylum; Proteobacteria; Gammaproteobacteria; Diplorickettsiales; Diplorickettsiaceae	OTU_878_7:Sponge5B:M00485:455:000000000-C2G9R:1:2110:11344:15137;size=7
OTU_998_4	0	0	0	0	9.05756e-05	0	root; Main genome; Bacteria; Bacteria (superkingdom); Proteobacteria superphylum; Proteobacteria; Gammaproteobacteria; Diplorickettsiales; Diplorickettsiaceae	OTU_998_4:Sponge5B:M00485:455:000000000-C2G9R:1:2107:9120:7007;size=4
OTU_1078_4	0	0	0	0	0	9.76181e-05	root; Main genome; Bacteria; Bacteria (superkingdom); Proteobacteria superphylum; Proteobacteria; Gammaproteobacteria; Diplorickettsiales; Diplorickettsiaceae; Aquicella	OTU_1078_4:Sponge6B:M00485:455:000000000-C2G9R:1:2115:25545:13325;size=4
OTU_1206_3	0	0	0	0	0.000101898	3.90472e-05	root; Main genome; Bacteria; Bacteria (superkingdom); Proteobacteria superphylum; Proteobacteria; Gammaproteobacteria; Diplorickettsiales; Diplorickettsiaceae; Aquicella	OTU_1206_3:Sponge5B:M00485:455:000000000-C2G9R:1:2105:24596:15162;size=3
OTU_1273_3	0	0	0	0	0	0.000126904	root; Main genome; Bacteria; Bacteria (superkingdom); Proteobacteria superphylum; Proteobacteria; Gammaproteobacteria; Diplorickettsiales; Diplorickettsiaceae; Aquicella	OTU_1273_3:Sponge6B:M00485:455:000000000-C2G9R:1:1116:9478:16764;size=3
OTU_1563_2	0	0	0	0	0.00011322	0	root; Main genome; Bacteria; Bacteria (superkingdom); Proteobacteria superphylum; Proteobacteria; Gammaproteobacteria; Diplorickettsiales; Diplorickettsiaceae; Aquicella	OTU_1563_2:Sponge5B:M00485:455:000000000-C2G9R:1:2107:25021:16578;size=2
OTU_1632_2	0	0	0	0	0.00011322	0	root; Main genome; Bacteria; Bacteria (superkingdom); Proteobacteria superphylum; Proteobacteria; Gammaproteobacteria; Diplorickettsiales; Diplorickettsiaceae; Aquicella	OTU_1632_2:Sponge5B:M00485:455:000000000-C2G9R:1:2114:16902:6086;size=2
OTU_1654_2	0	0	0	0	4.52878e-05	3.90472e-05	root; Main genome; Bacteria; Bacteria (superkingdom); Proteobacteria superphylum; Proteobacteria; Gammaproteobacteria; Diplorickettsiales; Diplorickettsiaceae; Aquicella	OTU_1654_2:Sponge5B:M00485:455:000000000-C2G9R:1:2117:11379:3867;size=2
OTU_1676_2	0	0	0	0	0.000203795	8.78563e-05	root; Main genome; Bacteria; Bacteria (superkingdom); Proteobacteria superphylum; Proteobacteria; Gammaproteobacteria; Diplorickettsiales; Diplorickettsiaceae; Aquicella	OTU_1676_2:Sponge6B:M00485:455:000000000-C2G9R:1:1102:22791:7012;size=2
OTU_1679_2	0	0	0	0	7.92537e-05	7.80945e-05	root; Main genome; Bacteria; Bacteria (superkingdom); Proteobacteria superphylum; Proteobacteria; Gammaproteobacteria; Diplorickettsiales; Diplorickettsiaceae; Aquicella	OTU_1679_2:Sponge6B:M00485:455:000000000-C2G9R:1:1102:4151:6401;size=2
OTU_1736_2	0	0	0	0	0	9.76181e-05	root; Main genome; Bacteria; Bacteria (superkingdom); Proteobacteria superphylum; Proteobacteria; Gammaproteobacteria; Diplorickettsiales; Diplorickettsiaceae; Aquicella	OTU_1736_2:Sponge6B:M00485:455:000000000-C2G9R:1:2102:18723:6752;size=2
OTU_1798_2	0	0	0	0	0	3.90472e-05	root; Main genome; Bacteria; Bacteria (superkingdom); Proteobacteria superphylum; Proteobacteria; Gammaproteobacteria; Diplorickettsiales; Diplorickettsiaceae; Aquicella	OTU_1798_2:Sponge6B:M00485:455:000000000-C2G9R:1:2112:18810:21209;size=2
OTU_322_29	0.00113792	0	1.29725e-05	0	2.26439e-05	2.92854e-05	root; Main genome; Bacteria; Bacteria (superkingdom); Proteobacteria superphylum; Proteobacteria; Gammaproteobacteria; Diplorickettsiales; Diplorickettsiaceae; Aquicella	OTU_322_29:Sponge1B:M00485:455:000000000-C2G9R:1:2114:15313:12132;size=29
OTU_660_12	0	0	0	0	0	0.000185474	root; Main genome; Bacteria; Bacteria (superkingdom); Proteobacteria superphylum; Proteobacteria; Gammaproteobacteria; Diplorickettsiales; Diplorickettsiaceae; Aquicella	OTU_660_12:Sponge6B:M00485:455:000000000-C2G9R:1:2110:3905:10592;size=12
OTU_785_8	0	0	0	0	0.000215117	4.88091e-05	root; Main genome; Bacteria; Bacteria (superkingdom); Proteobacteria superphylum; Proteobacteria; Gammaproteobacteria; Diplorickettsiales; Diplorickettsiaceae; Aquicella	OTU_785_8:Sponge5B:M00485:455:000000000-C2G9R:1:2114:12647:14939;size=8
OTU_1742_2	0	0	0	0	0	5.85709e-05	root; Main genome; Bacteria; Bacteria (superkingdom); Proteobacteria superphylum; Proteobacteria; Gammaproteobacteria; EC3	OTU_1742_2:Sponge6B:M00485:455:000000000-C2G9R:1:2104:22494:8445;size=2
OTU_915_5	0	0	0	0	0	0.000126904	root; Main genome; Bacteria; Bacteria (superkingdom); Proteobacteria superphylum; Proteobacteria; Gammaproteobacteria; EC3	OTU_915_5:Sponge6B:M00485:455:000000000-C2G9R:1:2113:20132:5249;size=5
OTU_982_4	0	0	0	0	7.92537e-05	0	root; Main genome; Bacteria; Bacteria (superkingdom); Proteobacteria superphylum; Proteobacteria; Gammaproteobacteria; EC3	OTU_982_4:Sponge5B:M00485:455:000000000-C2G9R:1:1115:19862:8597;size=4
OTU_983_4	0	0	0	0	5.66098e-05	2.92854e-05	root; Main genome; Bacteria; Bacteria (superkingdom); Proteobacteria superphylum; Proteobacteria; Gammaproteobacteria; EC3	OTU_983_4:Sponge5B:M00485:455:000000000-C2G9R:1:1115:24611:11683;size=4
OTU_899_5	0	0	0	0	3.39659e-05	0.000136665	root; Main genome; Bacteria; Bacteria (superkingdom); Proteobacteria superphylum; Proteobacteria; Gammaproteobacteria; Ectothiorhodospirales; Ectothiorhodospiraceae	OTU_899_5:Sponge6B:M00485:455:000000000-C2G9R:1:2102:19235:3054;size=5
OTU_680_7	0	0	0.00015567	0	1.1322e-05	9.76181e-06	root; Main genome; Bacteria; Bacteria (superkingdom); Proteobacteria superphylum; Proteobacteria; Gammaproteobacteria; Ectothiorhodospirales; Ectothiorhodospiraceae; Thiogranum	OTU_680_7:Sponge3B:M00485:455:000000000-C2G9R:1:2115:24778:13849;size=7
OTU_887_5	0	0	0	0	7.92537e-05	0	root; Main genome; Bacteria; Bacteria (superkingdom); Proteobacteria superphylum; Proteobacteria; Gammaproteobacteria; Ectothiorhodospirales; Thioalkalispiraceae; Thioalkalispira-Sulfurivermis	OTU_887_5:Sponge5B:M00485:455:000000000-C2G9R:1:2114:17334:16517;size=5
OTU_542_18	0	0	0.000674571	0	0	0	root; Main genome; Bacteria; Bacteria (superkingdom); Proteobacteria superphylum; Proteobacteria; Gammaproteobacteria; Enterobacterales	OTU_542_18:Sponge3B:M00485:455:000000000-C2G9R:1:1102:19769:12431;size=18
OTU_1611_6	0	0	0	0	9.05756e-05	3.90472e-05	root; Main genome; Bacteria; Bacteria (superkingdom); Proteobacteria superphylum; Proteobacteria; Gammaproteobacteria; Enterobacterales; Alteromonadaceae	OTU_1611_6:Sponge5B:M00485:455:000000000-C2G9R:1:2112:24641:11284;size=6
OTU_1056_4	0	0	0	0	5.66098e-05	9.76181e-05	root; Main genome; Bacteria; Bacteria (superkingdom); Proteobacteria superphylum; Proteobacteria; Gammaproteobacteria; Enterobacterales; Colwelliaceae; Colwellia	OTU_1056_4:Sponge6B:M00485:455:000000000-C2G9R:1:2109:15215:3862;size=4
OTU_1275_3	0	0	1.29725e-05	0	0	0.000117142	root; Main genome; Bacteria; Bacteria (superkingdom); Proteobacteria superphylum; Proteobacteria; Gammaproteobacteria; Enterobacterales; Colwelliaceae; Colwellia	OTU_1275_3:Sponge6B:M00485:455:000000000-C2G9R:1:2102:9989:13010;size=3
OTU_14_4572	0	0	6.48626e-05	0	0.0411666	0.0406775	root; Main genome; Bacteria; Bacteria (superkingdom); Proteobacteria superphylum; Proteobacteria; Gammaproteobacteria; Enterobacterales; Colwelliaceae; Colwellia	OTU_14_4572:Sponge5B:M00485:455:000000000-C2G9R:1:1101:16482:6201;size=4572
OTU_1565_2	0	0	0	0	3.39659e-05	0	root; Main genome; Bacteria; Bacteria (superkingdom); Proteobacteria superphylum; Proteobacteria; Gammaproteobacteria; Enterobacterales; Colwelliaceae; Colwellia	OTU_1565_2:Sponge5B:M00485:455:000000000-C2G9R:1:2107:7403:14539;size=2
OTU_1796_2	0	0	0	0	0	3.90472e-05	root; Main genome; Bacteria; Bacteria (superkingdom); Proteobacteria superphylum; Proteobacteria; Gammaproteobacteria; Enterobacterales; Colwelliaceae; Colwellia	OTU_1796_2:Sponge6B:M00485:455:000000000-C2G9R:1:2112:12651:8682;size=2
OTU_1159_3	0	0	0	0	0.000147185	9.76181e-06	root; Main genome; Bacteria; Bacteria (superkingdom); Proteobacteria superphylum; Proteobacteria; Gammaproteobacteria; Enterobacterales; Colwelliaceae; Thalassomonas; Thalassomonas actiniarum	OTU_1159_3:Sponge5B:M00485:455:000000000-C2G9R:1:1102:19881:18368;size=3
OTU_1459_2	0	0	0	0	5.66098e-05	0	root; Main genome; Bacteria; Bacteria (superkingdom); Proteobacteria superphylum; Proteobacteria; Gammaproteobacteria; Enterobacterales; Colwelliaceae; Thalassotalea	OTU_1459_2:Sponge5B:M00485:455:000000000-C2G9R:1:1103:8310:3636;size=2
OTU_405_39	0	0	0	0	0.000532132	0.000468567	root; Main genome; Bacteria; Bacteria (superkingdom); Proteobacteria superphylum; Proteobacteria; Gammaproteobacteria; Enterobacterales; Idiomarinaceae; Idiomarina	OTU_405_39:Sponge5B:M00485:455:000000000-C2G9R:1:2112:18729:4456;size=39
OTU_872_5	0	0	9.08077e-05	0	2.26439e-05	7.80945e-05	root; Main genome; Bacteria; Bacteria (superkingdom); Proteobacteria superphylum; Proteobacteria; Gammaproteobacteria; Enterobacterales; Idiomarinaceae; Idiomarina	OTU_872_5:Sponge5B:M00485:455:000000000-C2G9R:1:2105:21269:1570;size=5
OTU_1060_4	0	0	0	0	9.05756e-05	0.000117142	root; Main genome; Bacteria; Bacteria (superkingdom); Proteobacteria superphylum; Proteobacteria; Gammaproteobacteria; Enterobacterales; Kangiellaceae; Kangiella	OTU_1060_4:Sponge6B:M00485:455:000000000-C2G9R:1:2110:9694:11379;size=4
OTU_336_33	0	0.000844164	0	0	0.000283049	6.83327e-05	root; Main genome; Bacteria; Bacteria (superkingdom); Proteobacteria superphylum; Proteobacteria; Gammaproteobacteria; Enterobacterales; Moritellaceae; Paramoritella	OTU_336_33:Sponge2B:M00485:455:000000000-C2G9R:1:2114:16862:4922;size=33
OTU_1026_4	0	0	0	0	0.000147185	4.88091e-05	root; Main genome; Bacteria; Bacteria (superkingdom); Proteobacteria superphylum; Proteobacteria; Gammaproteobacteria; Enterobacterales; Pseudoalteromonadaceae; Pseudoalteromonas	OTU_1026_4:Sponge5B:M00485:455:000000000-C2G9R:1:2114:11395:20654;size=4
OTU_793_6	0	0	1.29725e-05	0	1.1322e-05	0.000136665	root; Main genome; Bacteria; Bacteria (superkingdom); Proteobacteria superphylum; Proteobacteria; Gammaproteobacteria; Enterobacterales; Pseudoalteromonadaceae; Pseudoalteromonas	OTU_793_6:Sponge6B:M00485:455:000000000-C2G9R:1:1102:17219:2149;size=6
OTU_501_25	0	0	0	0	0.000441556	0.000351425	root; Main genome; Bacteria; Bacteria (superkingdom); Proteobacteria superphylum; Proteobacteria; Gammaproteobacteria; Enterobacterales; Psychromonadaceae; Psychromonas	OTU_501_25:Sponge5B:M00485:455:000000000-C2G9R:1:2114:15103:19750;size=25
OTU_1613_2	0	0	0	0	6.79317e-05	9.76181e-06	root; Main genome; Bacteria; Bacteria (superkingdom); Proteobacteria superphylum; Proteobacteria; Gammaproteobacteria; Enterobacterales; Shewanellaceae; Shewanella	OTU_1613_2:Sponge5B:M00485:455:000000000-C2G9R:1:2112:5427:11012;size=2
OTU_991_6	0	0	0	0	0.000203795	0	root; Main genome; Bacteria; Bacteria (superkingdom); Proteobacteria superphylum; Proteobacteria; Gammaproteobacteria; Enterobacterales; Shewanellaceae; Shewanella	OTU_991_6:Sponge5B:M00485:455:000000000-C2G9R:1:2105:23393:17105;size=6
OTU_1004_4	0	0	0	0	0.000147185	0.000195236	root; Main genome; Bacteria; Bacteria (superkingdom); Proteobacteria superphylum; Proteobacteria; Gammaproteobacteria; Enterobacterales; Vibrionaceae; Aliivibrio	OTU_1004_4:Sponge5B:M00485:455:000000000-C2G9R:1:2109:20700:6757;size=4
OTU_1220_3	0	0	1.29725e-05	0	0.000101898	0.000117142	root; Main genome; Bacteria; Bacteria (superkingdom); Proteobacteria superphylum; Proteobacteria; Gammaproteobacteria; Enterobacterales; Vibrionaceae; Vibrio	OTU_1220_3:Sponge5B:M00485:455:000000000-C2G9R:1:2110:19278:11013;size=3
OTU_1488_2	0	0	0	0	0.000101898	3.90472e-05	root; Main genome; Bacteria; Bacteria (superkingdom); Proteobacteria superphylum; Proteobacteria; Gammaproteobacteria; Enterobacterales; Yersiniaceae; Serratia	OTU_1488_2:Sponge5B:M00485:455:000000000-C2G9R:1:1112:15988:6462;size=2
OTU_1052_4	0	0	0	0	0	0.00010738	root; Main genome; Bacteria; Bacteria (superkingdom); Proteobacteria superphylum; Proteobacteria; Gammaproteobacteria; EV818SWSAP88	OTU_1052_4:Sponge6B:M00485:455:000000000-C2G9R:1:2104:18352:10860;size=4
OTU_1323_3	0	0	0	0	0	7.80945e-05	root; Main genome; Bacteria; Bacteria (superkingdom); Proteobacteria superphylum; Proteobacteria; Gammaproteobacteria; EV818SWSAP88	OTU_1323_3:Sponge6B:M00485:455:000000000-C2G9R:1:2114:16914:3918;size=3
OTU_1454_2	0	0	0	0	3.39659e-05	0	root; Main genome; Bacteria; Bacteria (superkingdom); Proteobacteria superphylum; Proteobacteria; Gammaproteobacteria; EV818SWSAP88	OTU_1454_2:Sponge5B:M00485:455:000000000-C2G9R:1:1102:28312:12790;size=2
OTU_1704_2	0	0	0	0	0	3.90472e-05	root; Main genome; Bacteria; Bacteria (superkingdom); Proteobacteria superphylum; Proteobacteria; Gammaproteobacteria; EV818SWSAP88	OTU_1704_2:Sponge6B:M00485:455:000000000-C2G9R:1:1111:10489:17831;size=2
OTU_917_5	0	0	0	0	0	8.78563e-05	root; Main genome; Bacteria; Bacteria (superkingdom); Proteobacteria superphylum; Proteobacteria; Gammaproteobacteria; EV818SWSAP88	OTU_917_5:Sponge6B:M00485:455:000000000-C2G9R:1:2114:27225:13154;size=5
OTU_976_4	0	0	0	0	7.92537e-05	0	root; Main genome; Bacteria; Bacteria (superkingdom); Proteobacteria superphylum; Proteobacteria; Gammaproteobacteria; EV818SWSAP88	OTU_976_4:Sponge5B:M00485:455:000000000-C2G9R:1:1102:22704:12627;size=4
OTU_51_492	0	0	0.0125055	0	0	0	root; Main genome; Bacteria; Bacteria (superkingdom); Proteobacteria superphylum; Proteobacteria; Gammaproteobacteria; Francisellales; Francisellaceae; [Caedibacter] taeniospiralis group	OTU_51_492:Sponge3B:M00485:455:000000000-C2G9R:1:1101:16901:3718;size=492
OTU_1013_8	4.55166e-05	0	0.00025945	0	6.79317e-05	0.000126904	root; Main genome; Bacteria; Bacteria (superkingdom); Proteobacteria superphylum; Proteobacteria; Gammaproteobacteria; Francisellales; Francisellaceae; Francisella	OTU_1013_8:Sponge5B:M00485:455:000000000-C2G9R:1:2111:17381:10087;size=8
OTU_350_36	0	0	0.00120644	0	2.26439e-05	0.000185474	root; Main genome; Bacteria; Bacteria (superkingdom); Proteobacteria superphylum; Proteobacteria; Gammaproteobacteria; Francisellales; Francisellaceae; Francisella	OTU_350_36:Sponge3B:M00485:455:000000000-C2G9R:1:1101:21474:3989;size=36
OTU_346_22	0.000773782	0	0	0	0	0	root; Main genome; Bacteria; Bacteria (superkingdom); Proteobacteria superphylum; Proteobacteria; Gammaproteobacteria; Ga0077536	OTU_346_22:Sponge1B:M00485:455:000000000-C2G9R:1:2114:16347:5682;size=22
OTU_866_11	0	2.91091e-05	0	0	0.000101898	0.000204998	root; Main genome; Bacteria; Bacteria (superkingdom); Proteobacteria superphylum; Proteobacteria; Gammaproteobacteria; Ga0077536	OTU_866_11:Sponge5B:M00485:455:000000000-C2G9R:1:1106:10325:10597;size=11
OTU_1486_2	0	0	0	0	5.66098e-05	9.76181e-06	root; Main genome; Bacteria; Bacteria (superkingdom); Proteobacteria superphylum; Proteobacteria; Gammaproteobacteria; Granulosicoccales; Granulosicoccaceae; Granulosicoccus	OTU_1486_2:Sponge5B:M00485:455:000000000-C2G9R:1:1111:9161:5872;size=2
OTU_814_7	0.000212411	0	0	0	0	0	root; Main genome; Bacteria; Bacteria (superkingdom); Proteobacteria superphylum; Proteobacteria; Gammaproteobacteria; Granulosicoccales; Granulosicoccaceae; Granulosicoccus	OTU_814_7:Sponge1B:M00485:455:000000000-C2G9R:1:2112:24783:14323;size=7
OTU_944_4	0	0	1.29725e-05	0	9.05756e-05	4.88091e-05	root; Main genome; Bacteria; Bacteria (superkingdom); Proteobacteria superphylum; Proteobacteria; Gammaproteobacteria; HglApr721	OTU_944_4:Sponge3B:M00485:455:000000000-C2G9R:1:2108:27982:11784;size=4
OTU_1128_3	0	0	0.000233505	0	9.05756e-05	0	root; Main genome; Bacteria; Bacteria (superkingdom); Proteobacteria superphylum; Proteobacteria; Gammaproteobacteria; HOC36	OTU_1128_3:Sponge3B:M00485:455:000000000-C2G9R:1:2114:19642:17793;size=3
OTU_173_84	0	0	0.00241289	0	0	0	root; Main genome; Bacteria; Bacteria (superkingdom); Proteobacteria superphylum; Proteobacteria; Gammaproteobacteria; HOC36	OTU_173_84:Sponge3B:M00485:455:000000000-C2G9R:1:1102:22070:7047;size=84
OTU_732_6	0	0.000189209	0	0	0.000101898	9.76181e-06	root; Main genome; Bacteria; Bacteria (superkingdom); Proteobacteria superphylum; Proteobacteria; Gammaproteobacteria; HOC36	OTU_732_6:Sponge2B:M00485:455:000000000-C2G9R:1:2111:19995:9417;size=6
OTU_1504_2	0	0	0	0	2.26439e-05	9.76181e-06	root; Main genome; Bacteria; Bacteria (superkingdom); Proteobacteria superphylum; Proteobacteria; Gammaproteobacteria; Immundisolibacterales; Immundisolibacteraceae	OTU_1504_2:Sponge5B:M00485:455:000000000-C2G9R:1:1115:18638:14446;size=2
OTU_1576_2	0	0	0	0	3.39659e-05	1.95236e-05	root; Main genome; Bacteria; Bacteria (superkingdom); Proteobacteria superphylum; Proteobacteria; Gammaproteobacteria; JTB23	OTU_1576_2:Sponge5B:M00485:455:000000000-C2G9R:1:2109:18189:12725;size=2
OTU_1003_4	0	0	0	0	9.05756e-05	0	root; Main genome; Bacteria; Bacteria (superkingdom); Proteobacteria superphylum; Proteobacteria; Gammaproteobacteria; Legionellales	OTU_1003_4:Sponge5B:M00485:455:000000000-C2G9R:1:2108:8321:2547;size=4
OTU_1033_8	0	0	0	0	0.000158507	4.88091e-05	root; Main genome; Bacteria; Bacteria (superkingdom); Proteobacteria superphylum; Proteobacteria; Gammaproteobacteria; Legionellales	OTU_1033_8:Sponge5B:M00485:455:000000000-C2G9R:1:2117:27676:18780;size=8
OTU_1072_4	0	0	0	0	2.26439e-05	6.83327e-05	root; Main genome; Bacteria; Bacteria (superkingdom); Proteobacteria superphylum; Proteobacteria; Gammaproteobacteria; Legionellales	OTU_1072_4:Sponge6B:M00485:455:000000000-C2G9R:1:2114:21083:5271;size=4
OTU_1188_3	0	0	0	0	7.92537e-05	0	root; Main genome; Bacteria; Bacteria (superkingdom); Proteobacteria superphylum; Proteobacteria; Gammaproteobacteria; Legionellales	OTU_1188_3:Sponge5B:M00485:455:000000000-C2G9R:1:1116:4526:16298;size=3
OTU_1222_3	0	0	0	0	6.79317e-05	0	root; Main genome; Bacteria; Bacteria (superkingdom); Proteobacteria superphylum; Proteobacteria; Gammaproteobacteria; Legionellales	OTU_1222_3:Sponge5B:M00485:455:000000000-C2G9R:1:2111:16916:8754;size=3
OTU_1299_3	0	0	0	0	0	0.000146427	root; Main genome; Bacteria; Bacteria (superkingdom); Proteobacteria superphylum; Proteobacteria; Gammaproteobacteria; Legionellales	OTU_1299_3:Sponge6B:M00485:455:000000000-C2G9R:1:2110:9225:19418;size=3
OTU_1582_2	0	0	0	0	2.26439e-05	0	root; Main genome; Bacteria; Bacteria (superkingdom); Proteobacteria superphylum; Proteobacteria; Gammaproteobacteria; Legionellales	OTU_1582_2:Sponge5B:M00485:455:000000000-C2G9R:1:2110:11663:21140;size=2
OTU_1637_2	0	0	0	0	2.26439e-05	0	root; Main genome; Bacteria; Bacteria (superkingdom); Proteobacteria superphylum; Proteobacteria; Gammaproteobacteria; Legionellales	OTU_1637_2:Sponge5B:M00485:455:000000000-C2G9R:1:2114:26885:8259;size=2
OTU_1646_2	0	0	0	0	3.39659e-05	0	root; Main genome; Bacteria; Bacteria (superkingdom); Proteobacteria superphylum; Proteobacteria; Gammaproteobacteria; Legionellales	OTU_1646_2:Sponge5B:M00485:455:000000000-C2G9R:1:2116:14135:8543;size=2
OTU_1667_2	0	0	0	0	0	1.95236e-05	root; Main genome; Bacteria; Bacteria (superkingdom); Proteobacteria superphylum; Proteobacteria; Gammaproteobacteria; Legionellales	OTU_1667_2:Sponge6B:M00485:455:000000000-C2G9R:1:1101:4507:12195;size=2
OTU_1673_2	0	0	0	0	0	5.85709e-05	root; Main genome; Bacteria; Bacteria (superkingdom); Proteobacteria superphylum; Proteobacteria; Gammaproteobacteria; Legionellales	OTU_1673_2:Sponge6B:M00485:455:000000000-C2G9R:1:1102:13945:5047;size=2
OTU_1758_2	0	0	0	0	0	7.80945e-05	root; Main genome; Bacteria; Bacteria (superkingdom); Proteobacteria superphylum; Proteobacteria; Gammaproteobacteria; Legionellales	OTU_1758_2:Sponge6B:M00485:455:000000000-C2G9R:1:2106:9038:3569;size=2
OTU_622_8	0	0	0.000116753	0	0.000124541	0	root; Main genome; Bacteria; Bacteria (superkingdom); Proteobacteria superphylum; Proteobacteria; Gammaproteobacteria; Legionellales	OTU_622_8:Sponge3B:M00485:455:000000000-C2G9R:1:1101:10862:4984;size=8
OTU_903_9	0	0	0	0	1.1322e-05	0.000156189	root; Main genome; Bacteria; Bacteria (superkingdom); Proteobacteria superphylum; Proteobacteria; Gammaproteobacteria; Legionellales	OTU_903_9:Sponge6B:M00485:455:000000000-C2G9R:1:2108:19214:5753;size=9
OTU_927_4	0	0.000232873	0	0	0	0	root; Main genome; Bacteria; Bacteria (superkingdom); Proteobacteria superphylum; Proteobacteria; Gammaproteobacteria; Legionellales	OTU_927_4:Sponge2B:M00485:455:000000000-C2G9R:1:2113:7460:6862;size=4
OTU_937_4	0	0	0.000116753	0	0	0	root; Main genome; Bacteria; Bacteria (superkingdom); Proteobacteria superphylum; Proteobacteria; Gammaproteobacteria; Legionellales	OTU_937_4:Sponge3B:M00485:455:000000000-C2G9R:1:1102:19887:8302;size=4
OTU_939_6	0	0	0.000233505	0	2.26439e-05	0	root; Main genome; Bacteria; Bacteria (superkingdom); Proteobacteria superphylum; Proteobacteria; Gammaproteobacteria; Legionellales	OTU_939_6:Sponge3B:M00485:455:000000000-C2G9R:1:1102:21531:18979;size=6
OTU_970_4	0	0	0	0	9.05756e-05	0	root; Main genome; Bacteria; Bacteria (superkingdom); Proteobacteria superphylum; Proteobacteria; Gammaproteobacteria; Legionellales	OTU_970_4:Sponge5B:M00485:455:000000000-C2G9R:1:1102:11530:10178;size=4
OTU_1123_3	0	0	0.000168643	0	0	0	root; Main genome; Bacteria; Bacteria (superkingdom); Proteobacteria superphylum; Proteobacteria; Gammaproteobacteria; Legionellales; Legionellaceae	OTU_1123_3:Sponge3B:M00485:455:000000000-C2G9R:1:2111:10488:8733;size=3
OTU_1211_3	0	0	0	0	3.39659e-05	0	root; Main genome; Bacteria; Bacteria (superkingdom); Proteobacteria superphylum; Proteobacteria; Gammaproteobacteria; Legionellales; Legionellaceae	OTU_1211_3:Sponge5B:M00485:455:000000000-C2G9R:1:2108:11863:19018;size=3
OTU_1236_3	0	0	0	0	5.66098e-05	0	root; Main genome; Bacteria; Bacteria (superkingdom); Proteobacteria superphylum; Proteobacteria; Gammaproteobacteria; Legionellales; Legionellaceae	OTU_1236_3:Sponge5B:M00485:455:000000000-C2G9R:1:2113:6521:5483;size=3
OTU_1264_3	0	0	0	0	0	2.92854e-05	root; Main genome; Bacteria; Bacteria (superkingdom); Proteobacteria superphylum; Proteobacteria; Gammaproteobacteria; Legionellales; Legionellaceae	OTU_1264_3:Sponge6B:M00485:455:000000000-C2G9R:1:1102:7252:6839;size=3
OTU_1294_3	0	0	0	0	0	3.90472e-05	root; Main genome; Bacteria; Bacteria (superkingdom); Proteobacteria superphylum; Proteobacteria; Gammaproteobacteria; Legionellales; Legionellaceae	OTU_1294_3:Sponge6B:M00485:455:000000000-C2G9R:1:2109:19243:10788;size=3
OTU_1322_3	0	0	0	0	0	0.00010738	root; Main genome; Bacteria; Bacteria (superkingdom); Proteobacteria superphylum; Proteobacteria; Gammaproteobacteria; Legionellales; Legionellaceae	OTU_1322_3:Sponge6B:M00485:455:000000000-C2G9R:1:2114:10889:17932;size=3
OTU_1339_5	0	0	0	0	0.000226439	0.000146427	root; Main genome; Bacteria; Bacteria (superkingdom); Proteobacteria superphylum; Proteobacteria; Gammaproteobacteria; Legionellales; Legionellaceae	OTU_1339_5:Sponge6B:M00485:455:000000000-C2G9R:1:2117:9671:15921;size=5
OTU_1394_2	0	0	7.78351e-05	0	1.1322e-05	9.76181e-06	root; Main genome; Bacteria; Bacteria (superkingdom); Proteobacteria superphylum; Proteobacteria; Gammaproteobacteria; Legionellales; Legionellaceae	OTU_1394_2:Sponge3B:M00485:455:000000000-C2G9R:1:2107:17389:17791;size=2
OTU_1449_2	0	0	0	0	4.52878e-05	0	root; Main genome; Bacteria; Bacteria (superkingdom); Proteobacteria superphylum; Proteobacteria; Gammaproteobacteria; Legionellales; Legionellaceae	OTU_1449_2:Sponge5B:M00485:455:000000000-C2G9R:1:1102:22047:11468;size=2
OTU_1493_2	0	0	0	0	5.66098e-05	0	root; Main genome; Bacteria; Bacteria (superkingdom); Proteobacteria superphylum; Proteobacteria; Gammaproteobacteria; Legionellales; Legionellaceae	OTU_1493_2:Sponge5B:M00485:455:000000000-C2G9R:1:1114:10031:14774;size=2
OTU_1546_2	0	0	0	0	9.05756e-05	0	root; Main genome; Bacteria; Bacteria (superkingdom); Proteobacteria superphylum; Proteobacteria; Gammaproteobacteria; Legionellales; Legionellaceae	OTU_1546_2:Sponge5B:M00485:455:000000000-C2G9R:1:2105:18638:9965;size=2
OTU_1547_2	0	0	0	0	7.92537e-05	0	root; Main genome; Bacteria; Bacteria (superkingdom); Proteobacteria superphylum; Proteobacteria; Gammaproteobacteria; Legionellales; Legionellaceae	OTU_1547_2:Sponge5B:M00485:455:000000000-C2G9R:1:2105:21399:15433;size=2
OTU_1556_2	0	0	0	0	3.39659e-05	0	root; Main genome; Bacteria; Bacteria (superkingdom); Proteobacteria superphylum; Proteobacteria; Gammaproteobacteria; Legionellales; Legionellaceae	OTU_1556_2:Sponge5B:M00485:455:000000000-C2G9R:1:2106:8433:7158;size=2
OTU_1564_2	0	0	0	0	7.92537e-05	0	root; Main genome; Bacteria; Bacteria (superkingdom); Proteobacteria superphylum; Proteobacteria; Gammaproteobacteria; Legionellales; Legionellaceae	OTU_1564_2:Sponge5B:M00485:455:000000000-C2G9R:1:2107:4799:8762;size=2
OTU_1566_2	0	0	0	0	0.000101898	0	root; Main genome; Bacteria; Bacteria (superkingdom); Proteobacteria superphylum; Proteobacteria; Gammaproteobacteria; Legionellales; Legionellaceae	OTU_1566_2:Sponge5B:M00485:455:000000000-C2G9R:1:2107:8764:7900;size=2
OTU_1567_6	0	0	0	0	0.000271727	0.00010738	root; Main genome; Bacteria; Bacteria (superkingdom); Proteobacteria superphylum; Proteobacteria; Gammaproteobacteria; Legionellales; Legionellaceae	OTU_1567_6:Sponge5B:M00485:455:000000000-C2G9R:1:2108:11940:3361;size=6
OTU_1605_2	0	0	0	0	2.26439e-05	0	root; Main genome; Bacteria; Bacteria (superkingdom); Proteobacteria superphylum; Proteobacteria; Gammaproteobacteria; Legionellales; Legionellaceae	OTU_1605_2:Sponge5B:M00485:455:000000000-C2G9R:1:2112:15689:9243;size=2
OTU_1638_2	0	0	0	0	4.52878e-05	0	root; Main genome; Bacteria; Bacteria (superkingdom); Proteobacteria superphylum; Proteobacteria; Gammaproteobacteria; Legionellales; Legionellaceae	OTU_1638_2:Sponge5B:M00485:455:000000000-C2G9R:1:2114:5516:19033;size=2
OTU_1652_2	0	0	0	0	3.39659e-05	0	root; Main genome; Bacteria; Bacteria (superkingdom); Proteobacteria superphylum; Proteobacteria; Gammaproteobacteria; Legionellales; Legionellaceae	OTU_1652_2:Sponge5B:M00485:455:000000000-C2G9R:1:2116:7524:9365;size=2
OTU_1706_2	0	0	0	0	1.1322e-05	1.95236e-05	root; Main genome; Bacteria; Bacteria (superkingdom); Proteobacteria superphylum; Proteobacteria; Gammaproteobacteria; Legionellales; Legionellaceae	OTU_1706_2:Sponge6B:M00485:455:000000000-C2G9R:1:1111:16871:8812;size=2
OTU_1778_2	0	0	0	0	0	6.83327e-05	root; Main genome; Bacteria; Bacteria (superkingdom); Proteobacteria superphylum; Proteobacteria; Gammaproteobacteria; Legionellales; Legionellaceae	OTU_1778_2:Sponge6B:M00485:455:000000000-C2G9R:1:2110:13570:6145;size=2
OTU_1779_4	0	0	0	0	0	5.85709e-05	root; Main genome; Bacteria; Bacteria (superkingdom); Proteobacteria superphylum; Proteobacteria; Gammaproteobacteria; Legionellales; Legionellaceae	OTU_1779_4:Sponge6B:M00485:455:000000000-C2G9R:1:2110:17208:18759;size=4
OTU_1784_2	0	0	0	0	0	4.88091e-05	root; Main genome; Bacteria; Bacteria (superkingdom); Proteobacteria superphylum; Proteobacteria; Gammaproteobacteria; Legionellales; Legionellaceae	OTU_1784_2:Sponge6B:M00485:455:000000000-C2G9R:1:2111:13645:11808;size=2
OTU_1802_2	0	0	0	0	0	5.85709e-05	root; Main genome; Bacteria; Bacteria (superkingdom); Proteobacteria superphylum; Proteobacteria; Gammaproteobacteria; Legionellales; Legionellaceae	OTU_1802_2:Sponge6B:M00485:455:000000000-C2G9R:1:2112:2806:9958;size=2
OTU_272_39	0	0	0.000921049	0	5.66098e-05	5.85709e-05	root; Main genome; Bacteria; Bacteria (superkingdom); Proteobacteria superphylum; Proteobacteria; Gammaproteobacteria; Legionellales; Legionellaceae	OTU_272_39:Sponge3B:M00485:455:000000000-C2G9R:1:1102:4175:8760;size=39
OTU_365_46	0	0	0.0015567	0	0	0	root; Main genome; Bacteria; Bacteria (superkingdom); Proteobacteria superphylum; Proteobacteria; Gammaproteobacteria; Legionellales; Legionellaceae	OTU_365_46:Sponge3B:M00485:455:000000000-C2G9R:1:2115:7746:4041;size=46
OTU_705_7	0	0	0	0	0.000271727	0	root; Main genome; Bacteria; Bacteria (superkingdom); Proteobacteria superphylum; Proteobacteria; Gammaproteobacteria; Legionellales; Legionellaceae	OTU_705_7:Sponge5B:M00485:455:000000000-C2G9R:1:1112:25316:13842;size=7
OTU_740_6	0	0	3.89176e-05	0	0	0.000136665	root; Main genome; Bacteria; Bacteria (superkingdom); Proteobacteria superphylum; Proteobacteria; Gammaproteobacteria; Legionellales; Legionellaceae	OTU_740_6:Sponge3B:M00485:455:000000000-C2G9R:1:2102:25046:12854;size=6
OTU_803_6	0	0	0	0	0	9.76181e-05	root; Main genome; Bacteria; Bacteria (superkingdom); Proteobacteria superphylum; Proteobacteria; Gammaproteobacteria; Legionellales; Legionellaceae	OTU_803_6:Sponge6B:M00485:455:000000000-C2G9R:1:2112:25718:16192;size=6
OTU_1006_13	0	0	0	0	0.000135863	5.85709e-05	root; Main genome; Bacteria; Bacteria (superkingdom); Proteobacteria superphylum; Proteobacteria; Gammaproteobacteria; Legionellales; Legionellaceae; Legionella	OTU_1006_13:Sponge5B:M00485:455:000000000-C2G9R:1:2109:9458:20756;size=13
OTU_1057_4	0	0	0	0	0	0.000175713	root; Main genome; Bacteria; Bacteria (superkingdom); Proteobacteria superphylum; Proteobacteria; Gammaproteobacteria; Legionellales; Legionellaceae; Legionella	OTU_1057_4:Sponge6B:M00485:455:000000000-C2G9R:1:2109:21408:13231;size=4
OTU_1190_3	0	0	0	0	7.92537e-05	0	root; Main genome; Bacteria; Bacteria (superkingdom); Proteobacteria superphylum; Proteobacteria; Gammaproteobacteria; Legionellales; Legionellaceae; Legionella	OTU_1190_3:Sponge5B:M00485:455:000000000-C2G9R:1:1119:12620:7710;size=3
OTU_1191_3	0	0	0	0	5.66098e-05	0	root; Main genome; Bacteria; Bacteria (superkingdom); Proteobacteria superphylum; Proteobacteria; Gammaproteobacteria; Legionellales; Legionellaceae; Legionella	OTU_1191_3:Sponge5B:M00485:455:000000000-C2G9R:1:2101:7930:16189;size=3
OTU_1230_5	0	0	0	0	0.000135863	0	root; Main genome; Bacteria; Bacteria (superkingdom); Proteobacteria superphylum; Proteobacteria; Gammaproteobacteria; Legionellales; Legionellaceae; Legionella	OTU_1230_5:Sponge5B:M00485:455:000000000-C2G9R:1:2113:16200:17551;size=5
OTU_1238_8	4.55166e-05	0	1.29725e-05	0	0.000215117	9.76181e-05	root; Main genome; Bacteria; Bacteria (superkingdom); Proteobacteria superphylum; Proteobacteria; Gammaproteobacteria; Legionellales; Legionellaceae; Legionella	OTU_1238_8:Sponge5B:M00485:455:000000000-C2G9R:1:2114:11922:17099;size=8
OTU_1292_3	0	0	0	0	1.1322e-05	6.83327e-05	root; Main genome; Bacteria; Bacteria (superkingdom); Proteobacteria superphylum; Proteobacteria; Gammaproteobacteria; Legionellales; Legionellaceae; Legionella	OTU_1292_3:Sponge6B:M00485:455:000000000-C2G9R:1:2109:12341:12503;size=3
OTU_1460_2	0	0	0	0	7.92537e-05	9.76181e-06	root; Main genome; Bacteria; Bacteria (superkingdom); Proteobacteria superphylum; Proteobacteria; Gammaproteobacteria; Legionellales; Legionellaceae; Legionella	OTU_1460_2:Sponge5B:M00485:455:000000000-C2G9R:1:1104:15067:11039;size=2
OTU_1599_4	0	0	0	0	5.66098e-05	0.000185474	root; Main genome; Bacteria; Bacteria (superkingdom); Proteobacteria superphylum; Proteobacteria; Gammaproteobacteria; Legionellales; Legionellaceae; Legionella	OTU_1599_4:Sponge5B:M00485:455:000000000-C2G9R:1:2111:6419:10625;size=4
OTU_1619_2	0	0	0	0	2.26439e-05	9.76181e-06	root; Main genome; Bacteria; Bacteria (superkingdom); Proteobacteria superphylum; Proteobacteria; Gammaproteobacteria; Legionellales; Legionellaceae; Legionella	OTU_1619_2:Sponge5B:M00485:455:000000000-C2G9R:1:2113:16663:17020;size=2
OTU_1653_2	0	0	0	0	9.05756e-05	0	root; Main genome; Bacteria; Bacteria (superkingdom); Proteobacteria superphylum; Proteobacteria; Gammaproteobacteria; Legionellales; Legionellaceae; Legionella	OTU_1653_2:Sponge5B:M00485:455:000000000-C2G9R:1:2116:7327:7688;size=2
OTU_1671_2	0	0	0	0	6.79317e-05	5.85709e-05	root; Main genome; Bacteria; Bacteria (superkingdom); Proteobacteria superphylum; Proteobacteria; Gammaproteobacteria; Legionellales; Legionellaceae; Legionella	OTU_1671_2:Sponge6B:M00485:455:000000000-C2G9R:1:1102:10024:11209;size=2
OTU_1682_2	0	0	0	0	0	3.90472e-05	root; Main genome; Bacteria; Bacteria (superkingdom); Proteobacteria superphylum; Proteobacteria; Gammaproteobacteria; Legionellales; Legionellaceae; Legionella	OTU_1682_2:Sponge6B:M00485:455:000000000-C2G9R:1:1104:4485:11293;size=2
OTU_1694_4	0	0	0	0	0	8.78563e-05	root; Main genome; Bacteria; Bacteria (superkingdom); Proteobacteria superphylum; Proteobacteria; Gammaproteobacteria; Legionellales; Legionellaceae; Legionella	OTU_1694_4:Sponge6B:M00485:455:000000000-C2G9R:1:1108:13029:16378;size=4
OTU_1733_2	0	0	0	0	2.26439e-05	6.83327e-05	root; Main genome; Bacteria; Bacteria (superkingdom); Proteobacteria superphylum; Proteobacteria; Gammaproteobacteria; Legionellales; Legionellaceae; Legionella	OTU_1733_2:Sponge6B:M00485:455:000000000-C2G9R:1:2101:3270:8767;size=2
OTU_1752_2	0	0	0	0	0	5.85709e-05	root; Main genome; Bacteria; Bacteria (superkingdom); Proteobacteria superphylum; Proteobacteria; Gammaproteobacteria; Legionellales; Legionellaceae; Legionella	OTU_1752_2:Sponge6B:M00485:455:000000000-C2G9R:1:2106:16111:2905;size=2
OTU_1800_2	0	0	0	0	0	6.83327e-05	root; Main genome; Bacteria; Bacteria (superkingdom); Proteobacteria superphylum; Proteobacteria; Gammaproteobacteria; Legionellales; Legionellaceae; Legionella	OTU_1800_2:Sponge6B:M00485:455:000000000-C2G9R:1:2112:28231:19022;size=2
OTU_382_28	0	0	0.000934022	0	0	0	root; Main genome; Bacteria; Bacteria (superkingdom); Proteobacteria superphylum; Proteobacteria; Gammaproteobacteria; Legionellales; Legionellaceae; Legionella	OTU_382_28:Sponge3B:M00485:455:000000000-C2G9R:1:2113:9326:4427;size=28
OTU_411_22	0	0	0.000531873	0	0	0	root; Main genome; Bacteria; Bacteria (superkingdom); Proteobacteria superphylum; Proteobacteria; Gammaproteobacteria; Legionellales; Legionellaceae; Legionella	OTU_411_22:Sponge3B:M00485:455:000000000-C2G9R:1:2112:6276:10536;size=22
OTU_467_24	0	0	0.000415121	0	0.000158507	0.000126904	root; Main genome; Bacteria; Bacteria (superkingdom); Proteobacteria superphylum; Proteobacteria; Gammaproteobacteria; Legionellales; Legionellaceae; Legionella	OTU_467_24:Sponge3B:M00485:455:000000000-C2G9R:1:2112:20970:3656;size=24
OTU_566_16	0	0	0	0	0.000384946	0.000165951	root; Main genome; Bacteria; Bacteria (superkingdom); Proteobacteria superphylum; Proteobacteria; Gammaproteobacteria; Legionellales; Legionellaceae; Legionella	OTU_566_16:Sponge5B:M00485:455:000000000-C2G9R:1:2114:7414:17761;size=16
OTU_576_11	0	0	0.000454038	0	0	0	root; Main genome; Bacteria; Bacteria (superkingdom); Proteobacteria superphylum; Proteobacteria; Gammaproteobacteria; Legionellales; Legionellaceae; Legionella	OTU_576_11:Sponge3B:M00485:455:000000000-C2G9R:1:1101:13579:18429;size=11
OTU_681_7	0	0	0.000350258	0	0	0	root; Main genome; Bacteria; Bacteria (superkingdom); Proteobacteria superphylum; Proteobacteria; Gammaproteobacteria; Legionellales; Legionellaceae; Legionella	OTU_681_7:Sponge3B:M00485:455:000000000-C2G9R:1:2117:13667:19415;size=7
OTU_700_7	0	0	0	0	7.92537e-05	2.92854e-05	root; Main genome; Bacteria; Bacteria (superkingdom); Proteobacteria superphylum; Proteobacteria; Gammaproteobacteria; Legionellales; Legionellaceae; Legionella	OTU_700_7:Sponge5B:M00485:455:000000000-C2G9R:1:1101:27455:12656;size=7
OTU_824_5	0	0.000174655	0	0	0	0	root; Main genome; Bacteria; Bacteria (superkingdom); Proteobacteria superphylum; Proteobacteria; Gammaproteobacteria; Legionellales; Legionellaceae; Legionella	OTU_824_5:Sponge2B:M00485:455:000000000-C2G9R:1:2112:10668:7938;size=5
OTU_901_7	0	0	0	0	0	0.000224522	root; Main genome; Bacteria; Bacteria (superkingdom); Proteobacteria superphylum; Proteobacteria; Gammaproteobacteria; Legionellales; Legionellaceae; Legionella	OTU_901_7:Sponge6B:M00485:455:000000000-C2G9R:1:2105:14959:17520;size=7
OTU_912_8	0	0	0	0	0.000147185	9.76181e-05	root; Main genome; Bacteria; Bacteria (superkingdom); Proteobacteria superphylum; Proteobacteria; Gammaproteobacteria; Legionellales; Legionellaceae; Legionella	OTU_912_8:Sponge6B:M00485:455:000000000-C2G9R:1:2112:19966:8343;size=8
OTU_936_4	0	0	0.000233505	0	0	0	root; Main genome; Bacteria; Bacteria (superkingdom); Proteobacteria superphylum; Proteobacteria; Gammaproteobacteria; Legionellales; Legionellaceae; Legionella	OTU_936_4:Sponge3B:M00485:455:000000000-C2G9R:1:1102:11681:8985;size=4
OTU_736_6	0	0	0.000246478	0	0	0	root; Main genome; Bacteria; Bacteria (superkingdom); Proteobacteria superphylum; Proteobacteria; Gammaproteobacteria; Marinicella order incertae sedis; Marinicella family incertae sedis; Marinicella	OTU_736_6:Sponge3B:M00485:455:000000000-C2G9R:1:1101:12778:1576;size=6
OTU_106_121	0	0	0	0	0.000996332	0.00222569	root; Main genome; Bacteria; Bacteria (superkingdom); Proteobacteria superphylum; Proteobacteria; Gammaproteobacteria; Methylococcales; Cycloclasticaceae; Cycloclasticus	OTU_106_121:Sponge5B:M00485:455:000000000-C2G9R:1:2114:10197:15511;size=121
OTU_1045_4	0	0	0	0	2.26439e-05	0.00021476	root; Main genome; Bacteria; Bacteria (superkingdom); Proteobacteria superphylum; Proteobacteria; Gammaproteobacteria; Methylococcales; Methylococcaceae; Methyloparacoccus	OTU_1045_4:Sponge6B:M00485:455:000000000-C2G9R:1:1102:4623:15887;size=4
OTU_1340_2	6.06888e-05	0	0	0	0	0	root; Main genome; Bacteria; Bacteria (superkingdom); Proteobacteria superphylum; Proteobacteria; Gammaproteobacteria; Methylococcales; Methylomonadaceae	OTU_1340_2:Sponge1B:M00485:455:000000000-C2G9R:1:2107:12301:1188;size=2
OTU_341_24	0	0.000916937	0	0	0	2.92854e-05	root; Main genome; Bacteria; Bacteria (superkingdom); Proteobacteria superphylum; Proteobacteria; Gammaproteobacteria; Methylococcales; Methylomonadaceae	OTU_341_24:Sponge2B:M00485:455:000000000-C2G9R:1:2115:10200:10748;size=24
OTU_1703_2	0	0	0	0	0	2.92854e-05	root; Main genome; Bacteria; Bacteria (superkingdom); Proteobacteria superphylum; Proteobacteria; Gammaproteobacteria; Milano-WF1B-44	OTU_1703_2:Sponge6B:M00485:455:000000000-C2G9R:1:1110:21039:3746;size=2
OTU_195_63	0	0	0.00136212	0	0.000237761	7.80945e-05	root; Main genome; Bacteria; Bacteria (superkingdom); Proteobacteria superphylum; Proteobacteria; Gammaproteobacteria; Milano-WF1B-44	OTU_195_63:Sponge3B:M00485:455:000000000-C2G9R:1:1101:25872:12631;size=63
OTU_373_21	0	0	0	0	0.000554776	0.00021476	root; Main genome; Bacteria; Bacteria (superkingdom); Proteobacteria superphylum; Proteobacteria; Gammaproteobacteria; Nitrosococcales; Methylophagaceae	OTU_373_21:Sponge5B:M00485:455:000000000-C2G9R:1:1101:8702:11019;size=21
OTU_924_4	0	5.82182e-05	0	0	0	0	root; Main genome; Bacteria; Bacteria (superkingdom); Proteobacteria superphylum; Proteobacteria; Gammaproteobacteria; Nitrosococcales; Nitrosococcaceae; Cm1-21	OTU_924_4:Sponge2B:M00485:455:000000000-C2G9R:1:2105:11863:4121;size=4
OTU_1161_3	0	0	0	0	5.66098e-05	0	root; Main genome; Bacteria; Bacteria (superkingdom); Proteobacteria superphylum; Proteobacteria; Gammaproteobacteria; NKB5	OTU_1161_3:Sponge5B:M00485:455:000000000-C2G9R:1:1102:24881:9319;size=3
OTU_1574_2	0	0	0	0	9.05756e-05	0	root; Main genome; Bacteria; Bacteria (superkingdom); Proteobacteria superphylum; Proteobacteria; Gammaproteobacteria; Piscirickettsiales; Piscirickettsiaceae; Candidatus Endoecteinascidia	OTU_1574_2:Sponge5B:M00485:455:000000000-C2G9R:1:2109:21850:15672;size=2
OTU_459_24	0	0	0.000518901	0	0.000158507	0.000234283	root; Main genome; Bacteria; Bacteria (superkingdom); Proteobacteria superphylum; Proteobacteria; Gammaproteobacteria; Piscirickettsiales; Piscirickettsiaceae; Candidatus Endoecteinascidia	OTU_459_24:Sponge5B:M00485:455:000000000-C2G9R:1:2102:19732:13918;size=24
OTU_766_6	0	0	0	0	0.000101898	0	root; Main genome; Bacteria; Bacteria (superkingdom); Proteobacteria superphylum; Proteobacteria; Gammaproteobacteria; pItb-vmat-80	OTU_766_6:Sponge5B:M00485:455:000000000-C2G9R:1:1102:18864:2271;size=6
OTU_1384_4	0	0	0.00015567	0	0	0	root; Main genome; Bacteria; Bacteria (superkingdom); Proteobacteria superphylum; Proteobacteria; Gammaproteobacteria; Pseudomonadales	OTU_1384_4:Sponge3B:M00485:455:000000000-C2G9R:1:1113:4593:5774;size=4
OTU_154_64	0	0	0.00223127	0	3.39659e-05	0	root; Main genome; Bacteria; Bacteria (superkingdom); Proteobacteria superphylum; Proteobacteria; Gammaproteobacteria; Pseudomonadales	OTU_154_64:Sponge3B:M00485:455:000000000-C2G9R:1:1101:11906:17142;size=64
OTU_544_13	0	0	0.00015567	0	0.00011322	3.90472e-05	root; Main genome; Bacteria; Bacteria (superkingdom); Proteobacteria superphylum; Proteobacteria; Gammaproteobacteria; Pseudomonadales	OTU_544_13:Sponge3B:M00485:455:000000000-C2G9R:1:1115:8222:17081;size=13
OTU_600_9	0	0	0	0	0.000215117	3.90472e-05	root; Main genome; Bacteria; Bacteria (superkingdom); Proteobacteria superphylum; Proteobacteria; Gammaproteobacteria; Pseudomonadales	OTU_600_9:Sponge5B:M00485:455:000000000-C2G9R:1:1102:8016:16962;size=9
OTU_1819_2	0	0	0	0	0	7.80945e-05	root; Main genome; Bacteria; Bacteria (superkingdom); Proteobacteria superphylum; Proteobacteria; Gammaproteobacteria; Pseudomonadales; Alcanivoracaceae; Ketobacter	OTU_1819_2:Sponge6B:M00485:455:000000000-C2G9R:1:2114:7398:19342;size=2
OTU_185_60	0	0	0.00162157	0	0.000147185	0.00010738	root; Main genome; Bacteria; Bacteria (superkingdom); Proteobacteria superphylum; Proteobacteria; Gammaproteobacteria; Pseudomonadales; Alcanivoracaceae1; Alcanivorax	OTU_185_60:Sponge3B:M00485:455:000000000-C2G9R:1:1102:13644:15654;size=60
OTU_91_183	0	0	0.00299665	0	0.00181151	0.000546661	root; Main genome; Bacteria; Bacteria (superkingdom); Proteobacteria superphylum; Proteobacteria; Gammaproteobacteria; Pseudomonadales; Alcanivoracaceae1; Alcanivorax	OTU_91_183:Sponge3B:M00485:455:000000000-C2G9R:1:2114:7549:7944;size=183
OTU_1700_2	0	0	0	0	0	1.95236e-05	root; Main genome; Bacteria; Bacteria (superkingdom); Proteobacteria superphylum; Proteobacteria; Gammaproteobacteria; Pseudomonadales; Cellvibrionaceae; Aestuariicella	OTU_1700_2:Sponge6B:M00485:455:000000000-C2G9R:1:1109:24567:10152;size=2
OTU_276_37	0.00122895	0	0	0	0.000101898	0	root; Main genome; Bacteria; Bacteria (superkingdom); Proteobacteria superphylum; Proteobacteria; Gammaproteobacteria; Pseudomonadales; Cellvibrionaceae; Cellvibrio	OTU_276_37:Sponge1B:M00485:455:000000000-C2G9R:1:1101:20774:9507;size=37
OTU_515_11	0	0	0.000246478	0	0	0	root; Main genome; Bacteria; Bacteria (superkingdom); Proteobacteria superphylum; Proteobacteria; Gammaproteobacteria; Pseudomonadales; Endozoicomonadaceae	OTU_515_11:Sponge3B:M00485:455:000000000-C2G9R:1:2114:13449:14970;size=11
OTU_77_216	0	0	0.00581169	0	0	0	root; Main genome; Bacteria; Bacteria (superkingdom); Proteobacteria superphylum; Proteobacteria; Gammaproteobacteria; Pseudomonadales; Endozoicomonadaceae	OTU_77_216:Sponge3B:M00485:455:000000000-C2G9R:1:1101:9675:1653;size=216
OTU_21_2615	0	0	0.0628259	0	0	0	root; Main genome; Bacteria; Bacteria (superkingdom); Proteobacteria superphylum; Proteobacteria; Gammaproteobacteria; Pseudomonadales; Endozoicomonadaceae; Endozoicomonas	OTU_21_2615:Sponge3B:M00485:455:000000000-C2G9R:1:1101:18265:1894;size=2615
OTU_47_565	0	0	0.0142568	0	0.000158507	9.76181e-05	root; Main genome; Bacteria; Bacteria (superkingdom); Proteobacteria superphylum; Proteobacteria; Gammaproteobacteria; Pseudomonadales; Endozoicomonadaceae; Endozoicomonas	OTU_47_565:Sponge3B:M00485:455:000000000-C2G9R:1:1101:15145:4121;size=565
OTU_578_11	0	0	0.000350258	0	7.92537e-05	0	root; Main genome; Bacteria; Bacteria (superkingdom); Proteobacteria superphylum; Proteobacteria; Gammaproteobacteria; Pseudomonadales; Endozoicomonadaceae; Endozoicomonas	OTU_578_11:Sponge3B:M00485:455:000000000-C2G9R:1:1101:4056:9410;size=11
OTU_99_145	0	0	0	0	0.000317015	0.00304569	root; Main genome; Bacteria; Bacteria (superkingdom); Proteobacteria superphylum; Proteobacteria; Gammaproteobacteria; Pseudomonadales; Endozoicomonadaceae; Endozoicomonas	OTU_99_145:Sponge5B:M00485:455:000000000-C2G9R:1:2114:7581:15888;size=145
OTU_130_140	0	0.000916937	0.00219236	0	0.000418912	0.000292854	root; Main genome; Bacteria; Bacteria (superkingdom); Proteobacteria superphylum; Proteobacteria; Gammaproteobacteria; Pseudomonadales; Halieaceae	OTU_130_140:Sponge3B:M00485:455:000000000-C2G9R:1:1101:11987:14647;size=140
OTU_1573_2	0	2.91091e-05	1.29725e-05	0	0.000135863	0	root; Main genome; Bacteria; Bacteria (superkingdom); Proteobacteria superphylum; Proteobacteria; Gammaproteobacteria; Pseudomonadales; Halieaceae; Halioglobus	OTU_1573_2:Sponge5B:M00485:455:000000000-C2G9R:1:2109:17491:10430;size=2
OTU_1767_2	0	0	0	0	1.1322e-05	3.90472e-05	root; Main genome; Bacteria; Bacteria (superkingdom); Proteobacteria superphylum; Proteobacteria; Gammaproteobacteria; Pseudomonadales; Halieaceae; Halioglobus	OTU_1767_2:Sponge6B:M00485:455:000000000-C2G9R:1:2107:7582:5678;size=2
OTU_363_35	0	0	0.000674571	0	0.000260405	9.76181e-05	root; Main genome; Bacteria; Bacteria (superkingdom); Proteobacteria superphylum; Proteobacteria; Gammaproteobacteria; Pseudomonadales; Halieaceae; Halioglobus	OTU_363_35:Sponge3B:M00485:455:000000000-C2G9R:1:1101:12205:9828;size=35
OTU_979_4	0	0	0	0	9.05756e-05	0	root; Main genome; Bacteria; Bacteria (superkingdom); Proteobacteria superphylum; Proteobacteria; Gammaproteobacteria; Pseudomonadales; Halieaceae; Halioglobus	OTU_979_4:Sponge5B:M00485:455:000000000-C2G9R:1:1109:10439:10755;size=4
OTU_1518_2	0	0	0	0	4.52878e-05	4.88091e-05	root; Main genome; Bacteria; Bacteria (superkingdom); Proteobacteria superphylum; Proteobacteria; Gammaproteobacteria; Pseudomonadales; Halieaceae; Luminiphilus	OTU_1518_2:Sponge5B:M00485:455:000000000-C2G9R:1:1119:10194:18176;size=2
OTU_1389_2	0	0	0.000129725	0	0	9.76181e-06	root; Main genome; Bacteria; Bacteria (superkingdom); Proteobacteria superphylum; Proteobacteria; Gammaproteobacteria; Pseudomonadales; Halieaceae; OM60(NOR5) clade	OTU_1389_2:Sponge3B:M00485:455:000000000-C2G9R:1:2102:15297:18409;size=2
OTU_257_53	0	0	0.000946994	0	0.000384946	0.000146427	root; Main genome; Bacteria; Bacteria (superkingdom); Proteobacteria superphylum; Proteobacteria; Gammaproteobacteria; Pseudomonadales; Halieaceae; OM60(NOR5) clade	OTU_257_53:Sponge3B:M00485:455:000000000-C2G9R:1:2114:14873:2639;size=53
OTU_410_39	0	0	0.000168643	0	0.000249083	0.00042952	root; Main genome; Bacteria; Bacteria (superkingdom); Proteobacteria superphylum; Proteobacteria; Gammaproteobacteria; Pseudomonadales; Halieaceae; OM60(NOR5) clade	OTU_410_39:Sponge3B:M00485:455:000000000-C2G9R:1:1117:20088:7164;size=39
OTU_465_43	0	0	0.00129725	0	9.05756e-05	0.000136665	root; Main genome; Bacteria; Bacteria (superkingdom); Proteobacteria superphylum; Proteobacteria; Gammaproteobacteria; Pseudomonadales; Halieaceae; OM60(NOR5) clade	OTU_465_43:Sponge3B:M00485:455:000000000-C2G9R:1:1101:10608:13080;size=43
OTU_703_19	0	0	0.000518901	0	0.000283049	0.000234283	root; Main genome; Bacteria; Bacteria (superkingdom); Proteobacteria superphylum; Proteobacteria; Gammaproteobacteria; Pseudomonadales; Halieaceae; OM60(NOR5) clade	OTU_703_19:Sponge5B:M00485:455:000000000-C2G9R:1:1111:10758:7051;size=19
OTU_722_9	0	0	0	0	3.39659e-05	0.000204998	root; Main genome; Bacteria; Bacteria (superkingdom); Proteobacteria superphylum; Proteobacteria; Gammaproteobacteria; Pseudomonadales; Halieaceae; Pseudohaliea	OTU_722_9:Sponge6B:M00485:455:000000000-C2G9R:1:2110:16214:8424;size=9
OTU_1382_2	0	0	2.5945e-05	0	0	0	root; Main genome; Bacteria; Bacteria (superkingdom); Proteobacteria superphylum; Proteobacteria; Gammaproteobacteria; Pseudomonadales; Halomonadaceae; Chromohalobacter	OTU_1382_2:Sponge3B:M00485:455:000000000-C2G9R:1:1113:20882:4528;size=2
OTU_1115_3	0	0	0.000168643	0	0	0	root; Main genome; Bacteria; Bacteria (superkingdom); Proteobacteria superphylum; Proteobacteria; Gammaproteobacteria; Pseudomonadales; Halomonadaceae; Cobetia	OTU_1115_3:Sponge3B:M00485:455:000000000-C2G9R:1:2102:4943:7983;size=3
OTU_136_146	0	0	0.00422904	0	7.92537e-05	8.78563e-05	root; Main genome; Bacteria; Bacteria (superkingdom); Proteobacteria superphylum; Proteobacteria; Gammaproteobacteria; Pseudomonadales; Halomonadaceae; Halomonas	OTU_136_146:Sponge3B:M00485:455:000000000-C2G9R:1:1102:4266:9182;size=146
OTU_1088_3	0	5.82182e-05	0	0	0	0	root; Main genome; Bacteria; Bacteria (superkingdom); Proteobacteria superphylum; Proteobacteria; Gammaproteobacteria; Pseudomonadales; KI89A clade	OTU_1088_3:Sponge2B:M00485:455:000000000-C2G9R:1:1102:24962:9110;size=3
OTU_1364_2	0	7.27728e-05	0	0	0	0	root; Main genome; Bacteria; Bacteria (superkingdom); Proteobacteria superphylum; Proteobacteria; Gammaproteobacteria; Pseudomonadales; KI89A clade	OTU_1364_2:Sponge2B:M00485:455:000000000-C2G9R:1:2112:14149:9276;size=2
OTU_1562_2	0	0	0	0	3.39659e-05	9.76181e-06	root; Main genome; Bacteria; Bacteria (superkingdom); Proteobacteria superphylum; Proteobacteria; Gammaproteobacteria; Pseudomonadales; KI89A clade	OTU_1562_2:Sponge5B:M00485:455:000000000-C2G9R:1:2107:18916:20346;size=2
OTU_287_30	0.00101654	0.000218318	0	0	0	0	root; Main genome; Bacteria; Bacteria (superkingdom); Proteobacteria superphylum; Proteobacteria; Gammaproteobacteria; Pseudomonadales; KI89A clade	OTU_287_30:Sponge1B:M00485:455:000000000-C2G9R:1:1102:20155:5410;size=30
OTU_387_22	0	0	0	0	0.000588741	0.00032214	root; Main genome; Bacteria; Bacteria (superkingdom); Proteobacteria superphylum; Proteobacteria; Gammaproteobacteria; Pseudomonadales; KI89A clade	OTU_387_22:Sponge5B:M00485:455:000000000-C2G9R:1:2106:22413:8632;size=22
OTU_993_4	0	0	0	0	3.39659e-05	4.88091e-05	root; Main genome; Bacteria; Bacteria (superkingdom); Proteobacteria superphylum; Proteobacteria; Gammaproteobacteria; Pseudomonadales; KI89A clade	OTU_993_4:Sponge5B:M00485:455:000000000-C2G9R:1:2105:6860:15724;size=4
OTU_1215_7	0	0	0	0	0.000101898	0.000195236	root; Main genome; Bacteria; Bacteria (superkingdom); Proteobacteria superphylum; Proteobacteria; Gammaproteobacteria; Pseudomonadales; Marinobacteraceae; Marinobacter	OTU_1215_7:Sponge5B:M00485:455:000000000-C2G9R:1:2108:9082:5488;size=7
OTU_342_31	0	0	0	0	0.000588741	0.000185474	root; Main genome; Bacteria; Bacteria (superkingdom); Proteobacteria superphylum; Proteobacteria; Gammaproteobacteria; Pseudomonadales; Marinobacteraceae; Marinobacter	OTU_342_31:Sponge5B:M00485:455:000000000-C2G9R:1:1102:5987:5231;size=31
OTU_1198_3	0	0	0	0	7.92537e-05	9.76181e-06	root; Main genome; Bacteria; Bacteria (superkingdom); Proteobacteria superphylum; Proteobacteria; Gammaproteobacteria; Pseudomonadales; Marinomonadaceae; Marinomonas	OTU_1198_3:Sponge5B:M00485:455:000000000-C2G9R:1:2103:17333:21073;size=3
OTU_1756_4	0	0	0	0	2.26439e-05	7.80945e-05	root; Main genome; Bacteria; Bacteria (superkingdom); Proteobacteria superphylum; Proteobacteria; Gammaproteobacteria; Pseudomonadales; Marinomonadaceae; Marinomonas	OTU_1756_4:Sponge6B:M00485:455:000000000-C2G9R:1:2106:26690:8369;size=4
OTU_284_29	0	0	0	0	0.000679317	0.000117142	root; Main genome; Bacteria; Bacteria (superkingdom); Proteobacteria superphylum; Proteobacteria; Gammaproteobacteria; Pseudomonadales; Moraxellaceae; Acinetobacter	OTU_284_29:Sponge5B:M00485:455:000000000-C2G9R:1:1101:22440:5907;size=29
OTU_400_49	0	0	0.00106375	0	0.000181151	0.000302616	root; Main genome; Bacteria; Bacteria (superkingdom); Proteobacteria superphylum; Proteobacteria; Gammaproteobacteria; Pseudomonadales; Moraxellaceae; Psychrobacter	OTU_400_49:Sponge3B:M00485:455:000000000-C2G9R:1:2113:13194:6578;size=49
OTU_1246_3	0	0	0	0	0.000147185	0	root; Main genome; Bacteria; Bacteria (superkingdom); Proteobacteria superphylum; Proteobacteria; Gammaproteobacteria; Pseudomonadales; Nitrincolaceae	OTU_1246_3:Sponge5B:M00485:455:000000000-C2G9R:1:2115:7834:4896;size=3
OTU_63_342	0	0	0	0	0.00202663	0.0058278	root; Main genome; Bacteria; Bacteria (superkingdom); Proteobacteria superphylum; Proteobacteria; Gammaproteobacteria; Pseudomonadales; Nitrincolaceae	OTU_63_342:Sponge5B:M00485:455:000000000-C2G9R:1:1101:22866:9922;size=342
OTU_408_20	0	0	0.000441066	0	6.79317e-05	2.92854e-05	root; Main genome; Bacteria; Bacteria (superkingdom); Proteobacteria superphylum; Proteobacteria; Gammaproteobacteria; Pseudomonadales; Oceanospirillales; Litoricolaceae; Litoricola	OTU_408_20:Sponge3B:M00485:455:000000000-C2G9R:1:1102:17938:11877;size=20
OTU_32_883	0	0	0	0	0.0073253	0.0105623	root; Main genome; Bacteria; Bacteria (superkingdom); Proteobacteria superphylum; Proteobacteria; Gammaproteobacteria; Pseudomonadales; OM182 clade	OTU_32_883:Sponge5B:M00485:455:000000000-C2G9R:1:1101:15697:4902;size=883
OTU_771_8	0	0	0	0	7.92537e-05	0.000224522	root; Main genome; Bacteria; Bacteria (superkingdom); Proteobacteria superphylum; Proteobacteria; Gammaproteobacteria; Pseudomonadales; OM182 clade	OTU_771_8:Sponge5B:M00485:455:000000000-C2G9R:1:1109:10654:12169;size=8
OTU_559_10	0	0	0	0	5.66098e-05	0.000156189	root; Main genome; Bacteria; Bacteria (superkingdom); Proteobacteria superphylum; Proteobacteria; Gammaproteobacteria; Pseudomonadales; Porticoccaceae	OTU_559_10:Sponge5B:M00485:455:000000000-C2G9R:1:1102:17311:13506;size=10
OTU_799_6	0	0	0	0	0	0.00010738	root; Main genome; Bacteria; Bacteria (superkingdom); Proteobacteria superphylum; Proteobacteria; Gammaproteobacteria; Pseudomonadales; Porticoccaceae; C1-B045	OTU_799_6:Sponge6B:M00485:455:000000000-C2G9R:1:2108:20488:5402;size=6
OTU_166_70	0	0	0	0	0.000679317	0.00109332	root; Main genome; Bacteria; Bacteria (superkingdom); Proteobacteria superphylum; Proteobacteria; Gammaproteobacteria; Pseudomonadales; Porticoccaceae; Porticoccus	OTU_166_70:Sponge5B:M00485:455:000000000-C2G9R:1:1102:8983:4175;size=70
OTU_333_29	0	0	0	0	0.000894434	0.000117142	root; Main genome; Bacteria; Bacteria (superkingdom); Proteobacteria superphylum; Proteobacteria; Gammaproteobacteria; Pseudomonadales; Porticoccaceae; Porticoccus	OTU_333_29:Sponge5B:M00485:455:000000000-C2G9R:1:2112:4647:13178;size=29
OTU_44_647	0	0	0.000622681	0	0.0041778	0.00880515	root; Main genome; Bacteria; Bacteria (superkingdom); Proteobacteria superphylum; Proteobacteria; Gammaproteobacteria; Pseudomonadales; Porticoccaceae; Porticoccus	OTU_44_647:Sponge3B:M00485:455:000000000-C2G9R:1:1101:7677:6123;size=647
OTU_1047_4	0	0	0	0	1.1322e-05	0.000117142	root; Main genome; Bacteria; Bacteria (superkingdom); Proteobacteria superphylum; Proteobacteria; Gammaproteobacteria; Pseudomonadales; Porticoccaceae; SAR92 clade	OTU_1047_4:Sponge6B:M00485:455:000000000-C2G9R:1:1113:14640:11962;size=4
OTU_1478_2	0	0	0	0	6.79317e-05	6.83327e-05	root; Main genome; Bacteria; Bacteria (superkingdom); Proteobacteria superphylum; Proteobacteria; Gammaproteobacteria; Pseudomonadales; Porticoccaceae; SAR92 clade	OTU_1478_2:Sponge5B:M00485:455:000000000-C2G9R:1:1109:20470:10408;size=2
OTU_157_69	0	0	1.29725e-05	0	0.000973688	0.00106404	root; Main genome; Bacteria; Bacteria (superkingdom); Proteobacteria superphylum; Proteobacteria; Gammaproteobacteria; Pseudomonadales; Porticoccaceae; SAR92 clade	OTU_157_69:Sponge5B:M00485:455:000000000-C2G9R:1:2115:7273:18223;size=69
OTU_229_50	0	0	7.78351e-05	0	0.000611385	0.000780945	root; Main genome; Bacteria; Bacteria (superkingdom); Proteobacteria superphylum; Proteobacteria; Gammaproteobacteria; Pseudomonadales; Porticoccaceae; SAR92 clade	OTU_229_50:Sponge5B:M00485:455:000000000-C2G9R:1:1102:6813:16432;size=50
OTU_1639_2	0	0	0	0	5.66098e-05	9.76181e-06	root; Main genome; Bacteria; Bacteria (superkingdom); Proteobacteria superphylum; Proteobacteria; Gammaproteobacteria; Pseudomonadales; Pseudohongiellaceae; Pseudohongiella	OTU_1639_2:Sponge5B:M00485:455:000000000-C2G9R:1:2114:5994:9359;size=2
OTU_1735_2	0	0	0	0	0	5.85709e-05	root; Main genome; Bacteria; Bacteria (superkingdom); Proteobacteria superphylum; Proteobacteria; Gammaproteobacteria; Pseudomonadales; Pseudohongiellaceae; Pseudohongiella	OTU_1735_2:Sponge6B:M00485:455:000000000-C2G9R:1:2102:17964:13972;size=2
OTU_38_831	0	0	0.00163454	0	0.00804991	0.00896134	root; Main genome; Bacteria; Bacteria (superkingdom); Proteobacteria superphylum; Proteobacteria; Gammaproteobacteria; Pseudomonadales; Pseudohongiellaceae; Pseudohongiella	OTU_38_831:Sponge3B:M00485:455:000000000-C2G9R:1:2114:3777:8426;size=831
OTU_53_500	0.00151722	0	0.000233505	0	0.00508356	0.004959	root; Main genome; Bacteria; Bacteria (superkingdom); Proteobacteria superphylum; Proteobacteria; Gammaproteobacteria; Pseudomonadales; Pseudohongiellaceae; Pseudohongiella	OTU_53_500:Sponge1B:M00485:455:000000000-C2G9R:1:1101:10351:5882;size=500
OTU_1195_6	0	0	0	0	0.000101898	6.83327e-05	root; Main genome; Bacteria; Bacteria (superkingdom); Proteobacteria superphylum; Proteobacteria; Gammaproteobacteria; Pseudomonadales; Pseudomonadaceae; Pseudomonas	OTU_1195_6:Sponge5B:M00485:455:000000000-C2G9R:1:2103:12472:11798;size=6
OTU_1666_4	0	0	0	0	0	5.85709e-05	root; Main genome; Bacteria; Bacteria (superkingdom); Proteobacteria superphylum; Proteobacteria; Gammaproteobacteria; Pseudomonadales; Pseudomonadaceae; Pseudomonas	OTU_1666_4:Sponge6B:M00485:455:000000000-C2G9R:1:1101:17914:15284;size=4
OTU_349_27	0	0	0.000972939	0	1.1322e-05	4.88091e-05	root; Main genome; Bacteria; Bacteria (superkingdom); Proteobacteria superphylum; Proteobacteria; Gammaproteobacteria; Pseudomonadales; Pseudomonadaceae; Pseudomonas	OTU_349_27:Sponge3B:M00485:455:000000000-C2G9R:1:1101:17445:3662;size=27
OTU_597_21	0	0	0	0	0.0004642	0.000136665	root; Main genome; Bacteria; Bacteria (superkingdom); Proteobacteria superphylum; Proteobacteria; Gammaproteobacteria; Pseudomonadales; Pseudomonadaceae; Pseudomonas	OTU_597_21:Sponge5B:M00485:455:000000000-C2G9R:1:1101:24197:9035;size=21
OTU_115_252	0	0	0.00112861	0	0.0019587	0.00404139	root; Main genome; Bacteria; Bacteria (superkingdom); Proteobacteria superphylum; Proteobacteria; Gammaproteobacteria; Pseudomonadales; SAR86 clade	OTU_115_252:Sponge3B:M00485:455:000000000-C2G9R:1:2114:16497:4637;size=252
OTU_86_567	0	0	0.000142698	0	0.00276256	0.00521281	root; Main genome; Bacteria; Bacteria (superkingdom); Proteobacteria superphylum; Proteobacteria; Gammaproteobacteria; Pseudomonadales; SAR86 clade	OTU_86_567:Sponge5B:M00485:455:000000000-C2G9R:1:1102:5550:5861;size=567
OTU_863_96	0	0	0.000518901	0	0.00289842	0.00510543	root; Main genome; Bacteria; Bacteria (superkingdom); Proteobacteria superphylum; Proteobacteria; Gammaproteobacteria; Pseudomonadales; SAR86 clade	OTU_863_96:Sponge5B:M00485:455:000000000-C2G9R:1:1102:9438:1943;size=96
OTU_726_6	0	0.000276537	0	0	0	0	root; Main genome; Bacteria; Bacteria (superkingdom); Proteobacteria superphylum; Proteobacteria; Gammaproteobacteria; Pseudomonadales; Spongiibacteraceae	OTU_726_6:Sponge2B:M00485:455:000000000-C2G9R:1:1101:23700:6757;size=6
OTU_1768_2	0	0	0	0	0	2.92854e-05	root; Main genome; Bacteria; Bacteria (superkingdom); Proteobacteria superphylum; Proteobacteria; Gammaproteobacteria; Pseudomonadales; Spongiibacteraceae; Litorivivens	OTU_1768_2:Sponge6B:M00485:455:000000000-C2G9R:1:2108:12376:14307;size=2
OTU_1724_4	0	0	0	0	1.1322e-05	6.83327e-05	root; Main genome; Bacteria; Bacteria (superkingdom); Proteobacteria superphylum; Proteobacteria; Gammaproteobacteria; Pseudomonadales; Spongiibacteraceae; Spongiibacter	OTU_1724_4:Sponge6B:M00485:455:000000000-C2G9R:1:1116:13721:9531;size=4
OTU_121_232	0	0	0.00119347	0	0.00116616	0.00358258	root; Main genome; Bacteria; Bacteria (superkingdom); Proteobacteria superphylum; Proteobacteria; Gammaproteobacteria; Pseudomonadales; Thioglobaceae	OTU_121_232:Sponge5B:M00485:455:000000000-C2G9R:1:2114:7005:10379;size=232
OTU_71_247	0	0	0	0	0	0.00492971	root; Main genome; Bacteria; Bacteria (superkingdom); Proteobacteria superphylum; Proteobacteria; Gammaproteobacteria; Salinisphaerales; Algiphilaceae; Algiphilus	OTU_71_247:Sponge6B:M00485:455:000000000-C2G9R:1:1101:17600:8962;size=247
OTU_267_31	0	0	0	0	0.000430234	0.000488091	root; Main genome; Bacteria; Bacteria (superkingdom); Proteobacteria superphylum; Proteobacteria; Gammaproteobacteria; Salinisphaerales; Salinisphaeraceae; Salinisphaera	OTU_267_31:Sponge5B:M00485:455:000000000-C2G9R:1:1101:3197:12446;size=31
OTU_599_16	0	0	0.00025945	0	0.000226439	0.000165951	root; Main genome; Bacteria; Bacteria (superkingdom); Proteobacteria superphylum; Proteobacteria; Gammaproteobacteria; Salinisphaerales; Solimonadaceae; Polycyclovorans	OTU_599_16:Sponge5B:M00485:455:000000000-C2G9R:1:1116:15882:2159;size=16
OTU_1048_6	0	0	0	0	7.92537e-05	0.000136665	root; Main genome; Bacteria; Bacteria (superkingdom); Proteobacteria superphylum; Proteobacteria; Gammaproteobacteria; Steroidobacterales; Woeseiaceae; Woeseia	OTU_1048_6:Sponge6B:M00485:455:000000000-C2G9R:1:2101:26281:9412;size=6
OTU_1367_4	0	7.27728e-05	0	0	5.66098e-05	1.95236e-05	root; Main genome; Bacteria; Bacteria (superkingdom); Proteobacteria superphylum; Proteobacteria; Gammaproteobacteria; Steroidobacterales; Woeseiaceae; Woeseia	OTU_1367_4:Sponge2B:M00485:455:000000000-C2G9R:1:2114:5453:9065;size=4
OTU_295_46	0	0.00209586	7.78351e-05	0	0.000101898	0	root; Main genome; Bacteria; Bacteria (superkingdom); Proteobacteria superphylum; Proteobacteria; Gammaproteobacteria; Steroidobacterales; Woeseiaceae; Woeseia	OTU_295_46:Sponge2B:M00485:455:000000000-C2G9R:1:2112:7942:14337;size=46
OTU_621_10	0	0.0003202	0	0	0	0	root; Main genome; Bacteria; Bacteria (superkingdom); Proteobacteria superphylum; Proteobacteria; Gammaproteobacteria; Steroidobacterales; Woeseiaceae; Woeseia	OTU_621_10:Sponge2B:M00485:455:000000000-C2G9R:1:2115:26845:9638;size=10
OTU_877_5	0	0	0	0	0.000181151	9.76181e-06	root; Main genome; Bacteria; Bacteria (superkingdom); Proteobacteria superphylum; Proteobacteria; Gammaproteobacteria; Thiohalorhabdales; Thiohalorhabdaceae	OTU_877_5:Sponge5B:M00485:455:000000000-C2G9R:1:2109:3196:7814;size=5
OTU_560_14	0	0	0	0	0.000237761	0.000156189	root; Main genome; Bacteria; Bacteria (superkingdom); Proteobacteria superphylum; Proteobacteria; Gammaproteobacteria; Thiomicrospirales; Thiomicrospiraceae; Thiomicrorhabdus	OTU_560_14:Sponge5B:M00485:455:000000000-C2G9R:1:1102:23765:3873;size=14
OTU_1313_3	0	0	0	0	5.66098e-05	7.80945e-05	root; Main genome; Bacteria; Bacteria (superkingdom); Proteobacteria superphylum; Proteobacteria; Gammaproteobacteria; Thiotrichales; Thiotrichaceae	OTU_1313_3:Sponge6B:M00485:455:000000000-C2G9R:1:2113:16173:3685;size=3
OTU_1516_2	0	0	0	0	4.52878e-05	0	root; Main genome; Bacteria; Bacteria (superkingdom); Proteobacteria superphylum; Proteobacteria; Gammaproteobacteria; Thiotrichales; Thiotrichaceae	OTU_1516_2:Sponge5B:M00485:455:000000000-C2G9R:1:1116:19017:13219;size=2
OTU_1745_2	0	0	0	0	0	5.85709e-05	root; Main genome; Bacteria; Bacteria (superkingdom); Proteobacteria superphylum; Proteobacteria; Gammaproteobacteria; Thiotrichales; Thiotrichaceae	OTU_1745_2:Sponge6B:M00485:455:000000000-C2G9R:1:2105:12008:2665;size=2
OTU_1775_2	0	0	0	0	1.1322e-05	8.78563e-05	root; Main genome; Bacteria; Bacteria (superkingdom); Proteobacteria superphylum; Proteobacteria; Gammaproteobacteria; Thiotrichales; Thiotrichaceae	OTU_1775_2:Sponge6B:M00485:455:000000000-C2G9R:1:2110:11094:17808;size=2
OTU_184_49	0	0.00141179	0.000246478	0	0	0	root; Main genome; Bacteria; Bacteria (superkingdom); Proteobacteria superphylum; Proteobacteria; Gammaproteobacteria; UBA10353 marine group	OTU_184_49:Sponge2B:M00485:455:000000000-C2G9R:1:1102:26123:9267;size=49
OTU_232_39	0	0.00110615	0	0	0	0	root; Main genome; Bacteria; Bacteria (superkingdom); Proteobacteria superphylum; Proteobacteria; Gammaproteobacteria; UBA10353 marine group	OTU_232_39:Sponge2B:M00485:455:000000000-C2G9R:1:2114:22338:2669;size=39
OTU_277_29	0	5.82182e-05	0.000570791	0	5.66098e-05	1.95236e-05	root; Main genome; Bacteria; Bacteria (superkingdom); Proteobacteria superphylum; Proteobacteria; Gammaproteobacteria; UBA10353 marine group	OTU_277_29:Sponge2B:M00485:455:000000000-C2G9R:1:1116:12958:5282;size=29
OTU_509_11	0	0.000451191	0	0	0	0	root; Main genome; Bacteria; Bacteria (superkingdom); Proteobacteria superphylum; Proteobacteria; Gammaproteobacteria; UBA10353 marine group	OTU_509_11:Sponge2B:M00485:455:000000000-C2G9R:1:2114:10733:14082;size=11
OTU_913_7	0	7.27728e-05	0	0	2.26439e-05	0.000175713	root; Main genome; Bacteria; Bacteria (superkingdom); Proteobacteria superphylum; Proteobacteria; Gammaproteobacteria; UBA10353 marine group	OTU_913_7:Sponge6B:M00485:455:000000000-C2G9R:1:2113:19543:16859;size=7
OTU_52_491	0	0	0.0121682	0	0	0	root; Main genome; Bacteria; Bacteria (superkingdom); Proteobacteria superphylum; Proteobacteria; Gammaproteobacteria; UBA4486	OTU_52_491:Sponge3B:M00485:455:000000000-C2G9R:1:1101:8341:4857;size=491
OTU_943_4	0	0	0.000168643	0	2.26439e-05	0	root; Main genome; Bacteria; Bacteria (superkingdom); Proteobacteria superphylum; Proteobacteria; Gammaproteobacteria; Xanthomonadales; Xanthomonadaceae; Lysobacter	OTU_943_4:Sponge3B:M00485:455:000000000-C2G9R:1:2107:19975:5546;size=4
OTU_1513_2	0	0	0	0	2.26439e-05	0	root; Main genome; Bacteria; Bacteria (superkingdom); Proteobacteria superphylum; Proteobacteria; Gammaproteobacteria; Xanthomonadales; Xanthomonadaceae; Thermomonas	OTU_1513_2:Sponge5B:M00485:455:000000000-C2G9R:1:1116:16732:15803;size=2
OTU_1265_3	0	0	0	0	0.000124541	4.88091e-05	root; Main genome; Bacteria; Bacteria (superkingdom); Proteobacteria superphylum; SAR324 clade(Marine group B)	OTU_1265_3:Sponge6B:M00485:455:000000000-C2G9R:1:1111:15621:11048;size=3
OTU_1284_3	0	0	0	0	0	9.76181e-05	root; Main genome; Bacteria; Bacteria (superkingdom); Proteobacteria superphylum; SAR324 clade(Marine group B)	OTU_1284_3:Sponge6B:M00485:455:000000000-C2G9R:1:2106:21159:19469;size=3
OTU_1439_2	0	0	0	0	4.52878e-05	0	root; Main genome; Bacteria; Bacteria (superkingdom); Proteobacteria superphylum; SAR324 clade(Marine group B)	OTU_1439_2:Sponge5B:M00485:455:000000000-C2G9R:1:1101:7633:11288;size=2
OTU_449_16	0	0	0.000376203	0	0	0	root; Main genome; Bacteria; Bacteria (superkingdom); Proteobacteria superphylum; SAR324 clade(Marine group B)	OTU_449_16:Sponge3B:M00485:455:000000000-C2G9R:1:2110:10308:2522;size=16
OTU_468_13	0	0	0.000441066	0	0	0	root; Main genome; Bacteria; Bacteria (superkingdom); Proteobacteria superphylum; SAR324 clade(Marine group B)	OTU_468_13:Sponge3B:M00485:455:000000000-C2G9R:1:2114:21270:12642;size=13
OTU_1702_4	0	0	0	0	2.26439e-05	0.000117142	root; Main genome; Bacteria; Bacteria (superkingdom); Proteobacteria superphylum; Sva0485	OTU_1702_4:Sponge6B:M00485:455:000000000-C2G9R:1:1110:20936:18793;size=4
OTU_717_10	0	0	0.00015567	0	0.000101898	0.00010738	root; Main genome; Bacteria; Bacteria (superkingdom); Proteobacteria superphylum; Sva0485	OTU_717_10:Sponge5B:M00485:455:000000000-C2G9R:1:2114:12368:1601;size=10
OTU_1305_3	0	0	0	0	1.1322e-05	7.80945e-05	root; Main genome; Bacteria; Bacteria (superkingdom); PVC group (Planctobacteria); Latescibacterota	OTU_1305_3:Sponge6B:M00485:455:000000000-C2G9R:1:2111:9976:7435;size=3
OTU_1462_4	0	0	0	0	7.92537e-05	0	root; Main genome; Bacteria; Bacteria (superkingdom); PVC group (Planctobacteria); Latescibacterota	OTU_1462_4:Sponge5B:M00485:455:000000000-C2G9R:1:1104:26064:17227;size=4
OTU_1820_2	0	0	0	0	0	1.95236e-05	root; Main genome; Bacteria; Bacteria (superkingdom); PVC group (Planctobacteria); Latescibacterota	OTU_1820_2:Sponge6B:M00485:455:000000000-C2G9R:1:2115:16678:17027;size=2
OTU_1212_3	0	0	0	0	5.66098e-05	0	root; Main genome; Bacteria; Bacteria (superkingdom); PVC group (Planctobacteria); Latescibacterota; Latescibacteria; Latescibacterales; Latescibacteraceae	OTU_1212_3:Sponge5B:M00485:455:000000000-C2G9R:1:2108:22977:7484;size=3
OTU_1179_3	0	0	0	0	6.79317e-05	0	root; Main genome; Bacteria; Bacteria (superkingdom); PVC group (Planctobacteria); Latescibacterota; Latescibacteria; Latescibacterales; Latescibacteraceae; Candidatus Latescibacter	OTU_1179_3:Sponge5B:M00485:455:000000000-C2G9R:1:1113:8189:13743;size=3
OTU_1685_2	0	0	0	0	0	8.78563e-05	root; Main genome; Bacteria; Bacteria (superkingdom); PVC group (Planctobacteria); Planctomycetota	OTU_1685_2:Sponge6B:M00485:455:000000000-C2G9R:1:1105:10538:7825;size=2
OTU_1551_2	0	0	0	0	5.66098e-05	0	root; Main genome; Bacteria; Bacteria (superkingdom); PVC group (Planctobacteria); Planctomycetota; BD7-11	OTU_1551_2:Sponge5B:M00485:455:000000000-C2G9R:1:2106:21997:11267;size=2
OTU_1268_3	0	0	0	0	3.39659e-05	6.83327e-05	root; Main genome; Bacteria; Bacteria (superkingdom); PVC group (Planctobacteria); Planctomycetota; OM190	OTU_1268_3:Sponge6B:M00485:455:000000000-C2G9R:1:1114:18437:5995;size=3
OTU_1346_2	0	8.73273e-05	0	0	0	0	root; Main genome; Bacteria; Bacteria (superkingdom); PVC group (Planctobacteria); Planctomycetota; OM190	OTU_1346_2:Sponge2B:M00485:455:000000000-C2G9R:1:1102:18503:19899;size=2
OTU_1350_2	0	4.36637e-05	0	0	0	0	root; Main genome; Bacteria; Bacteria (superkingdom); PVC group (Planctobacteria); Planctomycetota; OM190	OTU_1350_2:Sponge2B:M00485:455:000000000-C2G9R:1:1115:6606:15530;size=2
OTU_1390_2	0	0	2.5945e-05	0	0	0	root; Main genome; Bacteria; Bacteria (superkingdom); PVC group (Planctobacteria); Planctomycetota; OM190	OTU_1390_2:Sponge3B:M00485:455:000000000-C2G9R:1:2107:14838:11696;size=2
OTU_1409_2	0	0	2.5945e-05	0	0	0	root; Main genome; Bacteria; Bacteria (superkingdom); PVC group (Planctobacteria); Planctomycetota; OM190	OTU_1409_2:Sponge3B:M00485:455:000000000-C2G9R:1:2117:21930:7387;size=2
OTU_1715_2	0	0	0	0	1.1322e-05	7.80945e-05	root; Main genome; Bacteria; Bacteria (superkingdom); PVC group (Planctobacteria); Planctomycetota; OM190	OTU_1715_2:Sponge6B:M00485:455:000000000-C2G9R:1:1113:8045:8635;size=2
OTU_203_49	0	0	0.00138806	0	0	0	root; Main genome; Bacteria; Bacteria (superkingdom); PVC group (Planctobacteria); Planctomycetota; OM190	OTU_203_49:Sponge3B:M00485:455:000000000-C2G9R:1:1102:10127:11623;size=49
OTU_537_23	0	0.000392973	0.000220533	0	5.66098e-05	0	root; Main genome; Bacteria; Bacteria (superkingdom); PVC group (Planctobacteria); Planctomycetota; OM190	OTU_537_23:Sponge2B:M00485:455:000000000-C2G9R:1:2115:23900:8334;size=23
OTU_612_14	0.000531027	0	0	0	0	0	root; Main genome; Bacteria; Bacteria (superkingdom); PVC group (Planctobacteria); Planctomycetota; OM190	OTU_612_14:Sponge1B:M00485:455:000000000-C2G9R:1:1101:4126:15259;size=14
OTU_817_9	0	0.000538519	0	0	0	0	root; Main genome; Bacteria; Bacteria (superkingdom); PVC group (Planctobacteria); Planctomycetota; OM190	OTU_817_9:Sponge2B:M00485:455:000000000-C2G9R:1:2103:4143:11677;size=9
OTU_1315_3	0	0	0	0	0	3.90472e-05	root; Main genome; Bacteria; Bacteria (superkingdom); PVC group (Planctobacteria); Planctomycetota; Phycisphaerae; MSBL9	OTU_1315_3:Sponge6B:M00485:455:000000000-C2G9R:1:2113:18047:16847;size=3
OTU_1174_3	0	0	0	0	3.39659e-05	8.78563e-05	root; Main genome; Bacteria; Bacteria (superkingdom); PVC group (Planctobacteria); Planctomycetota; Phycisphaerae; MSBL9; 4572-13	OTU_1174_3:Sponge5B:M00485:455:000000000-C2G9R:1:1112:8027:5462;size=3
OTU_1804_2	0	0	0	0	0	5.85709e-05	root; Main genome; Bacteria; Bacteria (superkingdom); PVC group (Planctobacteria); Planctomycetota; Phycisphaerae; MSBL9; SG8-4	OTU_1804_2:Sponge6B:M00485:455:000000000-C2G9R:1:2113:12449:12006;size=2
OTU_1285_3	0	0	0	0	0	0.000146427	root; Main genome; Bacteria; Bacteria (superkingdom); PVC group (Planctobacteria); Planctomycetota; Phycisphaerae; Phycisphaerales	OTU_1285_3:Sponge6B:M00485:455:000000000-C2G9R:1:2107:13202:4888;size=3
OTU_1659_2	0	0	0	0	6.79317e-05	0	root; Main genome; Bacteria; Bacteria (superkingdom); PVC group (Planctobacteria); Planctomycetota; Phycisphaerae; Phycisphaerales	OTU_1659_2:Sponge5B:M00485:455:000000000-C2G9R:1:2117:19959:15266;size=2
OTU_1267_3	0	0	0	0	0	3.90472e-05	root; Main genome; Bacteria; Bacteria (superkingdom); PVC group (Planctobacteria); Planctomycetota; Phycisphaerae; Phycisphaerales; Phycisphaeraceae	OTU_1267_3:Sponge6B:M00485:455:000000000-C2G9R:1:1112:7456:13708;size=3
OTU_1356_4	0	2.91091e-05	0	0	3.39659e-05	0	root; Main genome; Bacteria; Bacteria (superkingdom); PVC group (Planctobacteria); Planctomycetota; Phycisphaerae; Phycisphaerales; Phycisphaeraceae	OTU_1356_4:Sponge2B:M00485:455:000000000-C2G9R:1:2103:5445:5658;size=4
OTU_675_7	0	0	0.000220533	0	2.26439e-05	1.95236e-05	root; Main genome; Bacteria; Bacteria (superkingdom); PVC group (Planctobacteria); Planctomycetota; Phycisphaerae; Phycisphaerales; Phycisphaeraceae; CL500-3	OTU_675_7:Sponge3B:M00485:455:000000000-C2G9R:1:2110:11203:10435;size=7
OTU_647_8	0	0	0	0	2.26439e-05	8.78563e-05	root; Main genome; Bacteria; Bacteria (superkingdom); PVC group (Planctobacteria); Planctomycetota; Phycisphaerae; Phycisphaerales; Phycisphaeraceae; SM1A02	OTU_647_8:Sponge5B:M00485:455:000000000-C2G9R:1:2105:6700:12455;size=8
OTU_1105_3	0	8.73273e-05	0	0	0	0	root; Main genome; Bacteria; Bacteria (superkingdom); PVC group (Planctobacteria); Planctomycetota; Phycisphaerae; Tepidisphaerales; WD2101 soil group	OTU_1105_3:Sponge2B:M00485:455:000000000-C2G9R:1:2116:10096:18329;size=3
OTU_1182_3	0	0	0	0	6.79317e-05	0	root; Main genome; Bacteria; Bacteria (superkingdom); PVC group (Planctobacteria); Planctomycetota; Pla3 lineage	OTU_1182_3:Sponge5B:M00485:455:000000000-C2G9R:1:1114:24553:10216;size=3
OTU_1791_2	0	0	0	0	0	6.83327e-05	root; Main genome; Bacteria; Bacteria (superkingdom); PVC group (Planctobacteria); Planctomycetota; Pla3 lineage	OTU_1791_2:Sponge6B:M00485:455:000000000-C2G9R:1:2111:4918:9702;size=2
OTU_1441_2	0	0	0	0	3.39659e-05	0	root; Main genome; Bacteria; Bacteria (superkingdom); PVC group (Planctobacteria); Planctomycetota; Pla4 lineage	OTU_1441_2:Sponge5B:M00485:455:000000000-C2G9R:1:1102:10890:8975;size=2
OTU_832_7	0	0	0.000181615	0	0	0	root; Main genome; Bacteria; Bacteria (superkingdom); PVC group (Planctobacteria); Planctomycetota; Pla4 lineage	OTU_832_7:Sponge3B:M00485:455:000000000-C2G9R:1:1102:6969:14438;size=7
OTU_1514_2	0	0	0	0	5.66098e-05	0	root; Main genome; Bacteria; Bacteria (superkingdom); PVC group (Planctobacteria); Planctomycetota; Planctomycetes; Pirellulales	OTU_1514_2:Sponge5B:M00485:455:000000000-C2G9R:1:1116:18435:17787;size=2
OTU_1396_2	0	0	3.89176e-05	0	0	0	root; Main genome; Bacteria; Bacteria (superkingdom); PVC group (Planctobacteria); Planctomycetota; Planctomycetes; Pirellulales; Pirellulaceae	OTU_1396_2:Sponge3B:M00485:455:000000000-C2G9R:1:2108:12082:16460;size=2
OTU_1678_2	0	0	0	0	0	4.88091e-05	root; Main genome; Bacteria; Bacteria (superkingdom); PVC group (Planctobacteria); Planctomycetota; Planctomycetes; Pirellulales; Pirellulaceae	OTU_1678_2:Sponge6B:M00485:455:000000000-C2G9R:1:1102:7296:18472;size=2
OTU_1749_2	0	0	0	0	2.26439e-05	2.92854e-05	root; Main genome; Bacteria; Bacteria (superkingdom); PVC group (Planctobacteria); Planctomycetota; Planctomycetes; Pirellulales; Pirellulaceae	OTU_1749_2:Sponge6B:M00485:455:000000000-C2G9R:1:2105:9838:16931;size=2
OTU_531_10	0	0.000305646	0	0	2.26439e-05	0	root; Main genome; Bacteria; Bacteria (superkingdom); PVC group (Planctobacteria); Planctomycetota; Planctomycetes; Pirellulales; Pirellulaceae	OTU_531_10:Sponge2B:M00485:455:000000000-C2G9R:1:1101:18470:16425;size=10
OTU_893_5	0	0	0	0	0	0.000136665	root; Main genome; Bacteria; Bacteria (superkingdom); PVC group (Planctobacteria); Planctomycetota; Planctomycetes; Pirellulales; Pirellulaceae	OTU_893_5:Sponge6B:M00485:455:000000000-C2G9R:1:1102:17961:18989;size=5
OTU_925_6	0	0.000203764	0	0	0	0	root; Main genome; Bacteria; Bacteria (superkingdom); PVC group (Planctobacteria); Planctomycetota; Planctomycetes; Pirellulales; Pirellulaceae	OTU_925_6:Sponge2B:M00485:455:000000000-C2G9R:1:2113:23798:18557;size=6
OTU_926_4	0	0.0001601	0	0	0	0	root; Main genome; Bacteria; Bacteria (superkingdom); PVC group (Planctobacteria); Planctomycetota; Planctomycetes; Pirellulales; Pirellulaceae	OTU_926_4:Sponge2B:M00485:455:000000000-C2G9R:1:2113:7607:9923;size=4
OTU_1181_3	0	0	0	0	6.79317e-05	0	root; Main genome; Bacteria; Bacteria (superkingdom); PVC group (Planctobacteria); Planctomycetota; Planctomycetes; Pirellulales; Pirellulaceae; Blastopirellula	OTU_1181_3:Sponge5B:M00485:455:000000000-C2G9R:1:1114:22864:9216;size=3
OTU_433_21	0	0	0.000518901	0	0.000124541	7.80945e-05	root; Main genome; Bacteria; Bacteria (superkingdom); PVC group (Planctobacteria); Planctomycetota; Planctomycetes; Pirellulales; Pirellulaceae; Blastopirellula	OTU_433_21:Sponge3B:M00485:455:000000000-C2G9R:1:2114:3958:10106;size=21
OTU_820_9	0	0.000305646	0	0	0	0	root; Main genome; Bacteria; Bacteria (superkingdom); PVC group (Planctobacteria); Planctomycetota; Planctomycetes; Pirellulales; Pirellulaceae; Blastopirellula	OTU_820_9:Sponge2B:M00485:455:000000000-C2G9R:1:2109:26312:14823;size=9
OTU_831_7	0	0	0.000220533	0	0	0	root; Main genome; Bacteria; Bacteria (superkingdom); PVC group (Planctobacteria); Planctomycetota; Planctomycetes; Pirellulales; Pirellulaceae; Blastopirellula	OTU_831_7:Sponge3B:M00485:455:000000000-C2G9R:1:1102:6861:22566;size=7
OTU_876_8	0	0	0	0	0.00011322	0.00010738	root; Main genome; Bacteria; Bacteria (superkingdom); PVC group (Planctobacteria); Planctomycetota; Planctomycetes; Pirellulales; Pirellulaceae; Blastopirellula	OTU_876_8:Sponge5B:M00485:455:000000000-C2G9R:1:2109:27727:16113;size=8
OTU_930_4	0	0.000189209	0	0	0	0	root; Main genome; Bacteria; Bacteria (superkingdom); PVC group (Planctobacteria); Planctomycetota; Planctomycetes; Pirellulales; Pirellulaceae; Blastopirellula	OTU_930_4:Sponge2B:M00485:455:000000000-C2G9R:1:2115:22443:11047;size=4
OTU_670_7	0	0.000334755	0	0	3.39659e-05	9.76181e-06	root; Main genome; Bacteria; Bacteria (superkingdom); PVC group (Planctobacteria); Planctomycetota; Planctomycetes; Pirellulales; Pirellulaceae; Pir4 lineage	OTU_670_7:Sponge2B:M00485:455:000000000-C2G9R:1:2114:21625:6506;size=7
OTU_534_10	0	0.0004803	0	0	0	3.90472e-05	root; Main genome; Bacteria; Bacteria (superkingdom); PVC group (Planctobacteria); Planctomycetota; Planctomycetes; Pirellulales; Pirellulaceae; Rhodopirellula	OTU_534_10:Sponge2B:M00485:455:000000000-C2G9R:1:2114:7974:17024;size=10
OTU_1260_3	0	0	0	0	0	5.85709e-05	root; Main genome; Bacteria; Bacteria (superkingdom); PVC group (Planctobacteria); Planctomycetota; Planctomycetes; Planctomycetales	OTU_1260_3:Sponge6B:M00485:455:000000000-C2G9R:1:1102:18761:4564;size=3
OTU_1357_2	0	4.36637e-05	1.29725e-05	0	0	0	root; Main genome; Bacteria; Bacteria (superkingdom); PVC group (Planctobacteria); Planctomycetota; Planctomycetes; Planctomycetales	OTU_1357_2:Sponge2B:M00485:455:000000000-C2G9R:1:2107:19492:8712;size=2
OTU_162_97	0	0.00238695	0	0	0.000475522	0.000146427	root; Main genome; Bacteria; Bacteria (superkingdom); PVC group (Planctobacteria); Planctomycetota; Planctomycetes; Planctomycetales; Gimesiaceae	OTU_162_97:Sponge2B:M00485:455:000000000-C2G9R:1:1102:17512:8658;size=97
OTU_1664_2	0	0	0	0	7.92537e-05	0	root; Main genome; Bacteria; Bacteria (superkingdom); PVC group (Planctobacteria); Planctomycetota; Planctomycetes; Planctomycetales; Gimesiaceae	OTU_1664_2:Sponge5B:M00485:455:000000000-C2G9R:1:2118:4586:9231;size=2
OTU_290_37	0	0.00113526	2.5945e-05	0	0	0	root; Main genome; Bacteria; Bacteria (superkingdom); PVC group (Planctobacteria); Planctomycetota; Planctomycetes; Planctomycetales; Gimesiaceae	OTU_290_37:Sponge2B:M00485:455:000000000-C2G9R:1:1101:11389:18705;size=37
OTU_376_23	0	0.000742282	0	0	0	0	root; Main genome; Bacteria; Bacteria (superkingdom); PVC group (Planctobacteria); Planctomycetota; Planctomycetes; Planctomycetales; Gimesiaceae	OTU_376_23:Sponge2B:M00485:455:000000000-C2G9R:1:1102:14639:7925;size=23
OTU_512_13	0	0	0.000557819	0	0	0	root; Main genome; Bacteria; Bacteria (superkingdom); PVC group (Planctobacteria); Planctomycetota; Planctomycetes; Planctomycetales; Gimesiaceae	OTU_512_13:Sponge3B:M00485:455:000000000-C2G9R:1:1102:7183:18214;size=13
OTU_947_4	0	0	0.000116753	0	0	0	root; Main genome; Bacteria; Bacteria (superkingdom); PVC group (Planctobacteria); Planctomycetota; Planctomycetes; Planctomycetales; Gimesiaceae	OTU_947_4:Sponge3B:M00485:455:000000000-C2G9R:1:2112:18597:3000;size=4
OTU_818_11	0	0.000451191	2.5945e-05	0	0	0	root; Main genome; Bacteria; Bacteria (superkingdom); PVC group (Planctobacteria); Planctomycetota; Planctomycetes; Planctomycetales; Rubinisphaeraceae	OTU_818_11:Sponge2B:M00485:455:000000000-C2G9R:1:2104:9178:3905;size=11
OTU_833_7	0	0	0.000298368	0	0	0	root; Main genome; Bacteria; Bacteria (superkingdom); PVC group (Planctobacteria); Planctomycetota; Planctomycetes; Planctomycetales; Rubinisphaeraceae	OTU_833_7:Sponge3B:M00485:455:000000000-C2G9R:1:2105:25216:10024;size=7
OTU_92_153	0	0	0.00424202	0	0	0	root; Main genome; Bacteria; Bacteria (superkingdom); PVC group (Planctobacteria); Planctomycetota; Planctomycetes; Planctomycetales; Rubinisphaeraceae	OTU_92_153:Sponge3B:M00485:455:000000000-C2G9R:1:1101:7754:12658;size=153
OTU_1402_2	0	0	0.00010378	0	0	0	root; Main genome; Bacteria; Bacteria (superkingdom); PVC group (Planctobacteria); Planctomycetota; Planctomycetes; Planctomycetales; Rubinisphaeraceae; Fuerstia	OTU_1402_2:Sponge3B:M00485:455:000000000-C2G9R:1:2112:12972:16994;size=2
OTU_1042_6	0	0	0	0	0	9.76181e-05	root; Main genome; Bacteria; Bacteria (superkingdom); PVC group (Planctobacteria); Verrucomicrobiota; Chlamydiae	OTU_1042_6:Sponge6B:M00485:455:000000000-C2G9R:1:1102:13668:8626;size=6
OTU_1043_4	0	0	0	0	0	0.000175713	root; Main genome; Bacteria; Bacteria (superkingdom); PVC group (Planctobacteria); Verrucomicrobiota; Chlamydiae	OTU_1043_4:Sponge6B:M00485:455:000000000-C2G9R:1:1102:27169:14828;size=4
OTU_1049_4	0	0	0	0	0	3.90472e-05	root; Main genome; Bacteria; Bacteria (superkingdom); PVC group (Planctobacteria); Verrucomicrobiota; Chlamydiae	OTU_1049_4:Sponge6B:M00485:455:000000000-C2G9R:1:2103:24245:12095;size=4
OTU_1111_3	0	0	3.89176e-05	0	0	0	root; Main genome; Bacteria; Bacteria (superkingdom); PVC group (Planctobacteria); Verrucomicrobiota; Chlamydiae	OTU_1111_3:Sponge3B:M00485:455:000000000-C2G9R:1:1105:15098:3340;size=3
OTU_1271_3	0	0	0	0	0	2.92854e-05	root; Main genome; Bacteria; Bacteria (superkingdom); PVC group (Planctobacteria); Verrucomicrobiota; Chlamydiae	OTU_1271_3:Sponge6B:M00485:455:000000000-C2G9R:1:1115:14307:1170;size=3
OTU_1407_2	0	0	0.000142698	0	0	9.76181e-06	root; Main genome; Bacteria; Bacteria (superkingdom); PVC group (Planctobacteria); Verrucomicrobiota; Chlamydiae	OTU_1407_2:Sponge3B:M00485:455:000000000-C2G9R:1:2115:9140:9912;size=2
OTU_1512_2	0	0	0	0	0.000124541	9.76181e-05	root; Main genome; Bacteria; Bacteria (superkingdom); PVC group (Planctobacteria); Verrucomicrobiota; Chlamydiae	OTU_1512_2:Sponge5B:M00485:455:000000000-C2G9R:1:1116:17913:8587;size=2
OTU_1515_2	0	0	0	0	3.39659e-05	0	root; Main genome; Bacteria; Bacteria (superkingdom); PVC group (Planctobacteria); Verrucomicrobiota; Chlamydiae	OTU_1515_2:Sponge5B:M00485:455:000000000-C2G9R:1:1116:18963:14543;size=2
OTU_1660_2	0	0	0	0	4.52878e-05	0	root; Main genome; Bacteria; Bacteria (superkingdom); PVC group (Planctobacteria); Verrucomicrobiota; Chlamydiae	OTU_1660_2:Sponge5B:M00485:455:000000000-C2G9R:1:2117:20044:5058;size=2
OTU_1663_2	0	0	0	0	3.39659e-05	0	root; Main genome; Bacteria; Bacteria (superkingdom); PVC group (Planctobacteria); Verrucomicrobiota; Chlamydiae	OTU_1663_2:Sponge5B:M00485:455:000000000-C2G9R:1:2117:24643:9398;size=2
OTU_1734_2	0	0	0	0	0	2.92854e-05	root; Main genome; Bacteria; Bacteria (superkingdom); PVC group (Planctobacteria); Verrucomicrobiota; Chlamydiae	OTU_1734_2:Sponge6B:M00485:455:000000000-C2G9R:1:2102:18190:20467;size=2
OTU_451_16	0	0	0.000467011	0	0	0	root; Main genome; Bacteria; Bacteria (superkingdom); PVC group (Planctobacteria); Verrucomicrobiota; Chlamydiae	OTU_451_16:Sponge3B:M00485:455:000000000-C2G9R:1:2113:21229:11819;size=16
OTU_581_9	0	0	0.000285396	0	0	0	root; Main genome; Bacteria; Bacteria (superkingdom); PVC group (Planctobacteria); Verrucomicrobiota; Chlamydiae	OTU_581_9:Sponge3B:M00485:455:000000000-C2G9R:1:2105:9106:6311;size=9
OTU_613_10	0.000561372	0	0	0	0	0	root; Main genome; Bacteria; Bacteria (superkingdom); PVC group (Planctobacteria); Verrucomicrobiota; Chlamydiae	OTU_613_10:Sponge1B:M00485:455:000000000-C2G9R:1:1102:18077:19562;size=10
OTU_743_6	0	0	0.000285396	0	0	0	root; Main genome; Bacteria; Bacteria (superkingdom); PVC group (Planctobacteria); Verrucomicrobiota; Chlamydiae	OTU_743_6:Sponge3B:M00485:455:000000000-C2G9R:1:2110:3651:16146;size=6
OTU_989_4	0	0	0	0	0.00011322	0	root; Main genome; Bacteria; Bacteria (superkingdom); PVC group (Planctobacteria); Verrucomicrobiota; Chlamydiae	OTU_989_4:Sponge5B:M00485:455:000000000-C2G9R:1:2103:14899:3842;size=4
OTU_1079_4	0	0	0	0	0	6.83327e-05	root; Main genome; Bacteria; Bacteria (superkingdom); PVC group (Planctobacteria); Verrucomicrobiota; Chlamydiae; Chlamydiales	OTU_1079_4:Sponge6B:M00485:455:000000000-C2G9R:1:2115:9925:8995;size=4
OTU_1085_12	0.00128964	0	0	0	0	9.76181e-06	root; Main genome; Bacteria; Bacteria (superkingdom); PVC group (Planctobacteria); Verrucomicrobiota; Chlamydiae; Chlamydiales	OTU_1085_12:Sponge1B:M00485:455:000000000-C2G9R:1:2106:12705:16075;size=12
OTU_1110_5	0	0	9.08077e-05	0	0	0	root; Main genome; Bacteria; Bacteria (superkingdom); PVC group (Planctobacteria); Verrucomicrobiota; Chlamydiae; Chlamydiales	OTU_1110_5:Sponge3B:M00485:455:000000000-C2G9R:1:1115:22237:5561;size=5
OTU_1120_3	0	0	7.78351e-05	0	0	0	root; Main genome; Bacteria; Bacteria (superkingdom); PVC group (Planctobacteria); Verrucomicrobiota; Chlamydiae; Chlamydiales	OTU_1120_3:Sponge3B:M00485:455:000000000-C2G9R:1:2110:18973:10174;size=3
OTU_1126_5	0	0	0.000233505	0	0	0	root; Main genome; Bacteria; Bacteria (superkingdom); PVC group (Planctobacteria); Verrucomicrobiota; Chlamydiae; Chlamydiales	OTU_1126_5:Sponge3B:M00485:455:000000000-C2G9R:1:2113:13948:14536;size=5
OTU_1149_3	0	0	0	0	0.000101898	0	root; Main genome; Bacteria; Bacteria (superkingdom); PVC group (Planctobacteria); Verrucomicrobiota; Chlamydiae; Chlamydiales	OTU_1149_3:Sponge5B:M00485:455:000000000-C2G9R:1:1101:12667:7968;size=3
OTU_1184_3	0	0	0	0	9.05756e-05	4.88091e-05	root; Main genome; Bacteria; Bacteria (superkingdom); PVC group (Planctobacteria); Verrucomicrobiota; Chlamydiae; Chlamydiales	OTU_1184_3:Sponge5B:M00485:455:000000000-C2G9R:1:1115:8456:18401;size=3
OTU_1231_3	0	0	0	0	6.79317e-05	0	root; Main genome; Bacteria; Bacteria (superkingdom); PVC group (Planctobacteria); Verrucomicrobiota; Chlamydiae; Chlamydiales	OTU_1231_3:Sponge5B:M00485:455:000000000-C2G9R:1:2113:16750:15010;size=3
OTU_1259_3	0	0	0	0	0	3.90472e-05	root; Main genome; Bacteria; Bacteria (superkingdom); PVC group (Planctobacteria); Verrucomicrobiota; Chlamydiae; Chlamydiales	OTU_1259_3:Sponge6B:M00485:455:000000000-C2G9R:1:1102:13188:14307;size=3
OTU_1280_3	0	0	0	0	1.1322e-05	4.88091e-05	root; Main genome; Bacteria; Bacteria (superkingdom); PVC group (Planctobacteria); Verrucomicrobiota; Chlamydiae; Chlamydiales	OTU_1280_3:Sponge6B:M00485:455:000000000-C2G9R:1:2106:18632:17461;size=3
OTU_1286_3	0	0	0	0	0	7.80945e-05	root; Main genome; Bacteria; Bacteria (superkingdom); PVC group (Planctobacteria); Verrucomicrobiota; Chlamydiae; Chlamydiales	OTU_1286_3:Sponge6B:M00485:455:000000000-C2G9R:1:2107:9711:5884;size=3
OTU_1290_3	0	0	0	0	0	2.92854e-05	root; Main genome; Bacteria; Bacteria (superkingdom); PVC group (Planctobacteria); Verrucomicrobiota; Chlamydiae; Chlamydiales	OTU_1290_3:Sponge6B:M00485:455:000000000-C2G9R:1:2108:23646:13633;size=3
OTU_1302_3	0	0	0	0	0	4.88091e-05	root; Main genome; Bacteria; Bacteria (superkingdom); PVC group (Planctobacteria); Verrucomicrobiota; Chlamydiae; Chlamydiales	OTU_1302_3:Sponge6B:M00485:455:000000000-C2G9R:1:2111:25422:13758;size=3
OTU_1312_3	0	0	0	0	0	3.90472e-05	root; Main genome; Bacteria; Bacteria (superkingdom); PVC group (Planctobacteria); Verrucomicrobiota; Chlamydiae; Chlamydiales	OTU_1312_3:Sponge6B:M00485:455:000000000-C2G9R:1:2113:14688:12786;size=3
OTU_1342_2	6.06888e-05	0	0	0	0	0	root; Main genome; Bacteria; Bacteria (superkingdom); PVC group (Planctobacteria); Verrucomicrobiota; Chlamydiae; Chlamydiales	OTU_1342_2:Sponge1B:M00485:455:000000000-C2G9R:1:2110:24229:10885;size=2
OTU_1345_2	7.5861e-05	0	0	0	1.1322e-05	0	root; Main genome; Bacteria; Bacteria (superkingdom); PVC group (Planctobacteria); Verrucomicrobiota; Chlamydiae; Chlamydiales	OTU_1345_2:Sponge1B:M00485:455:000000000-C2G9R:1:2113:8133:20197;size=2
OTU_1359_2	0	0.000101882	0	0	0	0	root; Main genome; Bacteria; Bacteria (superkingdom); PVC group (Planctobacteria); Verrucomicrobiota; Chlamydiae; Chlamydiales	OTU_1359_2:Sponge2B:M00485:455:000000000-C2G9R:1:2110:1949:11009;size=2
OTU_1373_2	0	0	2.5945e-05	0	0	0	root; Main genome; Bacteria; Bacteria (superkingdom); PVC group (Planctobacteria); Verrucomicrobiota; Chlamydiae; Chlamydiales	OTU_1373_2:Sponge3B:M00485:455:000000000-C2G9R:1:1102:16811:2768;size=2
OTU_1376_2	0	0	0.000194588	0	0	0	root; Main genome; Bacteria; Bacteria (superkingdom); PVC group (Planctobacteria); Verrucomicrobiota; Chlamydiae; Chlamydiales	OTU_1376_2:Sponge3B:M00485:455:000000000-C2G9R:1:1106:10837:9067;size=2
OTU_1395_2	0	0	3.89176e-05	0	0	0	root; Main genome; Bacteria; Bacteria (superkingdom); PVC group (Planctobacteria); Verrucomicrobiota; Chlamydiae; Chlamydiales	OTU_1395_2:Sponge3B:M00485:455:000000000-C2G9R:1:2107:8608:5397;size=2
OTU_1440_2	0	0	0	0	5.66098e-05	0	root; Main genome; Bacteria; Bacteria (superkingdom); PVC group (Planctobacteria); Verrucomicrobiota; Chlamydiae; Chlamydiales	OTU_1440_2:Sponge5B:M00485:455:000000000-C2G9R:1:1101:9171:13179;size=2
OTU_1463_2	0	0	0	0	5.66098e-05	0	root; Main genome; Bacteria; Bacteria (superkingdom); PVC group (Planctobacteria); Verrucomicrobiota; Chlamydiae; Chlamydiales	OTU_1463_2:Sponge5B:M00485:455:000000000-C2G9R:1:1105:14775:15397;size=2
OTU_1470_2	0	0	0	0	2.26439e-05	0	root; Main genome; Bacteria; Bacteria (superkingdom); PVC group (Planctobacteria); Verrucomicrobiota; Chlamydiae; Chlamydiales	OTU_1470_2:Sponge5B:M00485:455:000000000-C2G9R:1:1107:4212:10557;size=2
OTU_1483_2	0	0	0	0	4.52878e-05	0	root; Main genome; Bacteria; Bacteria (superkingdom); PVC group (Planctobacteria); Verrucomicrobiota; Chlamydiae; Chlamydiales	OTU_1483_2:Sponge5B:M00485:455:000000000-C2G9R:1:1111:18018:23151;size=2
OTU_1484_4	0	0	0	0	7.92537e-05	0	root; Main genome; Bacteria; Bacteria (superkingdom); PVC group (Planctobacteria); Verrucomicrobiota; Chlamydiae; Chlamydiales	OTU_1484_4:Sponge5B:M00485:455:000000000-C2G9R:1:1111:18048:8342;size=4
OTU_1509_2	0	0	0	0	5.66098e-05	0	root; Main genome; Bacteria; Bacteria (superkingdom); PVC group (Planctobacteria); Verrucomicrobiota; Chlamydiae; Chlamydiales	OTU_1509_2:Sponge5B:M00485:455:000000000-C2G9R:1:1116:11568:18073;size=2
OTU_1535_2	0	0	0	0	2.26439e-05	0	root; Main genome; Bacteria; Bacteria (superkingdom); PVC group (Planctobacteria); Verrucomicrobiota; Chlamydiae; Chlamydiales	OTU_1535_2:Sponge5B:M00485:455:000000000-C2G9R:1:2103:17925:4499;size=2
OTU_1554_2	0	0	0	0	6.79317e-05	0	root; Main genome; Bacteria; Bacteria (superkingdom); PVC group (Planctobacteria); Verrucomicrobiota; Chlamydiae; Chlamydiales	OTU_1554_2:Sponge5B:M00485:455:000000000-C2G9R:1:2106:7556:8898;size=2
OTU_1626_2	0	0	0	0	4.52878e-05	0	root; Main genome; Bacteria; Bacteria (superkingdom); PVC group (Planctobacteria); Verrucomicrobiota; Chlamydiae; Chlamydiales	OTU_1626_2:Sponge5B:M00485:455:000000000-C2G9R:1:2113:9656:3546;size=2
OTU_1647_2	0	0	0	0	2.26439e-05	0	root; Main genome; Bacteria; Bacteria (superkingdom); PVC group (Planctobacteria); Verrucomicrobiota; Chlamydiae; Chlamydiales	OTU_1647_2:Sponge5B:M00485:455:000000000-C2G9R:1:2116:2098:14817;size=2
OTU_1657_4	0	0	0	0	4.52878e-05	0.00010738	root; Main genome; Bacteria; Bacteria (superkingdom); PVC group (Planctobacteria); Verrucomicrobiota; Chlamydiae; Chlamydiales	OTU_1657_4:Sponge5B:M00485:455:000000000-C2G9R:1:2117:19774:7429;size=4
OTU_1691_2	0	0	0	0	0	9.76181e-05	root; Main genome; Bacteria; Bacteria (superkingdom); PVC group (Planctobacteria); Verrucomicrobiota; Chlamydiae; Chlamydiales	OTU_1691_2:Sponge6B:M00485:455:000000000-C2G9R:1:1107:15391:18125;size=2
OTU_1712_2	0	0	0	0	0	3.90472e-05	root; Main genome; Bacteria; Bacteria (superkingdom); PVC group (Planctobacteria); Verrucomicrobiota; Chlamydiae; Chlamydiales	OTU_1712_2:Sponge6B:M00485:455:000000000-C2G9R:1:1113:16791:8505;size=2
OTU_1718_2	0	0	0	0	0	4.88091e-05	root; Main genome; Bacteria; Bacteria (superkingdom); PVC group (Planctobacteria); Verrucomicrobiota; Chlamydiae; Chlamydiales	OTU_1718_2:Sponge6B:M00485:455:000000000-C2G9R:1:1114:6447:11257;size=2
OTU_1730_2	0	0	0	0	0	4.88091e-05	root; Main genome; Bacteria; Bacteria (superkingdom); PVC group (Planctobacteria); Verrucomicrobiota; Chlamydiae; Chlamydiales	OTU_1730_2:Sponge6B:M00485:455:000000000-C2G9R:1:1119:19017:14644;size=2
OTU_1790_2	0	0	0	0	0	2.92854e-05	root; Main genome; Bacteria; Bacteria (superkingdom); PVC group (Planctobacteria); Verrucomicrobiota; Chlamydiae; Chlamydiales	OTU_1790_2:Sponge6B:M00485:455:000000000-C2G9R:1:2111:24567:9268;size=2
OTU_1813_2	0	0	0	0	0	0.00010738	root; Main genome; Bacteria; Bacteria (superkingdom); PVC group (Planctobacteria); Verrucomicrobiota; Chlamydiae; Chlamydiales	OTU_1813_2:Sponge6B:M00485:455:000000000-C2G9R:1:2114:23221:16491;size=2
OTU_214_52	0	0	0.00140103	0	0	3.90472e-05	root; Main genome; Bacteria; Bacteria (superkingdom); PVC group (Planctobacteria); Verrucomicrobiota; Chlamydiae; Chlamydiales	OTU_214_52:Sponge3B:M00485:455:000000000-C2G9R:1:2114:14003:11088;size=52
OTU_269_32	0.0010924	0	0	0	3.39659e-05	0	root; Main genome; Bacteria; Bacteria (superkingdom); PVC group (Planctobacteria); Verrucomicrobiota; Chlamydiae; Chlamydiales	OTU_269_32:Sponge1B:M00485:455:000000000-C2G9R:1:1101:6460:6106;size=32
OTU_301_31	0	0	0.000921049	0	0	0	root; Main genome; Bacteria; Bacteria (superkingdom); PVC group (Planctobacteria); Verrucomicrobiota; Chlamydiae; Chlamydiales	OTU_301_31:Sponge3B:M00485:455:000000000-C2G9R:1:2114:1983:12412;size=31
OTU_331_30	0.00121378	0	0	0	0	0	root; Main genome; Bacteria; Bacteria (superkingdom); PVC group (Planctobacteria); Verrucomicrobiota; Chlamydiae; Chlamydiales	OTU_331_30:Sponge1B:M00485:455:000000000-C2G9R:1:2114:4859:5891;size=30
OTU_370_29	0.000940677	0	0.000285396	0	9.05756e-05	0	root; Main genome; Bacteria; Bacteria (superkingdom); PVC group (Planctobacteria); Verrucomicrobiota; Chlamydiae; Chlamydiales	OTU_370_29:Sponge1B:M00485:455:000000000-C2G9R:1:2110:22687:8558;size=29
OTU_392_19	0	0.000654955	0	0	0	0	root; Main genome; Bacteria; Bacteria (superkingdom); PVC group (Planctobacteria); Verrucomicrobiota; Chlamydiae; Chlamydiales	OTU_392_19:Sponge2B:M00485:455:000000000-C2G9R:1:1102:14591:18560;size=19
OTU_536_14	0	0.00066951	0	0	0	0	root; Main genome; Bacteria; Bacteria (superkingdom); PVC group (Planctobacteria); Verrucomicrobiota; Chlamydiae; Chlamydiales	OTU_536_14:Sponge2B:M00485:455:000000000-C2G9R:1:2115:18863:10263;size=14
OTU_543_10	0	0	0.000376203	0	0	0	root; Main genome; Bacteria; Bacteria (superkingdom); PVC group (Planctobacteria); Verrucomicrobiota; Chlamydiae; Chlamydiales	OTU_543_10:Sponge3B:M00485:455:000000000-C2G9R:1:2108:16114:1215;size=10
OTU_609_13	0	0	0	0	0	0.000244045	root; Main genome; Bacteria; Bacteria (superkingdom); PVC group (Planctobacteria); Verrucomicrobiota; Chlamydiae; Chlamydiales	OTU_609_13:Sponge6B:M00485:455:000000000-C2G9R:1:2110:16635:10843;size=13
OTU_659_9	0.000242755	0	0	0	0	0	root; Main genome; Bacteria; Bacteria (superkingdom); PVC group (Planctobacteria); Verrucomicrobiota; Chlamydiae; Chlamydiales	OTU_659_9:Sponge1B:M00485:455:000000000-C2G9R:1:1101:9541:6741;size=9
OTU_663_7	0.0002731	0	0	0	0	0	root; Main genome; Bacteria; Bacteria (superkingdom); PVC group (Planctobacteria); Verrucomicrobiota; Chlamydiae; Chlamydiales	OTU_663_7:Sponge1B:M00485:455:000000000-C2G9R:1:2114:25965:4472;size=7
OTU_734_8	0	0.000189209	0	0	0	0.000136665	root; Main genome; Bacteria; Bacteria (superkingdom); PVC group (Planctobacteria); Verrucomicrobiota; Chlamydiae; Chlamydiales	OTU_734_8:Sponge2B:M00485:455:000000000-C2G9R:1:2115:6572:10920;size=8
OTU_747_6	0	0	0.00015567	0	1.1322e-05	0	root; Main genome; Bacteria; Bacteria (superkingdom); PVC group (Planctobacteria); Verrucomicrobiota; Chlamydiae; Chlamydiales	OTU_747_6:Sponge3B:M00485:455:000000000-C2G9R:1:2114:18985:14122;size=6
OTU_791_6	0	0	0	0	0	0.000117142	root; Main genome; Bacteria; Bacteria (superkingdom); PVC group (Planctobacteria); Verrucomicrobiota; Chlamydiae; Chlamydiales	OTU_791_6:Sponge6B:M00485:455:000000000-C2G9R:1:1102:11906:12563;size=6
OTU_838_7	0	0	0.000272423	0	0	0	root; Main genome; Bacteria; Bacteria (superkingdom); PVC group (Planctobacteria); Verrucomicrobiota; Chlamydiae; Chlamydiales	OTU_838_7:Sponge3B:M00485:455:000000000-C2G9R:1:2110:10447:19239;size=7
OTU_906_5	0	0	0	0	0	0.000117142	root; Main genome; Bacteria; Bacteria (superkingdom); PVC group (Planctobacteria); Verrucomicrobiota; Chlamydiae; Chlamydiales	OTU_906_5:Sponge6B:M00485:455:000000000-C2G9R:1:2110:15217:13682;size=5
OTU_931_4	0	0.000145546	0	0	0	0	root; Main genome; Bacteria; Bacteria (superkingdom); PVC group (Planctobacteria); Verrucomicrobiota; Chlamydiae; Chlamydiales	OTU_931_4:Sponge2B:M00485:455:000000000-C2G9R:1:2117:27751:14349;size=4
OTU_973_4	0	0	0	0	7.92537e-05	0	root; Main genome; Bacteria; Bacteria (superkingdom); PVC group (Planctobacteria); Verrucomicrobiota; Chlamydiae; Chlamydiales	OTU_973_4:Sponge5B:M00485:455:000000000-C2G9R:1:1102:16582:11075;size=4
OTU_986_4	0	0	0	0	0.000203795	0	root; Main genome; Bacteria; Bacteria (superkingdom); PVC group (Planctobacteria); Verrucomicrobiota; Chlamydiae; Chlamydiales	OTU_986_4:Sponge5B:M00485:455:000000000-C2G9R:1:2102:11103:17556;size=4
OTU_996_4	0	0	0	0	7.92537e-05	9.76181e-05	root; Main genome; Bacteria; Bacteria (superkingdom); PVC group (Planctobacteria); Verrucomicrobiota; Chlamydiae; Chlamydiales	OTU_996_4:Sponge5B:M00485:455:000000000-C2G9R:1:2107:23189:16959;size=4
OTU_1381_2	0	0	0.00010378	0	0	0	root; Main genome; Bacteria; Bacteria (superkingdom); PVC group (Planctobacteria); Verrucomicrobiota; Chlamydiae; Chlamydiales; Criblamydiaceae	OTU_1381_2:Sponge3B:M00485:455:000000000-C2G9R:1:1115:12981:16042;size=2
OTU_706_16	0	0	0	0	0.000396268	0.000234283	root; Main genome; Bacteria; Bacteria (superkingdom); PVC group (Planctobacteria); Verrucomicrobiota; Chlamydiae; Chlamydiales; Criblamydiaceae	OTU_706_16:Sponge5B:M00485:455:000000000-C2G9R:1:1115:3739:10564;size=16
OTU_1082_3	6.06888e-05	0	0	0	3.39659e-05	9.76181e-06	root; Main genome; Bacteria; Bacteria (superkingdom); PVC group (Planctobacteria); Verrucomicrobiota; Chlamydiae; Chlamydiales; cvE6	OTU_1082_3:Sponge1B:M00485:455:000000000-C2G9R:1:1101:16129:5582;size=3
OTU_1202_3	0	0	0	0	3.39659e-05	0	root; Main genome; Bacteria; Bacteria (superkingdom); PVC group (Planctobacteria); Verrucomicrobiota; Chlamydiae; Chlamydiales; cvE6	OTU_1202_3:Sponge5B:M00485:455:000000000-C2G9R:1:2104:22695:4308;size=3
OTU_1309_5	0	0	2.5945e-05	0	1.1322e-05	4.88091e-05	root; Main genome; Bacteria; Bacteria (superkingdom); PVC group (Planctobacteria); Verrucomicrobiota; Chlamydiae; Chlamydiales; cvE6	OTU_1309_5:Sponge6B:M00485:455:000000000-C2G9R:1:2113:12761:9551;size=5
OTU_1634_2	0	0	1.29725e-05	0	2.26439e-05	3.90472e-05	root; Main genome; Bacteria; Bacteria (superkingdom); PVC group (Planctobacteria); Verrucomicrobiota; Chlamydiae; Chlamydiales; cvE6	OTU_1634_2:Sponge5B:M00485:455:000000000-C2G9R:1:2114:21709:15779;size=2
OTU_805_8	0	0	0	0	1.1322e-05	0.000234283	root; Main genome; Bacteria; Bacteria (superkingdom); PVC group (Planctobacteria); Verrucomicrobiota; Chlamydiae; Chlamydiales; cvE6	OTU_805_8:Sponge6B:M00485:455:000000000-C2G9R:1:2112:7232:6540;size=8
OTU_847_10	0	0	0.000142698	0	0.00011322	0	root; Main genome; Bacteria; Bacteria (superkingdom); PVC group (Planctobacteria); Verrucomicrobiota; Chlamydiae; Chlamydiales; cvE6	OTU_847_10:Sponge3B:M00485:455:000000000-C2G9R:1:2116:20675:1691;size=10
OTU_911_5	0	0	0	0	0	5.85709e-05	root; Main genome; Bacteria; Bacteria (superkingdom); PVC group (Planctobacteria); Verrucomicrobiota; Chlamydiae; Chlamydiales; cvE6	OTU_911_5:Sponge6B:M00485:455:000000000-C2G9R:1:2111:15746:12116;size=5
OTU_1027_4	0	0	0	0	6.79317e-05	0	root; Main genome; Bacteria; Bacteria (superkingdom); PVC group (Planctobacteria); Verrucomicrobiota; Chlamydiae; Chlamydiales; Parachlamydiaceae	OTU_1027_4:Sponge5B:M00485:455:000000000-C2G9R:1:2114:20894:13051;size=4
OTU_1442_2	0	0	0	0	3.39659e-05	0	root; Main genome; Bacteria; Bacteria (superkingdom); PVC group (Planctobacteria); Verrucomicrobiota; Chlamydiae; Chlamydiales; Parachlamydiaceae	OTU_1442_2:Sponge5B:M00485:455:000000000-C2G9R:1:1102:16053:13511;size=2
OTU_1046_4	0	0	0	0	0	0.000117142	root; Main genome; Bacteria; Bacteria (superkingdom); PVC group (Planctobacteria); Verrucomicrobiota; Chlamydiae; Chlamydiales; Simkaniaceae	OTU_1046_4:Sponge6B:M00485:455:000000000-C2G9R:1:2102:13073:15636;size=4
OTU_1525_2	0	0	0	0	6.79317e-05	0	root; Main genome; Bacteria; Bacteria (superkingdom); PVC group (Planctobacteria); Verrucomicrobiota; Chlamydiae; Chlamydiales; Simkaniaceae	OTU_1525_2:Sponge5B:M00485:455:000000000-C2G9R:1:2102:15276:6507;size=2
OTU_1687_2	0	0	0	0	0	6.83327e-05	root; Main genome; Bacteria; Bacteria (superkingdom); PVC group (Planctobacteria); Verrucomicrobiota; Chlamydiae; Chlamydiales; Simkaniaceae	OTU_1687_2:Sponge6B:M00485:455:000000000-C2G9R:1:1105:4620:7771;size=2
OTU_1707_2	0	0	0	0	0	2.92854e-05	root; Main genome; Bacteria; Bacteria (superkingdom); PVC group (Planctobacteria); Verrucomicrobiota; Chlamydiae; Chlamydiales; Simkaniaceae	OTU_1707_2:Sponge6B:M00485:455:000000000-C2G9R:1:1112:18299:17761;size=2
OTU_676_7	0	0	0.000272423	0	0	0	root; Main genome; Bacteria; Bacteria (superkingdom); PVC group (Planctobacteria); Verrucomicrobiota; Chlamydiae; Chlamydiales; Simkaniaceae	OTU_676_7:Sponge3B:M00485:455:000000000-C2G9R:1:2113:15952:4513;size=7
OTU_882_5	0	0	0	0	0.000124541	8.78563e-05	root; Main genome; Bacteria; Bacteria (superkingdom); PVC group (Planctobacteria); Verrucomicrobiota; Chlamydiae; Chlamydiales; Simkaniaceae	OTU_882_5:Sponge5B:M00485:455:000000000-C2G9R:1:2111:16165:10588;size=5
OTU_280_30	0	0	0.00108969	0	0	0	root; Main genome; Bacteria; Bacteria (superkingdom); PVC group (Planctobacteria); Verrucomicrobiota; Chlamydiae; Chlamydiales; Simkaniaceae; Candidatus Fritschea; Candidatus Syngnamydia salmonis	OTU_280_30:Sponge3B:M00485:455:000000000-C2G9R:1:2114:21854:14208;size=30
OTU_1377_2	0	0	3.89176e-05	0	0	0	root; Main genome; Bacteria; Bacteria (superkingdom); PVC group (Planctobacteria); Verrucomicrobiota; Chlamydiae; LD1-PA32	OTU_1377_2:Sponge3B:M00485:455:000000000-C2G9R:1:1111:3052:13695;size=2
OTU_1584_2	0	0	0	0	9.05756e-05	0	root; Main genome; Bacteria; Bacteria (superkingdom); PVC group (Planctobacteria); Verrucomicrobiota; Chlamydiae; LD1-PA32	OTU_1584_2:Sponge5B:M00485:455:000000000-C2G9R:1:2110:14959:13186;size=2
OTU_1112_3	0	1.45546e-05	6.48626e-05	0	0	9.76181e-06	root; Main genome; Bacteria; Bacteria (superkingdom); PVC group (Planctobacteria); Verrucomicrobiota; Kiritimatiellae; WCHB1-41	OTU_1112_3:Sponge3B:M00485:455:000000000-C2G9R:1:1119:8170:6983;size=3
OTU_1303_3	0	0	0	0	0	7.80945e-05	root; Main genome; Bacteria; Bacteria (superkingdom); PVC group (Planctobacteria); Verrucomicrobiota; Kiritimatiellae; WCHB1-41	OTU_1303_3:Sponge6B:M00485:455:000000000-C2G9R:1:2111:8376:8752;size=3
OTU_1337_3	0	0	0	0	1.1322e-05	7.80945e-05	root; Main genome; Bacteria; Bacteria (superkingdom); PVC group (Planctobacteria); Verrucomicrobiota; Kiritimatiellae; WCHB1-41	OTU_1337_3:Sponge6B:M00485:455:000000000-C2G9R:1:2117:24281:10785;size=3
OTU_1523_2	0	0	0	0	4.52878e-05	2.92854e-05	root; Main genome; Bacteria; Bacteria (superkingdom); PVC group (Planctobacteria); Verrucomicrobiota; Kiritimatiellae; WCHB1-41	OTU_1523_2:Sponge5B:M00485:455:000000000-C2G9R:1:1119:7745:2759;size=2
OTU_1558_2	0	0.000174655	0	0	4.52878e-05	0	root; Main genome; Bacteria; Bacteria (superkingdom); PVC group (Planctobacteria); Verrucomicrobiota; Kiritimatiellae; WCHB1-41	OTU_1558_2:Sponge5B:M00485:455:000000000-C2G9R:1:2107:14262:11418;size=2
OTU_1630_2	0	0	0	0	3.39659e-05	0	root; Main genome; Bacteria; Bacteria (superkingdom); PVC group (Planctobacteria); Verrucomicrobiota; Kiritimatiellae; WCHB1-41	OTU_1630_2:Sponge5B:M00485:455:000000000-C2G9R:1:2114:12136:13237;size=2
OTU_1538_2	0	0	0	0	3.39659e-05	0	root; Main genome; Bacteria; Bacteria (superkingdom); PVC group (Planctobacteria); Verrucomicrobiota; Lentisphaeria	OTU_1538_2:Sponge5B:M00485:455:000000000-C2G9R:1:2104:11819:10351;size=2
OTU_1157_3	0	0	0	0	6.79317e-05	0	root; Main genome; Bacteria; Bacteria (superkingdom); PVC group (Planctobacteria); Verrucomicrobiota; Lentisphaeria; P.palmC41	OTU_1157_3:Sponge5B:M00485:455:000000000-C2G9R:1:1102:18517:16003;size=3
OTU_1793_2	0	0	0	0	0	4.88091e-05	root; Main genome; Bacteria; Bacteria (superkingdom); PVC group (Planctobacteria); Verrucomicrobiota; Lentisphaeria; P.palmC41	OTU_1793_2:Sponge6B:M00485:455:000000000-C2G9R:1:2111:7706:7708;size=2
OTU_948_11	0	0	0.000168643	0	0.000215117	0.000224522	root; Main genome; Bacteria; Bacteria (superkingdom); PVC group (Planctobacteria); Verrucomicrobiota; Lentisphaeria; P.palmC41	OTU_948_11:Sponge3B:M00485:455:000000000-C2G9R:1:2115:13079:7054;size=11
OTU_1769_2	0	0	0	0	0	8.78563e-05	root; Main genome; Bacteria; Bacteria (superkingdom); PVC group (Planctobacteria); Verrucomicrobiota; Lentisphaeria; Victivallales	OTU_1769_2:Sponge6B:M00485:455:000000000-C2G9R:1:2108:17263:11461;size=2
OTU_1235_9	0	0	0	0	0.000192473	0.000117142	root; Main genome; Bacteria; Bacteria (superkingdom); PVC group (Planctobacteria); Verrucomicrobiota; Lentisphaeria; Victivallales; BD2-3	OTU_1235_9:Sponge5B:M00485:455:000000000-C2G9R:1:2113:7183:9031;size=9
OTU_1310_3	0	0	0	0	0	0.00010738	root; Main genome; Bacteria; Bacteria (superkingdom); PVC group (Planctobacteria); Verrucomicrobiota; Lentisphaeria; Victivallales; PRD18C08	OTU_1310_3:Sponge6B:M00485:455:000000000-C2G9R:1:2112:9207:15119;size=3
OTU_1393_2	0	0	0.00010378	0	0	7.80945e-05	root; Main genome; Bacteria; Bacteria (superkingdom); PVC group (Planctobacteria); Verrucomicrobiota; Lentisphaeria; Victivallales; PRD18C08	OTU_1393_2:Sponge3B:M00485:455:000000000-C2G9R:1:2107:7006:16661;size=2
OTU_1528_2	0	0	0	0	2.26439e-05	0	root; Main genome; Bacteria; Bacteria (superkingdom); PVC group (Planctobacteria); Verrucomicrobiota; Lentisphaeria; Victivallales; PRD18C08	OTU_1528_2:Sponge5B:M00485:455:000000000-C2G9R:1:2102:18978:20466;size=2
OTU_1491_2	0	0	0	0	3.39659e-05	0	root; Main genome; Bacteria; Bacteria (superkingdom); PVC group (Planctobacteria); Verrucomicrobiota; Lentisphaeria; Victivallales; Victivallaceae; Victivallis; Victivallis vadensis	OTU_1491_2:Sponge5B:M00485:455:000000000-C2G9R:1:1113:13962:12971;size=2
OTU_1080_4	0	0	0	0	0	7.80945e-05	root; Main genome; Bacteria; Bacteria (superkingdom); PVC group (Planctobacteria); Verrucomicrobiota; Omnitrophia	OTU_1080_4:Sponge6B:M00485:455:000000000-C2G9R:1:2117:20514:13306;size=4
OTU_1585_2	0	0	0	0	5.66098e-05	2.92854e-05	root; Main genome; Bacteria; Bacteria (superkingdom); PVC group (Planctobacteria); Verrucomicrobiota; Omnitrophia	OTU_1585_2:Sponge5B:M00485:455:000000000-C2G9R:1:2110:23006:7891;size=2
OTU_1595_2	0	0	0	0	6.79317e-05	0	root; Main genome; Bacteria; Bacteria (superkingdom); PVC group (Planctobacteria); Verrucomicrobiota; Omnitrophia	OTU_1595_2:Sponge5B:M00485:455:000000000-C2G9R:1:2111:15928:12603;size=2
OTU_1692_2	0	0	0	0	0	3.90472e-05	root; Main genome; Bacteria; Bacteria (superkingdom); PVC group (Planctobacteria); Verrucomicrobiota; Omnitrophia	OTU_1692_2:Sponge6B:M00485:455:000000000-C2G9R:1:1107:5376:9741;size=2
OTU_1727_2	0	0	0	0	0	5.85709e-05	root; Main genome; Bacteria; Bacteria (superkingdom); PVC group (Planctobacteria); Verrucomicrobiota; Omnitrophia	OTU_1727_2:Sponge6B:M00485:455:000000000-C2G9R:1:1118:3892:6181;size=2
OTU_1064_4	0	0	0	0	0	0.000175713	root; Main genome; Bacteria; Bacteria (superkingdom); PVC group (Planctobacteria); Verrucomicrobiota; Omnitrophia; Omnitrophales	OTU_1064_4:Sponge6B:M00485:455:000000000-C2G9R:1:2112:19628:4480;size=4
OTU_1156_3	0	0	0	0	0.000158507	0	root; Main genome; Bacteria; Bacteria (superkingdom); PVC group (Planctobacteria); Verrucomicrobiota; Omnitrophia; Omnitrophales	OTU_1156_3:Sponge5B:M00485:455:000000000-C2G9R:1:1102:16518:10755;size=3
OTU_1180_3	0	0	0	0	9.05756e-05	0	root; Main genome; Bacteria; Bacteria (superkingdom); PVC group (Planctobacteria); Verrucomicrobiota; Omnitrophia; Omnitrophales	OTU_1180_3:Sponge5B:M00485:455:000000000-C2G9R:1:1114:10126:3072;size=3
OTU_1197_3	0	0	0	0	6.79317e-05	0	root; Main genome; Bacteria; Bacteria (superkingdom); PVC group (Planctobacteria); Verrucomicrobiota; Omnitrophia; Omnitrophales	OTU_1197_3:Sponge5B:M00485:455:000000000-C2G9R:1:2103:23369:14954;size=3
OTU_1258_5	0	0	0	0	0	0.000175713	root; Main genome; Bacteria; Bacteria (superkingdom); PVC group (Planctobacteria); Verrucomicrobiota; Omnitrophia; Omnitrophales	OTU_1258_5:Sponge6B:M00485:455:000000000-C2G9R:1:1102:11060:5773;size=5
OTU_1281_3	0	0	0	0	0	0.000156189	root; Main genome; Bacteria; Bacteria (superkingdom); PVC group (Planctobacteria); Verrucomicrobiota; Omnitrophia; Omnitrophales	OTU_1281_3:Sponge6B:M00485:455:000000000-C2G9R:1:2106:26733:15720;size=3
OTU_1301_3	0	0	0	0	0	8.78563e-05	root; Main genome; Bacteria; Bacteria (superkingdom); PVC group (Planctobacteria); Verrucomicrobiota; Omnitrophia; Omnitrophales	OTU_1301_3:Sponge6B:M00485:455:000000000-C2G9R:1:2111:22085:11234;size=3
OTU_1325_3	0	0	0	0	0	3.90472e-05	root; Main genome; Bacteria; Bacteria (superkingdom); PVC group (Planctobacteria); Verrucomicrobiota; Omnitrophia; Omnitrophales	OTU_1325_3:Sponge6B:M00485:455:000000000-C2G9R:1:2114:9406:11453;size=3
OTU_1329_3	0	0	0	0	0	4.88091e-05	root; Main genome; Bacteria; Bacteria (superkingdom); PVC group (Planctobacteria); Verrucomicrobiota; Omnitrophia; Omnitrophales	OTU_1329_3:Sponge6B:M00485:455:000000000-C2G9R:1:2115:14333:15439;size=3
OTU_1479_2	0	0	0	0	5.66098e-05	9.76181e-06	root; Main genome; Bacteria; Bacteria (superkingdom); PVC group (Planctobacteria); Verrucomicrobiota; Omnitrophia; Omnitrophales	OTU_1479_2:Sponge5B:M00485:455:000000000-C2G9R:1:1110:11118:2299;size=2
OTU_1480_2	0	0	0	0	7.92537e-05	0	root; Main genome; Bacteria; Bacteria (superkingdom); PVC group (Planctobacteria); Verrucomicrobiota; Omnitrophia; Omnitrophales	OTU_1480_2:Sponge5B:M00485:455:000000000-C2G9R:1:1110:11984:13643;size=2
OTU_1557_2	0	0	0	0	0.000101898	0	root; Main genome; Bacteria; Bacteria (superkingdom); PVC group (Planctobacteria); Verrucomicrobiota; Omnitrophia; Omnitrophales	OTU_1557_2:Sponge5B:M00485:455:000000000-C2G9R:1:2107:12414:17401;size=2
OTU_1722_2	0	0	0	0	0	7.80945e-05	root; Main genome; Bacteria; Bacteria (superkingdom); PVC group (Planctobacteria); Verrucomicrobiota; Omnitrophia; Omnitrophales	OTU_1722_2:Sponge6B:M00485:455:000000000-C2G9R:1:1116:19935:21657;size=2
OTU_1723_2	0	0	0	0	0	3.90472e-05	root; Main genome; Bacteria; Bacteria (superkingdom); PVC group (Planctobacteria); Verrucomicrobiota; Omnitrophia; Omnitrophales	OTU_1723_2:Sponge6B:M00485:455:000000000-C2G9R:1:1117:17782:17371;size=2
OTU_1807_2	0	0	0	0	0	2.92854e-05	root; Main genome; Bacteria; Bacteria (superkingdom); PVC group (Planctobacteria); Verrucomicrobiota; Omnitrophia; Omnitrophales	OTU_1807_2:Sponge6B:M00485:455:000000000-C2G9R:1:2113:21337:14137;size=2
OTU_571_13	0	0.000523964	0	0	0	0	root; Main genome; Bacteria; Bacteria (superkingdom); PVC group (Planctobacteria); Verrucomicrobiota; Omnitrophia; Omnitrophales	OTU_571_13:Sponge2B:M00485:455:000000000-C2G9R:1:2111:8932:3483;size=13
OTU_794_6	0	0	0	0	0	0.000136665	root; Main genome; Bacteria; Bacteria (superkingdom); PVC group (Planctobacteria); Verrucomicrobiota; Omnitrophia; Omnitrophales	OTU_794_6:Sponge6B:M00485:455:000000000-C2G9R:1:2103:20011:8457;size=6
[truncated: 240 more rows]

## Sheet: Data S3B - OTU read counts
	P_S1	P_S2	P_S3	O_S4	O_S5	X_S6	Taxonomy	OTU name
[truncated: 1,830 more rows]

[truncated: 1 more sheets: Data S3C - key taxa rel. abun.]
