# Supplementary material for: Genomic diversity and biosynthetic capabilities of sponge-associated chlamydiae
Source: ISME J. 2022 Aug 30;16(12):2725–40. doi: 10.1038/s41396-022-01305-9 (PMC9666466; doi:10.1038/s41396-022-01305-9)
Supplement: Supplementary file 7 — Data S6 [file 41396_2022_1305_MOESM7_ESM.xlsx]

## Sheet: Data S6 Overview
	Data S6 Overview
	Data S6A: Summary of Chlamydiae genomes and MAGs used in species phylogenies and comparative genomic analyses.
	Data S6B: Summary of PVC bacteria outgroup genomes and MAGs using in species phylogenies.
	Data S6C: Average nucleotide identity comparisons between chlamydiae genomes.

## Sheet: Data S6A - Chlamydiae genomes
	Phylum	Class/group	Order	Family	MAG database/source	MAG accession	Species name ID	Species	Strain	Assembly type	Environment	Length	GC-content	Compl. - Chlam	Red. - Chlam	Compl. - Bact	Red. - Bact	Contigs	N50	L50	N90	L90	CDs
	Chlamydiae	unclassfied	unclassfied	Parilichlamydiaceae	DOI: 10.1093/gbe/evy195	PARI007YTK11	PARI007YTK11	Parilichlamydia carangidicola	007YTK11	MAG	fish gill	771491	38.83	0.9027	1.0000	0.8286	1.0000	1	771491	1	771491	1	687
	Chlamydiae	unclassfied	unclassfied	Parilichlamydiaceae	DOI: 10.1093/gbe/evy195	PARI76ST10	PARI76ST10	Candidatus Similichlamydia latridicola	76ST10	MAG	fish gill	881979	37.45	0.9204	1.0000	0.8286	1.0000	1	881979	1	881979	1	709
	Chlamydiae	unclassfied	unclassfied	Parilichlamydiaceae	NCBI genome assembly	GCA_003339615.1	PARIHat2	Candidatus Similichlamydia laticola	Hat2	Contig	fish gill	780468	43.72	0.9115	1.0097	0.8095	1.0118	28	37594	7	14034	19	720
	Chlamydiae	unclassfied	unclassfied	MCF_D	NCBI genome assembly	GCA_009937555.1	GCA_009937555.1_Chlamydiales_bacterium_bin.18	Chlamydiales bacterium bin.18	n/a	MAG	marine sediment	2050049	37.03	0.9469	1.0187	0.8952	1.0213	282	8807	74	3668	217	1845
	Chlamydiae	unclassfied	unclassfied	MCF_D	https://genome.jgi.doe.gov/GEMs	1070360-7	1070360-7	Chlamydiae bacterium 1070360-7	n/a	MAG	non-marine saline and alkaline	2309065	37.34	0.9912	1.0179	0.9429	1.0202	166	19724	34	6665	112	2435
	Chlamydiae	unclassfied	unclassfied	MCF_D	NCBI genome assembly	GCA_022601335.1	S4CHLAM7	Chlamydiae bacterium O_S4.2_7	n/a	MAG	sponge	1679997	36.57	0.9912	1.0089	0.9429	1.0101	60	42185	14	14175	40	1590
	Chlamydiae	unclassfied	unclassfied	MCF_D	NCBI genome assembly	GCA_014239035.1	GCA_014239035.1_Chlamydiia_bacterium_bin105s	Chlamydiia bacterium bin105s	n/a	MAG	Vazella pourtalesii - pooled samples from sponge host and sea water	1539442	38.24	0.8407	1.0526	0.8190	1.0349	181	14917	36	5170	103	1556
	Chlamydiae	unclassfied	unclassfied	MCF_D	NCBI genome assembly	GCA_022601345.1	S4CHLAM6	Chlamydiae bacterium O_S4.2_6	n/a	MAG	sponge	1743236	36.66	1.0000	1.0177	0.9429	1.0202	43	55422	10	22085	31	1631
	Chlamydiae	Group 2	Amoebachlamydiales	unclassfied	https://genome.jgi.doe.gov/GEMs	1039689-34	1039689-34	Chlamydiae bacterium 1039689-34	n/a	MAG	marine	1617102	44.44	0.9646	1.0092	0.9143	1.0208	54	55703	9	11048	33	1373
	Chlamydiae	Group 2	Amoebachlamydiales	unclassfied	NCBI genome assembly	GCA_002709385.1	TARWAD	Waddliaceae bacterium SP13	n/a	MAG	marine water	3152361	38.48	0.9823	1.0000	0.9524	1.0200	49	76739	12	30620	37	2503
	Chlamydiae	Group 2	Amoebachlamydiales	unclassfied	NCBI genome assembly	GCA_011065065.1	K940_chlam_3	Chlamydiae bacterium K940_chlam_3	n/a	MAG	marine sediment	1908994	41.68	0.9646	1.0000	0.9238	1.0000	221	10099	56	4565	170	1742
	Chlamydiae	Group 2	Amoebachlamydiales	unclassfied	https://genome.jgi.doe.gov/GEMs	3300011418-14	3300011418-14	Chlamydiae bacterium 3300011418-14	n/a	MAG	mycelium	1951211	41.17	0.9823	1.0000	0.9429	1.0101	28	130943	6	31520	17	1865
	Chlamydiae	Group 2	Amoebachlamydiales	Criblamydiaceae	NCBI genome assembly	GCA_000750955.1	Crib	Criblamydia sequanensis	CRIB-18	Contig	amoebal co-culture	2969604	38.24	0.9912	1.0000	0.9333	1.0102	23	290572	4	97316	10	2442
	Chlamydiae	Group 2	Amoebachlamydiales	Criblamydiaceae	NCBI genome assembly	GCA_900000175.1	Estrella	Estrella lausannensis	CRIB_30	Contig	amoebal co-culture	2829331	48.21	0.9912	1.0000	0.9619	1.0099	30	268999	4	65786	11	2260
	Chlamydiae	Group 2	Amoebachlamydiales	Waddliaceae	NCBI genome assembly	GCA_011065005.1	K940_chlam_7	Chlamydiae bacterium K940_chlam_7	n/a	MAG	marine sediment	2487075	43.34	0.9558	1.0000	0.9143	1.0000	408	7595	115	3168	311	2119
	Chlamydiae	Group 2	Amoebachlamydiales	Waddliaceae	NCBI genome assembly	GCA_001618265.1	WADCW	Waddlia chondrophila	WSU_86-1044	Contig	cattle	2111718	43.81	1.0000	1.0000	0.9714	1.0196	195	40087	16	14510	49	2014
	Chlamydiae	Group 2	Amoebachlamydiales	Parachlamydiaceae	https://genome.jgi.doe.gov/GEMs	3300009084-150	3300009084-150	Chlamydiae bacterium 3300009084-150	n/a	MAG	freshwater	1750468	45.7	0.9735	1.0000	0.9333	1.0102	159	15582	37	5247	115	1869
	Chlamydiae	Group 2	Amoebachlamydiales	Parachlamydiaceae	NCBI genome assembly	GCA_011125455.1	HSC3	Chlamydiales bacterium STE3	n/a	Contig	amoebal co-culture - biofilm lava tube sea cave	2223901	39.18	0.9912	1.0000	0.9333	1.0204	63	79518	9	18659	29	1994
	Chlamydiae	Group 2	Amoebachlamydiales	Parachlamydiaceae	NCBI genome assembly	GCA_000829755.1	HST3	Parachlamydiaceae bacterium HS-T3	n/a	Contig	amoebal co-culture - hot spring	2307885	38.71	0.9912	1.0000	0.9333	1.0204	34	264680	4	86529	10	2093
	Chlamydiae	Group 2	Amoebachlamydiales	Parachlamydiaceae	NCBI genome assembly	GCA_000253035.1	PARAV	Parachlamydia acanthamoebae	UV-7	Complete genome	amoebal co-culture	3072383	39.03	0.9912	1.0089	0.9429	1.0101	1	3072383	1	3072383	1	2582
	Chlamydiae	Group 2	Amoebachlamydiales	Parachlamydiaceae	NCBI genome assembly	GCA_002786175.1	PROPHO	Parachlamydia sp. BC.030	n/a	MAG	urban drinking water system	3042961	41.53	0.9912	1.0000	0.9429	1.0101	39	120090	8	41279	25	2591
	Chlamydiae	Group 2	Amoebachlamydiales	Parachlamydiaceae	NCBI genome assembly	GCA_013816265.1	GCA_013816265.1_Parachlamydiaceae_bacterium_MGR_bin366	Parachlamydiaceae bacterium MGR_bin366	n/a	MAG	polar desert mineral soil	3290551	35.62	1.0000	1.0000	0.9429	1.0101	192	24389	45	8135	130	2590
	Chlamydiae	Group 2	Amoebachlamydiales	Parachlamydiaceae	https://genome.jgi.doe.gov/GEMs	3300009787-37	3300009787-37	Chlamydiae bacterium 3300009787-37	n/a	MAG	peat moss	1921128	43.54	0.9558	1.0278	0.9048	1.0316	157	16765	37	5884	111	1755
	Chlamydiae	Group 2	Amoebachlamydiales	Parachlamydiaceae	NCBI genome assembly	GCA_001545115.1	PROGREC2	Parachlamydia sp. C2	n/a	Contig	amoebal co-culture - soil	3424182	42.04	1.0000	1.0088	0.9524	1.0200	32	316127	5	86427	13	2803
	Chlamydiae	Group 2	Amoebachlamydiales	Parachlamydiaceae	NCBI genome assembly	GCA_013695355.1	GCA_013695355.1_Candidatus_Protochlamydia_sp._MGR_bin260	Candidatus Protochlamydia sp. MGR_bin260	n/a	MAG	polar desert mineral soil	3141149	38.44	0.9912	1.0000	0.9429	1.0101	53	103528	10	31719	31	2672
	Chlamydiae	Group 2	Amoebachlamydiales	Parachlamydiaceae	NCBI genome assembly	GCA_001499655.1	ProNeg	Candidatus Protochlamydia naegleriophila	Knic	Complete genome	amoebal co-culture	3030375	42.44	1.0000	1.0088	0.9524	1.0200	2	2885090	1	2885090	1	2573
	Chlamydiae	Group 2	Amoebachlamydiales	Parachlamydiaceae	NCBI genome assembly	GCA_018342485.1	ACE82	Protochlamydia sp. ACF82	n/a	Contig	protist	2331284	34.48	1.0000	1.0000	0.9524	1.0100	45	180188	6	32791	16	1869
	Chlamydiae	Group 2	Amoebachlamydiales	Parachlamydiaceae	NCBI genome assembly	GCA_000011565.2	PARUW	Candidatus Protochlamydia amoebophila	UWE25	Complete genome	amoebal co-culture	2438912	34.76	1.0000	1.0000	0.9524	1.0100	1	2438912	1	2438912	1	1930
	Chlamydiae	Group 2	Amoebachlamydiales	Parachlamydiaceae	NCBI genome assembly	GCA_013813265.1	GCA_013813265.1_Parachlamydiaceae_bacterium_MGR_bin34	Parachlamydiaceae bacterium MGR_bin34	n/a	MAG	polar desert mineral soil	3624720	38.29	0.9823	1.0000	0.9429	1.0101	256	21553	51	6418	164	3072
	Chlamydiae	Group 2	Amoebachlamydiales	Parachlamydiaceae	NCBI genome assembly	GCA_013287465.1	GCA_013287465.1_Chlamydiae_bacterium_BWMinHeated_Nextera45_MAG1	Chlamydiae bacterium BWMinHeated_Nextera45_MAG1	n/a	MAG	soil	2128310	41.14	0.9204	1.0000	0.8571	1.0222	118	25150	26	7896	78	1918
	Chlamydiae	Group 2	Amoebachlamydiales	Parachlamydiaceae	NCBI genome assembly	GCA_013815395.1	GCA_013815395.1_Parachlamydiaceae_bacterium_MGR_bin407	Parachlamydiaceae bacterium MGR_bin407	n/a	MAG	polar desert mineral soil	2694446	38.33	0.9292	1.0095	0.9048	1.0316	366	9187	89	3554	270	2483
	Chlamydiae	Group 2	Amoebachlamydiales	Parachlamydiaceae	NCBI genome assembly	GCA_013288825.1	GCA_013288825.1_Chlamydiae_bacterium_BWMinControl_Nextera80_MAG2	Chlamydiae bacterium BWMinControl_Nextera80_MAG2	n/a	MAG	soil	2616670	41.79	0.9469	1.0000	0.8857	1.0000	141	27464	26	8379	90	2264
	Chlamydiae	Group 2	Amoebachlamydiales	Parachlamydiaceae	NCBI genome assembly	GCA_013821265.1	GCA_013821265.1_Parachlamydiaceae_bacterium_MGR_bin429	Parachlamydiaceae bacterium MGR_bin429	n/a	MAG	polar desert mineral soil	2509029	42.92	0.9823	1.0000	0.9429	1.0101	121	35329	24	10004	77	2080
	Chlamydiae	Group 2	Amoebachlamydiales	Parachlamydiaceae	NCBI genome assembly	GCA_000756735.1	Rubis	Candidatus Rubidus massiliensis	n/a	Contig	amoebal co-culture - hospital water	2821221	32.64	1.0000	1.0000	0.9524	1.0100	5	1968416	1	730749	2	2453
	Chlamydiae	Group 2	Amoebachlamydiales	Parachlamydiaceae	https://genome.jgi.doe.gov/GEMs	3300009083-135	3300009083-135	Chlamydiae bacterium 3300009083-135	n/a	MAG	freshwater	2309049	36.0	0.9469	1.0000	0.8857	1.0108	181	19867	38	5467	125	2168
	Chlamydiae	Group 2	Amoebachlamydiales	Parachlamydiaceae	https://genome.jgi.doe.gov/GEMs	3300009084-136	3300009084-136	Chlamydiae bacterium 3300009084-136	n/a	MAG	freshwater	2250271	34.85	0.9912	1.0000	0.9429	1.0202	135	23729	29	8136	93	2028
	Chlamydiae	Group 2	Amoebachlamydiales	Parachlamydiaceae	NCBI genome assembly	GCA_013414685.1	GCA_013414685.1_Parachlamydiaceae_bacterium_SSA5	Parachlamydiaceae bacterium SSA5	n/a	MAG	activated sludge - suspended biomass from continuous culture bioreactor	2850318	38.19	0.9469	1.0093	0.8762	1.0217	1	2850318	1	2850318	1	3320
	Chlamydiae	Group 2	Amoebachlamydiales	Parachlamydiaceae	NCBI genome assembly	GCA_001897225.1	1041544-29	Chlamydiales bacterium 38-26/Chlamydiae bacterium 1041544.29	n/a	MAG	thiocyanate bioreactor	2834110	38.12	0.9912	1.0000	0.9238	1.0103	8	380013	2	276958	5	2384
	Chlamydiae	Group 2	Amoebachlamydiales	Parachlamydiaceae	NCBI genome assembly	GCA_018342435.1	ACE65	Neochlamydia sp. ACF65	n/a	Contig	protist	2467520	37.99	0.9823	1.0000	0.9429	1.0101	79	64844	14	17476	41	1877
	Chlamydiae	Group 2	Amoebachlamydiales	Parachlamydiaceae	NCBI genome assembly	GCA_000813665.1	EPS4	Neochlamydia sp. EPS4	n/a	Contig	amoebal co-culture - lake sediment	2530677	38.08	0.9823	1.0000	0.9429	1.0101	112	55831	15	13590	48	1989
	Chlamydiae	Group 2	Amoebachlamydiales	Parachlamydiaceae	NCBI genome assembly	GCA_000813645.1	TUME1	Neochlamydia sp. TUME1	n/a	Contig	amoebal co-culture - sewage sludge	2546323	38.0	0.9823	1.0000	0.9429	1.0101	254	20223	39	4584	134	2106
	Chlamydiae	Group 2	Chlamydiales	unclassfied	NCBI genome assembly	GCA_009885615.1	GCA_009885615.1_Parachlamydiales_bacterium_Bin_61_76	Parachlamydiales bacterium Bin_61_76	n/a	MAG	Arctic freshwater lake sediment	1393350	39.83	0.9735	1.0000	0.9048	1.0105	63	33759	12	10553	40	1322
	Chlamydiae	Group 2	Chlamydiales	Sororchlamydiaceae	https://genome.jgi.doe.gov/GEMs	3300011418-10	3300011418-10	Chlamydiae bacterium 3300011418-10	n/a	MAG	mycelium	2527301	41.94	0.9912	1.0000	0.9333	1.0000	139	27796	29	8702	95	2422
	Chlamydiae	Group 2	Chlamydiales	Sororchlamydiaceae	NCBI genome assembly	GCA_022601475.1	S4CHLAM123	Chlamydiae bacterium O_S4.2_123	n/a	MAG	sponge	1684176	41.93	0.8673	1.0102	0.8476	1.0112	197	10997	54	4276	148	1664
	Chlamydiae	Group 2	Chlamydiales	Sororchlamydiaceae	NCBI genome assembly	GCA_011064985.1	K940_chlam_9	Chlamydiae bacterium K940_chlam_9	n/a	MAG	marine sediment	2072634	47.19	0.9912	1.0268	0.9238	1.0309	240	16710	43	3872	129	2061
	Chlamydiae	Group 2	Chlamydiales	Sororchlamydiaceae	NCBI genome assembly	GCA_022601445.1	S4CHLAM2	Chlamydiae bacterium O_S4.2_2	n/a	MAG	sponge	1926166	46.65	0.9912	1.0089	0.9143	1.0208	37	114068	6	17777	21	1892
	Chlamydiae	Group 2	Chlamydiales	Sororchlamydiaceae	NCBI genome assembly	GCA_022601295.1	S4CHLAM81	Chlamydiae bacterium O_S4.2_81	n/a	MAG	sponge	1568073	47.1	0.9646	1.0000	0.8857	1.0000	31	73224	6	22767	22	1541
	Chlamydiae	Group 2	Chlamydiales	Sororchlamydiaceae	NCBI genome assembly	GCA_022601635.1	SP1CHLAM42	Chlamydiae bacterium P_S1_42	n/a	MAG	sponge	1638235	47.04	0.9823	1.0000	0.9143	1.0104	33	66426	8	24053	24	1612
	Chlamydiae	Group 2	Chlamydiales	Sororchlamydiaceae	NCBI genome assembly	GCA_022601615.1	SP1CHLAM14	Chlamydiae bacterium P_S1_14	n/a	MAG	sponge	1559217	42.84	1.0000	1.0088	0.9333	1.0204	18	102795	5	57392	12	1520
	Chlamydiae	Group 2	Chlamydiales	Sororchlamydiaceae	NCBI genome assembly	GCA_022601375.1	S4CHLAM45	Chlamydiae bacterium O_S4.2_45	n/a	MAG	sponge	1563314	42.83	1.0000	1.0088	0.9333	1.0204	15	194884	3	57392	10	1528
	Chlamydiae	Group 2	Chlamydiales	Sororchlamydiaceae	NCBI genome assembly	GCA_022601535.1	SP4CHLAM17	Chlamydiae bacterium O_S4.1_17	n/a	MAG	sponge	1568868	42.81	1.0000	1.0088	0.9333	1.0204	9	991604	1	80010	5	1524
	Chlamydiae	Group 2	Chlamydiales	unclassfied	NCBI genome assembly	GCA_015356765.1	CLASAL	Candidatus Clavichlamydia salmonicola	ET	Contig	fish gills	1392990	32.47	0.9823	1.0000	0.8952	1.0000	28	260418	2	14119	9	1092
	Chlamydiae	Group 2	Chlamydiales	Chlamydiaceae	NCBI genome assembly	GCA_900149595.1	CHL_GCF_900149595	Chlamydia suis	8-29b	Complete genome	mammal	1098010	42.21	1.0000	1.0088	0.9238	1.0103	1	1098010	1	1098010	1	922
	Chlamydiae	Group 2	Chlamydiales	Chlamydiaceae	NCBI genome assembly	GCA_000175535.1	CHL_GCF_000175535	Chlamydia muridarum	MopnTet14	Complete genome	mammal	1088736	40.62	1.0000	1.0088	0.9333	1.0102	1	1088736	1	1088736	1	911
	Chlamydiae	Group 2	Chlamydiales	Chlamydiaceae	NCBI genome assembly	GCA_000441735.1	CHL_GCF_000441735	Chlamydia trachomatis	RC-J(s)/122	Complete genome	mammal/bird	1061854	41.49	1.0000	1.0088	0.9143	1.0104	1	1061854	1	1061854	1	920
	Chlamydiae	Group 2	Chlamydiales	Chlamydiaceae	NCBI genome assembly	GCA_000470805.1	CHL_GCF_000470805	Chlamydophila pecorum	W73	Contig	bird	1106534	41.11	1.0000	1.0000	0.9143	1.0000	1	1106534	1	1106534	1	943
	Chlamydiae	Group 2	Chlamydiales	Chlamydiaceae	NCBI genome assembly	GCA_902705475.1	GCA_902705475.1_Chlamydia_sp._17-3921_L77	Chlamydia sp. 17-3921_L77	n/a	Contig	spur-thighed tortoise	929685	36.07	0.9469	1.0093	0.8571	1.0111	13	85800	3	29316	10	815
	Chlamydiae	Group 2	Chlamydiales	Chlamydiaceae	NCBI genome assembly	GCA_001653975.1	CHL_GCF_001653975	Chlamydia sp. 2742-308	n/a	Complete genome	snake	1120737	38.49	1.0000	1.0000	0.9333	1.0000	2	1113233	1	1113233	1	960
	Chlamydiae	Group 2	Chlamydiales	Chlamydiaceae	NCBI genome assembly	GCA_900239945.1	GCF_900239945.1_Chlamydia_sp._H15-1957-10C	Chlamydia sp. H15-1957-10C	n/a	Complete genome	snake	1206142	37.42	1.0000	1.0088	0.9429	1.0101	2	1198609	1	1198609	1	1013
	Chlamydiae	Group 2	Chlamydiales	Chlamydiaceae	NCBI genome assembly	GCA_000516655.1	CHL_GCA_000516655	Chlamydophila pneumoniae	B21 version 1	Complete genome	mammal	1231521	40.44	1.0000	1.0088	0.9333	1.0102	165	12354	34	4164	99	1171
	Chlamydiae	Group 2	Chlamydiales	Chlamydiaceae	NCBI genome assembly	GCA_002817655.1	CHL_GCF_002817655	Chlamydophila corallus	G3/2742-324	MAG	snake	1203974	39.28	1.0000	1.0088	0.9429	1.0101	7	392662	2	151194	3	1023
	Chlamydiae	Group 2	Chlamydiales	Chlamydiaceae	NCBI genome assembly	GCA_000417695.2	CHL_GCF_000417695	Chlamydophila ibidis	10_1398_11	Contig	mammal/reptile	1213046	38.58	1.0000	1.0088	0.9333	1.0102	153	810392	1	331572	2	1080
	Chlamydiae	Group 2	Chlamydiales	Chlamydiaceae	NCBI genome assembly	GCA_000471025.2	CHLGAL	Chlamydia gallinacea	08-1274/3	Complete genome	poultry	1067202	37.9	1.0000	1.0000	0.9333	1.0000	2	1059583	1	1059583	1	919
	Chlamydiae	Group 2	Chlamydiales	Chlamydiaceae	NCBI genome assembly	GCA_000417735.2	CHL_GCF_000417735	Chlamydophila avium	10_881_SC42	Complete genome	mammal	1051102	36.84	1.0000	1.0000	0.9143	1.0000	6	1041101	1	1041101	1	923
	Chlamydiae	Group 2	Chlamydiales	Chlamydiaceae	NCBI genome assembly	GCA_000009945.1	CHLFF	Chlamydia felis	Fe/C-56	Complete genome	cat	1173791	39.34	1.0000	1.0000	0.9429	1.0000	2	1166239	1	1166239	1	994
	Chlamydiae	Group 2	Chlamydiales	Chlamydiaceae	NCBI genome assembly	GCA_000007605.1	CHLCV	Chlamydophila caviae GPIC	GPIC	Complete genome	guinea pig	1181356	39.19	1.0000	1.0000	0.9333	1.0000	2	1173390	1	1173390	1	1003
	Chlamydiae	Group 2	Chlamydiales	Chlamydiaceae	NCBI genome assembly	GCA_900239975.1	GCF_900239975.1_Chlamydia_sp._S15-834C	Chlamydia sp. S15-834C	n/a	Complete genome	snake	1162663	37.47	1.0000	1.0000	0.9429	1.0000	2	1155104	1	1155104	1	1008
	Chlamydiae	Group 2	Chlamydiales	Chlamydiaceae	NCBI genome assembly	GCA_900634605.1	GCF_900634605.1_Chlamydia_buteonis_RSHA	Chlamydia buteonis	RSHA	Complete genome	bird	1146546	38.29	1.0000	1.0000	0.9238	1.0000	2	770995	1	375551	2	981
	Chlamydiae	Group 2	Chlamydiales	Chlamydiaceae	NCBI genome assembly	GCA_000298515.2	CHL_GCF_000298515	Chlamydophila psittaci	WC	Complete genome	bird	1179818	39.04	1.0000	1.0000	0.9429	1.0000	2	1172265	1	1172265	1	1023
	Chlamydiae	Group 2	Chlamydiales	Chlamydiaceae	NCBI genome assembly	GCA_000952935.1	CHL_GCF_000952935	Chlamydophila abortus	AB7	Contig	bird	1144467	39.86	1.0000	1.0088	0.9143	1.0104	1	1144467	1	1144467	1	1006
	Chlamydiae	Group 1	Anoxychlamydiales	Anoxychlamydiaceae	NCBI genome assembly	GCA_011064725.1	K940_chlam_8	Chlamydiae bacterium K940_chlam_8	n/a	MAG	marine sediment	1399766	37.47	0.9646	1.0092	0.9143	1.0000	89	26189	18	10652	53	1319
	Chlamydiae	Group 1	Anoxychlamydiales	Anoxychlamydiaceae	NCBI genome assembly	GCA_001303765.1	SM2339	Chlamydiae bacterium SM23_39	n/a	MAG	estuary sediment, SMTZ	1126604	26.22	0.9381	1.0094	0.8762	1.0109	67	20393	17	8179	51	1112
	Chlamydiae	Group 1	Anoxychlamydiales	Anoxychlamydiaceae	NCBI genome assembly	GCA_011065125.1	K1060_chlam_5	Candidatus Anoxychlamydiales bacterium K1060_chlam_5	n/a	MAG	marine sediment	1387185	26.36	0.9823	1.0090	0.9238	1.0103	57	39842	12	13178	38	1346
	Chlamydiae	Group 1	Anoxychlamydiales	Anoxychlamydiaceae	NCBI genome assembly	GCA_011065265.1	K1000_chlam_1	Candidatus Anoxychlamydiales bacterium K1000_chlam_1	n/a	MAG	marine sediment	1601670	30.83	0.9558	1.0093	0.8952	1.0000	252	9399	55	3092	169	1680
	Chlamydiae	Group 1	Anoxychlamydiales	Anoxychlamydiaceae	NCBI genome assembly	GCA_011064865.1	KR126_chlam_6	Candidatus Anoxychlamydiales bacterium KR126_chlam_6	n/a	MAG	marine sediment	1529380	29.64	0.9292	1.0190	0.9048	1.0211	162	12844	38	4943	111	1556
	Chlamydiae	Group 1	Anoxychlamydiales	Anoxychlamydiaceae	NCBI genome assembly	GCA_011065175.1	K1060_chlam_1	Candidatus Anoxychlamydiales bacterium K1060_chlam_1	n/a	MAG	marine sediment	1588324	29.31	0.9558	1.0185	0.9143	1.0208	120	18228	26	5997	82	1522
	Chlamydiae	Group 1	Anoxychlamydiales	Anoxychlamydiaceae	NCBI genome assembly	GCA_011064875.1	KR126_chlam_4	Candidatus Anoxychlamydiales bacterium KR126_chlam_4	n/a	MAG	marine sediment	1581124	29.42	1.0000	1.0177	0.9524	1.0200	107	21756	25	7366	76	1545
	Chlamydiae	Group 1	Anoxychlamydiales	Anoxychlamydiaceae	NCBI genome assembly	GCA_011065045.1	K940_chlam_5	Candidatus Anoxychlamydiales bacterium K940_chlam_5	n/a	MAG	marine sediment	1763790	30.14	0.9735	1.0364	0.9238	1.0412	191	12088	42	4224	138	1746
	Chlamydiae	Group 1	Anoxychlamydiales	Anoxychlamydiaceae	NCBI genome assembly	GCA_011064905.1	KR126_chlam_5	Candidatus Anoxychlamydiales bacterium KR126_chlam_5	n/a	MAG	marine sediment	1570308	30.23	0.9292	1.0190	0.8952	1.0213	264	7741	66	2929	194	1580
	Chlamydiae	Group 1	Anoxychlamydiales	unclassfied	https://genome.jgi.doe.gov/GEMs	3300009703-49	3300009703-49	Chlamydiae bacterium 3300009703-49	n/a	MAG	marine	1811397	40.72	0.9912	1.0000	0.9429	1.0101	46	52283	11	18037	32	1730
	Chlamydiae	Group 1	Anoxychlamydiales	CC-III	NCBI genome assembly	GCA_015661075.1	GCA_015661075.1_Parachlamydiales_bacterium_B4_bin.14	Parachlamydiales bacterium B4_bin.14	n/a	MAG	freshwater hyporheic zone	2010487	48.53	0.9823	1.0000	0.9333	1.0204	45	62336	10	21051	31	1825
	Chlamydiae	Group 1	Anoxychlamydiales	CC-III	https://genome.jgi.doe.gov/GEMs	3300012931-71	3300012931-71	Chlamydiae bacterium 3300012931-71	n/a	MAG	freshwater	1972677	44.79	0.9735	1.0364	0.9238	1.0515	127	23545	26	7395	88	1861
	Chlamydiae	Group 1	Anoxychlamydiales	CC-III	NCBI genome assembly	GCA_903848255.1	GCA_903848255.1_uncultured_Chlamydiae_bacterium_AlinenSedimentsD2_bin-1100	Chlamydiae bacterium AlinenSedimentsD2_bin-1100	n/a	MAG	stratified lentic freshwater lake	1877920	44.98	0.9469	1.0374	0.8952	1.0426	344	8402	66	2247	243	1917
	Chlamydiae	Group 1	Anoxychlamydiales	CC-III	NCBI genome assembly	GCA_003151315.1	GCA_003151315.1_Parachlamydiales_bacterium_palsa_1448	Parachlamydiales bacterium palsa_1448	n/a	Contig	Peat, Permafrost active layer soil	1854541	45.99	0.9204	1.0192	0.8857	1.0215	198	11695	49	4687	147	1859
	Chlamydiae	Group 1	Anoxychlamydiales	CC-III	https://genome.jgi.doe.gov/GEMs	1021942-14	1021942-14	Chlamydiae bacterium 1021942-14	n/a	MAG	deep subsurface	1418688	49.11	0.9646	1.0092	0.9048	1.0211	33	68887	8	21039	23	1374
	Chlamydiae	Group 1	Anoxychlamydiales	CC-III	NCBI genome assembly	GCA_903864395.1	GCA_903864395.1_uncultured_Chlamydiae_bacterium_Kiruna_bin-13304	Chlamydiae bacterium Kiruna_bin-13304	n/a	MAG	stratified lentic freshwater lake	1327230	45.37	0.9204	1.0288	0.8571	1.0444	256	6567	71	2678	191	1369
	Chlamydiae	Group 1	Anoxychlamydiales	CC-III	NCBI genome assembly	GCA_903909295.1	GCA_903909295.1_uncultured_Chlamydiae_bacterium_Umea1_bin-1462	Chlamydiae bacterium Umea1_bin-1462	n/a	MAG	stratified lentic freshwater lake	1476284	51.23	0.9558	1.0000	0.9048	1.0105	217	8407	56	3644	158	1574
	Chlamydiae	Group 1	Anoxychlamydiales	CC-III	https://genome.jgi.doe.gov/GEMs	3300006177-14	3300006177-14	Chlamydiae bacterium 3300006177-14	n/a	MAG	endosphere	1786084	47.08	0.9735	1.0091	0.9333	1.0204	52	55857	8	14789	32	1782
	Chlamydiae	Group 1	Anoxychlamydiales	CC-III	NCBI genome assembly	GCA_002773795.1	CG10BFR821140104234	Chlamydiae bacterium CG10_big_fil_rev_8_21_14_0_10_42_34	n/a	MAG	cold CO2 driven geyser	1683436	42.35	0.9823	1.0180	0.9333	1.0306	21	164582	3	40148	10	1618
	Chlamydiae	Group 1	Anoxychlamydiales	CC-III	NCBI genome assembly	GCA_001796255.1	L024522	Chlamydiae bacterium RIFCSPLOWO2_02_FULL_45_22	n/a	MAG	aquifer groundwater	1575869	44.7	0.9823	1.0090	0.9333	1.0204	30	85715	7	28154	20	1514
	Chlamydiae	Group 1	Simkaniales	Rhabdochlamydiaceae	NCBI genome assembly	GCA_011064965.1	KR126_chlam_1	Chlamydiae bacterium KR126_chlam_1	n/a	MAG	marine sediment	1614069	46.8	0.9912	1.0179	0.9429	1.0303	25	116054	6	40210	16	1496
	Chlamydiae	Group 1	Simkaniales	Rhabdochlamydiaceae	https://genome.jgi.doe.gov/GEMs	1096102-30	1096102-30	Chlamydiae bacterium 1096102-30	n/a	MAG	marine	1689107	44.65	0.9646	1.0092	0.9238	1.0206	50	59841	9	15586	31	1699
	Chlamydiae	Group 1	Simkaniales	Rhabdochlamydiaceae	NCBI genome assembly	GCA_011064755.1	K940_chlam_6	Chlamydiae bacterium K940_chlam_6	n/a	MAG	marine sediment	1505150	42.88	0.9115	1.0194	0.8857	1.0215	432	4668	98	1599	315	1749
	Chlamydiae	Group 1	Simkaniales	Rhabdochlamydiaceae	NCBI genome assembly	GCA_003228815.1	GCA_003228815.1_Chlamydiae_bacterium_SZUA-160	Chlamydiae bacterium SZUA-160	n/a	MAG	marine hydrothermal sulfide sediment	1710270	43.36	0.9912	1.0089	0.9429	1.0101	107	22639	27	8510	74	1644
	Chlamydiae	Group 1	Simkaniales	Rhabdochlamydiaceae	NCBI genome assembly	GCA_011064915.1	KR126_chlam_3	Chlamydiae bacterium KR126_chlam_3	n/a	MAG	marine sediment	1677468	42.96	0.9381	1.0094	0.8857	1.0108	185	11258	51	4723	141	1687
	Chlamydiae	Group 1	Simkaniales	Rhabdochlamydiaceae	NCBI genome assembly	GCA_003530315.1	GCA_003530315.1_Parachlamydiales_bacterium_UBA10024	Parachlamydiales bacterium UBA10024	n/a	MAG	groundwater	1214877	49.39	0.9115	1.0388	0.8286	1.0460	119	13433	26	4869	86	1221
	Chlamydiae	Group 1	Simkaniales	Rhabdochlamydiaceae	NCBI genome assembly	GCA_001796275.1	L024912	Chlamydiae bacterium RIFCSPLOWO2_02_FULL_49_12	n/a	MAG	aquifer groundwater	1413529	48.84	0.9912	1.0089	0.9143	1.0208	57	28825	13	12849	40	1306
	Chlamydiae	Group 1	Simkaniales	Rhabdochlamydiaceae	https://genome.jgi.doe.gov/GEMs	3300009709-46	3300009709-46	Chlamydiae bacterium 3300009709-46	n/a	MAG	peat moss	1620415	43.94	0.9823	1.0090	0.8952	1.0213	92	23750	22	7820	66	1580
	Chlamydiae	Group 1	Simkaniales	Rhabdochlamydiaceae	https://genome.jgi.doe.gov/GEMs	1064120-29	1064120-29	Chlamydiae bacterium 1064120-29	n/a	MAG	soil	2063421	43.67	0.9204	1.0096	0.8857	1.0323	220	11161	64	5090	170	2074
	Chlamydiae	Group 1	Simkaniales	Rhabdochlamydiaceae	NCBI genome assembly	GCA_013286595.1	GCA_013286595.1_Chlamydiae_bacterium_BWOrgHeat_Nextera88_MAG2	Chlamydiae bacterium BWOrgHeat_Nextera88_MAG2	n/a	MAG	soil	2135860	42.89	0.9027	1.0196	0.8286	1.0345	100	27714	22	10374	67	1924
	Chlamydiae	Group 1	Simkaniales	Rhabdochlamydiaceae	https://genome.jgi.doe.gov/GEMs	3300005529-103	3300005529-103	Chlamydiae bacterium 3300005529-103	n/a	MAG	soil	1937521	43.86	1.0000	1.0088	0.9238	1.0206	81	33337	19	12580	55	1735
	Chlamydiae	Group 1	Simkaniales	Rhabdochlamydiaceae	NCBI genome assembly	GCA_901000775.1	RhabHel	Candidatus Rhabdochlamydia helveticae	T3358	MAG	tick	1830543	36.16	0.9912	1.0268	0.9429	1.0404	38	80291	8	29888	22	1734
	Chlamydiae	Group 1	Simkaniales	Rhabdochlamydiaceae	NCBI genome assembly	GCA_018642185.1	RHABDOW815	Rhabdochlamydia oedothorax	W815	Contig	isopod	1576397	35.97	0.9912	1.0179	0.9429	1.0303	214	11740	40	3585	131	1582
	Chlamydiae	Group 1	Simkaniales	Rhabdochlamydiaceae	NCBI genome assembly	GCA_015356815.1	Rhab	Candidatus Rhabdochlamydia porcellionis	15C	Contig	arachnid	1495946	35.3	0.9912	1.0179	0.9429	1.0303	22	158144	4	35953	12	1380
	Chlamydiae	Group 1	Simkaniales	Rhabdochlamydiaceae	https://genome.jgi.doe.gov/GEMs	1021942-13	1021942-13	Chlamydiae bacterium 1021942-13	n/a	MAG	deep subsurface	2050771	42.3	0.9823	1.0360	0.9143	1.0417	89	32808	20	11800	58	1846
	Chlamydiae	Group 1	Simkaniales	Rhabdochlamydiaceae	NCBI genome assembly	GCA_009885755.1	GCA_009885755.1_Parachlamydiales_bacterium_Bin_65_10	Parachlamydiales bacterium Bin_65_10	n/a	MAG	Arctic freshwater lake sediment	1761617	49.25	0.9735	1.0000	0.9048	1.0105	51	51945	11	20324	31	1673
	Chlamydiae	Group 1	Simkaniales	Rhabdochlamydiaceae	NCBI genome assembly	GCA_001464115.1	Ga0074140	Chlamydiae bacterium Ga0074140/Chlamydiae sp. genome_bin_33	n/a	MAG	water treatment plant	1724203	47.81	0.9912	1.0089	0.9238	1.0206	6	864547	1	135974	3	1648
	Chlamydiae	Group 1	Simkaniales	Rhabdochlamydiaceae	https://genome.jgi.doe.gov/GEMs	1159587-4_forest	1159587-4_forest	Chlamydiae bacterium 1159587-4	n/a	MAG	soil	1098095	47.84	0.9027	1.0000	0.8286	1.0115	124	9985	36	4885	96	1170
	Chlamydiae	Group 1	Simkaniales	Rhabdochlamydiaceae	https://genome.jgi.doe.gov/GEMs	1095360-24	1095360-24	Chlamydiae bacterium 1095360-24	n/a	MAG	rhizosphere	1889532	45.11	1.0000	1.0088	0.9429	1.0202	48	90345	9	15199	28	1789
	Chlamydiae	Group 1	Simkaniales	Rhabdochlamydiaceae	NCBI genome assembly	GCA_003153295.1	GCA_003153295.1_Parachlamydiales_bacterium_palsa_1444	Parachlamydiales bacterium palsa_1444	n/a	MAG	Peat, Permafrost active layer soil	2257809	42.67	1.0000	1.0177	0.9429	1.0303	12	402062	3	88725	9	2103
	Chlamydiae	Group 1	Simkaniales	Parasimkaniaceae	https://genome.jgi.doe.gov/GEMs	3300006056-139	3300006056-139	Chlamydiae bacterium 3300006056-139	n/a	MAG	nutrient removal	1145111	43.56	0.9204	1.0192	0.8762	1.0217	126	10673	36	4895	97	1153
	Chlamydiae	Group 1	Simkaniales	Parasimkaniaceae	NCBI genome assembly	GCA_022601545.1	S4CHLAM102	Chlamydiae bacterium O_S4.2_102	n/a	MAG	sponge	1795373	46.96	0.9735	1.0091	0.9333	1.0204	31	108477	6	22222	20	1612
	Chlamydiae	Group 1	Simkaniales	Parasimkaniaceae	NCBI genome assembly	GCA_001794905.1	H124911	Chlamydiae bacterium RIFCSPHIGHO2_12_FULL_49_11	n/a	MAG	aquifer groundwater	1258484	48.35	0.9469	1.0280	0.8571	1.0222	71	21854	17	10330	51	1221
	Chlamydiae	Group 1	Simkaniales	Parasimkaniaceae	https://genome.jgi.doe.gov/GEMs	3300013126-109	3300013126-109	Chlamydiae bacterium 3300013126-109	n/a	MAG	freshwater	1192712	36.81	0.9912	1.0089	0.9429	1.0101	35	94548	5	17775	20	1152
	Chlamydiae	Group 1	Simkaniales	Parasimkaniaceae	NCBI genome assembly	GCA_022601435.1	S4CHLAM20	Chlamydiae bacterium O_S4.2_20	n/a	MAG	sponge	1598339	34.93	0.9735	1.0182	0.9333	1.0204	41	55136	8	19270	26	1547
	Chlamydiae	Group 1	Simkaniales	Parasimkaniaceae	NCBI genome assembly	GCA_022601415.1	S4CHLAM27	Chlamydiae bacterium O_S4.2_27	n/a	MAG	sponge	1284671	38.0	0.9204	1.0096	0.8667	1.0110	65	42986	10	11283	33	1252
	Chlamydiae	Group 1	Simkaniales	Parasimkaniaceae	NCBI genome assembly	GCA_022601595.1	SP1CHLAM9	Chlamydiae bacterium P_S1_9	n/a	MAG	sponge	1277784	38.07	0.9027	1.0098	0.8571	1.0111	62	39121	9	7987	35	1229
	Chlamydiae	Group 1	Simkaniales	Parasimkaniaceae	NCBI genome assembly	GCA_022601515.1	SP4CHLAM5	Chlamydiae bacterium O_S4.1_5	n/a	MAG	sponge	1307005	38.07	0.8761	1.0202	0.8190	1.0233	54	43802	9	11356	29	1252
	Chlamydiae	Group 1	Simkaniales	putative Parasimkaniaceae	NCBI genome assembly	GCA_022601395.1	S4CHLAM37	Chlamydiae bacterium O_S4.2_37	n/a	MAG	sponge	1870253	38.98	0.9823	1.0180	0.9143	1.0312	48	63369	9	18473	28	1693
	Chlamydiae	Group 1	Simkaniales	putative Parasimkaniaceae	https://genome.jgi.doe.gov/GEMs	3300013132-109	3300013132-109	Chlamydiae bacterium 3300013132-109	n/a	MAG	freshwater	1618939	35.41	0.9735	1.0182	0.9143	1.0312	69	40115	13	10811	42	1529
	Chlamydiae	Group 1	Simkaniales	putative Parasimkaniaceae	https://genome.jgi.doe.gov/GEMs	3300013133-59	3300013133-59	Chlamydiae bacterium 3300013133-59	n/a	MAG	freshwater	1589580	40.93	1.0000	1.0088	0.9333	1.0204	86	25988	19	8228	60	1507
	Chlamydiae	Group 1	Simkaniales	Simkaniaceae	https://genome.jgi.doe.gov/GEMs	1063924-70	1063924-70	Chlamydiae bacterium 1063924-70	n/a	MAG	marine	1724569	42.78	0.9469	1.0187	0.9048	1.0211	119	20077	27	6463	84	1663
	Chlamydiae	Group 1	Simkaniales	Simkaniaceae	NCBI genome assembly	GCA_022601575.1	SP4CHLAM1	Chlamydiae bacterium O_S4.1_1	n/a	MAG	sponge	1780284	45.1	0.9912	1.0089	0.9429	1.0101	3	1077874	1	561994	2	1786
	Chlamydiae	Group 1	Simkaniales	Simkaniaceae	NCBI genome assembly	GCA_022601495.1	S4CHLAM107	Chlamydiae bacterium O_S4.2_107	n/a	MAG	sponge	1776108	45.1	0.9912	1.0089	0.9429	1.0101	7	386224	3	117588	6	1786
	Chlamydiae	Group 1	Simkaniales	Simkaniaceae	NCBI genome assembly	GCA_022601645.1	SP1CHLAM54	Chlamydiae bacterium P_S1_54	n/a	MAG	sponge	1781481	45.1	0.9912	1.0089	0.9429	1.0101	3	1217125	1	562971	2	1784
	Chlamydiae	Group 1	Simkaniales	Simkaniaceae	https://genome.jgi.doe.gov/GEMs	1045240-7	1045240-7	Chlamydiae bacterium 1045240-7	n/a	MAG	digestive system (marine worm)	1632623	43.94	0.9735	1.0000	0.9143	1.0104	95	24303	21	8739	65	1493
	Chlamydiae	Group 1	Simkaniales	Simkaniaceae	NCBI genome assembly	GCA_000237205.1	SIMNZ	Simkania negevensis	Z	Complete genome	co-culture contaminant	2628375	41.6	1.0000	1.0088	0.9429	1.0202	2	2496337	1	2496337	1	2356
	Chlamydiae	Group 1	Simkaniales	Simkaniaceae	NCBI genome assembly	GCA_011065165.1	K1060_chlam_2	Chlamydiae bacterium K1060_chlam_2	n/a	MAG	marine sediment	1625346	46.87	0.9912	1.0089	0.9429	1.0202	143	16440	30	5332	99	1561
	Chlamydiae	Group 1	Simkaniales	Simkaniaceae	https://genome.jgi.doe.gov/GEMs	1049244-12	1049244-12	Chlamydiae bacterium 1049244-12	n/a	MAG	digestive system (marine worm)	1164074	37.73	0.9912	1.0089	0.9143	1.0208	128	10637	35	4588	98	1058
	Chlamydiae	Group 1	Simkaniales	Simkaniaceae	https://genome.jgi.doe.gov/GEMs	1045192-5	1045192-5	Chlamydiae bacterium 1045192-5	n/a	MAG	digestive system (marine worm)	1546357	45.68	0.9912	1.0089	0.9238	1.0103	13	233278	3	67282	7	1392
	Chlamydiae	Group 1	Simkaniales	Simkaniaceae	https://genome.jgi.doe.gov/GEMs	3300004085-10	3300004085-10	Chlamydiae bacterium 3300004085-10	n/a	MAG	digestive system (marine worm)	1240598	44.2	0.9558	1.0093	0.8762	1.0109	110	15433	31	5454	81	1112
	Chlamydiae	Group 1	Simkaniales	Simkaniaceae	NCBI genome assembly	GCA_015356785.1	K9	Candidatus Neptunochlamydia vexilliferae	K9	Contig	protist	2240424	45.51	0.9912	1.0268	0.9238	1.0412	128	34803	19	8277	69	1952
	Chlamydiae	Group 1	Simkaniales	Simkaniaceae	DOI: 10.1038/s41467-021-24294-3	XENOCL	XENOCL	Sygnamydia xenoturbellae	n/a	MAG	Marine worm Xenoturbella	1836174	41.37	1.0000	1.0088	0.9333	1.0204	28	126585	4	40570	14	1670
	Chlamydiae	Group 1	Simkaniales	Simkaniaceae	https://genome.jgi.doe.gov/GEMs	3300006056-100	3300006056-100	Chlamydiae bacterium 3300006056-100	n/a	MAG	nutirent removal	1830613	41.75	1.0000	1.0088	0.9333	1.0102	154	16743	36	5962	112	1720
	Chlamydiae	Group 1	Simkaniales	Simkaniaceae	DOI: 10.1038/s41467-021-24294-3	SYNMED	SYNMED	Syngnamydia medusae	n/a	MAG	cnidarian	2144529	39.86	0.9912	1.0089	0.9238	1.0206	48	107968	7	21957	21	1987

## Sheet: Data S6B - PVC outgroup genomes
	Phylum	Class/group	Order	NCBI Genbank accession	Species name ID	Species	Strain
	Lentisphaerae	Lentisphaeria	UBA1784	GCA_001803205	Out_GCA_001803205	Lentisphaerae bacterium GWF2_38_69	n/a
	Lentisphaerae	Lentisphaeria	UBA1784	GCA_002314455	Out_GCA_002314455	Lentisphaeria bacterium UBA1791	n/a
	Lentisphaerae	Lentisphaeria	UBA1784	GCA_002483765	Out_GCA_002483765	Lentisphaeria bacterium UBA7640	n/a
	Lentisphaerae	Lentisphaeria	UBA1784	GCA_002315855	Out_GCA_002315855	Lentisphaeria bacterium UBA1732	n/a
	Lentisphaerae	Lentisphaeria	UBA1784	GCA_002405835	Out_GCA_002405835	Lentisphaeria bacterium UBA4640	n/a
	Kiritimatiellaeota	Kiritimatiellae	RFP12	GCA_002309765	Out_GCA_002309765	Verrucomicrobia bacterium UBA1200	n/a
	Kiritimatiellaeota	Kiritimatiellae	SS1-B-03-39	GCA_002429005	Out_GCA_002429005	Verrucomicrobia bacterium UBA6056	n/a
	Kiritimatiellaeota	Kiritimatiellae	SS1-B-03-39	GCA_002429065	Out_GCA_002429065	Verrucomicrobia bacterium UBA6053	n/a
	Verrucomicrobia	Verrucomicrobiae	Chthoniobacterales	GCA_002298145	Out_GCA_002298145	Spartobacteria bacterium UBA695	n/a
	Verrucomicrobia	Verrucomicrobiae	Chthoniobacterales	GCA_002396485	Out_GCA_002396485	Spartobacteria bacterium UBA5019	n/a
	Verrucomicrobia	Verrucomicrobiae	Chthoniobacterales	GCA_002452515	Out_GCA_002452515	Spartobacteria bacterium UBA6821	n/a
	Verrucomicrobia	Verrucomicrobiae	Methylacidiphilales	GCF_000019665	Out_GCF_000019665	Methylacidiphilum infernorum	V4
	Verrucomicrobia	Verrucomicrobiae	Methylacidiphilales	GCF_000526255	Out_GCF_000526255	Verrucomicrobia bacterium LP2A	n/a
	Verrucomicrobia	Verrucomicrobiae	Opitutales	GCA_002404715	Out_GCA_002404715	Opitutae bacterium UBA6410	n/a
	Verrucomicrobia	Verrucomicrobiae	Opitutales	GCA_001872735	Out_GCA_001872735	Verrucomicrobia bacterium CG1_02_43_26	n/a
	Verrucomicrobia	Verrucomicrobiae	Opitutales	GCA_002341135	Out_GCA_002341135	Opitutae bacterium NP117	n/a
	Verrucomicrobia	Verrucomicrobiae	Opitutales	GCA_002364975	Out_GCA_002364975	Opitutae bacterium UBA3151	n/a
	Verrucomicrobia	Verrucomicrobiae	Opitutales	GCA_002304445	Out_GCA_002304445	Opitutae bacterium Tous-C4FEB	n/a
	Verrucomicrobia	Verrucomicrobiae	Opitutales	GCA_002344205	Out_GCA_002344205	Opitutaceae bacterium UBA2377	n/a
	Verrucomicrobia	Verrucomicrobiae	Opitutales	GCA_002694885	Out_GCA_002694885	Opitutaceae bacterium EAC85	n/a
	Verrucomicrobia	Verrucomicrobiae	Opitutales	GCA_000155695	Out_GCF_000155695	Verrucomicrobiae bacterium DG1235	n/a
	Verrucomicrobia	Verrucomicrobiae	Opitutales	GCA_000242935	Out_GCF_000242935	Opitutaceae bacterium TAV5	n/a
	Verrucomicrobia	Verrucomicrobiae	Opitutales	GCA_000972765	Out_GCF_000972765	Verrucomicrobia bacterium IMCC26134	n/a
	Verrucomicrobia	Verrucomicrobiae	Opitutales	GCA_001580045	Out_GCF_001580045	Cephaloticoccus capnophilus	CV41
	Verrucomicrobia	Verrucomicrobiae	Opitutales	GCA_002310495	Out_GCF_002310495	Nibricoccus aquaticus	HZ-65
	Verrucomicrobia	Verrucomicrobiae	Opitutales	GCA_002292345	Out_GCA_002292345	Opitutae bacterium UBA977	n/a
	Verrucomicrobia	Verrucomicrobiae	Opitutales	GCA_002323955	Out_GCA_002323955	Coraliomargarita sp. NAT145	n/a
	Verrucomicrobia	Verrucomicrobiae	Opitutales	GCA_002479935	Out_GCA_002479935	Opitutae bacterium UBA7445	n/a
	Verrucomicrobia	Verrucomicrobiae	Opitutales	GCA_000025905	Out_GCF_000025905	Coraliomargarita akajimensis	DSM 45221
	Verrucomicrobia	Verrucomicrobiae	Opitutales	GCA_002313355	Out_GCA_002313355	Opitutae bacterium UBA1977	n/a
	Verrucomicrobia	Verrucomicrobiae	Opitutales	GCA_002346535	Out_GCA_002346535	Opitutales bacterium UBA2995	n/a
	Verrucomicrobia	Verrucomicrobiae	Opitutales	GCA_002376875	Out_GCA_002376875	Opitutae bacterium UBA3534	n/a
	Verrucomicrobia	Verrucomicrobiae	Opitutales	GCA_002388665	Out_GCA_002388665	Opitutae bacterium UBA4506	n/a
	Verrucomicrobia	Verrucomicrobiae	Opitutales	GCA_002470605	Out_GCA_002470605	Opitutae bacterium UBA7397	n/a
	Verrucomicrobia	Verrucomicrobiae	Verrucomicrobiales	GCA_002290545	Out_GCA_002290545	Akkermansiaceae bacterium UBA956	n/a
	Verrucomicrobia	Verrucomicrobiae	Verrucomicrobiales	GCA_002323615	Out_GCA_002323615	Roseibacillus sp. ARS40	n/a
	Verrucomicrobia	Verrucomicrobiae	Verrucomicrobiales	GCA_002386905	Out_GCA_002386905	Akkermansiaceae bacterium UBA4581	n/a
	Verrucomicrobia	Verrucomicrobiae	Verrucomicrobiales	GCA_002420315	Out_GCA_002420315	Akkermansiaceae bacterium UBA5688	n/a
	Verrucomicrobia	Verrucomicrobiae	Verrucomicrobiales	GCA_000378105	Out_GCF_000378105	Rubritalea marina	DSM 17716
	Verrucomicrobia	Verrucomicrobiae	Verrucomicrobiales	GCA_001688765	Out_GCF_001688765	Akkermansia muciniphila	YL44
	Verrucomicrobia	Verrucomicrobiae	Verrucomicrobiales	GCA_002422425	Out_GCA_002422425	Akkermansiaceae bacterium UBA6138	n/a
	Verrucomicrobia	Verrucomicrobiae	Verrucomicrobiales	GCA_900167535	Out_GCF_900167535	Prosthecobacter debontii	ATCC 700200
	Planctomycetes	Brocadiae	Brocadiales	GCA_001828565	Out_GCA_001828565	Planctomycetes bacterium RIFCSPLOWO2_02_FULL_50_16	n/a
	Planctomycetes	Brocadiae	Brocadiales	GCA_002050325	Out_GCA_002050325	Candidatus Brocadia sp. UTAMX1	n/a
	Planctomycetes	Brocadiae	Brocadiales	GCA_900232105	Out_GCF_900232105	Kuenenia stuttgartiensis	MBR1
	Planctomycetes	GCA-002687715	GCA-002687715	GCA_002683135	Out_GCA_002683135	Planctomycetes bacterium CPC9	n/a
	Planctomycetes	Phycisphaerae	Phycisphaerales	GCA_002480565	Out_GCA_002480565	Phycisphaerales bacterium UBA7800	n/a
	Planctomycetes	Phycisphaerae	Phycisphaerales	GCA_000284115	Out_GCF_000284115	Phycisphaera mikurensis	NBRC 102666
	Planctomycetes	Phycisphaerae	Phycisphaerales	GCA_002364005	Out_GCA_002364005	Phycisphaerales bacterium UBA3190	n/a
	Planctomycetes	Phycisphaerae	Phycisphaerales	GCA_002364485	Out_GCA_002364485	Phycisphaerales bacterium UBA3160	n/a
	Planctomycetes	Phycisphaerae	Phycisphaerales	GCA_002364555	Out_GCA_002364555	Phycisphaerales bacterium UBA3158	n/a
	Planctomycetes	Phycisphaerae	Phycisphaerales	GCA_002418285	Out_GCA_002418285	Phycisphaerales bacterium UBA5793	n/a
	Planctomycetes	Phycisphaerae	Phycisphaerales	GCA_002429045	Out_GCA_002429045	Phycisphaerales bacterium UBA6054	n/a
	Planctomycetes	Phycisphaerae	Phycisphaerales	GCA_002480345	Out_GCA_002480345	Phycisphaerales bacterium UBA7812	n/a
	Planctomycetes	Phycisphaerae	Phycisphaerales	GCA_002705085	Out_GCA_002705085	Phycisphaerae bacterium NAT18	n/a
	Planctomycetes	Phycisphaerae	Phycisphaerales	GCA_002709755	Out_GCA_002709755	Phycisphaerae bacterium SP135	n/a
	Planctomycetes	Phycisphaerae	Phycisphaerales	GCA_002711415	Out_GCA_002711415	Phycisphaerae bacterium SP110	n/a
	Planctomycetes	Phycisphaerae	SG8-4	GCA_001603075	Out_GCA_001603075	Phycisphaerales bacterium Planc_01	n/a
	Planctomycetes	Phycisphaerae	SG8-4	GCA_001824555	Out_GCA_001824555	Planctomycetes bacterium GWC2_45_44	n/a
	Planctomycetes	Phycisphaerae	SG8-4	GCA_001825665	Out_GCA_001825665	Planctomycetes bacterium GWF2_41_51	n/a
	Planctomycetes	Phycisphaerae	SG8-4	GCA_001999965	Out_GCA_001999965	Limihaloglobus sulfuriphilus	SM-Chi-D1
	Planctomycetes	Phycisphaerae	SG8-4	GCA_002117005	Out_GCF_002117005	Sedimentisphaera salicampi	ST-PulAB-D4
	Planctomycetes	Planctomycetes	Isosphaerales	GCA_000186345	Out_GCF_000186345	Isosphaera pallida	ATCC 43644
	Planctomycetes	Planctomycetes	Pirellulales	GCA_002348315	Out_GCA_002348315	Planctomycetaceae bacterium UBA2972	n/a
	Planctomycetes	Planctomycetes	Pirellulales	GCA_002422955	Out_GCA_002422955	Planctomycetaceae bacterium UBA6172	n/a
	Planctomycetes	Planctomycetes	Pirellulales	GCA_002714565	Out_GCA_002714565	Rhodopirellula sp. SAT12	n/a
	Planctomycetes	Planctomycetes	Pirellulales	GCA_002726245	Out_GCA_002726245	Planctomycetaceae bacterium NP86	n/a
	Planctomycetes	Planctomycetes	Pirellulales	GCA_000025185	Out_GCF_000025185	Pirellula staleyi	DSM 6068
	Planctomycetes	Planctomycetes	Pirellulales	GCA_000153105	Out_GCF_000153105	Blastopirellula marina	DSM 3645
	Planctomycetes	Planctomycetes	Pirellulales	GCA_000330745	Out_GCF_000330745	Rhodopirellula baltica	SWK14
	Planctomycetes	Planctomycetes	Pirellulales	GCA_001642875	Out_GCF_001642875	Mariniblastus fucicola	FC18
	Planctomycetes	Planctomycetes	Pirellulales	GCA_001642915	Out_GCF_001642915	Roseimaritima ulvae	DSM 25454
	Planctomycetes	Planctomycetes	Pirellulales	GCA_001642955	Out_GCF_001642955	Rubripirellula obstinata	CECT 8602
	Planctomycetes	Planctomycetes	Pirellulales	GCA_002289565	Out_GCF_002289565	Rhodopirellula sp. SM50	n/a
	Planctomycetes	Planctomycetes	Pirellulales	GCA_003444075	Out_UBA9264	Planctomycetaceae bacterium UBA9264	n/a
	Planctomycetes	Planctomycetes	Pirellulales	GCA_002277955	Out_GCF_002277955	Thermogutta terrifontis	R1
	Planctomycetes	Planctomycetes	Pirellulales	GCA_002405515	Out_GCA_002405515	Planctomycetaceae bacterium UBA4655	n/a
	Planctomycetes	Planctomycetes	Pirellulales	GCA_002480485	Out_GCA_002480485	Planctomycetaceae bacterium UBA7805	n/a
	Planctomycetes	Planctomycetes	Planctomycetales	GCA_002359185	Out_GCA_002359185	Planctomycetaceae bacterium UBA2671	n/a
	Planctomycetes	Planctomycetes	Planctomycetales	GCA_002724985	Out_GCA_002724985	Gimesia sp. NP99	n/a
	Planctomycetes	Planctomycetes	Planctomycetales	GCA_002726205	Out_GCA_002726205	Planctomycetaceae bacterium NP87	n/a
	Planctomycetes	Planctomycetes	Planctomycetales	GCA_000092105	Out_GCF_000092105	Planctopirus limnophila	DSM 3776
	Planctomycetes	Planctomycetes	Planctomycetales	GCA_001983935	Out_GCF_001983935	Fuerstia marisgermanicae	NH11
	Planctomycetes	Planctomycetes	Planctomycetales	GCA_900113665	Out_GCF_900113665	Planctomicrobium piriforme	DSM 26348
	Planctomycetes	UBA1135	UBA1135	GCA_002500505	Out_GCA_002500505	Planctomycetes bacterium UBA7888	n/a
	Planctomycetes	UBA1135	UBA1135	GCA_002705055	Out_GCA_002705055	Planctomycetes bacterium NAT19	n/a
	Planctomycetes	UBA1135	UBA1135	GCA_002746235	Out_GCA_002746235	Planctomycetes bacterium NORP40	n/a
	Planctomycetes	UBA1135	UBA2386	GCA_002748355	Out_GCA_002748355	Planctomycetes bacterium DOLJORAL78_63_9	n/a
	Planctomycetes	UBA8108	UBA1146	GCA_002311345	Out_GCA_002311345	Planctomycetes bacterium UBA1146	n/a

## Sheet: Data S6C - Chlamydiae ANI
Query species	Reference species	Alignment length	Reference coverage	Query coverage	Average nucleotide identity (ANI)	95% ANI cluster
Chlamydiae bacterium P_S1_9	Chlamydiae bacterium O_S4.1_5	1214896	0.929527	0.950784	0.998668	1
Chlamydiae bacterium O_S4.1_5	Chlamydiae bacterium P_S1_9	1235593	0.966981	0.945362	0.998618	1
Chlamydiae bacterium O_S4.2_27	Chlamydiae bacterium P_S1_9	1163093	0.910242	0.894905	0.998596	1
Chlamydiae bacterium P_S1_9	Chlamydiae bacterium O_S4.2_27	1162982	0.89482	0.910155	0.998593	1
Chlamydiae bacterium O_S4.2_27	Chlamydiae bacterium O_S4.1_5	1197148	0.915948	0.921108	0.99835	1
Chlamydiae bacterium O_S4.1_5	Chlamydiae bacterium O_S4.2_27	1197373	0.921281	0.91612	0.998293	1
Chlamydiae bacterium O_S4.2_45	Chlamydiae bacterium O_S4.1_17	1592300	1.01494	1.01854	0.999808	2
Chlamydiae bacterium O_S4.1_17	Chlamydiae bacterium O_S4.2_45	1593038	1.01901	1.01541	0.999793	2
Chlamydiae bacterium O_S4.2_45	Chlamydiae bacterium P_S1_14	1607795	1.03116	1.02845	0.999716	2
Chlamydiae bacterium P_S1_14	Chlamydiae bacterium O_S4.2_45	1607724	1.02841	1.03111	0.999716	2
Chlamydiae bacterium P_S1_14	Chlamydiae bacterium O_S4.1_17	1576769	1.00504	1.01126	0.99963	2
Chlamydiae bacterium O_S4.1_17	Chlamydiae bacterium P_S1_14	1578370	1.01228	1.00606	0.999553	2
Chlamydiae bacterium P_S1_54	Chlamydiae bacterium O_S4.1_1	1779629	0.998816	0.99896	0.999956	3
Chlamydiae bacterium O_S4.1_1	Chlamydiae bacterium P_S1_54	1779630	0.998961	0.998817	0.999956	3
Chlamydiae bacterium O_S4.2_107	Chlamydiae bacterium P_S1_54	1796671	1.00853	1.01158	0.999905	3
Chlamydiae bacterium P_S1_54	Chlamydiae bacterium O_S4.2_107	1796758	1.01163	1.00858	0.999904	3
Chlamydiae bacterium O_S4.2_107	Chlamydiae bacterium O_S4.1_1	1816149	1.01931	1.02254	0.99989	3
Chlamydiae bacterium O_S4.1_1	Chlamydiae bacterium O_S4.2_107	1816278	1.02262	1.01939	0.99989	3
Chlamydiae bacterium P_S1_42	Chlamydiae bacterium O_S4.2_81	1551071	0.989157	0.946794	0.99962	4
Chlamydiae bacterium O_S4.2_81	Chlamydiae bacterium P_S1_42	1551273	0.946917	0.989286	0.999618	4
Chlamydiae bacterium RIFCSPLOWO2_02_FULL_49_12	Parachlamydiales bacterium UBA10024	1169019	0.962253	0.827022	0.993608	5
Parachlamydiales bacterium UBA10024	Chlamydiae bacterium RIFCSPLOWO2_02_FULL_49_12	1166452	0.825206	0.96014	0.993541	5
Chlamydiae bacterium SZUA-160	Chlamydiae bacterium KR126_chlam_3	1183794	0.705703	0.692168	0.961641	6
Chlamydiae bacterium KR126_chlam_3	Chlamydiae bacterium SZUA-160	1187240	0.694183	0.707757	0.961512	6
Neochlamydia sp. EPS4	Neochlamydia sp. TUME1	2239090	0.879343	0.884779	0.960558	7
Neochlamydia sp. TUME1	Neochlamydia sp. EPS4	2244714	0.887001	0.881551	0.960189	7
Protochlamydia sp. ACF82	Candidatus Protochlamydia amoebophila	2144969	0.879478	0.920081	0.957841	8
Candidatus Protochlamydia amoebophila	Protochlamydia sp. ACF82	2153860	0.923894	0.883123	0.957525	8
Chlamydia buteonis	Chlamydophila psittaci	1111655	0.942226	0.969569	0.939963
Chlamydophila psittaci	Chlamydia buteonis	1111553	0.96948	0.942139	0.939958
Chlamydia buteonis	Chlamydophila abortus	1107580	0.967769	0.966014	0.928479
Chlamydophila abortus	Chlamydia buteonis	1107133	0.965625	0.967379	0.92845
Chlamydophila psittaci	Chlamydophila abortus	1134332	0.991144	0.961447	0.926893
Chlamydophila abortus	Chlamydophila psittaci	1136834	0.963567	0.993331	0.926647
Candidatus Anoxychlamydiales bacterium K940_chlam_5	Candidatus Anoxychlamydiales bacterium KR126_chlam_5	1120747	0.713712	0.63542	0.921553
Candidatus Anoxychlamydiales bacterium KR126_chlam_5	Candidatus Anoxychlamydiales bacterium K940_chlam_5	1119587	0.634762	0.712973	0.92148
Neochlamydia sp. ACF65	Neochlamydia sp. TUME1	2057448	0.808007	0.833812	0.915028
Neochlamydia sp. TUME1	Neochlamydia sp. ACF65	2067895	0.838046	0.81211	0.914914
Neochlamydia sp. ACF65	Neochlamydia sp. EPS4	2061619	0.814651	0.835502	0.914184
Neochlamydia sp. EPS4	Neochlamydia sp. ACF65	2067225	0.837774	0.816866	0.914134
Rhabdochlamydia oedothorax	Candidatus Rhabdochlamydia porcellionis	1145746	0.765901	0.726813	0.907061
Candidatus Rhabdochlamydia porcellionis	Rhabdochlamydia oedothorax	1146976	0.727593	0.766723	0.906973
Candidatus Rhabdochlamydia helveticae	Rhabdochlamydia oedothorax	1147642	0.728016	0.626941	0.896709
Rhabdochlamydia oedothorax	Candidatus Rhabdochlamydia helveticae	1146959	0.626568	0.727583	0.896707
Candidatus Anoxychlamydiales bacterium K940_chlam_5	Candidatus Anoxychlamydiales bacterium KR126_chlam_4	1154704	0.730306	0.654672	0.892237
Candidatus Anoxychlamydiales bacterium KR126_chlam_4	Candidatus Anoxychlamydiales bacterium K940_chlam_5	1155767	0.655275	0.730978	0.892206
Candidatus Anoxychlamydiales bacterium KR126_chlam_4	Candidatus Anoxychlamydiales bacterium KR126_chlam_5	1072341	0.682886	0.678214	0.887784
Candidatus Anoxychlamydiales bacterium KR126_chlam_5	Candidatus Anoxychlamydiales bacterium KR126_chlam_4	1071546	0.677712	0.68238	0.887703
Candidatus Rhabdochlamydia helveticae	Candidatus Rhabdochlamydia porcellionis	1192674	0.797271	0.651541	0.886918
Candidatus Rhabdochlamydia porcellionis	Candidatus Rhabdochlamydia helveticae	1193362	0.651917	0.797731	0.88689
Chlamydia sp. S15-834C	Chlamydophila caviae GPIC	1014730	0.858954	0.872764	0.875139
Chlamydophila caviae GPIC	Chlamydia sp. S15-834C	1014600	0.872652	0.858844	0.875123
Chlamydophila pneumoniae	Chlamydophila corallus	982605	0.816135	0.797879	0.872781
Chlamydophila corallus	Chlamydophila pneumoniae	982555	0.797839	0.816093	0.872768
Candidatus Anoxychlamydiales bacterium K1060_chlam_1	Candidatus Anoxychlamydiales bacterium KR126_chlam_4	1015661	0.642366	0.639455	0.859258
Candidatus Anoxychlamydiales bacterium KR126_chlam_4	Candidatus Anoxychlamydiales bacterium K1060_chlam_1	1015720	0.639492	0.642404	0.85913
Chlamydia suis	Chlamydia muridarum	762094	0.699981	0.694068	0.857857
Chlamydia muridarum	Chlamydia suis	764918	0.69664	0.702574	0.857773
Candidatus Anoxychlamydiales bacterium K1060_chlam_1	Candidatus Anoxychlamydiales bacterium K940_chlam_5	925060	0.524473	0.582413	0.850699
Candidatus Anoxychlamydiales bacterium K940_chlam_5	Candidatus Anoxychlamydiales bacterium K1060_chlam_1	925416	0.582637	0.524675	0.85051
Candidatus Anoxychlamydiales bacterium K1060_chlam_1	Candidatus Anoxychlamydiales bacterium KR126_chlam_5	886979	0.564844	0.558437	0.849716
Candidatus Anoxychlamydiales bacterium KR126_chlam_5	Candidatus Anoxychlamydiales bacterium K1060_chlam_1	884736	0.557025	0.563416	0.849652
Chlamydia felis	Chlamydophila caviae GPIC	862312	0.729934	0.734638	0.846241
Chlamydophila caviae GPIC	Chlamydia felis	863362	0.735533	0.730823	0.846213
Chlamydia buteonis	Chlamydia sp. S15-834C	840888	0.723243	0.73341	0.845882
Chlamydia sp. S15-834C	Chlamydia buteonis	842732	0.735018	0.724829	0.845857
Chlamydia sp. S15-834C	Chlamydia felis	861488	0.733936	0.740961	0.844157
Chlamydia felis	Chlamydia sp. S15-834C	862806	0.742095	0.735059	0.844072
Chlamydia trachomatis	Chlamydia muridarum	642456	0.590094	0.605032	0.843041
Chlamydia sp. S15-834C	Chlamydophila psittaci	845764	0.71686	0.727437	0.84296
Chlamydia muridarum	Chlamydia trachomatis	641995	0.604598	0.58967	0.842932
Chlamydophila psittaci	Chlamydia sp. S15-834C	845474	0.727187	0.716614	0.842906
Chlamydia buteonis	Chlamydophila caviae GPIC	824020	0.69752	0.718698	0.842643
Chlamydophila caviae GPIC	Chlamydia buteonis	824002	0.718682	0.697505	0.84264
Chlamydophila psittaci	Chlamydophila caviae GPIC	828779	0.701549	0.702463	0.841545
Chlamydophila caviae GPIC	Chlamydophila psittaci	831822	0.705043	0.704125	0.841505
Chlamydia sp. S15-834C	Chlamydophila abortus	797276	0.696635	0.685733	0.840183
Chlamydophila abortus	Chlamydia sp. S15-834C	796968	0.685468	0.696366	0.840122
Chlamydia buteonis	Chlamydia felis	787175	0.670626	0.686562	0.839893
Chlamydia felis	Chlamydia buteonis	787149	0.686539	0.670604	0.839889
Chlamydophila caviae GPIC	Chlamydophila abortus	774795	0.676992	0.655852	0.839159
Chlamydophila abortus	Chlamydophila caviae GPIC	774618	0.655702	0.676837	0.839122
Chlamydophila corallus	Chlamydia sp. H15-1957-10C	780378	0.647003	0.648169	0.838745
Chlamydia sp. H15-1957-10C	Chlamydophila corallus	781665	0.649237	0.64807	0.838685
Chlamydia felis	Chlamydophila psittaci	781536	0.662421	0.665822	0.838442
Chlamydophila psittaci	Chlamydia felis	781477	0.665772	0.662371	0.83843
Chlamydophila avium	Chlamydia gallinacea	715633	0.670569	0.680841	0.837221
Chlamydia gallinacea	Chlamydophila avium	716410	0.68158	0.671297	0.837149
Chlamydia felis	Chlamydophila abortus	720819	0.629829	0.614095	0.836504
Chlamydophila abortus	Chlamydia felis	724425	0.617167	0.63298	0.836399
