# Supplementary material for: Genomic diversity and biosynthetic capabilities of sponge-associated chlamydiae
Source: ISME J. 2022 Aug 30;16(12):2725–40. doi: 10.1038/s41396-022-01305-9 (PMC9666466; doi:10.1038/s41396-022-01305-9)
Supplement: Supplementary file 10 — Data S9 [file 41396_2022_1305_MOESM10_ESM.xlsx]

## Sheet: Overview Data S9
	Data S9 Overview
	Data S9A: Overview of the presence and absence of COGs from each COG pathway across Chlamydiae
	Data S9B: Annotations of corresponding genes in sponge-associated chlamydiae MAGs with information from across searched databases

## Sheet: Data S9A - COG pathway presence
						Parili			MCF-D						Sororchlamydiaceae										Chlamydiaceae																						Crib		Wadd
Pathway	COG	Funtional category	Gene	Name	EC	Parilichlamydia carangidicola	Candidatus Similichlamydia laticola	Candidatus Similichlamydia latridicola	Chlamydiales bacterium bin.18	Chlamydiae bacterium O_S4.2_6	Chlamydiae bacterium 1070360-7	Chlamydiia bacterium bin105s	Chlamydiae bacterium O_S4.2_7	Parachlamydiales bacterium Bin_61_76	Chlamydiae bacterium O_S4.2_2	Chlamydiae bacterium K940_chlam_9	Chlamydiae bacterium O_S4.2_123	Chlamydiae bacterium 3300011418-10	Chlamydiae bacterium P_S1_42	Chlamydiae bacterium O_S4.2_81	Chlamydiae bacterium P_S1_14	Chlamydiae bacterium O_S4.1_17	Chlamydiae bacterium O_S4.2_45	Candidatus Clavichlamydia salmonicola	Chlamydia sp. 17-3921_L77	Chlamydophila pecorum	Chlamydia sp. 2742-308	Chlamydia sp. H15-1957-10C	Chlamydophila corallus	Chlamydophila pneumoniae	Chlamydophila ibidis	Chlamydia suis	Chlamydia trachomatis	Chlamydia muridarum	Chlamydophila avium	Chlamydia gallinacea	Chlamydia buteonis	Chlamydophila abortus	Chlamydophila psittaci	Chlamydia felis	Chlamydia sp. S15-834C	Chlamydophila caviae GPIC	Waddliaceae bacterium SP13	Chlamydiae bacterium 1039689-34	Chlamydiae bacterium K940_chlam_3	Chlamydiae bacterium 3300011418-14	Estrella lausannensis	Criblamydia sequanensis	Waddlia chondrophila
16S_rRNA_modification	COG0030	J	RsmA	16S rRNA A1518 and A1519 N6-dimethyltransferase RsmA/KsgA/DIM1 (may also have DNA glycosylase/AP lyase activity)	EC 2.1.1.182	0	0	0	1	1	1	1	1	1	0	1	0	1	1	1	1	1	1	1	0	1	1	1	1	1	1	1	1	1	1	1	1	1	1	1	1	1	1	1	0	1	1	1	1
16S_rRNA_modification	COG0144	J	RsmB	16S rRNA C967 or C1407 C5-methylase, RsmB/RsmF family	EC 2.1.1.176	1	1	1	2	1	1	1	1	1	1	1	1	1	1	1	1	1	1	1	0	1	1	1	1	1	1	1	1	1	1	1	1	0	1	1	1	1	2	2	1	2	1	1	2
16S_rRNA_modification	COG2813	J	RsmC	16S rRNA G1207 or 23S rRNA G1835 methylase RsmC/RlmG	EC 2.1.1.172;EC 2.1.1.174	0	0	0	0	0	0	0	0	0	0	0	0	0	0	0	0	0	0	0	0	0	0	0	0	0	0	0	0	0	0	0	0	0	0	0	0	0	0	0	0	0	0	0	0
16S_rRNA_modification	COG0742	J	RsmD	16S rRNA G966 N2-methylase RsmD	EC 2.1.1.171	1	1	1	1	1	1	1	1	1	1	1	0	1	1	1	1	1	1	1	1	1	1	1	1	1	1	1	1	1	1	1	1	1	1	1	1	1	1	1	0	1	1	1	1
16S_rRNA_modification	COG1385	J	RsmE	16S rRNA U1498 N3-methylase RsmE	EC 2.1.1.193	0	1	1	1	1	1	1	1	1	1	1	1	1	1	1	1	1	1	1	0	0	0	0	0	0	0	0	0	0	0	0	0	0	0	0	0	0	1	1	1	1	1	1	1
16S_rRNA_modification	COG0357	J	RsmG	16S rRNA G527 N7-methylase RsmG (former glucose-inhibited division protein B)	EC 2.1.1.170	0	0	0	0	0	0	0	0	0	0	0	0	0	0	0	0	0	0	0	0	0	0	0	0	0	0	0	0	0	0	0	0	0	0	0	0	0	0	0	0	0	0	0	0
16S_rRNA_modification	COG0275	J	RmsH	16S rRNA C1402 N4-methylase RsmH	EC 2.1.1.199	1	1	1	1	1	1	1	1	1	1	1	1	1	1	1	1	1	1	1	1	1	1	1	1	1	1	1	1	1	1	1	1	1	1	1	1	1	1	1	1	1	1	1	1
16S_rRNA_modification	COG0313	J	RsmI	16S rRNA C1402 (ribose-2'-O) methylase RsmI	EC 2.1.1.198	0	0	0	1	0	0	0	0	2	1	2	1	2	2	2	1	1	1	1	1	1	1	1	1	1	1	1	1	1	0	0	1	1	1	1	1	1	2	2	2	1	2	2	2
16S_rRNA_modification	COG0806	J	RimM	Ribosomal 30S subunit maturation factor RimM, required for 16S rRNA processing	None	0	0	0	0	0	0	0	0	0	0	0	0	0	0	0	0	0	0	0	0	0	0	0	0	0	0	0	0	0	0	0	0	0	0	0	0	0	0	0	0	0	0	0	0
16S_rRNA_modification	COG1187	J	RsuA	Pseudouridylate synthase RsuA, specific for 16S rRNA U516 and 23S rRNA U2605	EC 5.4.99.19	1	1	1	2	2	2	2	2	1	2	1	1	1	1	1	1	1	1	1	1	1	1	1	1	2	1	1	1	1	1	1	1	1	1	1	1	1	2	2	1	1	1	1	2
16S_rRNA_modification	COG2136	J	IMP4	rRNA maturation protein Rpf1, contains Brix/IMP4 (anticodon-binding) domain	None	0	0	0	0	0	0	0	0	0	0	0	0	0	0	0	0	0	0	0	0	0	0	0	0	0	0	0	0	0	0	0	0	0	0	0	0	0	0	0	0	0	0	0	0
16S_rRNA_modification	COG2260	J	Nop10	rRNA maturation protein Nop10, contains Zn-ribbon domain	None	0	0	0	0	0	0	0	0	0	0	0	0	0	0	0	0	0	0	0	0	0	0	0	0	0	0	0	0	0	0	0	0	0	0	0	0	0	0	0	0	0	0	0	0
16S_rRNA_modification	COG0319	J	YbeY	ssRNA-specific RNase YbeY, 16S rRNA maturation enzyme	None	1	1	1	1	1	1	1	1	1	1	1	0	1	1	0	1	1	1	1	1	1	1	1	1	1	1	1	1	1	1	1	1	1	1	1	1	1	1	1	1	1	1	1	1
16S_rRNA_modification	COG2042	J	Tsr3	Ribosome biogenesis protein Tsr3 (rRNA maturation)	EC 2.5.1.-	0	0	0	0	0	0	0	0	0	0	0	0	0	0	0	0	0	0	0	0	0	0	0	0	0	0	0	0	0	0	0	0	0	0	0	0	0	0	0	0	0	0	0	0
16S_rRNA_modification	COG3277	J	GAR1	rRNA processing protein Gar1	None	0	0	0	0	0	0	0	0	0	0	0	0	0	0	0	0	0	0	0	0	0	0	0	0	0	0	0	0	0	0	0	0	0	0	0	0	0	0	0	0	0	0	0	0
23S_rRNA_modification	COG0293	J	RlmE	23S rRNA U2552 (ribose-2'-O)-methylase RlmE/FtsJ	EC 2.1.1.166	0	0	0	0	0	0	0	0	0	0	0	0	0	0	0	0	0	0	0	0	0	0	0	0	0	0	0	0	0	0	0	0	0	0	0	0	0	0	0	0	0	0	0	0
23S_rRNA_modification	COG3129	J	RlmF	23S rRNA A1618 N6-methylase RlmF	EC 2.1.1.181	0	0	0	0	0	0	0	0	0	0	0	0	0	0	0	0	0	0	0	0	0	0	0	0	0	0	0	0	0	0	0	0	0	0	0	0	0	0	0	0	0	0	0	0
23S_rRNA_modification	COG1576	J	RlmH	23S rRNA pseudoU1915 N3-methylase RlmH	EC 2.1.1.177	0	0	0	1	1	0	1	1	0	0	0	0	0	0	0	0	0	0	0	0	0	0	0	0	0	0	0	0	0	0	0	0	0	0	0	0	0	1	1	1	1	1	1	1
23S_rRNA_modification	COG2961	J	RlmJ	23S rRNA A2030 N6-methylase RlmJ	EC 2.1.1.266	0	0	0	0	0	0	0	0	0	0	0	0	0	0	0	0	0	0	0	0	0	0	0	0	0	0	0	0	0	0	0	0	0	0	0	0	0	0	0	0	0	0	0	0
23S_rRNA_modification	COG1092	J	RlmK	23S rRNA G2069 N7-methylase RlmK or C1962 C5-methylase RlmI	EC 2.1.1.264	0	0	0	1	1	0	1	1	2	2	1	2	2	1	1	1	1	1	0	1	1	1	1	1	1	1	1	1	1	1	1	1	1	1	1	1	1	1	2	0	2	3	2	2
23S_rRNA_modification	COG0116	J	RlmL	23S rRNA G2445 N2-methylase RlmL	EC 2.1.1.173	0	0	0	0	0	0	0	0	1	0	0	0	0	0	0	0	0	0	0	0	0	0	0	0	0	0	0	0	0	0	0	0	0	0	0	0	0	1	0	0	1	0	0	0
23S_rRNA_modification	COG2933	J	RlmM	23S rRNA C2498 (ribose-2'-O)-methylase RlmM	EC 2.1.1.186	0	0	0	0	0	0	0	0	0	0	0	0	0	0	0	0	0	0	0	0	0	0	0	0	0	0	0	0	0	0	0	0	0	0	0	0	0	0	0	0	0	0	0	0
23S_rRNA_modification	COG0820	J	RlmN	Adenine C2-methylase RlmN of 23S rRNA A2503 and tRNA A37	EC 2.1.1.192	0	0	0	1	0	0	0	0	1	2	0	1	1	0	0	0	0	0	0	0	0	0	0	0	0	0	0	0	0	0	0	0	0	0	0	0	0	1	2	1	1	1	1	2
23S_rRNA_modification	COG0826	J	RlhA	23S rRNA C2501 and tRNA U34 5'-hydroxylation protein RlhA/YrrN/YrrO, U32 peptidase family	None	0	0	0	0	0	0	0	0	0	0	0	0	0	0	0	0	0	0	0	0	0	0	0	0	0	0	0	0	0	0	0	0	0	0	0	0	0	0	1	0	0	0	0	0
23S_rRNA_modification	COG0564	J	RluA	Pseudouridine synthase RluA, 23S rRNA- or tRNA-specific	EC 5.4.99.28;EC 5.4.99.29	1	1	1	3	4	4	4	4	4	4	4	4	4	3	3	3	3	3	3	2	2	2	2	2	2	2	2	2	2	2	2	2	2	2	2	2	2	4	2	2	4	4	3	4
23S_rRNA_modification	COG1939	J	MrnC	23S rRNA maturation mini-RNase III	EC 3.1.26.-	0	0	0	0	0	0	0	0	0	0	0	0	0	0	0	0	0	0	0	0	0	0	0	0	0	0	0	0	0	0	0	0	0	0	0	0	0	0	0	0	0	0	0	0
23S_rRNA_modification	COG3481	J	YhaM	3'-5' exoribonuclease YhaM, can participate in 23S rRNA maturation, HD superfamily	None	0	0	0	0	0	0	0	0	0	0	0	0	0	0	0	0	0	0	0	0	0	0	0	0	0	0	0	0	0	0	0	0	0	0	0	0	0	0	0	0	0	0	0	0
A:V-type_ATP_synthase	COG1155	C	NtpA	Archaeal/vacuolar-type H+-ATPase catalytic subunit A/Vma1	EC 7.1.2.2	1	1	1	1	1	1	1	2	1	1	1	1	2	1	1	1	1	1	1	1	1	1	1	1	2	1	1	1	1	1	1	1	1	1	1	1	1	1	1	1	1	1	1	1
A:V-type_ATP_synthase	COG1156	C	NtpB	Archaeal/vacuolar-type H+-ATPase subunit B/Vma2	EC 7.1.2.2	1	1	1	1	1	1	1	1	1	1	1	1	2	1	1	1	1	1	1	1	1	1	1	1	1	1	1	1	1	1	1	1	1	1	1	1	1	1	1	1	1	1	1	1
A:V-type_ATP_synthase	COG1269	C	NtpI	Archaeal/vacuolar-type H+-ATPase subunit I/STV1	EC 7.1.2.2	1	1	1	1	1	1	1	1	1	1	1	1	2	1	1	1	1	1	1	1	1	1	1	1	1	1	1	1	1	1	1	1	1	1	1	1	1	1	1	1	1	1	1	1
A:V-type_ATP_synthase	COG1390	C	NtpE	Archaeal/vacuolar-type H+-ATPase subunit E/Vma4	EC 7.1.2.2	0	0	0	0	0	0	0	0	0	0	0	0	0	0	0	0	0	0	0	0	0	0	0	0	0	0	0	0	0	0	0	0	0	0	0	0	0	0	0	0	0	0	0	0
A:V-type_ATP_synthase	COG1394	C	NtpD	Archaeal/vacuolar-type H+-ATPase subunit D/Vma8	EC 7.1.2.2	1	1	1	1	1	1	1	1	1	1	1	1	2	1	1	1	1	1	1	1	1	1	1	1	1	1	1	1	1	1	1	1	1	1	1	1	1	1	1	1	1	1	1	1
A:V-type_ATP_synthase	COG1436	C	NtpF	Archaeal/vacuolar-type H+-ATPase subunit F/Vma7	EC 7.1.2.2	0	0	0	0	0	0	0	0	0	0	0	0	0	0	0	0	0	0	0	0	0	0	0	0	0	0	0	0	0	0	0	0	0	0	0	0	0	0	0	0	0	0	0	0
A:V-type_ATP_synthase	COG1527	C	NtpC	Archaeal/vacuolar-type H+-ATPase subunit C/Vma6	EC 7.1.2.2	0	0	0	0	0	0	0	0	0	0	0	0	0	0	0	0	0	0	0	0	0	0	0	0	0	0	0	0	0	0	0	0	0	0	0	0	0	0	0	0	0	0	0	0
A:V-type_ATP_synthase	COG2811	C	NtpH	Archaeal/vacuolar-type H+-ATPase subunit H	EC 7.1.2.2	0	0	0	0	0	0	0	0	0	0	0	0	0	0	0	0	0	0	0	0	0	0	0	0	0	0	0	0	0	0	0	0	0	0	0	0	0	0	0	0	0	0	0	0
Aminoacyl-tRNA_synthetases	COG0013	J	AlaS	Alanyl-tRNA synthetase	EC 6.1.1.7	1	2	1	1	1	1	1	1	1	1	1	1	1	1	1	1	1	1	0	1	1	1	1	1	1	1	1	1	1	1	1	1	1	1	1	1	1	0	1	1	1	1	1	1
Aminoacyl-tRNA_synthetases	COG0016	J	PheS	Phenylalanyl-tRNA synthetase alpha subunit	EC 6.1.1.20	1	1	1	1	1	1	1	1	1	1	1	1	1	1	1	1	1	1	1	1	1	1	1	1	1	1	1	1	1	1	1	1	1	1	1	1	1	1	1	1	1	1	1	1
Aminoacyl-tRNA_synthetases	COG0017	J	AsnS	Aspartyl/asparaginyl-tRNA synthetase	EC 6.1.1.22	2	2	2	1	1	1	1	1	2	1	1	1	1	1	1	1	1	1	0	0	0	0	0	0	0	0	0	0	0	0	0	0	0	0	0	0	0	1	1	1	2	2	2	1
Aminoacyl-tRNA_synthetases	COG0018	J	ArgS	Arginyl-tRNA synthetase	EC 6.1.1.19	1	1	1	1	1	1	1	1	1	1	1	1	1	1	1	1	1	1	1	1	1	1	1	1	1	1	1	1	1	1	1	1	1	1	1	1	1	1	1	1	1	1	1	1
Aminoacyl-tRNA_synthetases	COG0060	J	IleS	Isoleucyl-tRNA synthetase	EC 6.1.1.5	1	1	1	1	1	1	2	1	1	1	1	1	1	1	0	1	1	1	1	1	1	1	1	1	1	1	1	1	1	1	1	1	1	1	1	1	1	1	1	0	1	1	1	1
Aminoacyl-tRNA_synthetases	COG0064	J	GatB	Asp-tRNAAsn/Glu-tRNAGln amidotransferase B subunit	None	1	1	1	2	1	1	1	1	1	1	1	1	1	1	1	1	1	1	1	1	1	1	1	1	1	1	1	1	1	1	1	1	1	0	1	1	1	1	1	1	1	1	1	1
Aminoacyl-tRNA_synthetases	COG0072	J	PheT	Phenylalanyl-tRNA synthetase beta subunit	EC 6.1.1.20	0	0	0	0	0	0	0	0	0	0	0	0	0	0	0	0	0	0	0	0	0	0	0	0	0	0	0	0	0	0	0	0	0	0	0	0	0	0	0	0	0	0	0	0
Aminoacyl-tRNA_synthetases	COG0124	J	HisS	Histidyl-tRNA synthetase	EC 6.1.1.21	1	1	1	1	1	0	1	1	1	1	1	1	1	0	1	1	1	1	1	1	1	1	1	1	1	1	1	1	1	1	1	1	1	1	1	1	1	1	1	1	1	1	1	1
Aminoacyl-tRNA_synthetases	COG0143	J	MetG	Methionyl-tRNA synthetase	EC 6.1.1.10	0	0	0	0	0	0	0	0	0	0	0	0	0	0	0	0	0	0	0	0	0	0	0	0	0	0	0	0	0	0	0	0	0	0	0	0	0	0	0	0	0	0	0	0
Aminoacyl-tRNA_synthetases	COG0154	J	GatA	Asp-tRNAAsn/Glu-tRNAGln amidotransferase A subunit or related amidase	EC 6.3.5.7	1	1	1	1	1	1	1	1	1	1	1	2	1	1	1	1	1	1	1	1	1	1	1	1	1	1	1	1	1	1	1	1	1	1	1	1	0	1	1	1	1	0	1	1
Aminoacyl-tRNA_synthetases	COG0162	J	TyrS	Tyrosyl-tRNA synthetase	EC 6.1.1.1	1	1	1	1	1	2	1	1	2	1	1	1	1	1	1	1	1	1	1	1	1	1	1	1	1	1	1	1	1	1	1	1	1	1	1	1	1	1	1	1	1	1	1	1
Aminoacyl-tRNA_synthetases	COG0172	J	SerS	Seryl-tRNA synthetase	EC 6.1.1.11	1	1	1	1	1	1	2	1	1	1	1	1	1	1	1	1	1	1	1	1	1	1	1	1	1	1	1	1	1	1	1	1	1	1	1	1	1	1	1	1	1	1	1	1
Aminoacyl-tRNA_synthetases	COG0173	J	AspS	Aspartyl-tRNA synthetase	EC 6.1.1.12	0	0	0	1	1	1	1	1	3	1	1	1	1	0	1	1	1	1	1	1	1	1	1	1	1	1	1	1	1	1	1	1	1	1	1	1	1	1	1	1	0	1	1	1
Aminoacyl-tRNA_synthetases	COG0180	J	TrpS	Tryptophanyl-tRNA synthetase	EC 6.1.1.2	1	1	1	1	1	1	1	1	1	1	1	0	1	1	1	1	1	1	0	1	1	1	1	1	1	1	1	1	1	1	1	1	1	1	1	1	1	1	1	1	1	1	1	1
Aminoacyl-tRNA_synthetases	COG0215	J	CysS	Cysteinyl-tRNA synthetase	EC 6.1.1.16	1	1	1	1	1	2	2	1	1	1	1	0	1	1	1	1	1	1	1	1	1	1	1	1	1	1	1	1	1	1	1	1	1	1	1	1	1	1	1	1	1	1	1	1
Aminoacyl-tRNA_synthetases	COG0423	J	GRS1	Glycyl-tRNA synthetase, class II	EC 6.1.1.14	1	1	1	2	0	0	0	0	1	0	0	0	0	0	0	0	0	0	0	0	0	0	0	0	0	0	0	0	0	0	0	0	0	0	0	0	0	0	0	0	1	1	0	0
Aminoacyl-tRNA_synthetases	COG0441	J	ThrS	Threonyl-tRNA synthetase	EC 6.1.1.3	1	1	1	2	2	2	3	2	1	2	1	1	1	1	1	1	1	1	1	1	1	1	1	1	1	1	1	1	1	1	1	1	1	1	1	1	1	2	2	2	1	2	2	2
Aminoacyl-tRNA_synthetases	COG0442	J	ProS	Prolyl-tRNA synthetase	EC 6.1.1.15	1	1	1	0	1	1	1	1	1	1	1	1	1	1	1	1	1	1	1	1	1	1	1	1	1	1	1	1	1	1	1	1	1	1	1	1	1	1	1	1	1	1	1	1
Aminoacyl-tRNA_synthetases	COG0495	J	LeuS	Leucyl-tRNA synthetase	EC 6.1.1.4	1	1	1	1	1	1	2	1	1	1	1	1	1	1	1	1	1	1	1	1	1	1	1	1	2	0	1	1	1	1	1	1	1	2	1	1	1	1	1	0	1	1	1	1
Aminoacyl-tRNA_synthetases	COG0525	J	ValS	Valyl-tRNA synthetase	EC 6.1.1.9	1	1	1	1	1	1	1	1	1	1	1	1	1	1	1	1	1	1	1	1	1	1	1	1	1	1	1	1	1	1	1	1	1	1	1	1	1	1	1	1	1	1	1	1
Aminoacyl-tRNA_synthetases	COG0721	J	GatC	Asp-tRNAAsn/Glu-tRNAGln amidotransferase C subunit	None	0	0	0	1	1	1	0	1	1	1	1	1	1	1	1	1	1	1	0	1	1	1	1	1	1	1	1	1	1	1	1	1	1	1	1	1	1	1	1	1	1	1	1	1
Aminoacyl-tRNA_synthetases	COG0751	J	GlyS	Glycyl-tRNA synthetase, beta subunit	EC 6.1.1.14	0	0	0	0	1	1	1	1	0	1	1	1	1	1	1	1	1	1	1	0	0	0	0	0	0	0	0	0	0	0	0	0	0	0	0	0	0	1	1	1	0	1	1	1
Aminoacyl-tRNA_synthetases	COG0752	J	GlyQ	Glycyl-tRNA synthetase, alpha subunit	EC 6.1.1.14	0	0	0	0	0	0	0	0	0	0	0	0	0	0	0	0	0	0	0	1	1	1	1	1	1	1	1	1	1	1	1	1	1	1	1	1	1	0	0	0	0	0	0	0
Aminoacyl-tRNA_synthetases	COG1190	J	LysU	Lysyl-tRNA synthetase, class II	EC 6.1.1.6	1	1	1	0	0	0	0	0	0	0	0	0	0	0	0	0	0	0	0	0	0	0	0	0	0	0	0	0	0	0	0	0	0	0	0	0	0	0	0	0	0	0	0	0
Aminoacyl-tRNA_synthetases	COG1384	J	LysS	Lysyl-tRNA synthetase, class I	EC 6.1.1.6	0	0	0	0	0	0	0	0	0	0	0	0	0	0	0	0	0	0	0	0	0	0	0	0	0	0	0	0	0	0	0	0	0	0	0	0	0	0	0	0	0	0	0	0
Aminoacyl-tRNA_synthetases	COG2024	J	SepRS	O-phosphoseryl-tRNA(Cys) synthetase	EC 6.1.1.27	0	0	0	0	0	0	0	0	0	0	0	0	0	0	0	0	0	0	0	0	0	0	0	0	0	0	0	0	0	0	0	0	0	0	0	0	0	0	0	0	0	0	0	0
Archaeal_ribosomal_proteins	COG1358	J	Rpl7Ae	Ribosomal protein L7Ae or related RNA K-turn-binding protein	None	0	0	0	0	0	0	0	0	0	0	0	0	0	0	0	0	0	0	0	0	0	0	0	0	0	0	0	0	0	0	0	0	0	0	0	0	0	0	0	0	0	0	0	0
Archaeal_ribosomal_proteins	COG2058	J	RPP1A	Ribosomal protein L12E/L44/L45/RPP1/RPP2	None	0	0	0	0	0	0	0	0	0	0	0	0	0	0	0	0	0	0	0	0	0	0	0	0	0	0	0	0	0	0	0	0	0	0	0	0	0	0	0	0	0	0	0	0
Archaeal_ribosomal_proteins	COG4352	J	RPL13	Ribosomal protein L13E	None	0	0	0	0	0	0	0	0	0	0	0	0	0	0	0	0	0	0	0	0	0	0	0	0	0	0	0	0	0	0	0	0	0	0	0	0	0	0	0	0	0	0	0	0
Archaeal_ribosomal_proteins	COG2163	J	RPL14A	Ribosomal protein L14E/L6E/L27E, contains KOW domain	None	0	0	0	0	0	0	0	0	0	0	0	0	0	0	0	0	0	0	0	0	0	0	0	0	0	0	0	0	0	0	0	0	0	0	0	0	0	0	0	0	0	0	0	0
Archaeal_ribosomal_proteins	COG1632	J	RPL15A	Ribosomal protein L15E	None	0	0	0	0	0	0	0	0	0	0	0	0	0	0	0	0	0	0	0	0	0	0	0	0	0	0	0	0	0	0	0	0	0	0	0	0	0	0	0	0	0	0	0	0
Archaeal_ribosomal_proteins	COG1727	J	RPL18A	Ribosomal protein L18E	None	0	0	0	0	0	0	0	0	0	0	0	0	0	0	0	0	0	0	0	0	0	0	0	0	0	0	0	0	0	0	0	0	0	0	0	0	0	0	0	0	0	0	0	0
Archaeal_ribosomal_proteins	COG2147	J	RPL19A	Ribosomal protein L19E	None	0	0	0	0	0	0	0	0	0	0	0	0	0	0	0	0	0	0	0	0	0	0	0	0	0	0	0	0	0	0	0	0	0	0	0	0	0	0	0	0	0	0	0	0
Archaeal_ribosomal_proteins	COG2157	J	RPL20A	Ribosomal protein L20A (L18A)	None	0	0	0	0	0	0	0	0	0	0	0	0	0	0	0	0	0	0	0	0	0	0	0	0	0	0	0	0	0	0	0	0	0	0	0	0	0	0	0	0	0	0	0	0
Archaeal_ribosomal_proteins	COG2139	J	RPL21A	Ribosomal protein L21E	None	0	0	0	0	0	0	0	0	0	0	0	0	0	0	0	0	0	0	0	0	0	0	0	0	0	0	0	0	0	0	0	0	0	0	0	0	0	0	0	0	0	0	0	0
Archaeal_ribosomal_proteins	COG2075	J	RPL24A	Ribosomal protein L24E	None	0	0	0	0	0	0	0	0	0	0	0	0	0	0	0	0	0	0	0	0	0	0	0	0	0	0	0	0	0	0	0	0	0	0	0	0	0	0	0	0	0	0	0	0
Archaeal_ribosomal_proteins	COG1911	J	RPL30E	Ribosomal protein L30E	None	0	0	0	0	0	0	0	0	0	0	0	0	0	0	0	0	0	0	0	0	0	0	0	0	0	0	0	0	0	0	0	0	0	0	0	0	0	0	0	0	0	0	0	0
Archaeal_ribosomal_proteins	COG2097	J	RPL31A	Ribosomal protein L31E	None	0	0	0	0	0	0	0	0	0	0	0	0	0	0	0	0	0	0	0	0	0	0	0	0	0	0	0	0	0	0	0	0	0	0	0	0	0	0	0	0	0	0	0	0
Archaeal_ribosomal_proteins	COG1717	J	Rpl32e	Ribosomal protein L32E	None	0	0	0	0	0	0	0	0	0	0	0	0	0	0	0	0	0	0	0	0	0	0	0	0	0	0	0	0	0	0	0	0	0	0	0	0	0	0	0	0	0	0	0	0
Archaeal_ribosomal_proteins	COG2174	J	RPL34A	Ribosomal protein L34E	None	0	0	0	0	0	0	0	0	0	0	0	0	0	0	0	0	0	0	0	0	0	0	0	0	0	0	0	0	0	0	0	0	0	0	0	0	0	0	0	0	0	0	0	0
Archaeal_ribosomal_proteins	COG2451	J	Rpl35A	Ribosomal protein L35AE/L33A	None	0	0	0	0	0	0	0	0	0	0	0	0	0	0	0	0	0	0	0	0	0	0	0	0	0	0	0	0	0	0	0	0	0	0	0	0	0	0	0	0	0	0	0	0
Archaeal_ribosomal_proteins	COG1997	J	RPL43A	Ribosomal protein L37AE/L43A	None	0	0	0	0	0	0	0	0	0	0	0	0	0	0	0	0	0	0	0	0	0	0	0	0	0	0	0	0	0	0	0	0	0	0	0	0	0	0	0	0	0	0	0	0
Archaeal_ribosomal_proteins	COG2126	J	RPL37A	Ribosomal protein L37E	None	0	0	0	0	0	0	0	0	0	0	0	0	0	0	0	0	0	0	0	0	0	0	0	0	0	0	0	0	0	0	0	0	0	0	0	0	0	0	0	0	0	0	0	0
Archaeal_ribosomal_proteins	COG2167	J	RPL39	Ribosomal protein L39E	None	0	0	0	0	0	0	0	0	0	0	0	0	0	0	0	0	0	0	0	0	0	0	0	0	0	0	0	0	0	0	0	0	0	0	0	0	0	0	0	0	0	0	0	0
Archaeal_ribosomal_proteins	COG1552	J	RPL40A	Ribosomal protein L40E	None	0	0	0	0	0	0	0	0	0	0	0	0	0	0	0	0	0	0	0	0	0	0	0	0	0	0	0	0	0	0	0	0	0	0	0	0	0	0	0	0	0	0	0	0
Archaeal_ribosomal_proteins	COG1631	J	RPL42A	Ribosomal protein L44E	None	0	0	0	0	0	0	0	0	0	0	0	0	0	0	0	0	0	0	0	0	0	0	0	0	0	0	0	0	0	0	0	0	0	0	0	0	0	0	0	0	0	0	0	0
Archaeal_ribosomal_proteins	COG1890	J	RPS3A	Ribosomal protein S3AE	None	0	0	0	0	0	0	0	0	0	0	0	0	0	0	0	0	0	0	0	0	0	0	0	0	0	0	0	0	0	0	0	0	0	0	0	0	0	0	0	0	0	0	0	0
Archaeal_ribosomal_proteins	COG1471	J	RPS4A	Ribosomal protein S4E	None	0	0	0	0	0	0	0	0	0	0	0	0	0	0	0	0	0	0	0	0	0	0	0	0	0	0	0	0	0	0	0	0	0	0	0	0	0	0	0	0	0	0	0	0
Archaeal_ribosomal_proteins	COG2125	J	RPS6A	Ribosomal protein S6E (S10)	None	0	0	0	0	0	0	0	0	0	0	0	0	0	0	0	0	0	0	0	0	0	0	0	0	0	0	0	0	0	0	0	0	0	0	0	0	0	0	0	0	0	0	0	0
Archaeal_ribosomal_proteins	COG2007	J	RPS8A	Ribosomal protein S8E	None	0	0	0	0	0	0	0	0	0	0	0	0	0	0	0	0	0	0	0	0	0	0	0	0	0	0	0	0	0	0	0	0	0	0	0	0	0	0	0	0	0	0	0	0
Archaeal_ribosomal_proteins	COG1383	J	RPS17A	Ribosomal protein S17E	None	0	0	0	0	0	0	0	0	0	0	0	0	0	0	0	0	0	0	0	0	0	0	0	0	0	0	0	0	0	0	0	0	0	0	0	0	0	0	0	0	0	0	0	0
Archaeal_ribosomal_proteins	COG2238	J	RPS19A	Ribosomal protein S19E (S16A)	None	0	0	0	0	0	0	0	0	0	0	0	0	0	0	0	0	0	0	0	0	0	0	0	0	0	0	0	0	0	0	0	0	0	0	0	0	0	0	0	0	0	0	0	0
Archaeal_ribosomal_proteins	COG2004	J	RPS24A	Ribosomal protein S24E	None	0	0	0	0	0	0	0	0	0	0	0	0	0	0	0	0	0	0	0	0	0	0	0	0	0	0	0	0	0	0	0	0	0	0	0	0	0	0	0	0	0	0	0	0
Archaeal_ribosomal_proteins	COG4901	J	RPS25	Ribosomal protein S25e	None	0	0	0	0	0	0	0	0	0	0	0	0	0	0	0	0	0	0	0	0	0	0	0	0	0	0	0	0	0	0	0	0	0	0	0	0	0	0	0	0	0	0	0	0
Archaeal_ribosomal_proteins	COG4830	J	RPS26B	Ribosomal protein S26e	None	0	0	0	0	0	0	0	0	0	0	0	0	0	0	0	0	0	0	0	0	0	0	0	0	0	0	0	0	0	0	0	0	0	0	0	0	0	0	0	0	0	0	0	0
Archaeal_ribosomal_proteins	COG1998	J	RPS27ae	Ribosomal protein S27AE	None	0	0	0	0	0	0	0	0	0	0	0	0	0	0	0	0	0	0	0	0	0	0	0	0	0	0	0	0	0	0	0	0	0	0	0	0	0	0	0	0	0	0	0	0
Archaeal_ribosomal_proteins	COG2051	J	RPS27A	Ribosomal protein S27E	None	0	0	0	0	0	0	0	0	0	0	0	0	0	0	0	0	0	0	0	0	0	0	0	0	0	0	0	0	0	0	0	0	0	0	0	0	0	0	0	0	0	0	0	0
Archaeal_ribosomal_proteins	COG2053	J	RPS28A	Ribosomal protein S28E/S33	None	0	0	0	0	0	0	0	0	0	0	0	0	0	0	0	0	0	0	0	0	0	0	0	0	0	0	0	0	0	0	0	0	0	0	0	0	0	0	0	0	0	0	0	0
Archaeal_ribosomal_proteins	COG4919	J	RPS30	Ribosomal protein S30	None	0	0	0	0	0	0	0	0	0	0	0	0	0	0	0	0	0	0	0	0	0	0	0	0	0	0	0	0	0	0	0	0	0	0	0	0	0	0	0	0	0	0	0	0
Arginine_biosynthesis	COG1246	E	ArgA	N-acetylglutamate synthase or related acetyltransferase, GNAT family	EC 2.3.1.1	0	0	0	0	0	0	0	0	0	0	0	0	0	0	0	0	0	0	0	0	0	0	0	0	0	0	0	0	0	0	0	0	0	0	0	0	0	0	0	0	0	0	0	0
Arginine_biosynthesis	COG1364	E	ArgJ	Glutamate N-acetyltransferase (ornithine transacetylase)	EC 2.3.1.1;EC 2.3.1.35	0	0	0	0	0	0	0	0	0	0	0	0	0	0	0	0	0	0	0	0	0	0	0	0	0	0	0	0	0	0	0	0	0	0	0	0	0	0	0	0	0	0	0	0
Arginine_biosynthesis	COG0548	E	ArgB	N-acetylglutamate kinase	EC 2.7.2.8	0	0	0	0	0	0	0	0	0	0	0	0	0	0	0	0	0	0	0	0	0	0	0	0	0	0	0	0	0	0	0	0	0	0	0	0	0	0	0	0	0	0	0	0
Arginine_biosynthesis	COG0002	E	ArgC	N-acetyl-gamma-glutamylphosphate reductase	EC 1.2.1.38	0	0	0	0	0	0	0	0	0	0	0	0	0	0	0	0	0	0	0	0	0	0	0	0	0	0	0	0	0	0	0	0	0	0	0	0	0	0	0	0	0	0	0	0
Arginine_biosynthesis	COG0160	E	ArgD	Acetylornithine aminotransferase/4-aminobutyrate aminotransferase	EC 2.6.1.11	0	0	0	0	0	0	0	0	0	1	1	1	1	1	1	0	0	0	0	0	0	0	0	0	0	0	0	0	0	0	0	0	0	0	0	0	0	2	1	0	1	0	0	1
Arginine_biosynthesis	COG4992	E	ArgD	Acetylornithine/succinyldiaminopimelate/putrescine aminotransferase	EC 2.6.1.11;EC 2.6.1.17	0	0	0	1	0	0	0	0	0	0	0	0	0	0	0	1	1	1	0	0	0	0	0	0	0	0	0	0	0	0	0	0	0	0	0	0	0	0	0	1	0	1	1	0
Arginine_biosynthesis	COG0624	E	ArgE	Acetylornithine deacetylase/Succinyl-diaminopimelate desuccinylase or related deacylase	EC 3.5.1.16	0	0	0	1	1	1	1	1	1	2	2	1	1	2	2	3	3	3	0	1	1	1	1	1	2	1	0	0	0	1	0	1	1	1	1	1	1	1	0	1	3	1	2	1
Arginine_biosynthesis	COG0505	E , F	CarA	Carbamoylphosphate synthase small subunit	EC 6.3.5.5	0	0	0	0	0	2	0	2	0	2	2	2	1	2	2	0	0	0	0	0	0	0	0	0	0	0	0	0	0	0	0	0	0	0	0	0	0	2	0	3	0	0	2	1
Arginine_biosynthesis	COG0458	E , F	CarB	Carbamoylphosphate synthase large subunit	EC 6.3.5.5	0	0	0	0	0	0	0	0	0	0	0	0	0	0	0	0	0	0	0	0	0	0	0	0	0	0	0	0	0	0	0	0	0	0	0	0	0	0	0	0	0	0	0	0
Arginine_biosynthesis	COG0078	E	ArgF	Ornithine carbamoyltransferase	EC 2.1.3.3	0	0	0	0	0	0	0	0	0	0	0	0	0	0	0	0	0	0	0	0	0	0	0	0	0	0	0	0	0	0	0	0	0	0	0	0	0	0	0	0	0	0	0	0
Arginine_biosynthesis	COG0137	E	ArgG	Argininosuccinate synthase	EC 6.3.4.5	0	0	0	0	0	0	0	0	0	0	0	0	0	0	0	0	0	0	0	0	0	0	0	0	0	0	0	0	0	0	0	0	0	0	0	0	0	0	0	0	0	0	0	0
Arginine_biosynthesis	COG0165	E	ArgH	Argininosuccinate lyase	EC 4.3.2.1	0	0	0	0	0	0	0	0	0	0	0	0	0	0	0	0	0	0	0	0	0	0	0	0	0	0	0	0	0	0	0	0	0	0	0	0	0	0	0	0	0	0	0	0
Aromatic_amino_acid_biosynthesis	COG2876	E	AroGA	3-deoxy-D-arabino-heptulosonate 7-phosphate (DAHP) synthase	EC 2.5.1.54	0	0	0	0	1	2	0	2	0	0	0	0	0	0	0	0	0	0	0	0	1	1	1	1	1	1	1	1	1	1	1	1	1	1	1	1	1	1	1	0	0	0	0	0
Aromatic_amino_acid_biosynthesis	COG0722	E	AroG1	3-deoxy-D-arabino-heptulosonate 7-phosphate (DAHP) synthase	EC 2.5.1.54	0	0	0	1	0	0	0	0	1	1	1	1	0	1	1	1	1	1	0	0	0	0	0	0	0	0	0	0	0	0	0	0	0	0	0	0	0	1	0	1	1	1	1	1
Aromatic_amino_acid_biosynthesis	COG3200	E	AroG2	3-deoxy-D-arabino-heptulosonate 7-phosphate (DAHP) synthase, class II	EC 2.5.1.54	0	0	0	0	0	1	0	0	0	0	0	0	0	0	0	0	0	0	0	0	0	0	0	0	0	0	0	0	0	0	0	0	0	0	0	0	0	0	0	0	0	0	0	0
Aromatic_amino_acid_biosynthesis	COG0337	E	AroB	3-dehydroquinate synthetase	EC 4.2.3.4	0	0	0	1	1	1	1	1	1	1	1	1	1	1	1	1	1	1	0	0	1	1	1	1	1	1	1	1	1	1	1	1	1	1	1	1	1	1	1	1	1	1	1	1
Aromatic_amino_acid_biosynthesis	COG0710	E	AroD	3-dehydroquinate dehydratase	EC 4.2.1.10	0	0	0	0	1	2	1	1	1	1	1	1	1	0	0	1	1	1	0	0	0	0	0	1	1	1	0	0	0	1	0	1	1	1	0	1	1	1	0	1	1	1	1	0
Aromatic_amino_acid_biosynthesis	COG0757	E	AroQ	3-dehydroquinate dehydratase	EC 4.2.1.10	0	0	0	0	0	0	0	0	0	0	0	0	0	0	0	0	0	0	0	0	0	0	0	0	0	0	0	0	0	0	0	0	0	0	0	0	0	0	0	0	0	0	0	0
Aromatic_amino_acid_biosynthesis	COG0169	E	AroE	Shikimate 5-dehydrogenase	EC 1.1.1.25	0	0	0	1	0	0	0	0	0	0	0	0	0	1	1	0	0	0	0	0	1	1	1	0	0	0	1	1	1	0	1	0	0	0	1	0	0	0	1	0	0	0	0	1
Aromatic_amino_acid_biosynthesis	COG0703	E	AroK	Shikimate kinase	EC 2.7.1.71	0	0	0	0	0	1	1	2	1	1	1	1	1	1	1	1	1	1	0	0	1	1	1	1	1	1	1	1	1	1	1	1	1	1	1	1	1	1	0	1	1	1	1	1
Aromatic_amino_acid_biosynthesis	COG1685	E	AroK2	Archaeal shikimate kinase	EC 2.7.1.71	0	0	0	0	0	0	0	0	0	0	0	0	0	0	0	0	0	0	0	0	0	0	0	0	0	0	0	0	0	0	0	0	0	0	0	0	0	0	0	0	0	0	0	0
Aromatic_amino_acid_biosynthesis	COG0128	E	AroA	5-enolpyruvylshikimate-3-phosphate synthase	EC 2.5.1.19	0	0	0	0	1	1	1	1	1	1	1	1	1	1	1	1	1	1	0	0	1	1	1	1	1	1	1	1	1	1	1	1	1	1	1	1	1	1	1	1	1	1	1	1
Aromatic_amino_acid_biosynthesis	COG0082	E	AroC	Chorismate synthase	EC 4.2.3.5	0	0	0	1	1	1	1	1	1	1	1	1	1	1	1	1	1	1	0	0	1	1	1	1	1	1	1	1	1	1	1	1	1	1	1	1	1	1	1	1	1	1	1	1
Aromatic_amino_acid_biosynthesis	COG1605	E	PheA	Chorismate mutase	EC 5.4.99.5	0	0	0	0	0	0	0	0	0	0	0	0	0	0	0	0	0	0	0	0	0	0	0	0	0	0	0	0	0	0	0	0	0	0	0	0	0	0	0	0	0	0	0	0
Aromatic_amino_acid_biosynthesis	COG4401	E	AroH	Chorismate mutase AroH	EC 5.4.99.5	0	0	0	0	0	0	0	0	0	0	0	0	0	0	0	0	0	0	0	0	0	0	0	0	0	0	0	0	0	0	0	0	0	0	0	0	0	0	0	0	0	0	0	0
Aromatic_amino_acid_biosynthesis	COG0077	E	PheA2	Prephenate dehydratase	EC 4.2.1.51	0	0	0	0	0	1	0	1	0	0	0	0	0	0	0	0	0	0	0	0	0	0	0	0	0	0	0	0	0	0	0	0	0	0	0	0	0	0	0	0	0	0	0	0
Aromatic_amino_acid_biosynthesis	COG0287	E	TyrA	Prephenate dehydrogenase	EC 1.3.1.12	0	0	0	0	0	1	0	1	0	0	0	0	0	0	0	0	0	0	0	0	0	0	0	0	0	0	0	0	0	0	0	0	0	0	0	0	0	0	0	0	0	0	0	0
Aromatic_amino_acid_biosynthesis	COG0147	E , H	TrpE	Anthranilate/para-aminobenzoate synthases component I	EC 2.6.1.85	0	0	0	1	2	2	2	2	0	1	0	1	1	1	1	1	1	1	0	0	0	0	0	0	0	0	0	0	0	0	0	0	0	0	0	0	0	2	0	0	0	0	1	1
Aromatic_amino_acid_biosynthesis	COG0512	E , H	PabA	Anthranilate/para-aminobenzoate synthase component II (glutamine amidotransferase)	EC 2.6.1.85	0	0	0	1	1	1	1	1	0	1	0	1	1	1	1	1	1	1	0	0	0	0	0	0	0	0	0	0	0	0	0	0	0	0	0	0	0	2	0	0	0	0	1	1
Aromatic_amino_acid_biosynthesis	COG0547	E	TrpD	Anthranilate phosphoribosyltransferase, glycosyltransferase domain	EC 2.4.2.18	0	0	0	0	0	1	1	1	0	0	0	1	0	0	0	0	0	0	0	0	1	0	0	0	0	0	0	0	0	0	0	0	0	0	1	0	1	1	0	0	0	0	0	0
Aromatic_amino_acid_biosynthesis	COG0135	E	TrpF	Phosphoribosylanthranilate isomerase	EC 5.3.1.24	0	0	0	0	1	1	1	1	0	0	0	1	0	0	0	0	0	0	0	0	1	0	0	0	0	0	1	1	1	0	0	0	0	0	1	0	1	1	0	0	0	0	0	0
Aromatic_amino_acid_biosynthesis	COG0134	E	TrpC	Indole-3-glycerol phosphate synthase	EC 4.1.1.48	0	0	0	0	1	1	1	1	0	0	0	1	0	0	0	0	0	0	0	0	1	0	0	0	0	0	0	0	0	0	0	0	0	0	1	0	1	1	0	0	0	0	0	0
Aromatic_amino_acid_biosynthesis	COG0159	E	TrpA	Tryptophan synthase alpha chain	EC 4.2.1.20	0	0	0	0	0	1	0	1	0	0	0	1	0	0	0	0	0	0	0	0	1	0	0	0	0	0	1	1	0	0	0	0	0	0	1	0	1	1	0	0	0	0	0	0
Aromatic_amino_acid_biosynthesis	COG0133	E	TrpB	Tryptophan synthase beta chain	EC 4.2.1.20	0	0	0	0	0	1	1	1	0	0	0	1	0	0	0	0	0	0	0	0	1	0	0	0	0	0	1	1	0	0	0	0	0	0	1	0	2	1	0	0	0	0	0	0
Aromatic_amino_acid_biosynthesis	COG1350	E	TrpB2	Predicted alternative tryptophan synthase beta-subunit (paralog of TrpB)	EC 4.2.1.20	0	0	0	0	0	0	0	0	0	0	0	0	0	0	0	0	0	0	0	0	0	0	0	0	0	0	0	0	0	0	0	0	0	0	0	0	0	0	0	0	0	0	0	0
Asparagine_biosynthesis	COG2502	E	AsnA	Asparagine synthetase A	EC 6.3.1.1	0	0	0	0	0	0	0	0	0	0	0	0	0	0	0	0	0	0	0	0	0	0	0	0	0	0	0	0	0	0	0	0	0	0	0	0	0	0	0	0	0	0	0	0
Asparagine_biosynthesis	COG0367	E	AsnB	Asparagine synthetase B (glutamine-hydrolyzing)	EC 6.3.5.4	0	0	0	1	1	1	1	0	0	1	1	1	0	1	1	1	1	1	0	0	0	0	0	0	0	0	0	0	0	0	0	0	0	0	0	0	0	1	1	2	1	2	3	2
Biotin_biosynthesis	COG2226	H	UbiE	Ubiquinone/menaquinone biosynthesis C-methylase UbiE/MenG	EC 2.1.1.163;EC 2.1.1.201	0	0	0	1	1	1	1	1	1	1	1	0	2	1	1	1	1	1	0	1	1	1	0	1	0	1	1	1	1	1	1	1	1	0	1	1	1	1	0	0	1	1	1	1
Biotin_biosynthesis	COG2124	V , Q	CypX	Cytochrome P450	EC 1.14.14.46	0	0	0	0	0	0	0	0	0	0	0	0	0	0	0	0	0	0	0	0	0	0	0	0	0	0	0	0	0	0	0	0	0	0	0	0	0	0	0	0	0	0	0	0
Biotin_biosynthesis	COG1424	H	BioW	Pimeloyl-CoA synthetase	EC 6.2.1.14	0	0	0	0	0	0	0	0	0	0	0	0	0	0	0	0	0	0	0	0	0	0	0	0	0	0	0	0	0	0	0	0	0	0	0	0	0	0	0	0	0	0	0	0
Biotin_biosynthesis	COG0156	H	BioF	7-keto-8-aminopelargonate synthetase or related enzyme	EC 2.3.1.47	0	0	0	0	3	3	2	2	1	2	2	2	1	1	1	1	1	1	0	1	2	2	2	2	1	2	1	1	1	2	2	2	2	2	2	1	1	2	0	1	2	2	2	1
Biotin_biosynthesis	COG0161	H	BioA	Adenosylmethionine-8-amino-7-oxononanoate aminotransferase	EC 2.6.1.62	0	0	0	0	1	1	0	0	1	1	1	1	0	0	0	0	0	0	0	0	1	1	2	1	1	1	0	0	0	1	1	1	1	1	1	0	0	1	0	0	1	1	1	0
Biotin_biosynthesis	COG0132	H	BioD	Dethiobiotin synthetase	EC 6.3.3.3	0	0	0	0	1	1	0	0	1	0	1	0	0	0	0	0	0	0	0	0	1	1	1	1	1	1	0	0	0	1	1	1	1	1	1	0	0	1	0	0	1	1	1	0
Biotin_biosynthesis	COG0502	H	BioB	Biotin synthase or related enzyme	EC 2.8.1.6	0	0	0	0	1	1	0	0	1	1	1	1	0	0	0	0	0	0	0	0	1	1	1	1	1	1	0	0	0	1	1	1	1	1	1	1	0	1	0	0	1	1	1	0
Biotin_biosynthesis	COG0340	H	BirA2	Biotin-protein ligase	EC 6.3.4.15	1	0	0	0	0	0	0	0	1	0	1	0	0	1	1	1	1	1	0	0	0	0	0	0	0	0	1	0	1	0	0	0	0	0	0	0	0	0	0	1	0	1	0	0
CRISPR-Cas_system	COG1203	V	Cas3	CRISPR-Cas type I system-associated endonuclease/helicase Cas3	None	0	0	0	0	0	0	0	0	0	0	0	0	0	0	0	0	0	0	0	0	0	0	0	0	0	0	0	0	0	0	0	0	0	0	0	0	0	0	0	0	0	0	0	0
CRISPR-Cas_system	COG1332	V	Csm5	CRISPR-Cas system type III CSM-effector complex subunit Csm5, RAMP superfamily Cas7 group	None	0	0	0	0	0	0	0	0	0	0	0	0	0	0	0	0	0	0	0	0	0	0	0	0	0	0	0	0	0	0	0	0	0	0	0	0	0	0	0	0	0	0	0	0
CRISPR-Cas_system	COG1336	V	Cmr4	CRISPR-Cas system type III CMR-effector complex subunit Cmr4, RAMP superfamily Cas7 group	None	0	0	0	0	0	0	0	0	0	0	0	0	0	0	0	0	0	0	0	0	0	0	0	0	0	0	0	0	0	0	0	0	0	0	0	0	0	0	0	0	0	0	0	0
CRISPR-Cas_system	COG1337	V	Csm3	CRISPR-Cas system type III CSM-effector complex subunit Csm3, RAMP superfamily Cas7 group	None	0	0	0	0	0	0	0	0	0	0	0	0	0	0	0	0	0	0	0	0	0	0	0	0	0	0	0	0	0	0	0	0	0	0	0	0	0	0	0	0	0	0	0	0
CRISPR-Cas_system	COG1343	V	Cas2	CRISPR/Cas system-associated endoribonuclease Cas2	None	0	0	0	0	0	0	0	0	0	0	0	0	0	0	0	0	0	0	0	0	0	0	0	0	0	0	0	0	0	0	0	0	0	0	0	0	0	0	0	0	0	0	0	0
CRISPR-Cas_system	COG1353	V	Cas10	CRISPR/Cas system-associated protein Cas10, large subunit of type III CRISPR-Cas systems, contains HD superfamily nuclease domain	None	0	0	0	0	0	0	0	0	0	0	0	0	0	0	0	0	0	0	0	0	0	0	0	0	0	0	0	0	0	0	0	0	0	0	0	0	0	0	0	0	0	0	0	0
CRISPR-Cas_system	COG1367	V	Cmr1	CRISPR-Cas system type III CMR-effector complex subunit Cmr1, RAMP superfamily Cas7 group	None	0	0	0	0	0	0	0	0	0	0	0	0	0	0	0	0	0	0	0	0	0	0	0	0	0	0	0	0	0	0	0	0	0	0	0	0	0	0	0	0	0	0	0	0
CRISPR-Cas_system	COG1421	V	Csm2	CRISPR-Cas system type III CSM-effector complex small subunit Csm2	None	0	0	0	0	0	0	0	0	0	0	0	0	0	0	0	0	0	0	0	0	0	0	0	0	0	0	0	0	0	0	0	0	0	0	0	0	0	0	0	0	0	0	0	0
CRISPR-Cas_system	COG1468	V	Cas4	CRISPR/Cas system-associated exonuclease Cas4, RecB family	None	0	0	0	0	0	0	0	0	0	0	0	0	0	0	0	0	0	0	0	0	0	0	0	0	0	0	0	0	0	0	0	0	0	0	0	0	0	0	0	0	0	0	0	0
CRISPR-Cas_system	COG1517	V	Csx1	CRISPR/Cas system-associated protein Csx1, contains CARF domain	None	0	0	0	0	0	0	0	0	0	0	0	0	0	0	0	0	0	0	0	0	0	0	0	0	0	0	0	0	0	0	0	0	0	0	0	0	0	0	0	0	0	0	0	0
CRISPR-Cas_system	COG1518	V	Cas1	CRISPR-Cas system-associated integrase Cas1	None	0	0	0	0	0	0	0	0	0	0	0	0	0	0	0	0	0	0	0	0	0	0	0	0	0	0	0	0	0	0	0	0	0	0	0	0	0	0	0	0	0	0	0	0
CRISPR-Cas_system	COG1567	V	Csm4	CRISPR-Cas system type III CSM-effector complex subunit Csm4, RAMP superfamily Cas5 group	None	0	0	0	0	0	0	0	0	0	0	0	0	0	0	0	0	0	0	0	0	0	0	0	0	0	0	0	0	0	0	0	0	0	0	0	0	0	0	0	0	0	0	0	0
CRISPR-Cas_system	COG1583	V	Cas6	CRISPR/Cas system endoribonuclease Cas6, RAMP superfamily	None	0	0	0	0	0	0	0	0	0	0	0	0	0	0	0	0	0	0	0	0	0	0	0	0	0	0	0	0	0	0	0	0	0	0	0	0	0	0	0	0	0	0	0	0
CRISPR-Cas_system	COG1604	V	Cmr6	CRISPR/Cas system CMR subunit Cmr6, Cas7 group, RAMP superfamily	None	0	0	0	0	0	0	0	0	0	0	0	0	0	0	0	0	0	0	0	0	0	0	0	0	0	0	0	0	0	0	0	0	0	0	0	0	0	0	0	0	0	0	0	0
CRISPR-Cas_system	COG1688	V	Cas5	CRISPR/Cas system-associated protein Cas5, RAMP superfamily	None	0	0	0	0	0	0	0	0	0	0	0	0	0	0	0	0	0	0	0	0	0	0	0	0	0	0	0	0	0	0	0	0	0	0	0	0	0	0	0	0	0	0	0	0
CRISPR-Cas_system	COG1769	V	Cmr3	CRISPR-Cas system type III CMR-effector complex subunit Cmr3, RAMP superfamily Cas5 group	None	0	0	0	0	0	0	0	0	0	0	0	0	0	0	0	0	0	0	0	0	0	0	0	0	0	0	0	0	0	0	0	0	0	0	0	0	0	0	0	0	0	0	0	0
CRISPR-Cas_system	COG1857	V	Cas7	CRISPR-Cas system type I effector complex subunit Cas7, RAMP superfamily	None	0	0	0	0	0	0	0	0	0	0	0	0	0	0	0	0	0	0	0	0	0	0	0	0	0	0	0	0	0	0	0	0	0	0	0	0	0	0	0	0	0	0	0	0
CRISPR-Cas_system	COG2254	V	Cas3	CRISPR/Cas system-associated endonuclease Cas3-HD	None	0	0	0	0	0	0	0	0	0	0	0	0	0	0	0	0	0	0	0	0	0	0	0	0	0	0	0	0	0	0	0	0	0	0	0	0	0	0	0	0	0	0	0	0
CRISPR-Cas_system	COG3337	V	Cmr5	CRISPR-Cas system type III CMR-effector complex small subunit Cmr5	None	0	0	0	0	0	0	0	0	0	0	0	0	0	0	0	0	0	0	0	0	0	0	0	0	0	0	0	0	0	0	0	0	0	0	0	0	0	0	0	0	0	0	0	0
CRISPR-Cas_system	COG3415	V	Csa3	CRISPR-associated protein Csa3, CARF domain	None	0	0	0	0	0	0	0	0	0	0	0	0	0	0	0	0	0	0	0	0	0	0	0	0	0	0	0	0	0	0	0	0	0	0	0	0	0	0	0	0	0	0	0	0
CRISPR-Cas_system	COG3513	V	Cas9	CRISPR-Cas system type-II protein Cas9	None	0	0	0	0	0	0	0	0	0	0	0	0	0	0	0	0	0	0	0	0	0	0	0	0	0	0	0	0	0	0	0	0	0	0	0	0	0	0	0	0	0	0	0	0
CRISPR-Cas_system	COG3649	V	Cas7	CRISPR-Cas system type I effector complex subunit Cas7, RAMP superfamily	None	0	0	0	0	0	0	0	0	0	0	0	0	0	0	0	0	0	0	0	0	0	0	0	0	0	0	0	0	0	0	0	0	0	0	0	0	0	0	0	0	0	0	0	0
CRISPR-Cas_system	COG4006	V	Csm6	CRISPR-Cas system-associated protein Csm6, contains CARF domain	None	0	0	0	0	0	0	0	0	0	0	0	0	0	0	0	0	0	0	0	0	0	0	0	0	0	0	0	0	0	0	0	0	0	0	0	0	0	0	0	0	0	0	0	0
CRISPR-Cas_system	COG4343	V	Cas4	CRISPR/Cas system-associated exonuclease Cas4, RecB family	None	0	0	0	0	0	0	0	0	0	0	0	0	0	0	0	0	0	0	0	0	0	0	0	0	0	0	0	0	0	0	0	0	0	0	0	0	0	0	0	0	0	0	0	0
CRISPR-Cas_system	COG5551	V	Cas6a	CRISPR/Cas system endoribonuclease Cas6, RAMP superfamily	None	0	0	0	0	0	0	0	0	0	0	0	0	0	0	0	0	0	0	0	0	0	0	0	0	0	0	0	0	0	0	0	0	0	0	0	0	0	0	0	0	0	0	0	0
CRISPR-Cas_system	COG5930	V	Cas10d	CRISPR-Cas system type I-D effector complex large subunit Cas10d/Csc3, contains HD superfamily nuclease domain	None	0	0	0	0	0	0	0	0	0	0	0	0	0	0	0	0	0	0	0	0	0	0	0	0	0	0	0	0	0	0	0	0	0	0	0	0	0	0	0	0	0	0	0	0
CRISPR-Cas_system	COG5931	V	Cas12a	CRISPR-Cas system type-V protein Cas12a	None	0	0	0	0	0	0	0	0	0	0	0	0	0	0	0	0	0	0	0	0	0	0	0	0	0	0	0	0	0	0	0	0	0	0	0	0	0	0	0	0	0	0	0	0
CRISPR-Cas_system	COG5932	V	Cas3f	CRISPR-Cas type I-F system-associated endonuclease/helicase Cas3f, fused to Cas2 domain	None	0	0	0	0	0	0	0	0	0	0	0	0	0	0	0	0	0	0	0	0	0	0	0	0	0	0	0	0	0	0	0	0	0	0	0	0	0	0	0	0	0	0	0	0
CRISPR-Cas_system	COG5933	V	Cas5f	CRISPR-Cas system type I-F effector complex subunit Cas5f/Csy2, RAMP superfamily	None	0	0	0	0	0	0	0	0	0	0	0	0	0	0	0	0	0	0	0	0	0	0	0	0	0	0	0	0	0	0	0	0	0	0	0	0	0	0	0	0	0	0	0	0
CRISPR-Cas_system	COG5934	V	Cas6e	CRISPR-Cas system endoribonuclease Cas6e, RAMP superfamily	None	0	0	0	0	0	0	0	0	0	0	0	0	0	0	0	0	0	0	0	0	0	0	0	0	0	0	0	0	0	0	0	0	0	0	0	0	0	0	0	0	0	0	0	0
CRISPR-Cas_system	COG5935	V	Cas6f	CRISPR-Cas system endoribonuclease Cas6f/Csy4, RAMP superfamily	None	0	0	0	0	0	0	0	0	0	0	0	0	0	0	0	0	0	0	0	0	0	0	0	0	0	0	0	0	0	0	0	0	0	0	0	0	0	0	0	0	0	0	0	0
CRISPR-Cas_system	COG5936	V	Cas7f	CRISPR-Cas system type I-F effector complex subunit Cas7f/Csy3, RAMP superfamily	None	0	0	0	0	0	0	0	0	0	0	0	0	0	0	0	0	0	0	0	0	0	0	0	0	0	0	0	0	0	0	0	0	0	0	0	0	0	0	0	0	0	0	0	0
CRISPR-Cas_system	COG5937	V	Cas8a4	CRISPR-Cas system type I-A effector complex large subunit Cas8a4	None	0	0	0	0	0	0	0	0	0	0	0	0	0	0	0	0	0	0	0	0	0	0	0	0	0	0	0	0	0	0	0	0	0	0	0	0	0	0	0	0	0	0	0	0
CRISPR-Cas_system	COG5938	V	Cas8b1	CRISPR-Cas system type I-B effector complex large subunit Cas8b1	None	0	0	0	0	0	0	0	0	0	0	0	0	0	0	0	0	0	0	0	0	0	0	0	0	0	0	0	0	0	0	0	0	0	0	0	0	0	0	0	0	0	0	0	0
CRISPR-Cas_system	COG5939	V	Cas8b2	CRISPR-Cas system type I-B effector complex large subunit Cas8b2	None	0	0	0	0	0	0	0	0	0	0	0	0	0	0	0	0	0	0	0	0	0	0	0	0	0	0	0	0	0	0	0	0	0	0	0	0	0	0	0	0	0	0	0	0
CRISPR-Cas_system	COG5940	V	Cas8b3	CRISPR-Cas system type I-B effector complex large subunit Cas8b3	None	0	0	0	0	0	0	0	0	0	0	0	0	0	0	0	0	0	0	0	0	0	0	0	0	0	0	0	0	0	0	0	0	0	0	0	0	0	0	0	0	0	0	0	0
CRISPR-Cas_system	COG5941	V	Cas8c	CRISPR-Cas system type I-C effector complex large subunit Cas8c	None	0	0	0	0	0	0	0	0	0	0	0	0	0	0	0	0	0	0	0	0	0	0	0	0	0	0	0	0	0	0	0	0	0	0	0	0	0	0	0	0	0	0	0	0
CRISPR-Cas_system	COG5942	V	Cas8e	CRISPR-Cas system type I-E effector complex large subunit Cas8e	None	0	0	0	0	0	0	0	0	0	0	0	0	0	0	0	0	0	0	0	0	0	0	0	0	0	0	0	0	0	0	0	0	0	0	0	0	0	0	0	0	0	0	0	0
CRISPR-Cas_system	COG5943	V	Cas8f	CRISPR-Cas system type I-F effector complex large subunit Cas8f	None	0	0	0	0	0	0	0	0	0	0	0	0	0	0	0	0	0	0	0	0	0	0	0	0	0	0	0	0	0	0	0	0	0	0	0	0	0	0	0	0	0	0	0	0
CRISPR-Cas_system	COG5944	V	Cas8g1	CRISPR-Cas system type I-G effector complex large subunit Cas8g1	None	0	0	0	0	0	0	0	0	0	0	0	0	0	0	0	0	0	0	0	0	0	0	0	0	0	0	0	0	0	0	0	0	0	0	0	0	0	0	0	0	0	0	0	0
CRISPR-Cas_system	COG5945	V	Csb1gr7	CRISPR-Cas system type I-G effector complex subunit Csb1, RAMP superfamily Cas7 group	None	0	0	0	0	0	0	0	0	0	0	0	0	0	0	0	0	0	0	0	0	0	0	0	0	0	0	0	0	0	0	0	0	0	0	0	0	0	0	0	0	0	0	0	0
CRISPR-Cas_system	COG5946	V	Csb5gr5	CRISPR-Cas system type I-G effector complex subunit Csb5, RAMP superfamily Cas5 group	None	0	0	0	0	0	0	0	0	0	0	0	0	0	0	0	0	0	0	0	0	0	0	0	0	0	0	0	0	0	0	0	0	0	0	0	0	0	0	0	0	0	0	0	0
CRISPR-Cas_system	COG5947	V	Csc1gr5	CRISPR-Cas system type I-D effector complex subunit Csc1, RAMP superfamily Cas5 group	None	0	0	0	0	0	0	0	0	0	0	0	0	0	0	0	0	0	0	0	0	0	0	0	0	0	0	0	0	0	0	0	0	0	0	0	0	0	0	0	0	0	0	0	0
CRISPR-Cas_system	COG5948	V	Csc2gr7	CRISPR-Cas system type I-D effector complex subunit Csc2, RAMP superfamily Cas7 group	None	0	0	0	0	0	0	0	0	0	0	0	0	0	0	0	0	0	0	0	0	0	0	0	0	0	0	0	0	0	0	0	0	0	0	0	0	0	0	0	0	0	0	0	0
CRISPR-Cas_system	COG5949	V	Cse2gr11	CRISPR-Cas system type I-E effector complex small subunit Cse2	None	0	0	0	0	0	0	0	0	0	0	0	0	0	0	0	0	0	0	0	0	0	0	0	0	0	0	0	0	0	0	0	0	0	0	0	0	0	0	0	0	0	0	0	0
CRISPR-Cas_system	COG5950	V	Csx10gr5	CRISPR-Cas system type II-D effector complex subunit Csx10, RAMP superfamily Cas5 group	None	0	0	0	0	0	0	0	0	0	0	0	0	0	0	0	0	0	0	0	0	0	0	0	0	0	0	0	0	0	0	0	0	0	0	0	0	0	0	0	0	0	0	0	0
Cobalamine:B12_biosynthesis	COG0007	H	CysG	Uroporphyrinogen-III methylase (siroheme synthase)	EC 2.1.1.107	0	0	0	0	0	0	0	0	1	0	0	0	0	0	0	0	0	0	0	0	0	0	0	0	0	0	0	0	0	0	0	0	0	0	0	0	0	0	0	0	0	0	0	0
Cobalamine:B12_biosynthesis	COG2243	H	CobF	Precorrin-2 methylase	EC 2.1.1.130	0	0	0	0	0	0	0	0	0	0	0	0	0	0	0	0	0	0	0	0	0	0	0	0	0	0	0	0	0	0	0	0	0	0	0	0	0	0	0	0	0	0	0	0
Cobalamine:B12_biosynthesis	COG1010	H	CobJ	Precorrin-3B methylase	EC 2.1.1.131	0	0	0	0	0	0	0	0	0	0	0	0	0	0	0	0	0	0	0	0	0	0	0	0	0	0	0	0	0	0	0	0	0	0	0	0	0	0	0	0	0	0	0	0
Cobalamine:B12_biosynthesis	COG2875	H	CobM	Precorrin-4 methylase	EC 2.1.1.133;EC 2.1.1.271	0	0	0	0	0	0	0	0	0	0	0	0	0	0	0	0	0	0	0	0	0	0	0	0	0	0	0	0	0	0	0	0	0	0	0	0	0	0	0	0	0	0	0	0
Cobalamine:B12_biosynthesis	COG2099	H	CobK	Precorrin-6x reductase	EC 1.3.1.54	0	0	0	0	0	0	0	0	0	0	0	0	0	0	0	0	0	0	0	0	0	0	0	0	0	0	0	0	0	0	0	0	0	0	0	0	0	0	0	0	0	0	0	0
Cobalamine:B12_biosynthesis	COG2241	H	CobL	Precorrin-6B methylase 1	EC 2.1.1.132	0	0	0	0	0	0	0	0	0	0	0	0	0	0	0	0	0	0	0	0	0	0	0	0	0	0	0	0	0	0	0	0	0	0	0	0	0	0	0	0	0	0	0	0
Cobalamine:B12_biosynthesis	COG2242	H	CobL	Precorrin-6B methylase 2	EC 2.1.1.132	0	0	0	0	0	0	0	0	0	0	0	0	0	0	0	0	0	0	0	0	0	0	0	0	0	0	0	0	0	0	0	0	0	0	0	0	0	0	0	0	0	0	0	0
Cobalamine:B12_biosynthesis	COG2082	H	CobH	Precorrin-8X methylmutase CbiC/CobH	EC 5.4.99.61	0	0	0	0	0	0	0	0	0	0	0	0	0	0	0	0	0	0	0	0	0	0	0	0	0	0	0	0	0	0	0	0	0	0	0	0	0	0	0	0	0	0	0	0
Cobalamine:B12_biosynthesis	COG1797	H	CobB	Cobyrinic acid a,c-diamide synthase	EC 6.3.5.9;EC6.3.5.11	0	0	0	0	0	0	0	0	0	0	0	0	0	0	0	0	0	0	0	0	0	0	0	0	0	0	0	0	0	0	0	0	0	0	0	0	0	0	0	0	0	0	0	0
Cobalamine:B12_biosynthesis	COG1429	H	CobN	Cobalamin biosynthesis protein CobN, Mg-chelatase	EC 6.6.1.2	0	0	0	0	0	0	0	0	0	0	0	0	0	0	0	0	0	0	0	0	0	0	0	0	0	0	0	0	0	0	0	0	0	0	0	0	0	0	0	0	0	0	0	0
Cobalamine:B12_biosynthesis	COG4547	H	CobT2	Cobalamin biosynthesis cobaltochelatase CobT subunit	EC 6.6.1.2	0	0	0	0	0	0	0	0	0	0	0	0	0	0	0	0	0	0	0	0	0	0	0	0	0	0	0	0	0	0	0	0	0	0	0	0	0	0	0	0	0	0	0	0
Cobalamine:B12_biosynthesis	COG2109	H	BtuR	ATP:corrinoid adenosyltransferase	EC 2.5.1.17	0	0	0	0	0	0	0	0	0	0	0	0	0	0	0	0	0	0	0	0	0	0	0	0	0	0	0	0	0	0	0	0	0	0	0	0	0	0	0	0	0	0	0	0
Cobalamine:B12_biosynthesis	COG2096	H	PduO	Cob(II)alamin adenosyltransferase	EC 2.5.1.17	0	0	0	1	0	0	0	0	0	0	0	0	0	0	0	0	0	0	0	0	0	0	0	0	0	0	0	0	0	0	0	0	0	0	0	0	0	1	0	0	0	1	1	1
Cobalamine:B12_biosynthesis	COG1492	H	CobQ	Cobyric acid synthase	EC 6.3.5.10	0	0	0	0	0	0	0	0	0	0	0	0	0	0	0	0	0	0	0	0	0	0	0	0	0	0	0	0	0	0	0	0	0	0	0	0	0	0	0	0	0	0	0	0
Cobalamine:B12_biosynthesis	COG1270	H	CbiB	Cobalamin biosynthesis protein CobD/CbiB	EC 6.3.1.10	0	0	0	0	0	0	0	0	0	0	0	0	0	0	0	0	0	0	0	0	0	0	0	0	0	0	0	0	0	0	0	0	0	0	0	0	0	0	0	0	0	0	0	0
Cobalamine:B12_biosynthesis	COG2266	H	CobY	GTP:adenosylcobinamide-phosphate guanylyltransferase	EC 2.7.7.62	0	0	0	0	0	0	0	0	0	0	0	0	0	0	0	0	0	0	0	0	0	0	0	0	0	0	0	0	0	0	0	0	0	0	0	0	0	0	0	0	0	0	0	0
Cobalamine:B12_biosynthesis	COG2087	H	CobU	Adenosyl cobinamide kinase/adenosyl cobinamide phosphate guanylyltransferase	EC 2.7.7.62;EC 2.7.1.156	0	0	0	0	0	0	0	0	0	0	0	0	0	0	0	0	0	0	0	0	0	0	0	0	0	0	0	0	0	0	0	0	0	0	0	0	0	0	0	0	0	0	0	0
Cobalamine:B12_biosynthesis	COG0368	H	CobS	Cobalamin synthase CobS (adenosylcobinamide-GDP ribazoletransferase)	EC 2.7.8.26	0	0	0	0	0	0	0	0	0	0	0	0	0	0	0	0	0	0	0	0	0	0	0	0	0	0	0	0	0	0	0	0	0	0	0	0	0	0	0	0	0	0	0	0
Cobalamine:B12_biosynthesis	COG4822	H	CbiK	Cobalamin biosynthesis protein CbiK, Co2+ chelatase	EC 4.99.1.3	0	0	0	0	0	0	0	0	0	0	0	0	0	0	0	0	0	0	0	0	0	0	0	0	0	0	0	0	0	0	0	0	0	0	0	0	0	0	0	0	0	0	0	0
Cobalamine:B12_biosynthesis	COG2138	H	SirB	Sirohydrochlorin ferrochelatase	EC 4.99.1.3	0	0	0	0	0	0	0	0	0	0	0	0	0	0	0	0	0	0	0	0	0	0	0	0	0	0	0	0	0	0	0	0	0	0	0	0	0	0	0	0	0	0	0	0
Cobalamine:B12_biosynthesis	COG2073	H	CbiG	Cobalt-precorrin 5A hydrolase	EC 3.7.1.12	0	0	0	0	0	0	0	0	0	0	0	0	0	0	0	0	0	0	0	0	0	0	0	0	0	0	0	0	0	0	0	0	0	0	0	0	0	0	0	0	0	0	0	0
Cobalamine:B12_biosynthesis	COG1903	H	CbiD	Cobalt-precorrin-5B methyltransferase	EC 2.1.1.195	0	0	0	0	0	0	0	0	0	0	0	0	0	0	0	0	0	0	0	0	0	0	0	0	0	0	0	0	0	0	0	0	0	0	0	0	0	0	0	0	0	0	0	0
Cobalamine:B12_biosynthesis	COG2038	H	CobT	NaMN:DMB phosphoribosyltransferase	EC 2.4.2.21	0	0	0	0	0	0	0	0	0	0	0	0	0	0	0	0	0	0	0	0	0	0	0	0	0	0	0	0	0	0	0	0	0	0	0	0	0	0	0	0	0	0	0	0
Cobalamine:B12_biosynthesis	COG1865	H	CbiZ	Adenosylcobinamide amidohydrolase	EC 3.5.1.90	0	0	0	0	0	0	0	0	0	0	0	0	0	0	0	0	0	0	0	0	0	0	0	0	0	0	0	0	0	0	0	0	0	0	0	0	0	0	0	0	0	0	0	0
Cysteine_biosynthesis	COG2895	P	CysN	Sulfate adenylyltransferase subunit 1, EFTu-like GTPase family	EC 2.7.7.4	0	0	0	0	0	0	0	0	0	0	0	0	0	0	0	0	0	0	0	0	0	0	0	0	0	0	0	0	0	0	0	0	0	0	0	0	0	0	0	0	0	0	0	0
Cysteine_biosynthesis	COG2046	P	MET3	ATP sulfurylase (sulfate adenylyltransferase)	EC 2.7.7.4	0	0	0	0	0	0	1	0	0	0	0	0	0	0	0	0	0	0	0	0	0	0	0	0	0	0	0	0	0	0	0	0	0	0	0	0	0	0	0	0	0	0	0	0
Cysteine_biosynthesis	COG0529	P	CysC	Adenylylsulfate kinase or related kinase	EC 2.7.1.25	0	0	0	0	0	0	0	0	0	0	0	0	0	0	0	0	0	0	0	0	0	0	0	0	0	0	0	0	0	0	0	0	0	0	0	0	0	0	0	0	0	0	0	0
Cysteine_biosynthesis	COG0175	E , H	CysH	Phosphoadenylyl sulfate (PAPS) reductase/FAD synthetase or related enzyme	EC 1.8.4.8	0	0	0	0	0	0	0	0	0	0	0	0	0	0	0	0	0	0	0	0	0	0	0	0	0	0	0	0	0	0	0	0	0	0	0	0	0	0	0	0	0	0	0	0
Cysteine_biosynthesis	COG0369	F , P	CysJ	Flavoprotein (flavin reductase) subunit CysJ of sulfite and N-hydroxylaminopurine reductases	EC 1.8.1.2	1	1	1	1	1	1	1	1	1	1	1	1	1	1	1	1	1	1	1	1	1	1	1	1	1	1	1	1	1	1	1	1	1	1	1	1	1	1	1	0	1	1	1	1
Cysteine_biosynthesis	COG0155	P	CysI	Sulfite reductase, beta subunit (hemoprotein)	EC 1.8.1.2	0	0	0	0	0	0	0	0	0	0	0	0	0	0	0	0	0	0	0	0	0	0	0	0	0	0	0	0	0	0	0	0	0	0	0	0	0	0	0	0	0	0	0	0
Cysteine_biosynthesis	COG1045	E	CysE	Serine acetyltransferase	EC 2.3.1.30	0	0	0	0	0	0	0	0	0	0	0	0	0	0	0	0	0	0	0	0	0	0	0	0	0	0	0	0	0	0	0	0	0	0	0	0	0	0	0	0	0	0	0	0
Cysteine_biosynthesis	COG0031	E	CysK	Cysteine synthase	EC 2.5.1.47	0	0	0	0	0	0	0	0	0	0	0	0	0	0	0	0	0	0	0	0	0	0	0	0	0	0	0	0	0	0	0	0	0	0	0	0	0	0	0	0	0	1	1	1
Entner-Doudoroff_pathway	COG0800	G	Eda	2-keto-3-deoxy-6-phosphogluconate aldolase	EC 4.1.2.14	0	0	0	0	0	0	0	0	0	0	0	0	0	0	0	0	0	0	0	0	0	0	0	0	0	0	0	0	0	0	0	0	0	0	0	0	0	0	0	0	0	0	0	0
Fatty_acids_biosynthesis	COG0825	I	AccA	Acetyl-CoA carboxylase alpha subunit	EC 6.4.1.2	0	0	0	1	1	1	2	1	1	1	1	1	1	1	1	1	1	1	1	1	1	1	1	1	1	1	1	1	1	1	1	1	1	1	1	1	1	1	1	1	1	1	1	1
Fatty_acids_biosynthesis	COG0511	I	AccB	Biotin carboxyl carrier protein	None	0	0	0	1	1	1	1	1	1	1	1	1	1	1	1	1	1	1	1	1	1	1	1	1	1	1	1	1	1	1	1	1	1	1	1	1	1	1	1	0	1	1	1	1
Fatty_acids_biosynthesis	COG0439	I	AccC	Biotin carboxylase	EC 6.3.4.14	0	0	0	0	1	0	1	0	0	0	0	0	0	0	0	0	0	0	0	0	0	0	0	0	0	0	0	0	0	0	0	0	0	0	0	0	0	0	0	0	0	0	0	0
Fatty_acids_biosynthesis	COG0777	I	AccD	Acetyl-CoA carboxylase beta subunit	EC 6.4.1.2	0	0	0	1	1	1	1	1	1	1	1	1	1	1	1	1	1	1	1	1	1	1	1	1	1	1	1	1	1	1	1	1	1	1	1	1	1	1	1	1	1	1	1	1
Fatty_acids_biosynthesis	COG0331	I	FabD	Malonyl CoA-acyl carrier protein transacylase	EC 2.3.1.39	0	0	0	1	1	1	1	1	1	1	1	1	1	1	1	1	1	1	1	1	1	1	1	1	1	1	1	1	1	1	1	1	1	1	1	1	1	1	1	1	1	1	1	1
Fatty_acids_biosynthesis	COG0332	I	FabH	3-oxoacyl-[acyl-carrier-protein] synthase III	EC 2.3.1.41;EC 2.3.1.180	0	0	0	1	1	1	1	2	1	1	1	1	1	1	1	1	1	1	1	1	1	1	1	1	1	1	1	1	1	1	1	1	1	1	1	1	1	2	1	1	2	1	1	1
Fatty_acids_biosynthesis	COG1028	I	FabG	NAD(P)-dependent dehydrogenase, short-chain alcohol dehydrogenase family	EC 1.1.1.100	0	0	0	0	0	0	0	0	0	0	0	0	0	0	0	0	0	0	0	0	0	0	0	0	0	0	0	0	0	0	0	0	0	0	0	0	0	0	0	0	0	0	0	0
Fatty_acids_biosynthesis	COG0764	I	FabA	3-hydroxymyristoyl/3-hydroxydecanoyl-(acyl carrier protein) dehydratase	EC 4.2.1.59	0	0	0	1	1	1	1	1	1	1	1	1	1	1	1	1	1	1	1	1	1	1	1	1	1	1	1	1	1	1	1	1	1	1	1	1	1	1	1	1	1	1	1	1
Fatty_acids_biosynthesis	COG0623	I	FabI	Enoyl-[acyl-carrier-protein] reductase FabI	EC 1.3.1.9	0	0	0	1	1	1	1	1	1	1	1	1	1	1	1	1	1	1	1	1	1	1	1	1	2	1	1	1	1	1	1	1	1	1	1	1	1	1	1	1	1	1	1	1
Fatty_acids_biosynthesis	COG0304	I , Q	FabB	3-oxoacyl-(acyl-carrier-protein) synthase	EC 2.3.1.41	0	0	0	1	1	1	1	1	1	1	1	1	1	1	1	1	1	1	1	1	1	1	1	1	1	1	1	1	1	1	1	1	1	1	1	1	1	1	1	1	1	1	1	1
Fatty_acids_biosynthesis	COG0183	I	PaaJ	Acetyl-CoA acetyltransferase	EC 2.3.1.9	0	0	0	1	0	0	0	0	0	0	0	0	0	0	0	0	0	0	0	0	0	0	0	0	0	0	0	0	0	0	0	0	0	0	0	0	0	2	0	1	0	1	1	1
Fatty_acids_biosynthesis	COG1250	I	FadB	3-hydroxyacyl-CoA dehydrogenase	EC 1.1.1.35	0	0	0	1	0	0	0	0	0	0	0	0	0	0	0	0	0	0	0	0	0	0	0	0	0	0	0	0	0	0	0	0	0	0	0	0	0	2	0	2	1	2	2	2
Fatty_acids_biosynthesis	COG1024	I	CaiD	Enoyl-CoA hydratase/carnithine racemase	EC 4.2.1.17;EC 4.2.1.149	0	0	0	0	0	0	0	0	0	0	0	0	0	0	0	0	0	0	0	0	0	0	0	0	0	0	0	0	0	0	0	0	0	0	0	0	0	0	0	0	0	0	0	0
Fatty_acids_biosynthesis	COG1960	I	CaiA	Acyl-CoA dehydrogenase related to the alkylation response protein AidB	EC 1.3.99.-	0	0	0	0	0	0	0	0	0	0	0	0	0	0	0	0	0	0	0	0	0	0	0	0	0	0	0	0	0	0	0	0	0	0	0	0	0	0	0	0	0	0	0	0
Fatty_acids_biosynthesis	COG0236	I	AcpP	Acyl carrier protein	None	0	0	0	0	0	0	0	0	0	0	0	0	0	0	0	0	0	0	0	0	0	0	0	0	0	0	0	0	0	0	0	0	0	0	0	0	0	0	0	0	0	0	0	0
FoF1-type_ATP_synthase	COG0056	C	AtpA	FoF1-type ATP synthase, alpha subunit	EC 7.1.2.2	0	0	0	0	0	0	0	0	0	0	0	0	2	0	0	0	0	0	0	0	0	0	0	0	0	0	0	0	0	0	0	0	0	0	0	0	0	0	0	0	0	1	2	1
FoF1-type_ATP_synthase	COG0055	C	AtpD	FoF1-type ATP synthase, beta subunit	EC 7.1.2.2	0	0	0	0	0	0	0	0	0	0	0	0	2	0	0	0	0	0	0	0	0	0	0	0	0	0	0	0	0	0	0	0	0	0	0	0	0	0	0	0	0	1	1	1
FoF1-type_ATP_synthase	COG0224	C	AtpG	FoF1-type ATP synthase, gamma subunit	EC 7.1.2.2	0	0	0	0	0	0	0	0	0	0	0	0	2	0	0	0	0	0	0	0	0	0	0	0	0	0	0	0	0	0	0	0	0	0	0	0	0	0	0	0	0	1	2	1
FoF1-type_ATP_synthase	COG0712	C	AtpH	FoF1-type ATP synthase, delta subunit	EC 7.1.2.2	0	0	0	0	0	0	0	0	0	0	0	0	2	0	0	0	0	0	0	0	0	0	0	0	0	0	0	0	0	0	0	0	0	0	0	0	0	0	0	0	0	1	1	1
FoF1-type_ATP_synthase	COG0355	C	AtpC	FoF1-type ATP synthase, epsilon subunit	EC 7.1.2.2	0	0	0	0	0	0	0	0	0	0	0	0	0	0	0	0	0	0	0	0	0	0	0	0	0	0	0	0	0	0	0	0	0	0	0	0	0	0	0	0	0	0	0	0
FoF1-type_ATP_synthase	COG0356	C	AtpB	FoF1-type ATP synthase, membrane subunit a	EC 7.1.2.2	0	0	0	0	0	0	0	0	0	0	0	0	2	0	0	0	0	0	0	0	0	0	0	0	0	0	0	0	0	0	0	0	0	0	0	0	0	0	0	0	0	1	1	1
FoF1-type_ATP_synthase	COG0711	C	AtpF	FoF1-type ATP synthase, membrane subunit b or b'	EC 7.1.2.2	0	0	0	0	0	0	0	0	0	0	0	0	2	0	0	0	0	0	0	0	0	0	0	0	0	0	0	0	0	0	0	0	0	0	0	0	0	0	0	0	0	0	1	1
FoF1-type_ATP_synthase	COG0636	C	AtpE	FoF1-type ATP synthase, membrane subunit c/Archaeal/vacuolar-type H+-ATPase, subunit K	EC 7.1.2.2	0	0	0	0	0	0	0	0	0	0	0	0	0	0	0	0	0	0	0	0	0	0	0	0	0	0	0	0	0	0	0	0	0	0	0	0	0	0	0	0	0	0	0	0
FoF1-type_ATP_synthase	COG3312	C	AtpI	FoF1-type ATP synthase accessory protein AtpI	EC 7.1.2.2	0	0	0	0	0	0	0	0	0	0	0	0	0	0	0	0	0	0	0	0	0	0	0	0	0	0	0	0	0	0	0	0	0	0	0	0	0	0	0	0	0	0	0	0
FoF1-type_ATP_synthase	COG5336	C	AtpZ	FoF1-type ATP synthase AtpZ/Atp1/AtpQ subunit, putative Ca2+/Mg2+ transporter	EC 7.1.2.2	0	0	0	0	0	0	0	0	0	0	0	0	0	0	0	0	0	0	0	0	0	0	0	0	0	0	0	0	0	0	0	0	0	0	0	0	0	0	0	0	0	0	0	0
FoF1-type_ATP_synthase	COG5756	C	Atp1	FoF1-type ATP synthase subunit Atp1, cyanobacterial family	EC 7.1.2.2	0	0	0	0	0	0	0	0	0	0	0	0	0	0	0	0	0	0	0	0	0	0	0	0	0	0	0	0	0	0	0	0	0	0	0	0	0	0	0	0	0	0	0	0
FoF1-type_ATP_synthase	COG5757	C	AtpR	Na+-translocating membrane ATPase (N-ATPase) assembly subunit AtpR	EC 7.1.2.2	0	0	0	0	0	0	0	0	0	0	0	0	0	0	0	0	0	0	0	0	0	0	0	0	0	0	0	0	0	0	0	0	0	0	0	0	0	0	0	0	0	0	0	0
Folate_biosynthesis	COG0302	H	FolE	GTP cyclohydrolase I	EC 3.5.4.16	0	0	0	1	1	1	1	1	1	1	0	0	1	1	1	1	1	1	0	0	0	0	0	0	0	0	0	0	0	0	0	0	0	0	0	0	0	1	1	1	0	1	1	1
Folate_biosynthesis	COG1469	H	FolE2	GTP cyclohydrolase FolE2	EC 3.5.4.16	0	0	0	0	0	0	0	0	0	0	0	0	0	0	0	0	0	0	0	0	0	0	0	0	0	0	0	0	0	0	0	0	0	0	0	0	0	0	0	0	0	0	0	0
Folate_biosynthesis	COG0327	H	NIF3	Putative GTP cyclohydrolase 1 type 2, NIF3 family	EC 3.5.4.16	1	1	1	0	1	1	1	0	0	1	1	1	1	1	1	1	1	1	1	1	1	1	1	1	1	1	1	1	1	1	1	1	1	1	1	1	1	1	1	1	0	1	1	1
Folate_biosynthesis	COG1785	P , R	PhoA	Alkaline phosphatase	EC 3.1.3.1	0	0	0	0	0	0	0	0	0	0	0	0	0	0	0	0	0	0	0	0	0	0	0	0	0	0	0	0	0	0	0	0	0	0	0	0	0	0	0	0	0	0	0	0
Folate_biosynthesis	COG1539	H	FolB	Dihydroneopterin aldolase	EC 4.1.2.25	0	0	0	1	1	1	1	1	0	1	0	1	1	1	1	0	0	0	0	0	0	0	0	0	0	0	0	0	0	0	0	0	0	0	0	0	0	1	0	0	0	0	0	0
Folate_biosynthesis	COG0801	H	FolK	7,8-dihydro-6-hydroxymethylpterin pyrophosphokinase (folate biosynthesis)	EC 2.7.6.3	0	0	0	0	1	1	1	1	1	1	0	1	1	1	1	1	1	1	0	0	0	0	0	0	0	0	1	0	0	0	0	0	0	0	0	0	0	1	0	0	0	0	1	1
Folate_biosynthesis	COG0294	H	FolP	Dihydropteroate synthase	EC 2.5.1.15	0	0	0	1	1	1	1	1	1	1	0	1	1	1	1	1	1	1	0	0	0	1	1	1	1	1	0	1	1	1	1	1	1	1	1	1	1	1	0	0	0	0	1	1
Folate_biosynthesis	COG0285	H	FolC	Folylpolyglutamate synthase/Dihydropteroate synthase	EC 6.3.2.12;EC 6.3.2.17	0	0	0	1	1	1	1	1	1	1	0	1	1	1	1	1	1	1	0	0	0	0	0	0	0	0	0	0	0	0	0	0	0	0	0	0	0	1	1	0	0	1	1	1
Folate_biosynthesis	COG0262	H	FolA	Dihydrofolate reductase	EC 1.5.1.3	0	0	0	0	0	0	0	0	0	0	0	1	0	0	0	0	0	0	0	0	0	1	1	1	1	1	1	1	1	1	1	1	1	1	1	1	1	1	0	0	0	0	0	0
Gluconeogenesis	COG0574	G	PpsA	Phosphoenolpyruvate synthase/pyruvate phosphate dikinase	EC 2.7.9.1;EC 2.7.9.2	0	0	0	1	0	1	0	0	1	0	0	0	0	2	2	0	0	0	0	0	0	0	0	0	0	0	0	0	0	0	0	0	0	0	0	0	0	0	2	0	0	0	1	0
Gluconeogenesis	COG1866	C	PckA	Phosphoenolpyruvate carboxykinase, ATP-dependent	EC 4.1.1.49	0	0	0	0	0	0	0	0	0	0	0	0	0	0	0	0	0	0	0	0	0	0	0	0	0	0	0	0	0	0	0	0	0	0	0	0	0	0	0	0	0	0	0	0
Gluconeogenesis	COG1274	C	PckG	Phosphoenolpyruvate carboxykinase, GTP-dependent	EC 4.1.1.32	0	0	0	1	1	1	0	1	0	1	1	1	1	1	1	1	1	1	0	1	1	1	1	1	1	1	1	1	1	1	1	1	1	0	1	1	1	1	1	1	1	1	1	1
Gluconeogenesis	COG0158	G	Fbp	Fructose-1,6-bisphosphatase	EC 3.1.3.11	0	0	0	0	0	0	0	0	0	0	0	0	0	0	0	0	0	0	0	0	0	0	0	0	0	0	0	0	0	0	0	0	0	0	0	0	0	0	0	0	0	0	0	0
Gluconeogenesis	COG3855	G	FbpC	Fructose-1,6-bisphosphatase	EC 3.1.3.11	0	0	0	0	0	0	0	0	0	0	0	0	0	0	0	0	0	0	0	0	0	0	0	0	0	0	0	0	0	0	0	0	0	0	0	0	0	0	0	0	0	0	0	0
Gluconeogenesis	COG0483	G	SuhB	Archaeal fructose-1,6-bisphosphatase or related enzyme, inositol monophosphatase family	EC 3.1.3.11	0	0	0	0	0	0	0	0	0	0	0	0	0	0	0	0	0	0	0	0	0	0	0	0	0	0	0	0	0	0	0	0	0	0	0	0	0	1	0	1	1	1	1	1
Glutamine_biosynthesis	COG0334	E	GdhA	Glutamate dehydrogenase/leucine dehydrogenase	EC 1.4.1.2;EC 1.4.1.4	0	0	0	1	1	1	1	1	1	1	1	1	1	1	1	1	1	1	1	1	1	1	1	1	1	1	1	1	1	1	1	1	1	1	1	1	1	1	0	1	1	1	1	1
Glutamine_biosynthesis	COG0174	E	GlnA	Glutamine synthetase	EC 6.3.1.2	0	0	0	1	0	0	0	0	0	0	0	0	0	0	0	0	0	0	0	0	0	0	0	0	0	0	0	0	0	0	0	0	0	0	0	0	0	0	1	1	0	0	0	0
Glutamine_biosynthesis	COG0067	E	GltB1	Glutamate synthase domain 1	EC 1.4.1.13	0	0	0	0	0	0	0	0	0	0	0	0	0	0	0	0	0	0	0	0	0	0	0	0	0	0	0	0	0	0	0	0	0	0	0	0	0	0	0	0	0	0	0	0
Glutamine_biosynthesis	COG0069	E	GltB2	Glutamate synthase domain 2	EC 1.4.1.13	0	0	0	0	0	0	0	0	0	0	0	0	0	0	0	0	0	0	0	0	0	0	0	0	0	0	0	0	0	0	0	0	0	0	0	0	0	0	0	0	0	0	0	0
Glutamine_biosynthesis	COG0070	E	GltB3	Glutamate synthase domain 3	EC 1.4.1.13	0	0	0	0	0	0	0	0	0	0	0	0	0	0	0	0	0	0	0	0	0	0	0	0	0	0	0	0	0	0	0	0	0	0	0	0	0	0	0	1	0	0	0	0
Glutamine_biosynthesis	COG0493	E , R	GltD	NADPH-dependent glutamate synthase beta chain or related oxidoreductase	EC 1.4.1.13	0	0	0	0	0	0	0	0	0	1	1	1	1	1	1	1	1	1	0	0	0	0	0	0	0	0	0	0	0	0	0	0	0	0	0	0	0	1	0	0	1	1	1	1
Glycine_cleavage	COG0403	E	GcvP1	Glycine cleavage system protein P (pyridoxal-binding), N-terminal domain	EC 1.4.4.2	0	0	0	0	1	1	1	0	0	0	0	0	0	0	0	0	0	0	0	0	0	0	0	0	0	0	0	0	0	0	0	0	0	0	0	0	0	1	0	0	1	1	1	1
Glycine_cleavage	COG1003	E	GcvP2	Glycine cleavage system protein P (pyridoxal-binding), C-terminal domain	EC 1.4.4.2	0	0	0	1	1	1	1	0	0	0	0	0	0	0	0	0	0	0	0	0	0	0	0	0	0	0	0	0	0	0	0	0	0	0	0	0	0	1	0	0	1	1	1	1
Glycine_cleavage	COG0404	E	GcvT	Glycine cleavage system protein T (aminomethyltransferase)	EC 2.1.2.10	0	0	0	1	1	1	1	0	0	0	0	0	0	0	0	0	0	0	0	0	0	0	0	0	0	0	0	0	0	0	0	0	0	0	0	0	0	1	0	0	1	1	1	1
Glycine_cleavage	COG0509	E	GcvH	Glycine cleavage system protein H (lipoate-binding)	None	0	0	0	1	1	1	1	1	1	1	1	1	1	1	1	1	1	1	1	1	1	1	1	1	1	1	1	1	1	1	1	1	1	1	1	1	1	1	1	0	1	1	1	1
Glycine_cleavage	COG1249	C	Lpd	Dihydrolipoamide dehydrogenase (E3) component of pyruvate/2-oxoglutarate dehydrogenase complex or glutathione oxidoreductase	EC 1.8.1.4	1	1	1	5	4	4	3	4	2	5	5	6	6	4	4	5	5	5	1	1	1	1	1	1	1	1	1	1	1	1	1	1	1	1	1	1	1	6	2	4	3	3	3	3
Glycolysis	COG0837	G	Glk	Glucokinase	EC 2.7.1.2	0	0	0	0	1	1	1	1	0	1	1	1	1	1	1	1	1	1	1	0	0	0	0	0	0	0	0	0	0	0	0	0	0	0	0	0	0	0	0	0	1	0	0	1
Glycolysis	COG5026	G	Hxk	Hexokinase	EC 2.7.1.1	0	0	0	0	0	0	0	0	0	0	0	0	0	0	0	0	0	0	0	0	0	0	0	0	0	0	0	0	0	0	0	0	0	0	0	0	0	0	0	0	0	0	0	0
Glycolysis	COG0166	G	Pgi	Glucose-6-phosphate isomerase	EC 5.3.1.9	1	1	1	1	1	1	1	1	1	1	1	1	1	1	1	1	1	1	1	1	1	1	1	1	1	1	1	1	1	1	1	1	1	1	1	1	1	2	1	1	1	1	1	1
Glycolysis	COG2140	G	OxdD	Oxalate decarboxylase/archaeal phosphoglucose isomerase, cupin superfamily	EC 5.3.1.9	0	0	0	0	0	0	0	0	0	0	0	1	1	0	0	0	0	0	0	0	0	0	0	0	0	0	0	0	0	0	0	0	0	0	0	0	0	0	0	0	2	1	2	0
Glycolysis	COG0205	G	PfkA	6-phosphofructokinase	EC 2.7.1.11;EC 2.7.1.90	1	1	1	1	1	1	1	1	1	1	1	0	1	1	1	1	1	1	2	2	2	1	2	2	3	2	2	2	2	2	2	2	2	2	2	2	2	1	1	1	1	1	1	1
Glycolysis	COG0524	G	RbsK	Sugar or nucleoside kinase, ribokinase family	EC 2.7.1.11	0	0	0	1	1	1	1	0	0	1	1	1	0	1	1	1	1	1	1	0	0	0	0	0	0	0	0	0	0	0	0	0	0	0	0	0	0	1	1	0	0	2	2	1
Glycolysis	COG4809	G	Pfk2	ADP-dependent glucokinase/phosphofructokinase	EC 2.7.1.146	0	0	0	0	0	0	0	0	0	0	0	0	0	0	0	0	0	0	0	0	0	0	0	0	0	0	0	0	0	0	0	0	0	0	0	0	0	0	0	0	0	0	0	0
Glycolysis	COG0191	G	Fba	Fructose/tagatose bisphosphate aldolase	EC 4.1.2.13	1	1	1	1	0	0	0	0	0	0	0	0	0	0	0	0	0	0	0	0	0	0	0	0	0	0	0	0	0	0	0	0	0	0	0	0	0	1	1	0	1	0	0	0
Glycolysis	COG3588	G	Fba1	Fructose-bisphosphate aldolase class 1	EC 4.1.2.13	0	0	0	0	0	0	0	0	0	0	0	0	0	0	0	0	0	0	0	0	0	0	0	0	0	0	0	0	0	0	0	0	0	0	0	0	0	0	0	0	1	0	0	0
Glycolysis	COG1830	G	FbaB	Fructose-bisphosphate aldolase class Ia, DhnA family	EC 4.1.2.13	0	0	0	0	1	1	1	0	1	1	1	1	1	1	1	1	1	1	1	1	1	1	1	1	1	1	1	1	1	1	1	1	1	1	1	1	1	0	0	1	0	1	1	1
Glycolysis	COG0149	G	TpiA	Triosephosphate isomerase	EC 5.3.1.1	0	0	0	1	1	1	1	1	1	1	1	1	1	1	1	1	1	1	1	0	1	1	1	1	1	1	1	1	1	1	1	1	1	1	1	1	1	1	1	1	1	1	1	1
Glycolysis	COG0057	G	GapA	Glyceraldehyde-3-phosphate dehydrogenase/erythrose-4-phosphate dehydrogenase	EC 1.2.1.12	1	1	1	1	1	1	1	1	1	1	1	1	1	1	1	1	1	1	1	1	1	1	1	1	1	1	1	1	1	1	1	1	1	1	1	1	1	1	2	1	1	1	1	1
Glycolysis	COG0126	G	Pgk	3-phosphoglycerate kinase	EC 2.7.2.3	1	1	1	1	1	1	1	1	1	1	1	1	1	1	1	1	1	1	1	1	1	1	1	1	1	1	1	1	1	1	1	1	1	1	1	1	1	1	1	1	1	1	1	1
Glycolysis	COG0588	G	GpmA	Phosphoglycerate mutase (BPG-dependent)	EC 5.4.2.11	1	1	1	1	1	1	1	1	1	1	1	1	1	1	1	1	1	1	1	1	1	1	1	1	1	1	1	1	1	1	1	1	1	1	1	1	1	1	0	1	1	1	1	1
Glycolysis	COG0696	G	GpmI	Phosphoglycerate mutase (BPG-independent), AlkP superfamily	EC 5.4.2.12	0	0	0	0	0	0	0	0	0	0	0	0	0	0	0	0	0	0	0	0	0	0	0	0	0	0	0	0	0	0	0	0	0	0	0	0	0	0	1	0	0	0	0	0
Glycolysis	COG3635	G	ApgM	2,3-bisphosphoglycerate-independent phosphoglycerate mutase, archaeal type	EC 5.4.2.12	0	0	0	1	0	1	0	1	0	0	0	0	0	0	0	0	0	0	0	0	0	0	0	0	0	0	0	0	0	0	0	0	0	0	0	0	0	1	1	0	0	0	0	0
Glycolysis	COG0148	G	Eno	Enolase	EC 4.2.1.11	1	1	1	1	1	1	2	1	1	1	1	0	1	1	1	1	1	1	1	1	1	1	1	1	1	1	1	1	1	1	1	1	1	1	1	1	1	1	1	1	1	1	1	1
Glycolysis	COG0469	G	PykF	Pyruvate kinase	EC 2.7.1.40	1	1	1	1	1	1	1	1	1	1	1	1	1	1	1	1	1	1	1	1	1	1	1	1	1	1	1	1	1	1	1	1	1	1	1	1	1	1	0	1	1	1	1	1
Heme_biosynthesis	COG0008	J	GlnS	Glutamyl- or glutaminyl-tRNA synthetase	EC 6.1.1.17	1	1	1	1	1	1	1	1	1	1	1	1	1	1	1	1	1	1	1	1	1	1	1	1	2	1	1	1	1	1	1	1	1	1	1	1	1	1	1	0	1	1	2	1
Heme_biosynthesis	COG0373	H	HemA	Glutamyl-tRNA reductase	EC 1.2.1.70	0	0	0	1	1	1	1	1	1	1	1	1	1	1	1	1	1	1	0	1	1	1	1	1	1	1	1	1	1	1	1	1	1	1	1	1	1	1	0	1	1	1	1	1
Heme_biosynthesis	COG0001	H	HemL	Glutamate-1-semialdehyde aminotransferase	EC 5.4.3.8	0	0	0	1	1	1	1	1	1	1	1	1	1	1	1	1	1	1	0	1	1	1	1	1	1	1	1	1	1	1	1	1	1	1	1	1	1	1	0	1	1	1	1	1
Heme_biosynthesis	COG0113	H	HemB	Delta-aminolevulinic acid dehydratase, porphobilinogen synthase	EC 4.2.1.24	0	0	0	0	1	1	3	1	1	1	1	1	2	1	1	1	1	1	1	1	1	1	1	1	1	1	1	1	1	1	1	1	1	1	1	1	1	1	0	1	1	1	1	1
Heme_biosynthesis	COG0181	H	HemC	Porphobilinogen deaminase	EC 2.5.1.61	0	0	0	1	0	0	0	0	1	1	1	1	1	1	1	1	1	1	0	1	1	1	1	1	1	1	1	1	1	1	1	1	1	1	1	1	1	1	0	1	1	1	1	0
Heme_biosynthesis	COG1587	H	HemD	Uroporphyrinogen-III synthase	EC 4.2.1.75	0	0	0	1	0	1	1	1	0	1	1	0	1	1	1	1	1	1	0	1	1	1	1	1	1	1	1	1	1	1	1	1	1	1	1	1	1	1	0	1	1	1	1	1
Heme_biosynthesis	COG0407	H	HemE	Uroporphyrinogen-III decarboxylase HemE	EC 4.1.1.37	0	0	0	1	1	1	1	1	1	1	1	1	1	1	1	1	1	1	0	1	0	1	1	1	2	1	1	1	1	1	1	1	1	1	1	1	1	1	0	1	1	1	1	1
Heme_biosynthesis	COG0408	H	HemF	Coproporphyrinogen-III oxidase HemH, oxygen-dependent	EC 1.3.3.3	0	0	0	0	1	1	1	2	0	0	0	0	0	0	0	0	0	0	0	0	0	0	0	0	0	0	0	0	0	0	0	0	0	0	0	0	0	0	0	1	0	1	1	1
Heme_biosynthesis	COG0635	H	HemN	Coproporphyrinogen-III oxidase HemN (oxygen-independent) or related Fe-S oxidoreductase	EC 1.3.98.3	0	0	0	3	1	1	1	1	2	2	2	2	2	2	2	2	2	2	2	2	2	2	2	2	2	2	2	2	2	2	2	2	2	2	2	2	2	2	0	1	2	1	1	1
Heme_biosynthesis	COG0716	C	FldA	Flavodoxin	EC 1.3.5.3	0	0	0	0	0	0	0	0	0	0	0	0	0	0	0	0	0	0	0	0	0	0	0	0	0	0	0	0	0	0	0	0	0	0	0	0	0	0	0	0	0	0	0	0
Heme_biosynthesis	COG1232	H	HemY	Protoporphyrinogen oxidase HemY/PPOX	EC 1.3.3.4	0	0	0	1	1	1	0	1	1	1	1	1	1	1	1	1	1	1	0	1	1	1	1	1	1	1	1	1	1	1	1	1	1	1	1	1	1	1	0	1	1	1	1	1
Heme_biosynthesis	COG1981	H	HemJ	Protoporphyrinogen oxidase HemJ (unrelated to HemG or HemY)	EC 1.3.99.-	0	0	0	0	0	0	0	0	0	0	0	1	0	0	0	0	0	0	0	0	0	0	0	0	0	0	0	0	0	0	0	0	0	0	0	0	0	0	0	0	0	0	0	0
Heme_biosynthesis	COG0276	H	HemH	Protoheme ferro-lyase (ferrochelatase)	EC 4.99.1.1	0	0	0	1	1	1	1	1	1	1	1	1	2	1	1	1	1	1	0	1	1	1	1	1	1	1	1	1	1	1	1	1	1	1	1	1	1	1	0	1	1	1	1	1
Heme_biosynthesis	COG1648	H	CysG2	Siroheme synthase (precorrin-2 oxidase/ferrochelatase domain)	EC 1.3.1.76	0	0	0	0	0	0	0	0	0	0	0	0	0	0	0	0	0	0	0	0	0	0	0	0	0	0	0	0	0	0	0	0	0	0	0	0	0	0	0	0	0	0	0	0
Histidine_biosynthesis	COG0462	F	PrsA	Phosphoribosylpyrophosphate synthetase	EC 2.7.6.1	0	0	0	1	2	1	1	1	0	1	1	1	1	1	1	1	1	1	0	0	1	0	0	0	0	0	1	0	0	0	0	0	0	0	1	0	1	1	1	1	1	1	2	1
Histidine_biosynthesis	COG0040	E	HisG	ATP phosphoribosyltransferase	EC 2.4.2.17	0	0	0	0	0	0	0	0	0	0	0	0	0	0	0	0	0	0	0	0	0	0	0	0	0	0	0	0	0	0	0	0	0	0	0	0	0	0	0	0	0	0	0	0
Histidine_biosynthesis	COG0140	E	HisI2	Phosphoribosyl-ATP pyrophosphohydrolase	EC 3.6.1.31	0	0	0	0	0	0	0	0	0	0	0	0	0	0	0	0	0	0	0	0	0	0	0	0	0	0	0	0	0	0	0	0	0	0	0	0	0	0	0	0	0	0	0	0
Histidine_biosynthesis	COG0139	E	HisI1	Phosphoribosyl-AMP cyclohydrolase	EC 3.5.4.19	0	0	0	0	0	0	0	0	0	0	0	0	0	0	0	0	0	0	0	0	0	0	0	0	0	0	0	0	0	0	0	0	0	0	0	0	0	0	0	0	0	0	0	0
Histidine_biosynthesis	COG0106	E	HisA	Phosphoribosylformimino-5-aminoimidazole carboxamide ribonucleotide (ProFAR) isomerase	EC 5.3.1.16	0	0	0	0	0	0	0	0	0	0	0	0	0	0	0	0	0	0	0	0	0	0	0	0	0	0	0	0	0	0	0	0	0	0	0	0	0	0	0	0	0	0	0	0
Histidine_biosynthesis	COG0107	E	HisF	Imidazole glycerol phosphate synthase subunit HisF	EC 4.3.2.10	0	0	0	0	0	0	0	0	0	0	0	0	0	0	0	0	0	0	0	0	0	0	0	0	0	0	0	0	0	0	0	0	0	0	0	0	0	0	0	0	0	0	0	0
Histidine_biosynthesis	COG0118	E	HisH	Imidazoleglycerol phosphate synthase glutamine amidotransferase subunit HisH	EC 4.3.2.10	0	0	0	0	0	0	0	0	0	0	0	0	0	0	0	0	0	0	0	0	0	0	0	0	0	0	0	0	0	0	0	0	0	0	0	0	0	0	0	0	0	0	0	0
Histidine_biosynthesis	COG0131	E	HisB2	Imidazoleglycerol phosphate dehydratase HisB	EC 4.2.1.19	0	0	0	0	0	0	0	0	0	0	0	0	0	0	0	0	0	0	0	0	0	0	0	0	0	0	0	0	0	0	0	0	0	0	0	0	0	0	0	0	0	0	0	0
Histidine_biosynthesis	COG0241	E	HisB1/GmhB	Histidinol phosphatase/D-glycero-mannoheptose bisphosphatephosphatase, HAD superfamily	EC 3.1.3.15	0	0	0	0	0	0	0	0	0	0	0	0	0	0	0	1	1	1	0	0	0	0	0	0	0	0	0	0	0	0	0	0	0	0	0	0	0	0	0	0	0	0	0	0
Histidine_biosynthesis	COG1387	E , R	HIS2	Histidinol phosphatase or related hydrolase of the PHP family	EC 3.1.3.15	0	0	0	0	0	0	0	0	0	0	0	0	1	0	0	0	0	0	0	0	0	0	0	0	0	0	0	0	0	0	0	0	0	0	0	0	0	0	0	1	0	0	0	0
Histidine_biosynthesis	COG0141	E	HisD	Histidinol dehydrogenase	EC 1.1.1.23	0	0	0	0	0	0	0	0	0	0	0	0	0	0	0	0	0	0	0	0	0	0	0	0	0	0	0	0	0	0	0	0	0	0	0	0	0	0	0	0	0	0	0	0
Isoleucine,_leucine,_valine_biosynthesis	COG1171	E	IlvA	Threonine deaminase	EC 4.3.1.19	0	0	0	1	0	0	0	0	0	1	0	0	1	0	0	0	0	0	0	0	0	0	0	0	0	0	0	0	0	0	0	0	0	0	0	0	0	1	0	1	0	1	1	1
Isoleucine,_leucine,_valine_biosynthesis	COG0028	E , H	IlvB	Acetolactate synthase large subunit or other thiamine pyrophosphate-requiring enzyme	EC 2.2.1.6	0	0	0	0	0	0	0	2	1	1	0	0	0	0	0	1	1	1	0	0	0	0	0	0	0	0	0	0	0	0	0	0	0	0	0	0	0	0	0	0	0	0	0	0
Isoleucine,_leucine,_valine_biosynthesis	COG0440	E	IlvH	Acetolactate synthase, small subunit	EC 2.2.1.6	0	0	0	0	0	0	0	0	0	0	0	0	0	0	0	0	0	0	0	0	0	0	0	0	0	0	0	0	0	0	0	0	0	0	0	0	0	0	0	0	0	0	0	0
Isoleucine,_leucine,_valine_biosynthesis	COG0059	E , H	IlvC	Ketol-acid reductoisomerase	EC 1.1.1.86	0	0	0	0	0	0	0	1	0	0	0	0	0	0	0	0	0	0	0	0	0	0	0	0	0	0	0	0	0	0	0	0	0	0	0	0	0	0	0	0	0	0	0	0
Isoleucine,_leucine,_valine_biosynthesis	COG0129	G , E	IlvD	Dihydroxyacid dehydratase/phosphogluconate dehydratase	EC 4.2.1.9	0	0	0	0	0	0	0	1	0	0	0	0	0	0	0	0	0	0	0	0	0	0	0	0	0	0	0	0	0	0	0	0	0	0	0	0	0	0	0	0	0	0	0	0
Isoleucine,_leucine,_valine_biosynthesis	COG0119	E	LeuA	Isopropylmalate/homocitrate/citramalate synthases	EC 2.3.3.13	0	0	0	0	0	2	0	2	1	0	0	0	0	0	0	0	0	0	0	0	0	0	0	0	0	0	0	0	0	0	0	0	0	0	0	0	0	1	0	0	0	1	1	0
Isoleucine,_leucine,_valine_biosynthesis	COG0065	E	LeuC	Homoaconitase/3-isopropylmalate dehydratase large subunit	EC 4.2.1.33	0	0	0	0	0	3	0	1	0	0	0	0	0	0	0	0	0	0	0	0	0	0	0	0	0	0	0	0	0	0	0	0	0	0	0	0	0	0	0	0	0	0	0	0
Isoleucine,_leucine,_valine_biosynthesis	COG0066	E	LeuD	3-isopropylmalate dehydratase small subunit	EC 4.2.1.33	0	0	0	0	0	1	0	1	0	0	0	0	0	0	0	0	0	0	0	0	0	0	0	0	0	0	0	0	0	0	0	0	0	0	0	0	0	0	0	0	0	0	0	0
Isoleucine,_leucine,_valine_biosynthesis	COG0115	E , H	IlvE	Branched-chain amino acid aminotransferase/4-amino-4-deoxychorismate lyase	EC 2.6.1.42	0	0	0	1	1	2	1	1	0	1	1	1	1	2	2	1	1	1	1	0	0	0	0	0	0	0	0	0	0	0	0	0	0	0	0	0	0	1	0	0	0	0	1	1
Isoleucine,_leucine,_valine_biosynthesis	COG0436	E	AspB	Aspartate/methionine/tyrosine aminotransferase	EC 2.6.1.2	0	0	0	1	1	1	1	1	1	1	1	2	2	1	1	1	1	1	0	1	1	1	1	1	1	1	1	1	1	1	1	1	1	1	1	1	1	3	1	1	1	3	2	1
Isoleucine,_leucine,_valine_biosynthesis	COG1448	E	TyrB	Aspartate/aromatic aminotransferase	EC 2.6.1.57	0	0	0	2	1	1	2	1	0	1	1	1	2	1	1	1	1	1	0	1	1	1	1	1	1	1	1	1	1	1	1	1	1	1	1	1	1	1	1	1	1	1	1	1
Isoprenoid_biosynthesis	COG0578	C	GlpA	Glycerol-3-phosphate dehydrogenase	EC 1.1.5.3	0	0	0	0	0	1	1	0	0	0	0	0	0	1	1	1	1	1	0	0	0	0	0	0	0	0	0	0	0	0	0	0	0	0	0	0	0	1	0	0	0	1	1	1
Isoprenoid_biosynthesis	COG0240	C	GpsA	Glycerol-3-phosphate dehydrogenase	EC 1.1.1.94	0	0	0	2	1	1	1	1	1	1	1	1	1	1	1	1	1	1	1	1	1	1	1	1	1	1	1	1	1	1	1	1	1	1	1	1	1	1	0	1	1	1	1	1
Isoprenoid_biosynthesis	COG2376	G	DAK1	Dihydroxyacetone kinase	EC 2.7.1.29;EC 2.7.1.121	0	0	0	0	0	0	0	0	0	0	0	0	0	0	0	0	0	0	0	0	0	0	0	0	0	0	0	0	0	0	0	0	0	0	0	0	0	0	0	0	0	0	0	0
Isoprenoid_biosynthesis	COG0371	C	GldA	Glycerol dehydrogenase or related enzyme, iron-containing ADH family	EC 1.1.1.6	0	0	0	0	0	0	0	0	1	0	0	0	0	0	0	0	0	0	0	0	0	0	0	0	0	0	0	0	0	0	0	0	0	0	0	0	0	0	0	0	0	0	0	0
Isoprenoid_biosynthesis	COG3425	I	PksG	3-hydroxy-3-methylglutaryl CoA synthase	EC 2.3.3.10	0	0	0	0	0	0	0	0	0	0	0	0	0	0	0	0	0	0	0	0	0	0	0	0	0	0	0	0	0	0	0	0	0	0	0	0	0	0	0	0	0	0	0	1
Isoprenoid_biosynthesis	COG1257	I	HMG1	Hydroxymethylglutaryl-CoA reductase	EC 1.1.1.34	0	0	0	0	0	0	0	1	0	0	0	0	0	0	0	0	0	0	0	0	0	0	0	0	0	0	0	0	0	0	0	0	0	0	0	0	0	0	0	0	1	0	0	1
Isoprenoid_biosynthesis	COG1577	I	ERG12	Mevalonate kinase	EC 2.7.1.36	0	0	0	0	0	0	0	0	0	0	0	0	0	0	0	0	0	0	0	0	0	0	0	0	0	0	0	0	0	0	0	0	0	0	0	0	0	0	0	0	0	0	0	1
Isoprenoid_biosynthesis	COG3890	I	ERG8	Phosphomevalonate kinase	EC 2.7.4.2	0	0	0	0	0	0	0	0	0	0	0	0	0	0	0	0	0	0	0	0	0	0	0	0	0	0	0	0	0	0	0	0	0	0	0	0	0	0	0	0	0	0	0	1
Isoprenoid_biosynthesis	COG3407	I	MVD1	Mevalonate pyrophosphate decarboxylase	EC 4.1.1.33	0	0	0	0	0	0	0	0	0	0	0	0	0	0	0	0	0	0	0	0	0	0	0	0	0	0	0	0	0	0	0	0	0	0	0	0	0	0	0	0	0	0	1	1
Isoprenoid_biosynthesis	COG1443	I	Idi	Isopentenyldiphosphate isomerase	EC 5.3.3.2	0	0	0	0	0	0	0	0	1	0	0	0	0	0	0	0	0	0	0	0	0	0	0	0	0	0	0	0	0	0	0	0	0	0	0	0	0	0	0	0	0	0	0	0
Isoprenoid_biosynthesis	COG1304	C , I , R	LldD	FMN-dependent dehydrogenase, includes L-lactate dehydrogenase and type II isopentenyl diphosphate isomerase	EC 5.3.3.2	0	0	0	0	0	0	0	0	0	0	0	0	1	0	0	0	0	0	0	0	0	0	0	0	0	0	0	0	0	0	0	0	0	0	0	0	0	0	0	0	0	0	0	1
Isoprenoid_biosynthesis	COG0743	I	Dxr	1-deoxy-D-xylulose 5-phosphate reductoisomerase	EC 1.1.1.267	0	0	0	1	1	1	0	1	0	1	1	1	1	1	1	1	1	1	0	1	1	1	1	1	2	1	1	1	1	1	1	1	1	1	1	1	1	1	1	1	0	1	1	0
Isoprenoid_biosynthesis	COG0142	H	IspA	Geranylgeranyl pyrophosphate synthase	EC 2.5.1.10	0	0	0	2	2	1	2	1	1	2	2	2	2	2	2	2	2	2	1	1	1	1	1	1	1	1	1	1	1	1	1	1	1	1	1	1	1	2	2	1	1	2	2	2
Isoprenoid_biosynthesis	COG1211	I	IspD	2-C-methyl-D-erythritol 4-phosphate cytidylyltransferase	EC 2.7.7.60	0	0	0	1	1	0	1	1	1	1	1	1	1	1	1	1	1	1	0	1	1	1	1	1	1	1	1	1	1	1	1	1	1	1	1	1	1	1	1	0	0	1	1	0
Isoprenoid_biosynthesis	COG1947	I	IspE	4-diphosphocytidyl-2C-methyl-D-erythritol kinase	EC 2.7.1.148	0	0	0	1	1	1	1	1	0	1	1	1	1	1	1	1	1	1	0	1	1	1	2	2	2	1	1	1	1	1	1	1	1	1	1	1	1	1	1	1	0	1	1	0
Isoprenoid_biosynthesis	COG0245	I	IspF	2C-methyl-D-erythritol 2,4-cyclodiphosphate synthase	EC 4.6.1.12	0	0	0	1	1	1	1	1	0	1	1	1	1	1	1	1	1	1	0	1	1	1	1	1	1	1	1	1	1	1	1	1	1	1	1	1	1	1	1	0	0	1	2	1
Isoprenoid_biosynthesis	COG0821	I	IspG	4-hydroxy-3-methylbut-2-enyl diphosphate synthase IspG/GcpE	EC 1.17.7.1;EC 1.17.7.3	0	0	0	1	1	1	1	1	0	1	1	1	1	1	1	1	1	1	0	1	1	1	1	1	1	1	1	1	1	1	1	1	1	1	1	1	1	1	1	1	0	1	1	0
Isoprenoid_biosynthesis	COG0761	I	IspH	4-Hydroxy-3-methylbut-2-enyl diphosphate reductase IspH	EC 1.17.7.4	1	1	1	2	2	2	2	2	1	2	2	2	3	2	1	2	2	2	1	2	2	2	2	2	3	2	2	2	2	2	2	2	2	2	2	2	2	2	2	2	1	2	2	1
Lipid_A_biosynthesis	COG1043	M	LpxA	Acyl-[acyl carrier protein]--UDP-N-acetylglucosamine O-acyltransferase	EC 2.3.1.129	0	0	0	1	1	0	1	1	1	1	1	1	1	1	1	1	1	1	0	1	1	1	1	1	1	1	1	1	1	1	1	1	1	1	1	1	1	1	1	1	1	1	1	1
Lipid_A_biosynthesis	COG0774	M	LpxC	UDP-3-O-acyl-N-acetylglucosamine deacetylase	EC 3.5.1.108	0	0	0	1	1	1	1	1	1	1	1	1	1	1	1	1	1	1	0	1	1	1	1	1	1	1	1	1	1	1	1	1	1	1	1	1	1	1	1	1	1	1	1	1
Lipid_A_biosynthesis	COG1044	M	LpxD	UDP-3-O-[3-hydroxymyristoyl] glucosamine N-acyltransferase	EC 2.3.1.191	0	0	0	1	2	1	1	1	1	1	1	1	1	1	1	1	1	1	0	1	1	1	1	1	1	1	1	1	1	1	1	1	1	1	1	1	1	1	1	1	1	1	1	1
Lipid_A_biosynthesis	COG0763	M	LpxB	Lipid A disaccharide synthetase	EC 2.4.1.182	0	0	0	1	1	1	1	1	1	0	0	0	0	1	1	1	1	1	0	0	0	0	0	0	0	0	0	0	0	0	0	0	0	0	0	0	0	1	1	1	1	1	1	1
Lipid_A_biosynthesis	COG1663	M	LpxK	Tetraacyldisaccharide-1-P 4'-kinase (Lipid A 4'-kinase)	EC 2.7.1.130	0	0	0	1	1	1	1	1	1	1	1	1	1	1	1	1	1	1	0	1	1	1	1	1	1	1	1	1	1	1	1	1	1	1	1	1	1	1	1	1	1	1	1	1
Lipid_A_biosynthesis	COG2877	M	KdsA	3-deoxy-D-manno-octulosonic acid (KDO) 8-phosphate synthase	EC 2.5.1.55	0	0	0	1	1	1	1	1	1	1	1	1	1	1	1	1	1	1	0	1	1	1	1	1	1	1	1	1	1	1	1	1	1	1	1	1	1	1	1	1	1	1	1	1
Lipid_A_biosynthesis	COG1212	M	KdsB	CMP-2-keto-3-deoxyoctulosonic acid synthetase	EC 2.7.7.38	0	0	0	1	1	1	1	1	1	1	1	0	1	1	1	1	1	1	0	1	1	1	1	1	1	1	1	1	1	1	1	1	1	1	1	1	1	1	1	1	1	1	1	1
Lipid_A_biosynthesis	COG1519	M	KdtA	3-deoxy-D-manno-octulosonic-acid transferase	EC 2.4.99.12;EC 2.4.99.13	0	0	0	1	1	1	1	1	1	1	1	1	2	1	1	1	1	1	0	1	1	1	1	1	1	1	1	1	1	1	1	1	1	1	1	1	1	1	1	0	1	1	1	1
Lipid_A_biosynthesis	COG1560	I	LpxP	Palmitoleoyl-ACP: Kdo2-lipid-IV acyltransferase (lipid A biosynthesis)	EC 2.3.1.242	0	0	0	1	1	1	1	1	0	1	1	1	1	1	1	1	1	1	0	1	1	1	1	1	1	1	1	1	1	1	1	1	1	1	1	1	1	0	1	0	0	0	0	0
Lipoate_biosynthesis	COG0320	H	LipA	Lipoate synthase	EC 2.8.1.8	0	0	0	1	1	1	1	1	1	1	1	0	1	1	1	1	1	1	1	1	1	1	1	1	1	1	1	1	1	1	1	1	1	1	1	1	1	1	1	1	1	1	1	1
Lipoate_biosynthesis	COG0321	H	LipB	Lipoate-protein ligase B	EC 2.3.1.181	0	0	0	0	0	0	0	0	0	0	0	0	0	0	0	0	0	0	0	0	0	0	0	0	0	0	0	0	0	0	0	0	0	0	0	0	0	0	0	0	0	0	0	0
Lipoate_biosynthesis	COG0095	H	LplA	Lipoate-protein ligase A	EC 6.3.1.20	0	0	0	2	2	1	2	2	1	1	2	2	3	2	2	1	1	1	1	2	2	2	2	2	2	2	2	2	2	2	2	2	2	2	2	2	2	2	2	1	1	1	1	2
Lysine_biosynthesis	COG0527	E	MetL1	Aspartate kinase	EC 2.7.2.4	0	0	0	2	1	1	1	1	1	1	1	0	1	1	1	1	1	1	0	0	1	1	1	1	1	1	1	1	1	1	1	1	1	1	1	1	1	2	1	1	1	1	1	1
Lysine_biosynthesis	COG0136	E	Asd	Aspartate-semialdehyde dehydrogenase	EC 1.2.1.11	0	0	0	1	1	1	2	1	1	1	1	1	0	1	1	1	1	1	0	0	1	1	1	1	2	1	1	1	1	1	1	1	1	1	1	1	1	1	1	1	1	1	1	1
Lysine_biosynthesis	COG0329	M , E	DapA	4-hydroxy-tetrahydrodipicolinate synthase/N-acetylneuraminate lyase	EC 4.3.3.7	0	0	0	2	1	1	1	1	1	1	1	1	2	1	1	1	1	1	0	0	1	1	1	1	1	1	1	1	1	1	1	1	1	1	1	1	1	1	1	1	1	1	1	1
Lysine_biosynthesis	COG0289	E	DapB	4-hydroxy-tetrahydrodipicolinate reductase	EC 1.17.1.8	0	0	0	0	1	1	1	1	1	1	1	1	1	1	1	1	1	1	0	0	1	1	1	1	1	1	1	1	1	1	1	1	1	1	1	1	1	1	1	1	1	1	1	1
Lysine_biosynthesis	COG2171	E	DapD	Tetrahydrodipicolinate N-succinyltransferase	EC 2.3.1.117	0	0	0	1	0	0	0	0	0	0	0	0	0	0	0	0	0	0	0	0	0	0	0	0	0	0	0	0	0	0	0	0	0	0	0	0	0	0	1	0	1	0	0	0
Lysine_biosynthesis	COG1473	R	AbgB	Metal-dependent amidase/aminoacylase/carboxypeptidase	EC 3.5.1.47	0	0	0	0	0	0	0	0	0	0	0	0	0	0	0	0	0	0	0	0	0	0	0	0	0	0	0	0	0	0	0	0	0	0	0	0	0	0	0	0	0	0	0	0
Lysine_biosynthesis	COG0253	E	DapF	Diaminopimelate epimerase	EC 5.1.1.7	0	0	0	1	1	1	1	1	1	1	1	1	1	1	1	1	1	1	1	1	1	1	1	1	1	1	1	1	1	1	1	1	1	1	1	1	1	0	1	1	1	1	1	1
Lysine_biosynthesis	COG0019	E	LysA	Diaminopimelate decarboxylase	EC 4.1.1.20	0	0	0	1	0	1	0	0	0	0	0	0	0	0	0	0	0	0	0	0	0	0	0	0	0	0	0	0	0	0	0	0	0	0	0	0	0	1	0	0	0	0	0	0
Lysine_biosynthesis	COG1167	K , E	ARO8	DNA-binding transcriptional regulator, MocR family, contains an aminotransferase domain	EC 2.6.1.39	0	0	0	0	0	0	0	0	0	0	0	0	0	0	0	0	0	0	0	0	0	0	0	0	0	0	0	0	0	0	0	0	0	0	0	0	0	0	0	0	0	0	0	0
Lysine_biosynthesis	COG0189	J , E , H , Q	LysX	Glutathione synthase, LysX or RimK-type ligase, ATP-grasp superfamily	EC 6.3.2.43	0	0	0	1	0	0	0	0	0	0	0	0	0	0	0	0	0	0	0	0	0	0	0	0	0	0	0	0	0	0	0	0	0	0	0	0	0	0	0	0	1	1	1	1
Lysine_biosynthesis	COG3320	Q	Lys2b	Thioester reductase domain of alpha aminoadipate reductase Lys2 and NRPSs	EC 1.2.1.31	0	0	0	0	0	0	0	0	0	0	0	0	0	0	0	0	0	0	0	0	0	0	0	0	0	0	0	0	0	0	0	0	0	0	0	0	0	0	0	0	0	0	0	0
Lysine_biosynthesis	COG1748	E	Lys9	Saccharopine dehydrogenase, NADP-dependent	EC 1.5.1.10	0	0	0	0	0	0	0	0	0	0	0	0	0	0	0	0	0	0	0	0	0	0	0	0	0	0	0	0	0	0	0	0	0	0	0	0	0	0	0	0	0	0	0	0
Menaquinone_biosynthesis	COG1169	H , Q	MenF	Isochorismate synthase EntC	EC 5.4.4.2	0	0	0	0	1	1	1	1	0	0	0	0	0	0	0	0	0	0	0	0	0	0	0	0	0	0	0	0	0	0	0	0	0	0	0	0	0	0	0	1	0	1	1	1
Menaquinone_biosynthesis	COG1165	H	MenD	2-succinyl-5-enolpyruvyl-6-hydroxy-3-cyclohexene-1-carboxylate synthase	EC 2.2.1.9	0	0	0	0	2	2	2	2	0	0	0	0	0	0	0	0	0	0	0	0	0	0	0	0	0	0	0	0	0	0	0	0	0	0	0	0	0	0	0	1	0	2	2	2
Menaquinone_biosynthesis	COG0596	H , R	MenH	2-succinyl-6-hydroxy-2,4-cyclohexadiene-1-carboxylate synthase MenH and related esterases, alpha/beta hydrolase fold	EC 4.2.99.20	0	0	0	0	0	0	0	0	0	0	0	0	0	0	0	0	0	0	0	0	0	0	0	0	0	0	0	0	0	0	0	0	0	0	0	0	0	0	0	0	0	0	0	0
Menaquinone_biosynthesis	COG1441	H	MenC	O-succinylbenzoate synthase	EC 4.2.1.113	0	0	0	0	1	1	1	1	0	0	0	0	0	0	0	0	0	0	0	0	0	0	0	0	0	0	0	0	0	0	0	0	0	0	0	0	0	0	0	0	0	0	1	0
Menaquinone_biosynthesis	COG0318	I	MenE/FadK	O-succinylbenzoic acid-CoA ligase MenE or related acyl-CoA synthetase (AMP-forming)	EC 6.2.1.26	1	1	1	1	2	3	2	3	1	1	1	0	1	1	1	1	1	1	1	1	1	1	1	1	1	1	1	1	1	1	1	1	1	1	0	1	1	5	1	2	1	3	3	4
Menaquinone_biosynthesis	COG0447	H	MenB	1,4-Dihydroxy-2-naphthoyl-CoA synthase	EC 4.1.3.36	0	0	0	0	1	1	1	1	0	0	0	0	0	0	0	0	0	0	0	0	0	0	0	0	0	0	0	0	0	0	0	0	0	0	0	0	0	0	0	1	0	1	1	1
Menaquinone_biosynthesis	COG0824	I	FadM	Acyl-CoA thioesterase FadM	EC 3.1.2.28	0	0	0	0	0	0	0	0	0	0	0	0	0	0	0	0	0	0	0	0	0	0	0	0	0	0	0	0	0	0	0	0	0	0	0	0	0	0	0	0	1	0	0	0
Menaquinone_biosynthesis	COG1575	H	MenA	1,4-dihydroxy-2-naphthoate polyprenyltransferase	EC 2.5.1.74	0	0	0	0	1	1	1	2	0	0	0	0	0	0	0	0	0	0	0	0	0	0	0	0	0	0	0	0	0	0	0	0	0	0	0	0	0	0	0	1	0	1	1	1
Menaquinone_biosynthesis	COG1427	H	MqnA	Chorismate dehydratase (menaquinone biosynthesis, futalosine pathway)	EC 4.2.1.151	0	0	0	1	0	0	0	0	1	1	1	0	1	1	1	1	1	1	1	1	1	1	1	1	1	1	1	1	1	1	1	1	1	1	1	1	1	1	0	0	2	0	0	0
Menaquinone_biosynthesis	COG1816	F	Add	Adenosine/6-amino-6-deoxyfutalosine deaminase	EC 3.5.4.40	0	0	0	0	0	0	0	0	0	0	0	1	0	0	0	0	0	0	0	0	0	0	0	0	0	0	0	0	0	0	0	0	0	0	0	0	0	1	0	0	0	0	1	0
Menaquinone_biosynthesis	COG0775	F , H	MtnN	Nucleoside phosphorylase/nucleosidase, includes 5'-methylthioadenosine/S-adenosylhomocysteine nucleosidase MtnN and futalosine hydrolase MqnB	EC 3.2.2.26	0	0	0	0	1	0	0	0	0	0	0	0	0	0	0	1	1	1	0	0	0	0	0	0	0	0	0	0	0	0	0	0	0	0	0	0	0	0	0	0	0	0	0	0
Menaquinone_biosynthesis	COG2107	H	MqnD	1,4-dihydroxy-6-naphtoate synthase (menaquinone biosynthesis, futalosine pathway)	EC 4.1.-.-	0	0	0	1	0	0	0	0	1	1	1	1	1	1	1	1	1	1	0	1	1	1	1	1	1	1	1	1	1	1	1	1	1	1	1	1	1	1	0	0	1	0	0	0
Methionine_biosynthesis	COG0460	E	ThrA	Homoserine dehydrogenase	EC 1.1.1.3	0	0	0	0	0	0	0	0	0	0	0	0	0	0	0	0	0	0	0	0	0	0	0	0	0	0	0	0	0	0	0	0	0	0	0	0	0	0	0	0	0	0	0	0
Methionine_biosynthesis	COG1897	E	MetA	Homoserine O-succinyltransferase	EC 2.3.1.46	0	0	0	0	0	0	0	0	0	0	0	0	0	0	0	0	0	0	0	0	0	0	0	0	0	0	0	0	0	0	0	0	0	0	0	0	0	0	0	0	0	0	0	0
Methionine_biosynthesis	COG0626	E	MetC	Cystathionine beta-lyase/cystathionine gamma-synthase	EC 2.5.1.48	0	0	0	0	0	0	0	0	0	0	0	0	0	0	0	0	0	0	0	0	0	0	0	0	0	0	0	0	0	0	0	0	0	0	0	0	0	0	1	0	0	1	1	1
Methionine_biosynthesis	COG2021	E	MET2	Homoserine O-acetyltransferase	EC 2.3.1.31	0	0	0	0	0	0	0	0	0	0	0	0	0	0	0	0	0	0	0	0	0	0	0	0	0	0	0	0	0	0	0	0	0	0	0	0	0	0	0	0	0	0	0	0
Methionine_biosynthesis	COG2873	E	MET17	O-acetylhomoserine/O-acetylserine sulfhydrylase, pyridoxal phosphate-dependent	EC 2.5.1.49	0	0	0	0	0	0	0	0	0	0	0	0	0	0	0	0	0	0	0	0	0	0	0	0	0	0	0	0	0	0	0	0	0	0	0	0	0	0	0	0	0	0	0	0
Methionine_biosynthesis	COG0620	E	MetE	Methionine synthase II (cobalamin-independent)	EC 2.1.1.14	0	0	0	0	0	0	0	0	0	0	0	0	0	0	0	0	0	0	0	0	0	0	0	0	2	0	0	0	0	0	0	0	0	0	0	0	0	0	0	0	0	0	0	2
Methionine_biosynthesis	COG0646	E	MetH1	Methionine synthase I (cobalamin-dependent), methyltransferase domain	EC 2.1.1.13	0	0	0	0	0	0	0	0	0	0	0	0	0	0	0	0	0	0	0	0	0	0	0	0	0	0	0	0	0	0	0	0	0	0	0	0	0	0	0	0	0	0	0	0
Methionine_biosynthesis	COG1410	E	MetH2	Methionine synthase I, cobalamin-binding domain	EC 2.1.1.13	0	0	0	0	0	0	0	0	0	0	0	0	0	0	0	0	0	0	0	0	0	0	0	0	0	0	0	0	0	0	0	0	0	0	0	0	0	0	0	0	0	0	0	0
Methionine_biosynthesis	COG0192	H	MetK	S-adenosylmethionine synthetase	EC 2.5.1.6	0	0	0	1	0	0	1	0	0	0	0	0	0	0	0	0	0	0	0	0	0	0	0	0	0	0	0	0	0	0	0	0	0	0	0	0	0	2	1	1	1	1	1	1
Methionine_biosynthesis	COG1812	H	MetK2	Archaeal S-adenosylmethionine synthetase	EC 2.5.1.6	0	0	0	0	0	0	0	0	0	0	0	0	0	0	0	0	0	0	0	0	0	0	0	0	0	0	0	0	0	0	0	0	0	0	0	0	0	0	0	0	0	0	0	0
Molybdopterin_biosynthesis	COG0725	P	ModA	ABC-type molybdate transport system, periplasmic Mo-binding protein ModA	None	0	0	0	0	0	0	0	0	0	0	0	0	0	0	0	0	0	0	0	0	0	0	0	0	0	0	0	0	0	0	0	0	0	0	0	0	0	0	0	0	0	0	0	0
Molybdopterin_biosynthesis	COG4149	P	ModB	ABC-type molybdate transport system, permease component ModB	None	0	0	0	0	0	0	0	0	0	0	0	0	0	0	0	0	0	0	0	0	0	0	0	0	0	0	0	0	0	0	0	0	0	0	0	0	0	0	0	0	0	0	0	0
Molybdopterin_biosynthesis	COG4148	P	ModC	ABC-type molybdate transport system, ATPase component ModC	None	0	0	0	0	0	0	0	0	0	0	0	0	0	0	0	0	0	0	0	0	0	0	0	0	0	0	0	0	0	0	0	0	0	0	0	0	0	0	0	0	0	0	0	0
Molybdopterin_biosynthesis	COG2896	H	MoaA	GTP 3',8-cyclase (molybdenum cofactor biosynthesis protein MoaA)	EC 4.1.99.22	0	0	0	0	0	0	0	0	0	0	0	0	0	0	0	0	0	0	0	0	0	0	0	0	0	0	0	0	0	0	0	0	0	0	0	0	0	0	0	0	0	0	0	0
Molybdopterin_biosynthesis	COG0315	H	MoaC	Molybdenum cofactor biosynthesis enzyme MoaC	EC 4.6.1.17	0	0	0	0	0	0	0	0	0	0	0	0	0	0	0	0	0	0	0	0	0	0	0	0	0	0	0	0	0	0	0	0	0	0	0	0	0	0	0	0	0	0	0	0
Molybdopterin_biosynthesis	COG0314	H	MoaE	Molybdopterin synthase catalytic subunit MoaE	EC 2.8.1.12	0	0	0	0	0	0	0	0	0	0	0	0	0	0	0	0	0	0	0	0	0	0	0	0	0	0	0	0	0	0	0	0	0	0	0	0	0	0	0	0	0	0	0	0
Molybdopterin_biosynthesis	COG1977	H	MoaD	Molybdopterin synthase sulfur carrier subunit MoaD	EC 2.8.1.12	0	0	0	0	0	0	0	0	0	0	0	0	0	0	0	0	0	0	0	0	0	0	0	0	0	0	0	0	0	0	0	0	0	0	0	0	0	0	0	0	0	0	0	0
Molybdopterin_biosynthesis	COG0746	H	MobA	Molybdopterin-guanine dinucleotide biosynthesis protein A	EC 2.7.7.77	0	0	0	0	0	0	0	0	0	0	0	0	0	0	0	0	0	0	0	0	0	0	0	0	0	0	0	0	0	0	0	0	0	0	0	0	0	0	0	0	0	0	0	0
Molybdopterin_biosynthesis	COG1763	H	MobB	Molybdopterin-guanine dinucleotide biosynthesis protein	None	0	0	0	0	0	0	0	0	0	0	0	0	0	0	0	0	0	0	0	0	0	0	0	0	0	0	0	0	0	0	0	0	0	0	0	0	0	0	0	0	0	0	0	0
Molybdopterin_biosynthesis	COG0476	H	ThiF	Molybdopterin or thiamine biosynthesis adenylyltransferase	EC 2.7.7.80	0	0	0	0	0	0	0	0	0	1	0	1	0	0	0	0	0	0	0	0	0	0	0	0	0	0	0	0	0	0	0	0	0	0	0	0	0	0	0	0	0	0	0	0
Molybdopterin_biosynthesis	COG0303	H	MoeA	Molybdopterin Mo-transferase (molybdopterin biosynthesis)	EC 2.10.1.1	0	0	0	0	0	0	0	0	0	0	0	0	0	0	0	0	0	0	0	0	0	0	0	0	0	0	0	0	0	0	0	0	0	0	0	0	0	0	0	0	0	0	0	0
Molybdopterin_biosynthesis	COG0521	H	MoaB	Molybdopterin adenylyltransferase MoaB/MogA	EC 2.7.7.75	0	0	0	0	0	0	0	0	0	0	0	0	0	0	0	0	0	0	0	0	0	0	0	0	0	0	0	0	0	0	0	0	0	0	0	0	0	0	0	0	0	0	0	0
Mureine_biosynthesis	COG0766	M	MurA	UDP-N-acetylglucosamine enolpyruvyl transferase	EC 2.5.1.7	0	0	0	1	1	1	1	1	1	1	1	1	1	1	1	1	1	1	1	1	1	1	1	1	1	1	1	1	1	1	1	1	1	1	1	1	1	1	1	0	1	1	1	1
Mureine_biosynthesis	COG0812	M	MurB	UDP-N-acetylenolpyruvoylglucosamine reductase	None	0	0	0	1	1	1	1	1	1	1	1	1	1	1	1	1	1	1	1	1	1	1	1	1	1	1	1	1	1	1	1	1	1	1	1	1	1	1	1	0	1	1	1	1
Mureine_biosynthesis	COG0773	M	MurC	UDP-N-acetylmuramate-alanine ligase MurC and related ligases, MurC/Mpl family	EC 6.3.2.8	0	0	0	1	1	0	1	1	1	1	1	1	1	1	1	1	1	1	1	1	1	1	1	1	2	1	1	1	1	1	1	1	1	1	1	1	1	1	1	0	1	1	1	1
Mureine_biosynthesis	COG0771	M	MurD	UDP-N-acetylmuramoylalanine-D-glutamate ligase	EC 6.3.2.9	0	0	0	1	1	1	1	1	1	1	1	1	1	1	1	1	1	1	0	1	1	1	1	1	1	1	1	1	1	1	1	1	1	1	1	1	1	1	1	0	1	1	1	1
Mureine_biosynthesis	COG0769	M	MurE	UDP-N-acetylmuramyl tripeptide synthase	EC 6.3.2.13	0	0	0	0	1	1	1	1	1	1	1	1	1	1	1	1	1	1	1	1	1	1	1	1	1	1	1	1	1	1	1	1	1	1	1	1	1	1	1	1	1	1	1	1
Mureine_biosynthesis	COG0770	M	MurF	UDP-N-acetylmuramyl pentapeptide synthase	EC 6.3.2.10	0	0	0	2	1	1	1	1	1	1	1	0	1	1	1	1	1	1	1	1	1	1	1	1	1	1	1	1	1	1	1	1	1	1	1	1	1	1	2	1	1	1	1	1
Mureine_biosynthesis	COG0472	M	Rfe	UDP-N-acetylmuramyl pentapeptide phosphotransferase/UDP-N-acetylglucosamine-1-phosphate transferase	EC 2.7.8.13	0	0	0	1	1	1	1	1	1	1	1	1	1	1	1	1	1	1	1	1	1	1	1	1	1	1	1	1	1	1	1	1	1	1	1	1	1	1	1	1	1	1	1	1
Mureine_biosynthesis	COG0707	M	MurG	UDP-N-acetylglucosamine:LPS N-acetylglucosamine transferase	EC 2.4.1.227	0	0	0	1	1	1	1	1	1	1	1	2	1	1	1	1	1	1	1	1	1	1	1	1	1	1	1	1	1	1	1	1	1	1	1	1	1	1	0	0	1	2	3	2
Mureine_biosynthesis	COG0796	M	MurI	Glutamate racemase	EC 5.1.1.3	0	0	0	0	1	1	1	1	1	0	0	0	0	0	0	0	0	0	0	0	0	0	0	0	0	0	0	0	0	0	0	0	0	0	0	0	0	0	1	1	1	1	1	1
Mureine_biosynthesis	COG1181	M , R	DdlA	D-alanine-D-alanine ligase or related ATP-grasp enzyme	EC 6.3.2.4	0	0	0	0	0	0	0	0	1	0	0	0	1	0	0	0	0	0	0	0	0	0	0	0	0	0	0	0	0	0	0	0	0	0	0	0	0	1	2	0	1	2	1	2
Mureine_biosynthesis	COG0787	M	Alr	Alanine racemase	EC 5.1.1.1	0	0	0	1	1	1	0	1	0	1	1	1	1	1	1	1	1	1	0	0	0	0	0	0	0	0	0	0	0	0	0	0	0	0	0	0	0	1	0	0	1	1	1	1
NADH_dehydrogenase	COG0377	C	NuoB	NADH:ubiquinone oxidoreductase 20 kD subunit (chain B) or related Fe-S oxidoreductase	None	0	0	0	0	0	0	0	0	0	0	0	0	0	0	0	0	0	0	0	0	0	0	0	0	0	0	0	0	0	0	0	0	0	0	0	0	0	0	0	0	1	1	1	0
NADH_dehydrogenase	COG0649	C	NuoD	NADH:ubiquinone oxidoreductase 49 kD subunit (chain D)	None	0	0	0	0	0	0	0	0	0	0	0	0	0	0	0	0	0	0	0	0	0	0	0	0	0	0	0	0	0	0	0	0	0	0	0	0	0	0	0	0	1	1	1	0
NADH_dehydrogenase	COG0713	C	NuoK	NADH:ubiquinone oxidoreductase subunit 11 or 4L (chain K)	None	0	0	0	0	0	0	0	0	0	0	0	0	0	0	0	0	0	0	0	0	0	0	0	0	0	0	0	0	0	0	0	0	0	0	0	0	0	0	0	0	1	1	1	0
NADH_dehydrogenase	COG0838	C	NuoA	NADH:ubiquinone oxidoreductase subunit 3 (chain A)	None	0	0	0	0	0	0	0	0	0	0	0	0	0	0	0	0	0	0	0	0	0	0	0	0	0	0	0	0	0	0	0	0	0	0	0	0	0	0	0	0	1	1	1	0
NADH_dehydrogenase	COG0839	C	NuoJ	NADH:ubiquinone oxidoreductase subunit 6 (chain J)	None	0	0	0	0	0	0	0	0	0	0	0	0	0	0	0	0	0	0	0	0	0	0	0	0	0	0	0	0	0	0	0	0	0	0	0	0	0	0	0	0	1	1	1	0
NADH_dehydrogenase	COG0852	C	NuoC	NADH:ubiquinone oxidoreductase 27 kD subunit (chain C)	None	0	0	0	0	0	0	0	0	0	0	0	0	0	0	0	0	0	0	0	0	0	0	0	0	0	0	0	0	0	0	0	0	0	0	0	0	0	0	0	0	1	1	1	0
NADH_dehydrogenase	COG1005	C	NuoH	NADH:ubiquinone oxidoreductase subunit 1 (chain H)	None	0	0	0	0	0	0	0	0	0	0	0	0	0	0	0	0	0	0	0	0	0	0	0	0	0	0	0	0	0	0	0	0	0	0	0	0	0	0	0	0	1	1	1	0
NADH_dehydrogenase	COG1007	C	NuoN	NADH:ubiquinone oxidoreductase subunit 2 (chain N)	None	0	0	0	0	0	0	0	0	0	0	0	0	0	0	0	0	0	0	0	0	0	0	0	0	0	0	0	0	0	0	0	0	0	0	0	0	0	0	0	0	1	1	1	0
NADH_dehydrogenase	COG1008	C	NuoM	NADH:ubiquinone oxidoreductase subunit 4 (chain M)	None	0	0	0	0	0	0	0	0	0	0	0	0	0	0	0	0	0	0	0	0	0	0	0	0	0	0	0	0	0	0	0	0	0	0	0	0	0	0	0	0	1	1	1	0
NADH_dehydrogenase	COG1009	C	NuoL	Membrane H+-translocase/NADH:ubiquinone oxidoreductase subunit 5 (chain L)/Multisubunit Na+/H+ antiporter, MnhA subunit	None	0	0	0	0	0	1	0	0	0	1	0	0	0	0	0	0	0	0	0	0	0	0	0	0	0	0	0	0	0	0	0	0	0	0	0	0	0	1	0	0	1	1	2	0
NADH_dehydrogenase	COG1034	C	NuoG	NADH dehydrogenase/NADH:ubiquinone oxidoreductase 75 kD subunit (chain G)	None	0	0	0	0	0	0	0	0	0	0	0	0	0	0	0	0	0	0	0	0	0	0	0	0	0	0	0	0	0	0	0	0	0	0	0	0	0	0	1	0	0	0	0	0
NADH_dehydrogenase	COG1143	C	NuoI	Formate hydrogenlyase subunit 6/NADH:ubiquinone oxidoreductase 23 kD subunit (chain I)	None	0	0	0	0	0	0	0	0	0	0	0	0	0	0	0	0	0	0	0	0	0	0	0	0	0	0	0	0	0	0	0	0	0	0	0	0	0	0	0	0	1	1	1	0
NADH_dehydrogenase	COG1894	C	NuoF	NADH:ubiquinone oxidoreductase, NADH-binding 51 kD subunit (chain F)	None	0	0	0	0	0	0	0	0	0	0	0	0	0	0	0	0	0	0	0	0	0	0	0	0	0	0	0	0	0	0	0	0	0	0	0	0	0	0	2	0	1	1	1	0
NADH_dehydrogenase	COG1905	C	NuoE	NADH:ubiquinone oxidoreductase 24 kD subunit (chain E)	None	0	0	0	0	0	0	0	0	0	0	0	0	0	0	0	0	0	0	0	0	0	0	0	0	0	0	0	0	0	0	0	0	0	0	0	0	0	0	2	0	1	1	1	0
NADH_dehydrogenase	COG3761	C	NDUFA12	NADH:ubiquinone oxidoreductase NDUFA12 subunit (Leigh syndrome)	None	0	0	0	0	0	0	0	0	0	0	0	0	0	0	0	0	0	0	0	0	0	0	0	0	0	0	0	0	0	0	0	0	0	0	0	0	0	0	0	0	0	0	0	0
NAD_biosynthesis	COG0029	H	NadB	Aspartate oxidase	EC 1.4.3.16	0	0	0	1	1	1	1	1	0	1	1	1	1	1	1	1	1	1	0	1	1	1	1	1	1	1	1	1	1	1	1	1	1	1	1	1	1	2	0	1	1	0	1	1
NAD_biosynthesis	COG0379	H	NadA	Quinolinate synthase	EC 2.5.1.72	0	0	0	0	0	0	0	0	0	0	0	0	0	0	0	0	0	0	0	0	0	0	0	0	0	0	0	0	0	0	0	0	0	0	0	0	0	0	0	0	0	0	0	0
NAD_biosynthesis	COG0157	H	NadC	Nicotinate-nucleotide pyrophosphorylase	EC 2.4.2.19	0	0	0	1	0	0	0	0	0	0	0	0	0	0	0	0	0	0	0	0	0	0	0	0	0	0	0	0	0	0	0	0	0	0	0	0	0	1	1	1	0	0	0	1
NAD_biosynthesis	COG1488	H	PncB	Nicotinic acid phosphoribosyltransferase	EC 6.3.4.21	0	0	0	0	1	1	1	1	0	1	1	0	1	0	0	1	1	1	0	0	0	0	0	0	0	0	0	0	0	0	0	0	0	0	0	0	0	1	0	1	1	1	1	1
NAD_biosynthesis	COG1057	H	NadD	Nicotinate-nucleotide adenylyltransferase NadD	EC 2.7.7.18	0	0	0	0	0	1	1	0	0	1	1	1	1	1	1	1	1	1	0	0	0	0	0	0	0	0	0	0	0	0	0	0	0	0	0	0	0	1	0	1	1	1	1	1
NAD_biosynthesis	COG0171	H	NadE	NH3-dependent NAD+ synthetase	EC 6.3.1.5	0	0	0	0	1	2	1	0	0	1	1	1	1	1	1	1	1	1	0	0	0	0	0	0	0	0	0	0	0	0	0	0	0	0	0	0	0	1	0	1	1	1	1	1
NAD_biosynthesis	COG1056	H	NadR	Nicotinamide mononucleotide adenylyltransferase	EC 2.7.7.1	0	0	0	0	0	0	0	0	0	0	0	0	0	0	0	0	0	0	0	0	0	0	0	0	0	0	0	0	0	0	0	0	0	0	0	0	0	0	0	0	0	0	0	0
NAD_biosynthesis	COG1546	H	PncC	Nicotinamide mononucleotide (NMN) deamidase PncC	EC 3.5.1.42	0	0	0	0	1	1	1	1	1	1	1	1	0	1	1	1	1	1	0	0	0	0	0	0	0	0	0	0	0	0	0	0	0	0	0	0	0	1	0	1	1	1	1	1
NAD_biosynthesis	COG3172	H	NadR3	Nicotinamide riboside kinase	EC 2.7.1.22	0	0	0	0	0	0	0	0	0	0	0	0	0	0	0	0	0	0	0	0	0	0	0	0	0	0	0	0	0	0	0	0	0	0	0	0	0	0	0	0	0	0	0	0
Na+-translocating_Fd-NADH_oxidoreductase	COG4657	C	RnfA	Na+-translocating ferredoxin:NAD+ oxidoreductase RNF, RnfA subunit	None	0	0	0	0	0	0	0	0	0	0	0	0	0	0	0	0	0	0	0	0	0	0	0	0	0	0	0	0	0	0	0	0	0	0	0	0	0	0	0	0	0	0	0	0
Na+-translocating_Fd-NADH_oxidoreductase	COG2878	C	RnfB	Na+-translocating ferredoxin:NAD+ oxidoreductase RNF, RnfB subunit	None	0	0	0	0	0	0	0	0	0	0	0	0	0	0	0	0	0	0	0	0	0	0	0	0	0	0	0	0	0	0	0	0	0	0	0	0	0	0	0	0	0	0	0	0
Na+-translocating_Fd-NADH_oxidoreductase	COG4656	C	RnfC	Na+-translocating ferredoxin:NAD+ oxidoreductase RNF, RnfC subunit	None	0	0	0	0	0	0	0	0	0	0	0	0	0	0	0	0	0	0	0	0	0	0	0	0	0	0	0	0	0	0	0	0	0	0	0	0	0	0	0	0	0	0	0	0
Na+-translocating_Fd-NADH_oxidoreductase	COG4658	C	RnfD	Na+-translocating ferredoxin:NAD+ oxidoreductase RNF, RnfD subunit	None	0	1	1	0	0	0	0	0	0	0	0	0	0	0	0	0	0	0	0	0	0	0	0	0	0	0	0	0	0	0	0	0	0	0	0	0	0	0	0	0	0	0	0	0
Na+-translocating_Fd-NADH_oxidoreductase	COG4660	C	RnfE	Na+-translocating ferredoxin:NAD+ oxidoreductase RNF, RnfE subunit	None	0	0	0	0	0	0	0	0	0	0	0	0	0	0	0	0	0	0	0	0	0	0	0	0	0	0	0	0	0	0	0	0	0	0	0	0	0	0	0	0	0	0	0	0
Na+-translocating_Fd-NADH_oxidoreductase	COG4659	C	RnfG	Na+-translocating ferredoxin:NAD+ oxidoreductase RNF, RnfG subunit	None	0	0	0	0	0	0	0	0	0	0	0	0	0	0	0	0	0	0	0	0	0	0	0	0	0	0	0	0	0	0	0	0	0	0	0	0	0	0	0	0	0	0	0	0
Na+-translocating_NADH_dehydrogenase	COG1726	C	NqrA	Na+-transporting NADH:ubiquinone oxidoreductase, subunit NqrA	EC 7.2.1.1	1	1	1	1	0	0	0	0	0	1	1	1	1	1	1	1	1	1	0	1	1	1	1	1	1	1	1	1	1	1	1	1	1	1	1	1	1	1	0	1	0	1	1	1
Na+-translocating_NADH_dehydrogenase	COG1805	C	NqrB	Na+-transporting NADH:ubiquinone oxidoreductase, subunit NqrB	EC 7.2.1.1	1	0	0	1	0	0	0	0	0	1	1	1	1	1	1	1	1	1	0	1	1	1	1	1	2	1	1	1	1	1	1	1	1	1	1	1	1	1	0	1	0	1	1	1
Na+-translocating_NADH_dehydrogenase	COG2869	C	NqrC	Na+-transporting NADH:ubiquinone oxidoreductase, subunit NqrC	EC 7.2.1.1	1	1	1	1	0	0	0	0	0	1	1	1	1	1	1	1	1	1	0	1	1	1	1	1	2	1	1	1	1	1	1	1	1	1	1	1	1	1	0	1	0	1	1	1
Na+-translocating_NADH_dehydrogenase	COG1347	C	NqrD	Na+-transporting NADH:ubiquinone oxidoreductase, subunit NqrD	EC 7.2.1.1	1	1	1	1	0	0	0	0	0	1	1	1	1	1	1	1	1	1	0	1	1	1	1	1	1	1	1	1	1	1	1	1	1	1	1	1	1	1	0	1	0	1	1	1
Na+-translocating_NADH_dehydrogenase	COG2209	C	NqrE	Na+-transporting NADH:ubiquinone oxidoreductase, subunit NqrE	EC 7.2.1.1	1	1	1	1	0	0	0	0	0	1	1	1	1	1	1	1	1	1	0	1	1	1	1	1	1	1	1	1	1	1	1	1	1	1	1	1	1	1	0	1	0	1	1	1
Na+-translocating_NADH_dehydrogenase	COG2871	C	NqrF	Na+-transporting NADH:ubiquinone oxidoreductase, subunit NqrF	EC 7.2.1.1	1	1	1	1	0	0	0	0	0	1	1	1	1	1	1	1	1	1	0	1	1	1	1	1	1	1	1	1	1	1	1	1	1	1	1	1	1	1	0	1	0	1	1	1
Na+-translocating_NADH_dehydrogenase	COG2991	O , C	NqrM	Na+-NQR maturation protein NqrM	None	0	0	0	0	0	0	0	0	0	0	0	0	0	0	0	0	0	0	0	0	0	0	0	0	0	0	0	0	0	0	0	0	0	0	0	0	0	0	0	0	0	0	0	0
Non-phosphorylated_Entner-Doudoroff_pathway	COG1063	E , R	Gdh	Threonine dehydrogenase or related Zn-dependent dehydrogenase	EC 1.1.1.47	0	0	0	0	1	0	1	0	1	2	1	1	2	1	1	1	1	1	0	0	0	0	0	0	0	0	0	0	0	0	0	0	0	0	0	0	0	0	0	1	1	1	3	1
Non-phosphorylated_Entner-Doudoroff_pathway	COG2303	I , R	Gld	Choline dehydrogenase or related flavoprotein	EC 1.1.5.9	0	0	0	0	0	0	0	0	0	0	0	0	0	0	0	0	0	0	0	0	0	0	0	0	0	0	0	0	0	0	0	0	0	0	0	0	0	1	0	0	1	0	1	0
Non-phosphorylated_Entner-Doudoroff_pathway	COG3386	G	Gnl	Sugar lactone lactonase YvrE	EC 3.1.1.17	0	0	0	0	0	0	0	0	0	0	0	0	1	0	0	0	0	0	0	0	0	0	0	0	0	0	0	0	0	0	0	0	0	0	0	0	0	0	0	0	0	0	0	0
Non-phosphorylated_Entner-Doudoroff_pathway	COG3265	G	GntK	Gluconate kinase	EC 2.7.1.12	0	0	0	0	0	0	0	0	0	0	0	0	0	0	0	0	0	0	0	0	0	0	0	0	0	0	0	0	0	0	0	0	0	0	0	0	0	0	0	0	0	0	0	0
Non-phosphorylated_Entner-Doudoroff_pathway	COG1070	G	GntF	Sugar (pentulose or hexulose) kinase	EC 2.7.1.12	0	0	0	0	0	0	0	0	0	0	0	0	0	0	0	0	0	0	0	0	0	0	0	0	0	0	0	0	0	0	0	0	0	0	0	0	0	0	0	0	0	0	1	0
Non-phosphorylated_Entner-Doudoroff_pathway	COG4948	M , R	Gad	L-alanine-DL-glutamate epimerase or related enzyme of enolase superfamily	EC 4.2.1.39	0	0	0	0	0	0	0	0	0	0	0	0	0	0	0	0	0	0	0	0	0	0	0	0	0	0	0	0	0	0	0	0	0	0	0	0	0	0	0	0	0	0	0	0
Non-phosphorylated_Entner-Doudoroff_pathway	COG1529	C	CutA	Aldehyde, CO or xanthine dehydrogenase, Mo-binding subunit	EC 1.2.99.8	0	0	0	0	0	0	0	0	0	0	0	0	0	0	0	0	0	0	0	0	0	0	0	0	0	0	0	0	0	0	0	0	0	0	0	0	0	0	0	0	0	0	0	0
Non-phosphorylated_Entner-Doudoroff_pathway	COG1319	C	CutB	Aldehyde, CO, or xanthine dehydrogenase, FAD-binding subunit	EC 1.2.99.8	0	0	0	0	0	0	0	0	0	0	0	0	0	0	0	0	0	0	0	0	0	0	0	0	0	0	0	0	0	0	0	0	0	0	0	0	0	0	0	0	0	0	0	0
Non-phosphorylated_Entner-Doudoroff_pathway	COG2080	C	CutC	Aldehyde, CO, or xanthine dehydrogenase, Fe-S subunit, CoxS/CutS family	EC 1.2.99.8	0	0	0	0	0	0	0	0	0	0	0	0	0	0	0	0	0	0	0	0	0	0	0	0	0	0	0	0	0	0	0	0	0	0	0	0	0	0	0	0	0	0	0	0
Non-phosphorylated_Entner-Doudoroff_pathway	COG2379	G	GckA	Glycerate-2-kinase	EC 2.7.1.165	0	0	0	0	0	0	0	0	0	0	0	0	0	0	0	0	0	0	0	0	0	0	0	0	0	0	0	0	0	0	0	0	0	0	0	0	0	0	0	0	0	0	0	0
Non-phosphorylated_Entner-Doudoroff_pathway	COG1929	G	GarK	Glycerate kinase	EC 2.7.1.165	0	0	0	0	0	0	0	0	0	0	0	0	0	0	0	0	0	0	0	0	0	0	0	0	0	0	0	0	0	0	0	0	0	0	0	0	0	1	1	0	0	0	0	1
Pantothenate:CoA_biosynthesis	COG0413	H	PanB	Ketopantoate hydroxymethyltransferase	EC 2.1.2.11	0	0	0	0	0	0	0	0	0	0	0	0	0	0	0	0	0	0	0	0	0	0	0	0	0	0	0	0	0	0	0	0	0	0	0	0	0	1	0	0	0	0	0	0
Pantothenate:CoA_biosynthesis	COG1893	H	PanE	Ketopantoate reductase	EC 1.1.1.169	0	0	0	0	0	0	0	0	0	0	0	0	0	0	0	0	0	0	0	0	0	0	0	0	0	0	0	0	0	0	0	0	0	0	0	0	0	0	0	0	0	0	0	0
Pantothenate:CoA_biosynthesis	COG0853	H	PanD	Aspartate 1-decarboxylase	EC 4.1.1.11	0	0	0	0	0	0	0	0	0	0	0	0	0	0	0	0	0	0	0	0	0	0	0	0	0	0	0	0	0	0	0	0	0	0	0	0	0	0	0	0	0	0	0	0
Pantothenate:CoA_biosynthesis	COG0076	E	GadA	Glutamate or tyrosine decarboxylase or a related PLP-dependent protein	EC 4.1.1.11	0	0	0	1	0	0	0	0	0	1	1	1	0	0	0	0	0	0	0	0	0	0	0	0	0	0	0	0	0	0	0	0	0	0	0	0	0	0	0	0	0	0	0	0
Pantothenate:CoA_biosynthesis	COG0414	H	PanC	Panthothenate synthetase	EC 6.3.2.1	0	0	0	0	0	0	0	0	0	0	0	0	0	0	0	0	0	0	0	0	0	0	0	0	0	0	0	0	0	0	0	0	0	0	0	0	0	1	0	0	0	0	0	0
Pantothenate:CoA_biosynthesis	COG1701	H	aPPS	Archaeal phosphopantothenate synthetase	EC 6.3.2.44	0	0	0	0	0	0	0	0	0	0	0	0	0	0	0	0	0	0	0	0	0	0	0	0	0	0	0	0	0	0	0	0	0	0	0	0	0	0	0	0	0	0	0	0
Pantothenate:CoA_biosynthesis	COG1072	H	CoaA	Pantothenate kinase	EC 2.7.1.33	0	0	0	0	0	0	0	0	0	0	0	0	0	0	0	0	0	0	0	0	0	0	0	0	0	0	0	0	0	0	0	0	0	0	0	0	0	0	0	0	0	0	0	0
Pantothenate:CoA_biosynthesis	COG5146	H	PanK	Pantothenate kinase	EC 2.7.1.33	0	0	0	0	0	0	0	0	0	0	0	0	0	0	0	0	0	0	0	0	0	0	0	0	0	0	0	0	0	0	0	0	0	0	0	0	0	0	0	0	0	0	0	0
Pantothenate:CoA_biosynthesis	COG1829	H	PoK	Archaeal pantoate kinase	EC 2.7.1.169	0	0	0	0	0	0	0	0	0	0	0	0	0	0	0	0	0	0	0	0	0	0	0	0	0	0	0	0	0	0	0	0	0	0	0	0	0	0	0	0	0	0	0	0
Pantothenate:CoA_biosynthesis	COG0452	H	CoaBC	Phosphopantothenoylcysteine synthetase/decarboxylase CoaBC	EC 4.1.1.36;EC 6.3.2.5	0	0	0	0	0	0	0	0	0	0	0	0	0	0	0	0	0	0	0	0	0	0	0	0	0	0	0	0	0	0	0	0	0	0	0	0	0	1	0	0	0	0	0	0
Pantothenate:CoA_biosynthesis	COG0669	H	CoaD	Phosphopantetheine adenylyltransferase	EC 2.7.7.3	0	0	0	0	0	0	0	0	0	0	1	0	0	0	0	1	1	1	0	0	0	0	0	0	0	0	0	0	0	0	0	0	0	0	0	0	0	1	0	0	0	0	0	0
Pantothenate:CoA_biosynthesis	COG1019	H	CAB4	Phosphopantetheine adenylyltransferase	EC 2.7.7.3	0	0	0	0	0	0	0	0	0	0	0	0	0	0	0	0	0	0	0	0	0	0	0	0	0	0	0	0	0	0	0	0	0	0	0	0	0	0	0	0	0	0	0	0
Pantothenate:CoA_biosynthesis	COG0237	H	CoaE	Dephospho-CoA kinase	EC 2.7.1.24	0	0	0	1	1	1	1	1	1	1	1	1	1	1	1	1	1	1	1	1	1	1	1	1	1	1	1	1	1	1	1	1	1	1	1	1	1	1	1	1	1	1	1	1
Pentose_phosphate_pathway	COG0364	G	Zwf	Glucose-6-phosphate 1-dehydrogenase	EC 1.1.1.49	1	1	1	2	2	2	3	2	1	1	1	1	1	1	1	1	1	1	1	1	1	1	1	1	1	1	1	1	1	1	1	1	1	1	1	1	1	1	1	1	2	1	1	1
Pentose_phosphate_pathway	COG0363	G	Pgl	6-phosphogluconolactonase/Glucosamine-6-phosphate isomerase/deaminase	EC 3.1.1.31	1	1	1	1	1	1	2	2	1	1	1	1	1	1	1	1	1	1	1	1	1	1	1	1	1	1	1	1	1	1	1	1	1	1	1	1	1	2	1	1	1	1	1	1
Pentose_phosphate_pathway	COG0362	G	Gnd	6-phosphogluconate dehydrogenase	EC 1.1.1.44	1	1	1	1	1	1	2	1	1	1	1	1	2	1	1	1	1	1	1	1	1	1	1	1	1	1	1	1	1	1	1	1	1	1	1	1	1	1	0	1	2	1	1	1
Pentose_phosphate_pathway	COG0036	G	Rpe	Pentose-5-phosphate-3-epimerase	EC 5.1.3.1	1	1	1	2	1	1	1	1	1	1	1	1	1	1	1	1	1	1	0	1	1	1	1	1	1	1	1	1	1	1	1	1	1	1	1	1	1	1	1	0	1	1	1	1
Pentose_phosphate_pathway	COG0120	G	RpiA	Ribose 5-phosphate isomerase	EC 5.3.1.6	1	1	1	0	1	1	1	1	1	1	1	1	1	1	1	1	1	1	1	1	1	1	1	1	1	1	1	1	1	1	1	1	1	1	1	1	1	1	1	1	1	1	1	1
Pentose_phosphate_pathway	COG0698	G	RpiB	Ribose 5-phosphate isomerase RpiB	EC 5.3.1.6	0	0	0	0	0	0	0	0	0	0	0	0	0	0	0	0	0	0	0	0	0	0	0	0	0	0	0	0	0	0	0	0	0	0	0	0	0	1	0	0	2	0	0	0
Pentose_phosphate_pathway	COG0021	G	TktA	Transketolase	EC 2.2.1.1	1	1	1	1	1	2	1	1	1	2	2	2	3	2	2	3	3	3	1	1	1	1	1	1	1	1	1	1	1	1	1	1	1	1	1	1	1	0	1	1	2	1	1	1
Pentose_phosphate_pathway	COG0176	G	TalB	Transaldolase/fructose-6-phosphate aldolase	EC 2.2.1.2	0	0	0	0	1	1	1	1	1	2	1	1	3	1	1	2	2	2	1	1	1	1	1	1	1	1	1	1	1	1	1	1	1	1	1	1	1	1	1	1	1	2	2	1
Phospholipid_biosynthesis	COG2937	I	PlsB	Glycerol-3-phosphate O-acyltransferase	EC 2.3.1.15	0	0	0	0	0	0	0	0	0	0	0	0	0	0	0	0	0	0	0	0	0	0	0	0	0	0	0	0	0	0	0	0	0	0	0	0	0	0	0	0	0	0	0	0
Phospholipid_biosynthesis	COG0204	I	PlsC	1-acyl-sn-glycerol-3-phosphate acyltransferase	EC 2.3.1.51	0	0	0	0	0	0	0	0	0	0	0	0	0	0	0	0	0	0	0	0	0	0	0	0	0	0	0	0	0	0	0	0	0	0	0	0	0	0	0	0	0	0	0	0
Phospholipid_biosynthesis	COG0575	I	CdsA	CDP-diglyceride synthetase	EC 2.7.7.41	1	1	1	0	1	1	1	1	1	1	1	1	1	1	1	1	1	1	1	1	1	1	1	1	1	1	1	1	1	1	1	1	1	1	1	1	1	1	1	1	1	1	1	1
Phospholipid_biosynthesis	COG1502	I	Cls	Phosphatidylserine/phosphatidylglycerophosphate/cardiolipin synthase	EC 2.7.8.8	0	0	0	0	1	0	0	0	0	1	1	2	2	1	1	4	4	4	2	1	1	1	1	1	1	1	1	1	1	1	1	1	1	1	1	1	1	1	0	0	0	0	0	0
Phospholipid_biosynthesis	COG0688	I	Psd	Phosphatidylserine decarboxylase	EC 4.1.1.65	0	0	0	1	1	1	1	1	1	1	1	1	2	1	1	1	1	1	1	1	1	1	1	1	1	1	1	1	1	1	1	1	1	1	1	1	1	1	1	0	1	1	1	1
Phospholipid_biosynthesis	COG0558	I	PgsA	Phosphatidylglycerophosphate synthase	EC 2.7.8.5	1	1	1	3	2	2	2	2	2	3	2	3	2	2	2	3	3	3	2	2	2	2	2	2	2	2	2	2	2	2	2	2	2	2	2	2	2	3	2	2	2	2	2	2
Phospholipid_biosynthesis	COG1267	I	PgpA	Phosphatidylglycerophosphatase A	EC 3.1.3.27	0	0	0	0	0	0	0	0	0	0	0	0	0	0	0	0	0	0	0	0	0	0	0	0	0	0	0	0	0	0	0	0	0	0	0	0	0	0	0	0	0	0	0	0
Phospholipid_biosynthesis	COG0671	I	PgpB	Membrane-associated phospholipid phosphatase	EC 3.1.3.27	0	0	0	0	0	0	0	0	0	0	0	0	0	0	0	0	0	0	0	0	0	0	0	0	0	0	0	0	0	0	0	0	0	0	0	0	0	0	0	0	0	0	0	0
Photosystem_I	COG5701	C	PsaA	Photosystem I reaction center subunit A1, PsaA	None	0	0	0	0	0	0	0	0	0	0	0	0	0	0	0	0	0	0	0	0	0	0	0	0	0	0	0	0	0	0	0	0	0	0	0	0	0	0	0	0	0	0	0	0
Photosystem_I	COG5702	C	PsaB	Photosystem I reaction center subunit A2, PsaB	None	0	0	0	0	0	0	0	0	0	0	0	0	0	0	0	0	0	0	0	0	0	0	0	0	0	0	0	0	0	0	0	0	0	0	0	0	0	0	0	0	0	0	0	0
Photosystem_I	COG5703	C	PsaC	Photosystem I reaction center iron-sulfur center subunit VII, PsaC	None	0	0	0	0	0	0	0	0	0	0	0	0	0	0	0	0	0	0	0	0	0	0	0	0	0	0	0	0	0	0	0	0	0	0	0	0	0	0	0	0	0	0	0	0
Photosystem_I	COG5704	C	PsaD	Photosystem I reaction center subunit II, PsaD	None	0	0	0	0	0	0	0	0	0	0	0	0	0	0	0	0	0	0	0	0	0	0	0	0	0	0	0	0	0	0	0	0	0	0	0	0	0	0	0	0	0	0	0	0
Photosystem_I	COG5705	C	PsaE	Photosystem I reaction center subunit IV, PsaE	None	0	0	0	0	0	0	0	0	0	0	0	0	0	0	0	0	0	0	0	0	0	0	0	0	0	0	0	0	0	0	0	0	0	0	0	0	0	0	0	0	0	0	0	0
Photosystem_I	COG5706	C	PsaF	Photosystem I reaction center subunit III, PsaF	None	0	0	0	0	0	0	0	0	0	0	0	0	0	0	0	0	0	0	0	0	0	0	0	0	0	0	0	0	0	0	0	0	0	0	0	0	0	0	0	0	0	0	0	0
Photosystem_I	COG5707	C	PsaI	Photosystem I reaction center subunit VIII, PsaI	None	0	0	0	0	0	0	0	0	0	0	0	0	0	0	0	0	0	0	0	0	0	0	0	0	0	0	0	0	0	0	0	0	0	0	0	0	0	0	0	0	0	0	0	0
Photosystem_I	COG5708	C	PsaJ	Photosystem I reaction center subunit IX, PsaJ	None	0	0	0	0	0	0	0	0	0	0	0	0	0	0	0	0	0	0	0	0	0	0	0	0	0	0	0	0	0	0	0	0	0	0	0	0	0	0	0	0	0	0	0	0
Photosystem_I	COG5709	C	PsaK	Photosystem I reaction center subunit X, PsaK	None	0	0	0	0	0	0	0	0	0	0	0	0	0	0	0	0	0	0	0	0	0	0	0	0	0	0	0	0	0	0	0	0	0	0	0	0	0	0	0	0	0	0	0	0
Photosystem_I	COG5710	C	PsaL	Photosystem I reaction center subunit XI, PsaL	None	0	0	0	0	0	0	0	0	0	0	0	0	0	0	0	0	0	0	0	0	0	0	0	0	0	0	0	0	0	0	0	0	0	0	0	0	0	0	0	0	0	0	0	0
Photosystem_I	COG5711	C	PsaM	Photosystem I reaction center subunit XII, PsaM	None	0	0	0	0	0	0	0	0	0	0	0	0	0	0	0	0	0	0	0	0	0	0	0	0	0	0	0	0	0	0	0	0	0	0	0	0	0	0	0	0	0	0	0	0
Photosystem_I	COG5712	C	Ycf4	Photosystem I assembly protein Ycf4	None	0	0	0	0	0	0	0	0	0	0	0	0	0	0	0	0	0	0	0	0	0	0	0	0	0	0	0	0	0	0	0	0	0	0	0	0	0	0	0	0	0	0	0	0
Photosystem_I	COG5713	C	Ycf3	Photosystem I assembly protein Ycf3, contains TPR repeats	None	0	0	0	0	0	0	0	0	0	0	0	0	0	0	0	0	0	0	0	0	0	0	0	0	0	0	0	0	0	0	0	0	0	0	0	0	0	0	0	0	0	0	0	0
Photosystem_I	COG5714	C	Ycf37	Photosystem I assembly protein Ycf37, contains TPR repeats	None	0	0	0	0	0	0	0	0	0	0	0	0	0	0	0	0	0	0	0	0	0	0	0	0	0	0	0	0	0	0	0	0	0	0	0	0	0	0	0	0	0	0	0	0
Photosystem_I	COG5715	C	Ycf33	Photosystem I auxiliary component Ycf33, involved in cyclic electron transport	None	0	0	0	0	0	0	0	0	0	0	0	0	0	0	0	0	0	0	0	0	0	0	0	0	0	0	0	0	0	0	0	0	0	0	0	0	0	0	0	0	0	0	0	0
Photosystem_I	COG5743	C	LHCA5	Photosystem I light harvesting complex protein, LHCA5/LHCA6/HLI5/Ycf17 family	None	0	0	0	0	0	0	0	0	0	0	0	0	0	0	0	0	0	0	0	0	0	0	0	0	0	0	0	0	0	0	0	0	0	0	0	0	0	0	0	0	0	0	0	0
Photosystem_I	COG5745	C	PsaX	Photosystem I protein PsaX	None	0	0	0	0	0	0	0	0	0	0	0	0	0	0	0	0	0	0	0	0	0	0	0	0	0	0	0	0	0	0	0	0	0	0	0	0	0	0	0	0	0	0	0	0
Photosystem_II	COG5716	C	PsbA	Photosystem II reaction center D1, PsbA	None	0	0	0	0	0	0	0	0	0	0	0	0	0	0	0	0	0	0	0	0	0	0	0	0	0	0	0	0	0	0	0	0	0	0	0	0	0	0	0	0	0	0	0	0
Photosystem_II	COG5717	C	PsbB	Photosystem II reaction center chlorophyll a-binding protein CP47, PsbB	None	0	0	0	0	0	0	0	0	0	0	0	0	0	0	0	0	0	0	0	0	0	0	0	0	0	0	0	0	0	0	0	0	0	0	0	0	0	0	0	0	0	0	0	0
Photosystem_II	COG5718	C	PsbC	Photosystem II reaction center chlorophyll a-binding protein CP43, PsbC	None	0	0	0	0	0	0	0	0	0	0	0	0	0	0	0	0	0	0	0	0	0	0	0	0	0	0	0	0	0	0	0	0	0	0	0	0	0	0	0	0	0	0	0	0
Photosystem_II	COG5719	C	PsbD	Photosystem II reaction center D2, PsbD	None	0	0	0	0	0	0	0	0	0	0	0	0	0	0	0	0	0	0	0	0	0	0	0	0	0	0	0	0	0	0	0	0	0	0	0	0	0	0	0	0	0	0	0	0
Photosystem_II	COG5720	C	PsbE	Photosystem II cytochrome b559 alpha subunit, PsbE	None	0	0	0	0	0	0	0	0	0	0	0	0	0	0	0	0	0	0	0	0	0	0	0	0	0	0	0	0	0	0	0	0	0	0	0	0	0	0	0	0	0	0	0	0
Photosystem_II	COG5721	C	PsbF	Photosystem II cytochrome b559 beta chain, PsbF	None	0	0	0	0	0	0	0	0	0	0	0	0	0	0	0	0	0	0	0	0	0	0	0	0	0	0	0	0	0	0	0	0	0	0	0	0	0	0	0	0	0	0	0	0
Photosystem_II	COG5722	C	PsbH	Photosystem II reaction center 10 kDa phosphoprotein, PsbH	None	0	0	0	0	0	0	0	0	0	0	0	0	0	0	0	0	0	0	0	0	0	0	0	0	0	0	0	0	0	0	0	0	0	0	0	0	0	0	0	0	0	0	0	0
Photosystem_II	COG5723	C	PsbI	Photosystem II reaction center protein I, PsbI, oxygen-evolving center	None	0	0	0	0	0	0	0	0	0	0	0	0	0	0	0	0	0	0	0	0	0	0	0	0	0	0	0	0	0	0	0	0	0	0	0	0	0	0	0	0	0	0	0	0
Photosystem_II	COG5724	C	PsbJ	Photosystem II reaction center protein J, PsbJ	None	0	0	0	0	0	0	0	0	0	0	0	0	0	0	0	0	0	0	0	0	0	0	0	0	0	0	0	0	0	0	0	0	0	0	0	0	0	0	0	0	0	0	0	0
Photosystem_II	COG5725	C	PsbK	Photosystem II reaction center protein K, PsbK	None	0	0	0	0	0	0	0	0	0	0	0	0	0	0	0	0	0	0	0	0	0	0	0	0	0	0	0	0	0	0	0	0	0	0	0	0	0	0	0	0	0	0	0	0
Photosystem_II	COG5726	C	PsbL	Photosystem II reaction center protein L, PsbL	None	0	0	0	0	0	0	0	0	0	0	0	0	0	0	0	0	0	0	0	0	0	0	0	0	0	0	0	0	0	0	0	0	0	0	0	0	0	0	0	0	0	0	0	0
Photosystem_II	COG5727	C	PsbM	Photosystem II reaction center protein M, PsbM	None	0	0	0	0	0	0	0	0	0	0	0	0	0	0	0	0	0	0	0	0	0	0	0	0	0	0	0	0	0	0	0	0	0	0	0	0	0	0	0	0	0	0	0	0
Photosystem_II	COG5728	C	PsbN	Photosystem II reaction center protein N, PsbN	None	0	0	0	0	0	0	0	0	0	0	0	0	0	0	0	0	0	0	0	0	0	0	0	0	0	0	0	0	0	0	0	0	0	0	0	0	0	0	0	0	0	0	0	0
Photosystem_II	COG5729	C	PsbO	Photosystem II reaction center Mn-stabilizing protein, PsbO	None	0	0	0	0	0	0	0	0	0	0	0	0	0	0	0	0	0	0	0	0	0	0	0	0	0	0	0	0	0	0	0	0	0	0	0	0	0	0	0	0	0	0	0	0
Photosystem_II	COG5730	C	PsbP	Photosystem II reaction center protein P, PsbP	None	0	0	0	0	0	0	0	0	0	0	0	0	0	0	0	0	0	0	0	0	0	0	0	0	0	0	0	0	0	0	0	0	0	0	0	0	0	0	0	0	0	0	0	0
Photosystem_II	COG5731	C	PsbT	Photosystem II reaction center protein T, PsbT/Ycf8	None	0	0	0	0	0	0	0	0	0	0	0	0	0	0	0	0	0	0	0	0	0	0	0	0	0	0	0	0	0	0	0	0	0	0	0	0	0	0	0	0	0	0	0	0
Photosystem_II	COG5732	C	PsbW	Photosystem II reaction center protein W, PsbW/Psb28/Ycf79	None	0	0	0	0	0	0	0	0	0	0	0	0	0	0	0	0	0	0	0	0	0	0	0	0	0	0	0	0	0	0	0	0	0	0	0	0	0	0	0	0	0	0	0	0
Photosystem_II	COG5733	C	PsbX	Photosystem II reaction center protein X, PsbX	None	0	0	0	0	0	0	0	0	0	0	0	0	0	0	0	0	0	0	0	0	0	0	0	0	0	0	0	0	0	0	0	0	0	0	0	0	0	0	0	0	0	0	0	0
Photosystem_II	COG5734	C	PsbY	Photosystem II reaction center protein Y, PsbY	None	0	0	0	0	0	0	0	0	0	0	0	0	0	0	0	0	0	0	0	0	0	0	0	0	0	0	0	0	0	0	0	0	0	0	0	0	0	0	0	0	0	0	0	0
Photosystem_II	COG5735	C	PsbZ	Photosystem II reaction center protein Z, PsbZ/Ycf9	None	0	0	0	0	0	0	0	0	0	0	0	0	0	0	0	0	0	0	0	0	0	0	0	0	0	0	0	0	0	0	0	0	0	0	0	0	0	0	0	0	0	0	0	0
Photosystem_II	COG5736	C	Psb27	Photosystem II reaction center 11 kD protein, Psb27	None	0	0	0	0	0	0	0	0	0	0	0	0	0	0	0	0	0	0	0	0	0	0	0	0	0	0	0	0	0	0	0	0	0	0	0	0	0	0	0	0	0	0	0	0
Photosystem_II	COG5737	C	PsbU	Photosystem II 12 kDa extrinsic protein PsbU	None	0	0	0	0	0	0	0	0	0	0	0	0	0	0	0	0	0	0	0	0	0	0	0	0	0	0	0	0	0	0	0	0	0	0	0	0	0	0	0	0	0	0	0	0
Photosystem_II	COG5738	C	PsbV	Photosystem II cytochrome c550, PsbV	None	0	0	0	0	0	0	0	0	0	0	0	0	0	0	0	0	0	0	0	0	0	0	0	0	0	0	0	0	0	0	0	0	0	0	0	0	0	0	0	0	0	0	0	0
Photosystem_II	COG5739	C	PsbQ	Photosystem II oxygen-evolving enhancer PsbQ/CyanoQ	None	0	0	0	0	0	0	0	0	0	0	0	0	0	0	0	0	0	0	0	0	0	0	0	0	0	0	0	0	0	0	0	0	0	0	0	0	0	0	0	0	0	0	0	0
Photosystem_II	COG5740	C	THF1	Photosystem II biogenesis protein Psb29 (thylakoid formation protein THF1)	None	0	0	0	0	0	0	0	0	0	0	0	0	0	0	0	0	0	0	0	0	0	0	0	0	0	0	0	0	0	0	0	0	0	0	0	0	0	0	0	0	0	0	0	0
Photosystem_II	COG5741	C	Ycf12	Photosystem II subunit Psb30 (=Ycf12)	None	0	0	0	0	0	0	0	0	0	0	0	0	0	0	0	0	0	0	0	0	0	0	0	0	0	0	0	0	0	0	0	0	0	0	0	0	0	0	0	0	0	0	0	0
Proline_biosynthesis	COG0263	E	ProB	Glutamate 5-kinase	EC 2.7.2.11	0	0	0	0	0	0	0	0	0	0	1	1	1	0	0	0	0	0	0	0	0	0	0	0	0	0	0	0	0	0	0	0	0	0	0	0	0	0	0	0	0	0	1	1
Proline_biosynthesis	COG0014	E	ProA	Gamma-glutamyl phosphate reductase	EC 1.2.1.41	0	0	0	0	0	0	0	0	0	0	1	1	1	0	0	0	0	0	0	0	0	0	0	0	0	0	0	0	0	0	0	0	0	0	0	0	0	0	0	0	0	0	1	1
Proline_biosynthesis	COG0345	E	ProC	Pyrroline-5-carboxylate reductase	EC 1.5.1.2	0	0	0	1	0	0	0	0	0	1	1	1	1	0	0	0	0	0	0	0	0	0	0	0	0	0	0	0	0	0	0	0	0	0	0	0	0	1	1	0	0	1	1	1
Proline_biosynthesis	COG2423	E	OCDMu	Ornithine cyclodeaminase/archaeal alanine dehydrogenase, mu-crystallin family	EC 4.3.1.12	0	0	0	0	0	0	0	0	0	1	0	1	0	0	0	0	0	0	0	0	0	0	0	0	0	0	0	0	0	0	0	0	0	0	0	0	0	0	0	0	0	1	1	0
Proline_degradation	COG1012	I	AdhE	Acyl-CoA reductase or other NAD-dependent aldehyde dehydrogenase	EC 1.2.1.16	0	0	0	1	0	1	0	0	0	1	1	1	1	1	1	1	1	1	0	0	0	0	0	0	0	0	0	0	0	0	0	0	0	0	0	0	0	3	0	1	1	2	2	1
Proline_degradation	COG0506	E	PutA	Proline dehydrogenase	EC 1.5.5.2	0	0	0	0	0	1	0	0	0	0	0	0	0	0	0	0	0	0	0	0	0	0	0	0	0	0	0	0	0	0	0	0	0	0	0	0	0	0	0	0	0	0	0	0
Purine_biosynthesis	COG0034	F	PurF	Glutamine phosphoribosylpyrophosphate amidotransferase	EC 2.4.2.14	0	0	0	0	0	0	0	0	0	0	0	0	0	0	0	0	0	0	0	0	0	0	0	0	0	0	0	0	0	0	0	0	0	0	0	0	0	1	0	1	0	0	0	0
Purine_biosynthesis	COG0151	F	PurD	Phosphoribosylamine-glycine ligase	EC 6.3.4.13	0	0	0	0	0	0	0	0	0	0	0	0	0	0	0	0	0	0	0	0	0	0	0	0	0	0	0	0	0	0	0	0	0	0	0	0	0	1	0	1	0	0	0	0
Purine_biosynthesis	COG0299	F	PurN	Folate-dependent phosphoribosylglycinamide formyltransferase PurN	EC 2.1.2.2	0	0	0	0	0	0	0	0	0	0	0	0	0	0	0	0	0	0	0	0	0	0	0	0	0	0	0	0	0	0	0	0	0	0	0	0	0	0	0	1	0	0	0	0
Purine_biosynthesis	COG0027	F	PurT	Formate-dependent phosphoribosylglycinamide formyltransferase (GAR transformylase)	EC 2.1.2.-	0	0	0	0	0	0	0	0	0	0	0	0	0	0	0	0	0	0	0	0	0	0	0	0	0	0	0	0	0	0	0	0	0	0	0	0	0	0	0	0	0	0	0	0
Purine_biosynthesis	COG0788	F	PurU	Formyltetrahydrofolate hydrolase	EC 3.5.1.10	0	0	0	0	0	0	0	0	0	0	0	2	0	0	0	0	0	0	0	0	0	0	0	0	0	0	0	0	0	0	0	0	0	0	0	0	0	0	0	0	0	1	1	0
Purine_biosynthesis	COG0046	F	PurL1	Phosphoribosylformylglycinamidine (FGAM) synthase, synthetase domain	EC 6.3.5.3	0	0	0	0	0	0	0	0	0	0	0	0	0	0	0	0	0	0	0	0	0	0	0	0	0	0	0	0	0	0	0	0	0	0	0	0	0	1	0	1	0	0	0	0
Purine_biosynthesis	COG0047	F	PurL2	Phosphoribosylformylglycinamidine (FGAM) synthase, glutamine amidotransferase domain	EC 6.3.5.3	0	0	0	0	0	0	0	0	0	0	0	0	0	0	0	0	0	0	0	0	0	0	0	0	0	0	0	0	0	0	0	0	0	0	0	0	0	1	0	1	0	0	0	0
Purine_biosynthesis	COG1828	F	PurS	Phosphoribosylformylglycinamidine (FGAM) synthase, PurS subunit	EC 6.3.5.3	0	0	0	0	0	0	0	0	0	0	0	0	0	0	0	0	0	0	0	0	0	0	0	0	0	0	0	0	0	0	0	0	0	0	0	0	0	0	0	0	0	0	0	0
Purine_biosynthesis	COG0150	F	PurM	Phosphoribosylaminoimidazole (AIR) synthetase	EC 6.3.3.1	0	0	0	0	0	0	0	0	0	0	0	0	0	0	0	0	0	0	0	0	0	0	0	0	0	0	0	0	0	0	0	0	0	0	0	0	0	1	0	1	0	0	0	0
Purine_biosynthesis	COG0026	F	PurK	Phosphoribosylaminoimidazole carboxylase (NCAIR synthetase)	EC 6.3.4.18	0	0	0	0	0	0	0	0	0	0	0	0	0	0	0	0	0	0	0	0	0	0	0	0	0	0	0	0	0	0	0	0	0	0	0	0	0	0	0	0	0	0	0	0
Purine_biosynthesis	COG0041	F	PurE	Phosphoribosylcarboxyaminoimidazole (NCAIR) mutase	EC 5.4.99.18	0	0	0	0	0	0	0	0	0	0	0	0	0	0	0	0	0	0	0	0	0	0	0	0	0	0	0	0	0	0	0	0	0	0	0	0	0	0	0	0	0	0	0	0
Purine_biosynthesis	COG0152	F	PurC	Phosphoribosylaminoimidazole-succinocarboxamide synthase	EC 6.3.2.6	0	0	0	0	0	0	0	0	0	0	0	0	0	0	0	0	0	0	0	0	0	0	0	0	0	0	0	0	0	0	0	0	0	0	0	0	0	0	0	1	0	0	0	0
Purine_biosynthesis	COG0015	F	PurB	Adenylosuccinate lyase	EC 4.3.2.2	0	0	0	0	0	1	0	0	0	0	0	0	0	0	0	0	0	0	0	0	0	0	0	0	0	0	0	0	0	0	0	0	0	0	0	0	0	1	0	1	0	0	0	1
Purine_biosynthesis	COG0138	F	PurH	AICAR transformylase/IMP cyclohydrolase PurH	EC 2.1.2.3	0	0	0	0	0	0	0	0	0	0	0	0	0	0	0	0	0	0	0	0	0	0	0	0	0	0	0	0	0	0	0	0	0	0	0	0	0	1	0	1	0	0	0	1
Purine_biosynthesis	COG1759	F	PurP	5-formaminoimidazole-4-carboxamide-1-beta-D-ribofuranosyl 5'-monophosphate synthetase (purine biosynthesis)	EC 6.3.4.23	0	0	0	0	0	0	0	0	0	0	0	0	0	0	0	0	0	0	0	0	0	0	0	0	0	0	0	0	0	0	0	0	0	0	0	0	0	0	0	0	0	0	0	0
Purine_biosynthesis	COG3363	F	PurO	Archaeal IMP cyclohydrolase	EC 3.5.4.10	0	0	0	0	0	0	0	0	0	0	0	0	0	0	0	0	0	0	0	0	0	0	0	0	0	0	0	0	0	0	0	0	0	0	0	0	0	0	0	0	0	0	0	0
Purine_biosynthesis	COG0104	F	PurA	Adenylosuccinate synthase	EC 6.3.4.4	0	0	0	0	0	1	0	0	0	0	0	0	0	0	0	0	0	0	0	0	0	0	0	0	0	0	0	0	0	0	0	0	0	0	0	0	0	1	0	1	0	1	0	1
Purine_biosynthesis	COG0516	F	GuaB	IMP dehydrogenase/GMP reductase	EC 1.1.1.205	0	0	0	0	0	1	0	0	0	0	0	0	0	0	0	0	0	0	0	0	1	0	1	1	0	0	0	0	1	0	0	0	1	1	1	1	1	2	0	1	0	0	0	2
Purine_biosynthesis	COG0518	F	GuaA1	GMP synthase, glutamine amidotransferase domain	EC 6.3.5.2	0	0	0	0	0	0	0	0	0	0	0	0	0	1	1	0	0	0	0	0	0	0	0	0	0	0	0	0	0	0	0	0	0	0	0	0	0	0	0	1	0	0	0	0
Purine_biosynthesis	COG0519	F	GuaA2	GMP synthase, PP-ATPase domain/subunit	EC 6.3.5.2	0	0	0	0	0	0	0	0	1	0	0	0	0	0	0	0	0	0	0	0	1	0	1	1	0	0	0	0	1	0	0	0	0	1	1	1	1	1	0	1	0	0	0	1
Purine_salvage	COG0813	F	DeoD	Purine-nucleoside phosphorylase	EC 2.4.2.1	0	0	0	0	0	0	0	0	0	0	0	0	0	0	0	0	0	0	0	0	0	0	0	0	0	0	0	0	0	0	0	0	0	0	0	0	0	0	0	0	0	0	0	0
Purine_salvage	COG0005	F	XapA	Purine nucleoside phosphorylase	EC 2.4.2.1	0	0	0	0	0	0	0	0	0	0	0	0	0	0	0	0	0	0	0	0	0	0	0	0	0	0	0	0	0	0	0	0	0	0	0	0	0	0	0	0	0	0	0	0
Purine_salvage	COG0503	F	Apt	Adenine/guanine phosphoribosyltransferase or related PRPP-binding protein	EC 2.4.2.7	0	0	0	0	1	0	1	0	1	0	0	1	0	0	0	0	0	0	0	0	0	0	0	0	0	0	0	0	0	0	0	0	0	0	0	0	0	1	0	0	0	0	0	0
Purine_salvage	COG0634	F	HptA	Hypoxanthine-guanine phosphoribosyltransferase	EC 2.4.2.8	0	0	0	0	1	0	1	1	0	1	0	0	0	0	0	0	0	0	0	0	0	0	0	0	0	0	0	0	0	0	0	0	0	0	0	0	0	1	0	0	0	0	0	0
Purine_salvage	COG2236	H	Hpt1	Hypoxanthine phosphoribosyltransferase	EC 2.4.2.8;EC 2.4.2.22	0	0	0	0	0	0	0	0	0	0	0	0	0	0	0	0	0	0	0	0	0	0	0	0	0	1	0	0	0	0	0	0	0	0	0	0	0	0	1	0	0	0	0	1
Pyridoxal_phosphate_biosynthesis	COG1052	C , H , R	PdxB	Lactate dehydrogenase or related 2-hydroxyacid dehydrogenase	EC 1.1.1.290	0	0	0	0	0	1	0	0	0	1	0	0	0	1	1	0	0	0	0	0	0	0	0	0	0	0	0	0	0	0	0	0	0	0	0	0	0	2	0	0	0	0	1	1
Pyridoxal_phosphate_biosynthesis	COG1154	H , I	dxs	Deoxyxylulose-5-phosphate synthase	EC 2.2.1.7	0	0	0	1	1	1	1	1	0	1	1	1	1	1	1	1	1	1	0	0	1	1	1	1	1	1	1	1	1	1	1	1	1	1	1	1	1	1	1	1	0	1	1	0
Pyridoxal_phosphate_biosynthesis	COG1995	H	pdxA	4-hydroxy-L-threonine phosphate dehydrogenase PdxA	EC 1.1.1.262	0	0	0	0	0	0	0	0	0	0	0	0	0	0	0	0	0	0	0	0	0	0	0	0	0	0	0	0	0	0	0	0	0	0	0	0	0	0	0	0	0	0	0	0
Pyridoxal_phosphate_biosynthesis	COG0854	H	pdxJ	Pyridoxine 5'-phosphate synthase PdxJ	EC 2.6.99.2	0	0	0	0	0	0	0	0	0	0	0	0	0	0	0	0	0	0	0	0	0	0	0	0	0	0	0	0	0	0	0	0	0	0	0	0	0	0	0	0	0	0	0	0
Pyridoxal_phosphate_biosynthesis	COG2240	H	pdxK	Pyridoxal/pyridoxine/pyridoxamine kinase	EC 2.7.1.35	0	0	0	0	0	0	0	0	0	0	0	0	0	0	0	0	0	0	0	0	0	0	0	0	0	0	0	0	0	0	0	0	0	0	0	0	0	0	0	0	0	0	0	0
Pyridoxal_phosphate_biosynthesis	COG0259	H	pdxH	Pyridoxine/pyridoxamine 5'-phosphate oxidase	EC 1.4.3.5	0	0	0	1	1	2	1	2	0	1	1	1	1	0	0	0	0	0	0	0	0	0	0	0	0	0	0	0	0	0	0	0	0	0	0	0	0	1	0	1	1	1	1	0
Pyridoxal_phosphate_biosynthesis	COG0214	H	SNZ1	Pyridoxal 5'-phosphate synthase subunit PdxS	EC 4.3.3.6	0	0	0	0	1	1	1	1	0	1	1	1	1	1	1	1	1	1	0	0	0	0	0	0	0	0	0	0	0	0	0	0	0	0	0	0	0	1	0	1	0	1	1	1
Pyridoxal_phosphate_biosynthesis	COG0311	H	SNZ2	Pyridoxal 5'-phosphate synthase subunit PdxT (glutamine amidotransferase)	EC 4.3.3.6	0	0	0	0	1	1	1	1	0	1	1	1	1	1	1	1	1	1	0	0	0	0	0	0	0	0	0	0	0	0	0	0	0	0	0	0	0	1	0	1	0	0	0	1
Pyrimidine_biosynthesis	COG0540	F	PyrB	Aspartate carbamoyltransferase, catalytic subunit	EC 2.1.3.2	0	0	0	0	0	1	0	1	0	1	1	1	1	1	1	0	0	0	0	0	0	0	0	0	0	0	0	0	0	0	0	0	0	0	0	0	0	1	0	1	0	0	1	1
Pyrimidine_biosynthesis	COG0418	F	PyrC	Dihydroorotase	EC 3.5.2.3	0	0	0	0	0	0	0	0	0	0	0	0	0	0	0	0	0	0	0	0	0	0	0	0	0	0	0	0	0	0	0	0	0	0	0	0	0	0	0	0	0	0	0	0
Pyrimidine_biosynthesis	COG0044	F	AllB	Dihydroorotase or related cyclic amidohydrolase	EC 3.5.2.3	0	0	0	0	0	1	0	1	0	1	1	1	1	1	1	0	0	0	0	0	0	0	0	0	0	0	0	0	0	0	0	0	0	0	0	0	0	1	0	1	0	1	1	1
Pyrimidine_biosynthesis	COG0167	F	PyrD	Dihydroorotate dehydrogenase	EC 1.3.5.2	0	0	0	0	0	0	0	0	0	0	0	0	0	0	0	0	0	0	0	0	0	0	0	0	0	0	0	0	0	0	0	0	0	0	0	0	0	0	0	0	0	0	0	0
Pyrimidine_biosynthesis	COG0461	F	PyrE	Orotate phosphoribosyltransferase	EC 2.4.2.10	0	0	0	0	0	2	0	2	0	1	1	1	1	1	1	0	0	0	1	0	0	0	0	0	0	0	0	0	0	0	0	0	0	0	0	0	0	1	0	0	0	1	1	1
Pyrimidine_biosynthesis	COG0284	F	PyrF	Orotidine-5'-phosphate decarboxylase	EC 4.1.1.23	0	0	0	1	0	0	0	0	0	1	1	1	1	1	1	0	0	0	0	1	1	1	1	1	1	1	0	0	0	1	1	1	1	1	1	1	1	1	0	0	0	0	0	1
Pyrimidine_biosynthesis	COG0563	F	Adk	Adenylate kinase or related kinase	EC 2.7.4.3	1	1	1	0	3	2	4	4	1	2	2	2	2	3	2	3	3	3	1	2	2	2	1	1	1	1	1	1	1	2	2	2	2	2	2	2	2	1	1	1	2	2	1	1
Pyrimidine_biosynthesis	COG0528	F	PyrH	Uridylate kinase	EC 2.7.4.22	1	1	1	1	1	1	1	1	0	1	1	1	1	0	0	1	1	1	1	1	1	1	1	1	1	1	1	1	1	1	1	1	1	1	1	1	1	1	1	1	0	1	1	1
Pyrimidine_biosynthesis	COG0105	F	Ndk	Nucleoside diphosphate kinase	EC 2.7.4.6	1	1	1	1	1	1	0	1	1	1	1	1	1	1	1	1	1	1	1	1	1	1	1	1	1	1	1	1	1	1	1	1	1	1	1	1	1	1	1	2	1	2	2	2
Pyrimidine_biosynthesis	COG0504	F	PyrG	CTP synthase (UTP-ammonia lyase)	EC 6.3.4.2	0	0	0	1	1	1	0	1	1	1	1	1	1	1	1	1	1	1	1	1	1	1	1	1	1	1	1	1	1	1	1	1	1	1	1	1	1	1	1	1	1	1	1	1
Pyrimidine_degradation	COG2141	H , R	SsuD	Flavin-dependent oxidoreductase, luciferase family (includes alkanesulfonate monooxygenase SsuD and methylene tetrahydromethanopterin reductase)	EC 1.14.99.46	0	0	0	0	0	0	0	0	0	0	0	0	0	0	0	0	0	0	0	0	0	0	0	0	0	0	0	0	0	0	0	0	0	0	0	0	0	0	0	0	0	0	0	0
Pyrimidine_degradation	COG1335	H , R	PncA	Nicotinamidase-related amidase	EC 3.5.1.110	0	0	0	0	1	1	1	1	0	1	1	0	1	0	0	1	1	1	0	0	0	0	0	0	0	0	0	0	0	0	0	0	0	0	0	0	0	1	0	1	1	1	1	1
Pyrimidine_degradation	COG0251	V	RidA	Enamine deaminase RidA, house cleaning of reactive enamine intermediates, YjgF/YER057c/UK114 family	EC 3.5.99.10	0	0	0	0	1	1	1	1	0	0	0	0	0	0	0	0	0	0	0	0	0	0	0	0	0	0	0	0	0	0	0	0	0	0	0	0	0	0	1	1	1	1	2	1
Pyrimidine_degradation	COG0778	C	NfnB	Nitroreductase	EC 1.1.1.298	0	0	0	0	0	2	0	1	1	0	0	1	0	1	1	0	0	0	0	0	0	0	0	0	0	0	0	0	0	0	0	0	0	0	0	0	0	1	0	0	0	0	0	0
Pyrimidine_degradation	COG4221	C	YdfG	NADP-dependent 3-hydroxy acid dehydrogenase YdfG	None	0	0	0	0	1	1	1	0	0	0	0	1	0	0	0	0	0	0	0	0	0	0	0	0	0	0	0	0	0	0	0	0	0	0	0	0	0	0	0	0	1	0	0	0
Pyrimidine_degradation	COG1853	C	RutF	FMN reductase RutF, DIM6/NTAB family	EC 1.5.1.42	0	0	0	1	0	0	0	0	0	1	0	0	1	0	0	0	0	0	0	0	0	0	0	0	0	0	0	0	0	0	0	0	0	0	0	0	0	0	0	0	1	1	0	0
Pyrimidine_degradation	COG2233	F	UraA	Xanthine/uracil permease	None	0	0	0	0	0	0	0	0	0	0	0	0	0	0	0	0	0	0	0	0	0	0	0	0	0	0	0	0	0	0	0	0	0	0	0	0	0	0	0	0	0	0	0	0
Pyrimidine_salvage	COG0295	F	Cdd	Cytidine deaminase	EC 3.5.4.5	0	0	0	0	1	1	1	0	0	1	1	1	0	0	0	0	0	0	0	0	0	0	0	0	0	0	0	0	0	0	0	0	0	0	0	0	0	0	0	0	0	0	0	0
Pyrimidine_salvage	COG0402	F , R	SsnA	Cytosine/adenosine deaminase or related metal-dependent hydrolase	EC 3.5.4.1	0	0	0	0	0	0	0	0	0	0	0	0	0	0	0	0	0	0	0	0	0	0	0	0	0	0	0	0	0	0	0	0	0	0	0	0	0	0	0	0	0	0	0	0
Pyrimidine_salvage	COG0035	F	Upp	Uracil phosphoribosyltransferase	EC 2.4.2.9	0	0	0	0	0	0	1	0	0	0	0	0	0	0	0	0	0	0	0	0	0	0	0	0	0	0	1	0	1	0	0	0	0	0	0	0	0	1	0	1	0	3	2	0
Pyrimidine_salvage	COG2065	F	PyrR	Pyrimidine operon attenuation protein PyrR/uracil phosphoribosyltransferase	EC 2.4.2.9	0	0	0	0	0	0	0	0	0	0	0	0	0	0	0	0	0	0	0	0	0	0	0	0	0	0	0	0	0	0	0	0	0	0	0	0	0	0	0	0	0	0	0	0
Pyrimidine_salvage	COG0572	F	Udk	Uridine kinase	EC 2.7.1.48	0	0	0	1	0	0	0	0	0	0	0	0	0	0	0	0	0	0	0	0	0	0	1	0	1	0	0	0	0	0	0	0	0	0	0	0	0	0	0	0	0	0	0	1
Pyrimidine_salvage	COG0213	F	DeoA	Thymidine phosphorylase	EC 2.4.2.4	0	0	0	0	0	0	0	0	0	0	0	0	0	0	0	0	0	0	0	0	0	0	0	0	0	0	0	0	0	0	0	0	0	0	0	0	0	0	0	0	0	0	1	0
Pyrimidine_salvage	COG0208	F	NrdB	Ribonucleotide reductase beta subunit, ferritin-like domain	EC 1.17.4.1	1	1	1	1	1	2	1	1	1	1	1	1	2	1	1	1	1	1	1	1	1	1	1	1	2	1	1	1	1	1	1	1	1	1	1	1	1	1	0	0	1	1	1	1
Pyrimidine_salvage	COG0209	F	NrdA	Ribonucleotide reductase alpha subunit	EC 1.17.4.1	1	1	1	1	1	2	2	1	1	1	1	1	1	1	1	1	1	1	1	1	1	1	1	1	1	1	1	1	1	1	1	1	1	1	1	1	1	1	0	0	1	1	1	1
Pyrimidine_salvage	COG1435	F	Tdk	Thymidine kinase	EC 2.7.1.21	0	0	0	1	1	1	1	1	0	1	1	1	0	1	1	1	1	1	0	0	0	0	0	0	0	0	0	0	0	0	0	0	0	0	0	0	0	1	1	1	0	1	1	1
Pyrimidine_salvage	COG2820	F	Udp	Uridine phosphorylase	EC 2.4.2.3	0	0	0	0	0	0	0	0	0	0	0	0	0	0	0	0	0	0	0	0	0	0	0	0	0	0	0	0	0	0	0	0	0	0	0	0	0	0	1	0	0	0	0	0
Pyrimidine_salvage	COG1957	F	URH1	Inosine-uridine nucleoside N-ribohydrolase	EC 3.2.2.8	0	0	0	0	1	1	1	1	0	0	0	0	0	0	0	0	0	0	0	0	0	0	0	0	0	0	0	0	0	0	0	0	0	0	0	0	0	0	0	0	0	0	1	0
Pyruvate_oxidation	COG0022	C	AcoB	Pyruvate/2-oxoglutarate/acetoin dehydrogenase complex, dehydrogenase (E1) component, beta subunit	EC 1.2.4.1	0	0	0	0	3	3	3	3	3	3	2	3	3	3	3	3	3	3	2	1	2	2	2	2	2	2	2	2	2	2	2	2	2	2	2	2	2	3	0	2	2	2	2	2
Pyruvate_oxidation	COG0508	C	AceF	Pyruvate/2-oxoglutarate dehydrogenase complex, dihydrolipoamide acyltransferase (E2) component	EC 2.3.1.12	0	0	0	1	2	2	2	2	2	3	2	2	2	1	2	2	2	2	1	3	2	2	2	2	3	2	2	2	2	2	2	2	2	2	2	2	2	2	0	2	3	3	3	2
Pyruvate_oxidation	COG0674	C	PorA	Pyruvate:ferredoxin oxidoreductase or related 2-oxoacid:ferredoxin oxidoreductase, alpha subunit	EC 1.2.7.1	0	0	0	0	0	0	0	0	0	0	0	0	0	0	0	0	0	0	0	0	0	0	0	0	0	0	0	0	0	0	0	0	0	0	0	0	0	0	0	0	0	0	0	0
Pyruvate_oxidation	COG1013	C	PorB	Pyruvate:ferredoxin oxidoreductase or related 2-oxoacid:ferredoxin oxidoreductase, beta subunit	EC 1.2.7.1	0	0	0	0	0	0	0	0	0	0	0	0	0	0	0	0	0	0	0	0	0	0	0	0	0	0	0	0	0	0	0	0	0	0	0	0	0	0	0	0	0	0	0	0
Pyruvate_oxidation	COG1014	C	PorG	Pyruvate:ferredoxin oxidoreductase or related 2-oxoacid:ferredoxin oxidoreductase, gamma subunit	EC 1.2.7.1	0	0	0	0	0	0	0	0	0	0	0	0	0	0	0	0	0	0	0	0	0	0	0	0	0	0	0	0	0	0	0	0	0	0	0	0	0	0	1	0	0	0	0	0
Pyruvate_oxidation	COG1071	C	AcoA	TPP-dependent pyruvate or acetoin dehydrogenase subunit alpha	EC 1.2.4.1	0	0	0	0	2	2	2	2	2	2	1	2	2	2	2	2	2	2	1	1	1	1	1	1	1	1	1	1	1	1	1	1	1	1	1	1	1	3	0	2	2	2	2	2
Pyruvate_oxidation	COG1144	C	PorD	Pyruvate:ferredoxin oxidoreductase or related 2-oxoacid:ferredoxin oxidoreductase, delta subunit	EC 1.2.7.1	0	0	0	0	0	0	0	0	0	0	0	0	0	0	0	0	0	0	0	0	0	0	0	0	0	0	0	0	0	0	0	0	0	0	0	0	0	0	0	0	0	0	0	0
Pyruvate_oxidation	COG1882	C	PflD	Pyruvate-formate lyase	EC 2.3.1.54	0	0	0	0	0	0	0	0	0	0	0	0	0	0	0	0	0	0	0	0	0	0	0	0	0	0	0	0	0	0	0	0	0	0	0	0	0	0	0	0	0	0	0	0
Pyruvate_oxidation	COG2609	C	AceE	Pyruvate dehydrogenase complex, dehydrogenase (E1) component	EC 1.2.4.1	0	0	0	0	0	1	0	0	0	0	0	0	0	0	0	0	0	0	0	0	0	0	0	0	0	0	0	0	0	0	0	0	0	0	0	0	0	0	0	0	0	0	0	0
Pyruvate_oxidation	COG3961	G , H , R	PDC1	TPP-dependent 2-oxoacid decarboxylase, includes indolepyruvate decarboxylase	EC 4.1.1.1	0	0	0	0	0	0	0	0	0	0	0	0	0	0	0	0	0	0	0	0	0	0	0	0	0	0	0	0	0	0	0	0	0	0	0	0	0	1	0	1	0	1	1	1
RNA_polymerase	COG0202	K	RpoA	DNA-directed RNA polymerase, alpha subunit/40 kD subunit	None	1	1	1	1	1	1	0	1	1	1	1	1	1	1	1	1	1	1	1	1	1	1	1	1	1	1	1	1	1	1	1	1	1	1	1	1	1	1	1	1	1	1	1	1
RNA_polymerase	COG0085	K	RpoB	DNA-directed RNA polymerase, beta subunit/140 kD subunit	None	2	2	2	3	2	2	3	2	2	2	2	1	2	2	2	2	2	2	2	2	2	2	2	2	3	2	2	2	2	2	2	2	2	2	2	2	2	2	2	2	2	2	2	2
RNA_polymerase	COG0086	K	RpoC	DNA-directed RNA polymerase, beta' subunit/160 kD subunit	None	0	0	0	0	0	0	1	0	0	0	0	0	0	0	0	0	0	0	0	0	0	0	0	0	0	0	0	0	0	0	0	0	0	0	0	0	0	0	0	0	0	0	0	0
RNA_polymerase	COG0568	K	RpoD	DNA-directed RNA polymerase, sigma subunit (sigma70/sigma32)	None	1	1	1	1	1	1	1	1	1	1	1	1	1	1	1	1	1	1	1	1	1	1	1	1	2	1	1	1	1	1	1	1	1	1	1	1	1	1	1	1	1	1	1	1
RNA_polymerase	COG1595	K	RpoE	DNA-directed RNA polymerase specialized sigma subunit, sigma24 family	None	0	0	0	0	0	0	0	0	0	1	1	0	1	1	1	0	0	0	0	0	0	0	0	0	0	0	0	0	0	0	0	0	0	0	0	0	0	0	0	0	0	0	0	0
RNA_polymerase	COG3343	K	RpoE	DNA-directed RNA polymerase, delta subunit	None	0	0	0	0	0	0	0	0	0	0	0	0	0	0	0	0	0	0	0	0	0	0	0	0	0	0	0	0	0	0	0	0	0	0	0	0	0	0	0	0	0	0	0	0
RNA_polymerase	COG5503	K , V	RpoEps	DNA-dependent RNA polymerase auxiliary subunit epsilon	None	0	0	0	0	0	0	0	0	0	0	0	0	0	0	0	0	0	0	0	0	0	0	0	0	0	0	0	0	0	0	0	0	0	0	0	0	0	0	0	0	0	0	0	0
RNA_polymerase	COG1460	K	RpoF	DNA-directed RNA polymerase, subunit F	None	0	0	0	0	0	0	0	0	0	0	0	0	0	0	0	0	0	0	0	0	0	0	0	0	0	0	0	0	0	0	0	0	0	0	0	0	0	0	0	0	0	0	0	0
RNA_polymerase	COG1508	K	RpoN	DNA-directed RNA polymerase specialized sigma subunit, sigma54 homolog	None	0	0	0	1	0	0	0	0	0	1	1	1	1	1	1	1	1	1	1	1	1	1	1	1	1	1	1	1	1	1	1	1	1	1	1	1	1	1	1	1	1	1	1	1
RNA_polymerase	COG1758	K	RpoZ	DNA-directed RNA polymerase, subunit K/omega	None	0	0	0	0	0	0	0	0	0	0	0	0	0	0	0	0	0	0	0	0	0	0	0	0	0	0	0	0	0	0	0	0	0	0	0	0	0	0	0	0	0	0	0	0
RNA_polymerase	COG1191	K	FliA	DNA-directed RNA polymerase specialized sigma subunit	None	0	0	0	1	0	0	0	0	0	1	1	0	1	1	1	1	1	1	1	1	1	1	1	1	1	1	1	1	1	1	1	1	1	1	1	1	1	1	1	0	0	0	0	0
RNA_polymerase	COG2012	K	RPB5	DNA-directed RNA polymerase, subunit H, RpoH/RPB5	None	0	0	0	0	0	0	0	0	0	0	0	0	0	0	0	0	0	0	0	0	0	0	0	0	0	0	0	0	0	0	0	0	0	0	0	0	0	0	0	0	0	0	0	0
RNA_polymerase	COG1095	K	RPB7	DNA-directed RNA polymerase, subunit E'/Rpb7	None	0	0	0	0	0	0	0	0	0	0	0	0	0	0	0	0	0	0	0	0	0	0	0	0	0	0	0	0	0	0	0	0	0	0	0	0	0	0	0	0	0	0	0	0
RNA_polymerase	COG1594	K	RPB9	DNA-directed RNA polymerase, subunit M/Transcription elongation factor TFIIS	None	0	0	0	0	0	0	0	0	0	0	0	0	0	0	0	0	0	0	0	0	0	0	0	0	0	0	0	0	0	0	0	0	0	0	0	0	0	0	0	0	0	0	0	0
RNA_polymerase	COG1761	K	RPB11	DNA-directed RNA polymerase, subunit L/RPAC2	None	0	0	0	0	0	0	0	0	0	0	0	0	0	0	0	0	0	0	0	0	0	0	0	0	0	0	0	0	0	0	0	0	0	0	0	0	0	0	0	0	0	0	0	0
RNA_polymerase	COG1996	K	RPC10	DNA-directed RNA polymerase, subunit RPC12/RpoP, contains C4-type Zn-finger	None	0	0	0	0	0	0	0	0	0	0	0	0	0	0	0	0	0	0	0	0	0	0	0	0	0	0	0	0	0	0	0	0	0	0	0	0	0	0	0	0	0	0	0	0
Riboflavin:FAD_biosynthesis	COG0807	H	ribA	GTP cyclohydrolase II	EC 3.5.4.25	0	0	0	0	0	0	0	0	0	0	0	0	0	0	0	0	0	0	0	0	0	0	0	0	0	0	0	0	0	0	0	0	0	0	0	0	0	0	0	0	0	0	0	0
Riboflavin:FAD_biosynthesis	COG2429	F	gch3	Archaeal GTP cyclohydrolase III	EC 3.5.4.29	0	0	0	0	0	0	0	0	0	0	0	0	0	0	0	0	0	0	0	0	0	0	0	0	0	0	0	0	0	0	0	0	0	0	0	0	0	0	0	0	0	0	0	0
Riboflavin:FAD_biosynthesis	COG1402	H	ArfB	Creatinine amidohydrolase/Fe(II)-dependent FAPy formamide hydrolase (riboflavin and F420 biosynthesis)	EC 3.5.1.102	0	0	0	0	0	0	0	0	0	0	0	0	0	0	0	0	0	0	0	0	0	0	0	0	0	0	0	0	0	0	0	0	0	0	0	0	0	0	0	0	0	0	0	0
Riboflavin:FAD_biosynthesis	COG0117	H	RibD1	Riboflavin biosynthesis protein RibD, pyrimidine deaminase domain	EC 3.5.4.26	0	0	0	0	1	1	1	1	0	1	1	1	1	0	0	1	1	1	0	1	1	1	1	1	1	0	1	1	1	1	1	1	1	1	1	1	1	1	0	0	0	0	0	1
Riboflavin:FAD_biosynthesis	COG1985	H	RibD2	Pyrimidine reductase, riboflavin biosynthesis	EC 1.1.1.193	0	0	0	0	0	0	0	0	0	0	0	0	0	1	1	0	0	0	0	0	0	0	0	0	1	1	0	0	0	0	0	0	0	0	0	0	0	0	0	0	0	0	0	0
Riboflavin:FAD_biosynthesis	COG0108	H	RibB	3,4-dihydroxy-2-butanone 4-phosphate synthase	EC 4.1.99.12	0	0	0	0	1	1	1	1	0	1	1	1	1	1	1	1	1	1	0	1	1	1	1	1	1	1	1	1	1	1	1	1	1	1	1	1	1	1	0	1	0	1	1	1
Riboflavin:FAD_biosynthesis	COG0054	H	RibE	6,7-dimethyl-8-ribityllumazine synthase (Riboflavin synthase beta chain)	EC 2.5.1.78	0	0	0	1	1	1	1	1	0	1	1	1	1	1	1	1	1	1	0	1	1	1	1	1	1	1	1	1	1	1	1	1	1	1	1	1	1	1	0	0	0	0	0	1
Riboflavin:FAD_biosynthesis	COG0307	H	RibC	Riboflavin synthase alpha chain	EC 2.5.1.9	0	0	0	0	1	2	1	2	1	1	1	1	1	1	1	1	1	1	0	1	1	1	1	1	1	1	1	1	1	1	1	1	1	1	1	1	1	1	0	0	0	0	0	1
Riboflavin:FAD_biosynthesis	COG1731	H	RibCA	Archaeal riboflavin synthase	EC 2.5.1.9	0	0	0	0	0	0	0	0	0	0	0	0	0	0	0	0	0	0	0	0	0	0	0	0	0	0	0	0	0	0	0	0	0	0	0	0	0	0	0	0	0	0	0	0
Riboflavin:FAD_biosynthesis	COG1339	H	RifK	Archaeal CTP-dependent riboflavin kinase	EC 2.7.1.161	0	0	0	0	0	0	0	0	0	0	0	0	0	0	0	0	0	0	0	0	0	0	0	0	0	0	0	0	0	0	0	0	0	0	0	0	0	0	0	0	0	0	0	0
Riboflavin:FAD_biosynthesis	COG0196	H	RibF1	FAD synthase	EC 2.7.7.2	0	0	0	1	1	1	1	1	0	1	1	1	1	1	0	1	1	1	0	1	1	1	1	1	1	1	1	1	1	1	1	1	1	1	1	1	1	1	1	1	1	1	1	1
Riboflavin:FAD_biosynthesis	COG0615	M	RibL	Glycerol-3-phosphate cytidylyltransferase, cytidylyltransferase family	EC 2.7.7.2	0	0	0	0	0	0	0	0	0	0	0	0	0	0	0	0	0	0	0	0	0	0	0	0	0	0	0	0	0	0	0	0	0	0	0	0	0	0	1	0	0	0	0	0
Ribosome_30S_subunit	COG0539	J	RpsA	Ribosomal protein S1	None	0	0	0	0	0	0	0	0	0	0	0	0	0	0	0	0	0	0	0	0	0	0	0	0	0	0	0	0	0	0	0	0	0	0	0	0	0	0	0	0	0	0	0	0
Ribosome_30S_subunit	COG0052	J	RpsB	Ribosomal protein S2	None	1	1	1	1	1	1	1	1	1	1	1	1	1	1	1	1	1	1	1	1	1	1	1	1	1	1	1	1	1	1	1	1	1	1	1	1	1	1	1	1	1	1	1	1
Ribosome_30S_subunit	COG0092	J	RpsC	Ribosomal protein S3	None	1	1	1	1	1	1	1	1	1	1	1	1	1	1	1	1	1	1	1	1	1	1	1	1	1	1	1	1	1	1	1	1	1	1	1	1	1	1	1	1	1	1	1	1
Ribosome_30S_subunit	COG0522	J	RpsD	Ribosomal protein S4 or related protein	None	1	1	1	1	1	1	1	1	1	1	1	1	1	1	1	1	1	1	1	1	1	1	1	1	1	1	1	1	1	1	1	1	1	1	1	1	1	1	1	1	1	1	1	1
Ribosome_30S_subunit	COG0098	J	RpsE	Ribosomal protein S5	None	1	1	1	1	1	1	1	1	1	1	1	1	1	1	1	1	1	1	1	1	1	1	1	1	1	1	1	1	1	1	1	1	1	1	1	1	1	1	1	1	1	1	1	1
Ribosome_30S_subunit	COG0360	J	RpsF	Ribosomal protein S6	None	1	1	1	1	1	1	0	1	1	1	1	1	1	1	1	1	1	1	0	1	1	1	1	1	1	1	1	1	1	1	1	1	1	1	1	1	1	1	1	1	1	1	1	1
Ribosome_30S_subunit	COG0049	J	RpsG	Ribosomal protein S7	None	1	1	1	1	1	1	1	1	1	1	1	1	1	1	1	1	1	1	1	1	1	1	1	1	1	1	1	1	1	1	1	1	1	1	1	1	1	1	1	1	1	1	1	1
Ribosome_30S_subunit	COG0096	J	RpsH	Ribosomal protein S8	None	1	1	1	1	1	1	1	1	1	1	1	1	1	1	1	1	1	1	1	1	1	1	1	1	1	1	1	1	1	1	1	1	1	1	1	1	1	1	1	1	1	1	1	1
Ribosome_30S_subunit	COG0103	J	RpsI	Ribosomal protein S9	None	1	1	1	1	1	1	1	1	1	1	1	1	1	1	1	1	1	1	1	1	1	1	1	1	1	1	1	1	1	1	1	1	1	1	1	1	1	1	1	1	1	1	1	1
Ribosome_30S_subunit	COG0051	J	RpsJ	Ribosomal protein S10	None	1	1	1	1	1	1	0	1	1	1	1	1	1	1	1	1	1	1	1	1	1	1	1	1	1	1	1	1	1	1	1	1	1	1	1	1	1	1	1	1	1	1	1	1
Ribosome_30S_subunit	COG0100	J	RpsK	Ribosomal protein S11	None	1	1	1	1	1	1	0	1	1	1	1	1	1	1	0	1	1	1	1	1	1	1	1	1	1	1	1	1	1	1	1	1	1	1	1	1	1	1	1	1	1	1	1	1
Ribosome_30S_subunit	COG0048	J	RpsL	Ribosomal protein S12	None	1	1	1	1	1	1	1	1	1	1	1	1	1	1	1	1	1	1	1	1	1	1	1	1	1	1	1	1	1	1	1	1	1	1	1	1	1	1	1	1	1	1	1	1
Ribosome_30S_subunit	COG0099	J	RpsM	Ribosomal protein S13	None	1	1	1	1	1	1	0	1	1	1	1	1	1	1	1	1	1	1	1	1	1	1	1	1	1	1	1	1	1	1	1	1	1	1	1	1	1	1	1	1	1	1	1	1
Ribosome_30S_subunit	COG0199	J	RpsN	Ribosomal protein S14	None	1	1	1	1	1	1	1	1	1	1	1	0	1	1	1	1	1	1	1	1	1	1	1	1	1	1	1	1	1	1	1	1	1	1	1	1	1	1	1	1	1	1	1	1
Ribosome_30S_subunit	COG0184	J	RpsO	Ribosomal protein S15P/S13E	None	1	1	1	1	1	1	1	1	1	1	1	1	1	1	1	1	1	1	1	1	1	1	1	1	1	1	1	1	1	1	1	1	1	1	1	1	1	1	1	1	1	1	1	1
Ribosome_30S_subunit	COG0228	J	RpsP	Ribosomal protein S16	None	1	1	1	1	1	1	1	1	1	1	1	0	1	1	1	1	1	1	0	1	1	1	1	1	1	1	1	1	1	1	1	1	1	1	1	1	1	1	1	1	1	1	1	1
Ribosome_30S_subunit	COG0186	J	RpsQ	Ribosomal protein S17	None	1	1	1	1	1	1	1	1	1	1	1	1	1	1	1	1	1	1	1	1	1	1	1	1	1	1	1	1	1	1	1	1	1	1	1	1	1	1	1	1	1	1	1	1
Ribosome_30S_subunit	COG0238	J	RpsR	Ribosomal protein S18	None	1	1	1	0	1	1	0	1	1	1	1	1	1	1	1	1	1	1	1	1	1	1	1	1	1	1	1	1	1	1	1	1	1	1	1	1	1	1	1	1	1	1	1	1
Ribosome_30S_subunit	COG0185	J	RpsS	Ribosomal protein S19	None	1	1	1	1	1	1	1	1	1	1	1	1	1	1	1	1	1	1	1	1	1	1	1	1	1	1	1	1	1	1	1	1	1	1	1	1	1	1	1	1	1	1	1	1
Ribosome_30S_subunit	COG0268	J	RpsT	Ribosomal protein S20	None	1	1	0	1	1	1	0	1	1	1	1	0	1	1	1	1	1	1	1	1	1	1	1	1	1	1	1	1	1	1	1	1	1	1	1	1	1	1	1	1	1	1	1	1
Ribosome_30S_subunit	COG0828	J	RpsU	Ribosomal protein S21	None	0	0	0	0	0	0	0	0	0	0	0	0	0	0	0	0	0	0	0	0	0	0	0	0	0	0	0	0	0	0	0	0	0	0	0	0	0	0	0	0	0	0	0	0
Ribosome_50S_subunit	COG0081	J	RplA	Ribosomal protein L1	None	1	1	1	1	1	1	1	1	1	1	1	1	1	1	1	1	1	1	1	0	1	1	1	1	1	1	1	1	1	1	1	1	1	1	1	1	1	1	1	1	1	1	1	1
Ribosome_50S_subunit	COG0090	J	RplB	Ribosomal protein L2	None	1	1	1	1	1	1	1	1	1	1	1	1	1	1	1	1	1	1	1	1	1	1	1	1	1	1	1	1	1	1	1	1	1	1	1	1	1	1	1	1	1	1	1	1
Ribosome_50S_subunit	COG0087	J	RplC	Ribosomal protein L3	None	1	1	1	1	1	1	1	1	1	1	1	1	1	1	1	1	1	1	1	1	1	1	1	1	1	1	1	1	1	1	1	1	1	1	1	1	1	1	1	1	1	1	1	1
Ribosome_50S_subunit	COG0088	J	RplD	Ribosomal protein L4	None	1	1	1	1	1	1	1	1	1	1	1	1	1	1	1	1	1	1	1	1	1	1	1	1	1	1	1	1	1	1	1	1	1	1	1	1	1	1	1	1	1	1	1	1
Ribosome_50S_subunit	COG0094	J	RplE	Ribosomal protein L5	None	1	1	1	1	1	1	1	1	1	1	1	1	1	1	1	1	1	1	1	1	1	1	1	1	1	1	1	1	1	1	1	1	1	1	1	1	1	1	1	1	1	1	1	1
Ribosome_50S_subunit	COG0097	J	RplF	Ribosomal protein L6P/L9E	None	1	1	1	1	1	1	1	1	1	1	1	1	1	1	1	1	1	1	1	1	1	1	1	1	1	1	1	1	1	1	1	1	1	1	1	1	1	1	1	1	1	1	1	1
Ribosome_50S_subunit	COG0359	J	RplI	Ribosomal protein L9	None	1	1	1	0	1	1	0	1	1	1	1	1	1	1	1	1	1	1	1	1	1	1	1	1	1	1	1	1	1	1	1	1	1	1	1	1	1	1	1	1	1	1	1	1
Ribosome_50S_subunit	COG0244	J	RplJ	Ribosomal protein L10	None	1	1	1	1	1	1	1	1	1	1	1	1	1	1	1	1	1	1	1	0	1	1	1	1	1	1	1	1	1	1	1	1	1	1	1	1	1	1	1	1	1	1	1	1
Ribosome_50S_subunit	COG0080	J	RplK	Ribosomal protein L11	None	1	1	1	1	1	1	1	1	1	1	1	1	1	1	1	1	1	1	1	0	1	1	1	1	1	1	1	1	1	1	1	1	1	1	1	1	1	1	1	1	1	1	1	1
Ribosome_50S_subunit	COG0222	J	RplL	Ribosomal protein L7/L12	None	1	1	1	1	1	1	1	1	1	1	1	1	1	1	1	1	1	1	1	1	1	1	1	1	1	1	1	1	1	1	1	1	1	1	1	1	1	1	1	1	1	1	1	1
Ribosome_50S_subunit	COG0102	J	RplM	Ribosomal protein L13	None	1	1	1	1	1	1	1	1	1	1	1	1	1	1	1	1	1	1	1	1	1	1	1	1	1	1	1	1	1	1	1	1	1	1	1	1	1	1	1	1	1	1	1	1
Ribosome_50S_subunit	COG0093	J	RplN	Ribosomal protein L14	None	1	1	1	1	1	1	1	1	1	1	1	1	1	1	1	1	1	1	1	1	1	1	1	1	1	1	1	1	1	1	1	1	1	1	1	1	1	1	1	1	1	1	1	1
Ribosome_50S_subunit	COG0200	J	RplO	Ribosomal protein L15	None	1	1	1	1	1	1	1	1	1	1	1	1	1	1	1	1	1	1	1	1	1	1	1	1	1	1	1	1	1	1	1	1	1	1	1	1	1	1	1	1	1	1	1	1
Ribosome_50S_subunit	COG0197	J	RplP	Ribosomal protein L16/L10AE	None	1	1	1	1	1	1	1	1	1	1	1	1	1	1	1	1	1	1	1	1	1	1	1	1	1	1	1	1	1	1	1	1	1	1	1	1	1	1	1	1	1	1	1	1
Ribosome_50S_subunit	COG0203	J	RplQ	Ribosomal protein L17	None	1	1	1	1	1	1	0	1	1	1	1	1	1	1	1	1	1	1	1	1	1	1	1	1	1	1	1	1	1	1	1	1	1	1	1	1	1	1	1	1	1	1	1	1
Ribosome_50S_subunit	COG0256	J	RplR	Ribosomal protein L18	None	1	1	1	1	1	1	1	1	1	1	1	1	1	1	1	1	1	1	1	1	1	1	1	1	1	1	1	1	1	1	1	1	1	1	1	1	1	1	1	1	1	1	1	1
Ribosome_50S_subunit	COG0335	J	RplS	Ribosomal protein L19	None	1	1	1	1	1	1	1	1	1	1	1	0	1	1	1	1	1	1	0	1	1	1	1	1	1	1	1	1	1	1	1	1	1	1	1	1	1	1	1	1	1	1	1	1
Ribosome_50S_subunit	COG0292	J	RplT	Ribosomal protein L20	None	1	1	1	1	1	1	1	1	1	1	1	1	1	1	1	1	1	1	1	1	1	1	1	1	1	1	1	1	1	1	1	1	1	1	1	1	1	1	1	1	1	1	1	1
Ribosome_50S_subunit	COG0261	J	RplU	Ribosomal protein L21	None	1	1	1	1	1	1	0	1	1	1	1	1	1	1	1	1	1	1	1	1	1	1	1	1	1	1	1	1	1	1	1	1	1	1	1	1	1	1	1	1	1	1	1	1
Ribosome_50S_subunit	COG0091	J	RplV	Ribosomal protein L22	None	1	1	1	1	1	1	1	1	1	1	1	1	1	1	1	1	1	1	1	1	1	1	1	1	1	1	1	1	1	1	1	1	1	1	1	1	1	1	1	1	1	1	1	1
Ribosome_50S_subunit	COG0089	J	RplW	Ribosomal protein L23	None	1	1	1	1	1	1	1	1	1	1	1	1	1	1	1	1	1	1	1	1	1	1	1	1	1	1	1	1	1	1	1	1	1	1	1	1	1	1	1	1	1	1	1	1
Ribosome_50S_subunit	COG0198	J	RplX	Ribosomal protein L24	None	1	1	1	1	1	0	1	1	1	1	1	1	1	1	1	1	1	1	0	0	0	1	1	1	1	1	1	1	1	1	0	1	1	1	1	1	1	1	0	1	1	1	1	1
Ribosome_50S_subunit	COG1825	J	RplY	Ribosomal protein L25 (general stress protein Ctc)	None	1	1	1	1	1	1	1	1	1	1	1	1	1	1	1	1	1	1	0	1	1	1	1	1	1	1	1	1	1	1	1	1	1	1	1	1	1	1	1	1	1	1	1	1
Ribosome_50S_subunit	COG0211	J	RpmA	Ribosomal protein L27	None	1	1	1	1	1	1	1	1	1	1	1	1	1	1	1	1	1	1	1	1	1	1	1	1	1	1	1	1	1	1	1	1	1	1	1	1	1	1	1	1	1	1	1	1
Ribosome_50S_subunit	COG0227	J	RpmB	Ribosomal protein L28	None	1	0	0	1	1	1	1	1	1	1	1	1	1	1	1	1	1	1	1	1	1	1	1	1	1	1	1	1	1	1	1	1	1	1	1	1	1	1	1	1	1	1	1	1
Ribosome_50S_subunit	COG0255	J	RpmC	Ribosomal protein L29	None	0	0	0	0	0	0	0	0	0	0	0	0	0	0	0	0	0	0	0	0	0	0	0	0	0	0	0	0	0	0	0	0	0	0	0	0	0	0	0	0	0	0	0	0
Ribosome_50S_subunit	COG1841	J	RpmD	Ribosomal protein L30/L7E	None	0	0	0	0	0	0	0	0	0	0	0	0	0	0	0	0	0	0	0	0	0	0	0	0	0	0	0	0	0	0	0	0	0	0	0	0	0	0	0	0	0	0	0	0
Ribosome_50S_subunit	COG0254	J	RpmE	Ribosomal protein L31	None	1	1	1	1	1	1	1	1	1	1	1	1	1	1	1	1	1	1	1	1	1	1	1	1	1	1	1	1	1	1	1	1	1	1	1	1	1	1	1	1	1	1	1	1
Ribosome_50S_subunit	COG0333	J	RpmF	Ribosomal protein L32	None	0	0	0	0	0	0	0	0	0	0	0	0	0	0	0	0	0	0	0	0	0	0	0	0	0	0	0	0	0	0	0	0	0	0	0	0	0	0	0	0	0	0	0	0
Ribosome_50S_subunit	COG0267	J	RpmG	Ribosomal protein L33	None	0	0	0	0	0	0	0	0	1	1	1	1	1	1	1	1	1	1	1	1	1	1	1	1	1	1	1	1	1	1	1	1	1	1	1	1	1	0	0	0	0	0	0	0
Ribosome_50S_subunit	COG0230	J	RpmH	Ribosomal protein L34	None	0	0	0	0	0	1	0	0	0	0	0	0	0	0	0	0	0	0	0	0	0	0	1	1	0	0	0	0	0	0	0	0	0	0	0	0	0	1	0	0	0	0	0	0
Ribosome_50S_subunit	COG0291	J	RpmI	Ribosomal protein L35	None	0	0	0	0	0	0	1	0	0	0	1	1	1	1	1	0	0	0	1	1	1	1	1	1	1	1	1	1	1	1	1	1	1	1	1	1	1	0	0	0	0	1	0	1
Ribosome_50S_subunit	COG0257	J	RpmJ	Ribosomal protein L36	None	0	0	0	0	0	0	0	0	0	0	0	0	0	0	0	0	0	0	0	0	0	0	0	0	0	0	0	0	0	0	0	0	0	0	0	0	0	1	0	0	0	0	0	0
Serine_biosynthesis	COG0111	H	SerA	Phosphoglycerate dehydrogenase or related dehydrogenase	EC 1.1.1.95	0	0	0	1	0	0	0	0	0	1	1	1	0	0	0	1	1	1	0	0	0	0	0	0	0	0	0	0	0	0	0	0	0	0	0	0	0	1	1	0	1	1	1	1
Serine_biosynthesis	COG1932	E , H	SerC	Phosphoserine aminotransferase	EC 2.6.1.52	0	0	0	0	0	0	0	0	0	0	0	0	0	0	0	0	0	0	0	0	0	0	0	0	0	0	0	0	0	0	0	0	0	0	0	0	0	0	0	0	0	0	0	1
Serine_biosynthesis	COG0560	E	SerB	Phosphoserine phosphatase	EC 3.1.3.3	0	0	0	2	0	0	0	0	1	1	1	0	2	0	0	1	1	1	0	1	1	1	1	1	1	0	0	0	0	0	1	0	1	1	1	1	1	2	1	1	2	2	2	3
Serine_biosynthesis	COG0112	E	GlyA	Glycine/serine hydroxymethyltransferase	EC 2.1.2.1	1	1	1	1	1	1	2	1	1	1	1	1	1	1	1	2	2	2	1	1	1	1	1	1	1	1	1	1	1	1	1	1	1	1	1	1	1	1	1	1	1	1	1	1
TCA_cycle,_glyoxylate_bypass	COG2224	C	AceA	Isocitrate lyase	EC 4.1.3.1	0	0	0	0	0	0	0	0	0	0	0	0	0	0	0	0	0	0	0	0	0	0	0	0	0	0	0	0	0	0	0	0	0	0	0	0	0	0	0	0	0	1	1	1
TCA_cycle,_glyoxylate_bypass	COG2225	C	AceB	Malate synthase	EC 2.3.3.9	0	0	0	0	0	0	0	0	0	0	0	0	0	0	0	0	0	0	0	0	0	0	0	0	0	0	0	0	0	0	0	0	0	0	0	0	0	0	0	0	0	1	1	1
TCA_cycle	COG0372	C	GltA	Citrate synthase	EC 2.3.3.16	0	0	0	1	3	4	3	4	0	1	1	1	1	2	2	1	1	1	0	0	0	0	0	0	0	0	0	0	0	0	0	0	0	0	0	0	0	2	0	2	1	2	2	2
TCA_cycle	COG1048	C	AcnA	Aconitase A	EC 4.2.1.3	0	0	0	1	2	2	3	1	0	1	1	1	2	1	1	1	1	1	0	0	0	0	0	0	0	0	0	0	0	0	0	0	0	0	0	0	0	1	0	0	1	1	2	1
TCA_cycle	COG1049	C	AcnB	Aconitase B	EC 4.2.1.3	0	0	0	0	0	0	0	0	0	0	0	0	0	0	0	0	0	0	0	0	0	0	0	0	0	0	0	0	0	0	0	0	0	0	0	0	0	0	0	0	0	0	0	0
TCA_cycle	COG0538	C	Icd	Isocitrate dehydrogenase	EC 1.1.1.42	0	0	0	0	1	1	1	1	0	0	0	0	0	0	0	0	0	0	0	0	0	0	0	0	0	0	0	0	0	0	0	0	0	0	0	0	0	0	0	0	0	0	0	0
TCA_cycle	COG2838	C	IcdM	Monomeric isocitrate dehydrogenase	EC 1.1.1.42	0	0	0	0	0	0	0	0	0	0	0	0	0	0	0	0	0	0	0	0	0	0	0	0	0	0	0	0	0	0	0	0	0	0	0	0	0	0	0	0	0	0	0	0
TCA_cycle	COG0473	C , E	LeuB	Isocitrate/isopropylmalate dehydrogenase	EC 1.1.1.42	0	0	0	1	0	2	0	1	0	1	1	1	1	1	1	1	1	1	0	0	0	0	0	0	0	0	0	0	0	0	0	0	0	0	0	0	0	1	0	1	1	1	1	1
TCA_cycle	COG0567	C	SucA	2-oxoglutarate dehydrogenase complex, dehydrogenase (E1) component, and related enzymes	EC 1.2.4.2	0	0	0	1	1	1	2	1	0	1	1	1	1	1	1	1	1	1	0	1	1	1	1	1	1	1	1	1	1	1	1	1	1	1	1	1	1	1	1	1	1	1	1	1
TCA_cycle	COG0074	C	SucD	Succinyl-CoA synthetase, alpha subunit	EC 6.2.1.5	0	0	0	1	1	1	2	1	0	1	1	1	1	1	1	1	1	1	0	1	1	1	1	1	1	1	1	1	1	1	1	1	1	1	1	1	1	1	1	1	1	1	1	1
TCA_cycle	COG0045	C	SucC	Succinyl-CoA synthetase, beta subunit	EC 6.2.1.5	0	0	0	1	1	1	1	1	1	1	1	1	1	1	1	1	1	1	0	1	1	1	1	1	1	1	1	1	1	1	1	1	1	1	1	1	1	1	1	1	1	1	1	1
TCA_cycle	COG1053	C	SdhA	Succinate dehydrogenase/fumarate reductase, flavoprotein subunit	EC 1.3.5.1	0	0	0	0	0	0	0	0	0	0	0	0	0	0	0	0	0	0	0	0	0	0	0	0	0	0	0	0	0	0	0	0	0	0	0	0	0	0	0	0	0	0	0	0
TCA_cycle	COG0479	C	SdhB/FrdB	Succinate dehydrogenase/fumarate reductase, Fe-S protein subunit	EC 1.3.5.1	0	0	0	1	1	1	1	1	0	1	1	1	1	1	1	1	1	1	0	1	1	1	1	1	1	1	1	1	1	1	1	1	1	1	1	1	1	1	0	1	1	1	1	1
TCA_cycle	COG1951	C	TtdA	Tartrate dehydratase alpha subunit/Fumarate hydratase class I, N-terminal domain	EC 4.2.1.2	0	0	0	0	0	0	0	0	0	0	0	0	0	0	0	0	0	0	0	0	0	0	0	0	0	0	0	0	0	0	0	0	0	0	0	0	0	0	0	0	0	0	0	0
TCA_cycle	COG1838	C	FumA	Tartrate dehydratase beta subunit/Fumarate hydratase class I, C-terminal domain	EC 4.2.1.2	0	0	0	0	0	0	0	0	0	0	0	0	0	0	0	0	0	0	0	0	0	0	0	0	0	0	0	0	0	0	0	0	0	0	0	0	0	0	0	0	0	0	0	0
TCA_cycle	COG0114	C	FumC	Fumarate hydratase class II	EC 4.2.1.2	0	0	0	1	1	1	1	1	0	1	1	1	2	1	0	1	1	1	0	1	1	1	1	1	2	1	1	0	1	1	1	1	1	1	1	1	1	1	0	1	1	1	1	1
TCA_cycle	COG0039	C	Mdh	Malate/lactate dehydrogenase	EC 1.1.1.37	0	0	0	1	1	1	1	1	0	1	1	1	1	1	1	1	1	1	0	0	1	1	1	1	1	1	1	1	1	1	1	1	1	1	1	1	1	1	0	1	1	1	1	1
TCA_cycle	COG2055	C	AllD	Malate/lactate/ureidoglycolate dehydrogenase, LDH2 family	EC 1.1.1.37	0	0	0	0	0	0	0	0	0	0	0	0	0	0	0	0	0	0	0	0	0	0	0	0	0	0	0	0	0	0	0	0	0	0	0	0	0	0	0	0	0	0	0	0
Thiamine_biosynthesis	COG0422	H	ThiC	4-amino-2-methyl-5-hydroxymethylpyrimidine (HMP) synthase ThiC	EC 4.1.99.17	0	0	0	0	0	0	0	0	0	0	0	0	0	0	0	0	0	0	0	0	0	0	0	0	0	0	0	0	0	0	0	0	0	0	0	0	0	0	0	0	0	0	0	0
Thiamine_biosynthesis	COG0351	H	ThiD	Hydroxymethylpyrimidine/phosphomethylpyrimidine kinase	EC 2.7.1.49;EC 2.7.4.7	0	0	0	0	0	0	0	0	0	1	0	1	0	0	0	0	0	0	0	0	0	0	0	0	0	0	0	0	0	0	0	0	0	0	0	0	0	0	0	0	0	0	0	0
Thiamine_biosynthesis	COG2104	H	ThiS	Sulfur carrier protein ThiS (thiamine biosynthesis)	None	0	0	0	0	0	0	0	0	0	0	0	0	0	0	0	0	0	0	0	0	0	0	0	0	0	0	0	0	0	0	0	0	0	0	0	0	0	0	0	0	0	0	0	0
Thiamine_biosynthesis	COG0352	H	ThiE	Thiamine monophosphate synthase	EC 2.5.1.3	0	0	0	0	0	0	0	0	0	2	0	1	0	0	0	0	0	0	0	0	0	0	0	0	0	1	0	0	0	0	0	1	1	1	1	1	1	0	0	0	0	0	0	0
Thiamine_biosynthesis	COG0301	J , H	ThiI	Adenylyl- and sulfurtransferase ThiI (thiamine and tRNA 4-thiouridine biosynthesis)	EC 2.8.1.4	0	0	0	0	0	0	0	0	0	0	0	0	0	0	0	0	0	0	0	0	0	0	0	0	0	0	0	0	0	0	0	0	0	0	0	0	0	0	0	0	0	0	0	0
Thiamine_biosynthesis	COG2022	H	ThiG	Thiazole synthase ThiGH, ThiG subunit (thiamin biosynthesis)	EC 2.8.1.10	0	0	0	0	0	0	0	0	0	1	0	1	0	0	0	0	0	0	0	0	0	0	0	0	0	0	0	0	0	0	0	0	0	0	0	0	0	0	0	0	0	0	0	0
Thiamine_biosynthesis	COG1060	H	ThiH	2-iminoacetate synthase ThiH/Menaquinone biosynthesis enzymes MqnC and MqnE	EC 4.1.99.19	0	0	0	2	0	0	0	0	2	2	2	1	2	2	2	2	2	2	0	2	2	2	2	2	2	2	2	2	2	2	2	2	2	2	2	2	2	2	0	0	1	0	0	0
Thiamine_biosynthesis	COG0611	H	ThiL	Thiamine monophosphate kinase	EC 2.7.4.16	0	0	0	0	0	0	0	0	0	0	0	0	1	0	0	0	0	0	0	0	0	0	0	0	0	0	0	0	0	0	0	0	0	0	0	0	0	1	0	0	0	0	0	0
Thiamine_biosynthesis	COG2145	H	ThiM	Hydroxyethylthiazole kinase, sugar kinase family	EC 2.7.1.50	0	0	0	0	0	0	0	0	0	0	0	0	1	0	0	0	0	0	0	0	0	0	0	0	0	0	0	0	0	0	0	1	1	1	1	1	1	1	0	0	0	0	0	0
Thiamine_biosynthesis	COG1564	H	ThiN	Thiamine pyrophosphokinase	EC 2.7.6.2	0	0	0	0	0	0	0	0	0	1	0	1	0	0	0	1	1	1	0	0	0	0	0	0	0	0	0	0	0	0	0	0	0	0	0	0	0	0	0	0	0	0	1	1
Threonine_biosynthesis	COG0083	E	ThrB	Homoserine kinase	EC 2.7.1.39	0	0	0	0	0	0	0	0	0	0	0	0	0	0	0	0	0	0	0	0	0	0	0	0	0	0	0	0	0	0	0	0	0	0	0	0	0	0	0	0	0	0	0	0
Threonine_biosynthesis	COG2334	T	SrkA	Ser/Thr protein kinase RdoA involved in Cpx stress response, MazF antagonist	EC 2.7.1.39	0	0	0	0	0	0	0	0	0	0	0	0	0	0	0	1	1	1	0	0	0	0	0	0	0	0	0	0	0	0	0	0	0	0	0	0	0	1	0	0	0	0	0	0
Threonine_biosynthesis	COG0498	E	ThrC	Threonine synthase	EC 4.2.3.1	0	0	0	0	1	1	1	2	0	0	0	0	0	0	0	0	0	0	0	0	0	0	0	0	0	0	0	0	0	0	0	0	0	0	0	0	0	0	0	0	0	0	0	0
Thymidylate_biosynthesis	COG1328	F	NrdD	Anaerobic ribonucleoside-triphosphate reductase	EC 1.1.98.6	0	0	0	0	0	0	0	0	0	0	0	0	0	0	0	0	0	0	0	0	0	0	0	0	0	0	0	0	0	0	0	0	0	0	0	0	0	0	1	0	0	0	0	0
Thymidylate_biosynthesis	COG0717	F	Dcd	dCTP deaminase	EC 3.5.4.13	0	0	0	1	1	1	1	1	1	1	1	1	1	1	1	1	1	1	1	1	1	1	1	1	1	1	1	1	1	1	1	1	1	1	1	1	1	0	1	0	1	0	0	0
Thymidylate_biosynthesis	COG0756	V , F	Dut	dUTP pyrophosphatase (dUTPase)	EC 3.6.1.23	1	1	1	1	1	1	1	1	1	1	1	1	1	1	1	1	1	1	1	1	1	1	1	1	1	1	1	1	1	1	1	1	1	1	1	1	1	1	1	1	1	1	1	1
Thymidylate_biosynthesis	COG4508	F	Dut2	Dimeric dUTPase, all-alpha-NTP-PPase (MazG) superfamily	EC 3.6.1.23	0	0	0	0	0	0	0	0	0	0	0	0	0	0	0	0	0	0	0	0	0	0	0	0	0	0	0	0	0	0	0	0	0	0	0	0	0	0	0	0	0	0	0	0
Thymidylate_biosynthesis	COG0207	F	ThyA	Thymidylate synthase	EC 2.1.1.45	0	0	0	0	0	0	0	0	0	0	0	0	0	0	0	0	0	0	0	0	0	0	0	0	0	0	0	0	0	0	0	0	0	0	0	0	0	0	0	0	0	0	0	0
Thymidylate_biosynthesis	COG1351	F	ThyX	Thymidylate synthase ThyX, FAD-dependent family	EC 2.1.1.148	2	2	2	1	1	1	1	1	1	1	1	1	1	1	1	1	1	1	1	1	1	1	1	1	1	1	1	1	1	1	1	1	1	1	1	1	1	1	1	1	1	1	1	1
Thymidylate_biosynthesis	COG0125	F	Tmk	Thymidylate kinase	EC 2.7.4.9	1	1	1	1	2	1	1	1	1	1	1	1	1	1	1	1	1	1	1	1	1	1	1	1	2	1	1	1	1	1	1	1	1	1	1	1	1	1	1	1	1	1	1	1
Translation_factors	COG0023	J	SUI1	Translation initiation factor 1 (eIF-1/SUI1)	None	0	0	0	0	0	0	0	0	0	0	0	0	0	0	0	0	0	0	0	0	0	0	0	0	0	0	0	0	0	0	0	0	0	0	0	0	0	0	0	0	0	0	0	0
Translation_factors	COG0050	J	TufA	Translation elongation factor EF-Tu, a GTPase	None	1	1	1	1	1	1	1	1	1	1	1	1	1	1	1	1	1	1	1	0	1	1	1	1	1	1	1	1	1	1	1	1	1	1	1	1	1	1	1	1	1	1	1	1
Translation_factors	COG0193	J	Pth	Peptidyl-tRNA hydrolase	EC 3.1.1.29	1	1	1	1	1	1	2	1	1	1	1	1	1	1	1	1	1	1	1	1	1	1	1	1	1	1	1	1	1	1	1	1	1	1	1	1	1	1	1	1	1	1	1	1
Translation_factors	COG0216	J	PrfA	Protein chain release factor RF1	None	1	1	1	1	1	1	2	1	1	1	1	1	1	1	1	1	1	1	1	1	1	1	1	1	1	1	1	1	1	1	1	1	1	1	1	1	1	1	1	1	1	1	1	1
Translation_factors	COG0231	J	Efp	Translation elongation factor P (EF-P)/translation initiation factor 5A (eIF-5A)	None	2	2	2	2	2	2	2	2	2	2	2	1	2	2	2	2	2	2	2	2	2	2	2	2	2	2	2	2	2	2	2	2	2	2	2	2	2	2	2	0	2	2	2	2
Translation_factors	COG0264	J	Tsf	Translation elongation factor EF-Ts	None	1	1	1	1	1	1	1	1	1	1	1	1	1	1	1	1	1	1	1	1	1	1	1	1	1	1	1	1	1	1	1	1	1	1	1	1	1	1	1	1	1	1	1	1
Translation_factors	COG0290	J	InfC	Translation initiation factor IF-3	None	1	1	1	1	1	1	1	1	1	1	1	1	1	1	1	1	1	1	1	1	1	1	1	1	1	1	1	1	1	1	1	1	1	1	1	1	1	1	1	1	1	1	1	1
Translation_factors	COG0361	J	InfA	Translation initiation factor IF-1	None	1	1	1	1	1	1	1	1	1	1	1	1	1	1	1	1	1	1	1	0	1	1	1	1	1	1	1	1	1	1	1	1	1	1	1	1	1	1	1	1	1	1	1	1
Translation_factors	COG0480	J	FusA	Translation elongation factor EF-G, a GTPase	None	1	1	1	1	1	1	1	1	1	1	1	1	1	1	1	1	1	1	1	1	1	1	1	1	1	1	1	1	1	1	1	1	1	1	1	1	1	1	2	1	1	1	1	1
Translation_factors	COG0532	J	InfB	Translation initiation factor IF-2, a GTPase	None	1	1	1	1	1	1	1	1	1	1	1	0	1	1	0	1	1	1	1	1	1	1	1	1	1	1	1	1	1	1	1	1	1	1	1	1	1	1	1	1	1	1	1	1
Translation_factors	COG1093	J	SUI2	Translation initiation factor 2, alpha subunit (eIF-2alpha)	None	0	0	0	0	0	0	0	0	0	0	0	0	0	0	0	0	0	0	0	0	0	0	0	0	0	0	0	0	0	0	0	0	0	0	0	0	0	0	0	0	0	0	0	0
Translation_factors	COG1184	J	GCD2	Translation initiation factor 2B subunit, eIF-2B alpha/beta/delta family	None	0	0	0	0	0	0	0	0	0	0	0	0	0	0	0	0	0	0	0	0	0	0	0	0	0	0	0	0	0	0	0	0	0	0	0	0	0	0	0	0	0	0	0	0
Translation_factors	COG1186	J	PrfB	Protein chain release factor PrfB	None	1	1	1	1	1	1	1	1	1	2	1	1	3	1	1	1	1	1	1	1	1	0	1	1	1	1	1	0	1	1	1	1	1	0	0	1	1	1	1	1	1	2	2	1
Translation_factors	COG1503	J	eRF1	Peptide chain release factor 1 (eRF1)	None	0	0	0	0	0	0	0	0	0	0	0	0	0	0	0	0	0	0	0	0	0	0	0	0	0	0	0	0	0	0	0	0	0	0	0	0	0	0	0	0	0	0	0	0
Translation_factors	COG1601	J	GCD7	Translation initiation factor 2, beta subunit (eIF-2beta)/eIF-5 N-terminal domain	None	0	0	0	0	0	0	0	0	0	0	0	0	0	0	0	0	0	0	0	0	0	0	0	0	0	0	0	0	0	0	0	0	0	0	0	0	0	0	0	0	0	0	0	0
Translation_factors	COG1976	J	TIF6	Translation initiation factor 6 (eIF-6)	None	0	0	0	0	0	0	0	0	0	0	0	0	0	0	0	0	0	0	0	0	0	0	0	0	0	0	0	0	0	0	0	0	0	0	0	0	0	0	0	0	0	0	0	0
Translation_factors	COG2092	J	EFB1	Translation elongation factor EF-1beta	None	0	0	0	0	0	0	0	0	0	0	0	0	0	0	0	0	0	0	0	0	0	0	0	0	0	0	0	0	0	0	0	0	0	0	0	0	0	0	0	0	0	0	0	0
Translation_factors	COG3276	J	SelB	Selenocysteine-specific translation elongation factor SelB	None	0	0	0	0	0	0	0	0	0	0	0	0	0	0	0	0	0	0	0	0	0	0	0	0	0	0	0	0	0	0	0	0	0	0	0	0	0	0	0	0	0	0	0	0
Translation_factors	COG4108	J	PrfC	Peptide chain release factor RF-3	None	0	0	0	0	0	0	0	0	1	0	0	0	1	0	0	0	0	0	0	0	0	0	0	0	0	0	0	0	0	0	0	0	0	0	0	0	0	0	0	0	1	0	1	0
Translation_factors	COG5256	J	TEF1	Translation elongation factor EF-1alpha (GTPase)	None	0	0	0	0	0	0	0	0	0	0	0	0	0	0	0	0	0	0	0	0	0	0	0	0	0	0	0	0	0	0	0	0	0	0	0	0	0	0	0	0	0	0	0	0
Translation_factors	COG5257	J	GCD11	Translation initiation factor 2, gamma subunit (eIF-2gamma; GTPase)	None	0	0	0	0	0	0	0	0	0	0	0	0	0	0	0	0	0	0	0	0	0	0	0	0	0	0	0	0	0	0	0	0	0	0	0	0	0	0	0	0	0	0	0	0
Ubiquinone_biosynthesis	COG3161	H	UbiC	4-hydroxybenzoate synthetase (chorismate-pyruvate lyase)	EC 4.1.3.40	0	0	0	0	0	0	0	0	0	0	0	0	0	0	0	0	0	0	0	0	0	0	0	0	0	0	0	0	0	0	0	0	0	0	0	0	0	0	0	0	0	0	0	0
Ubiquinone_biosynthesis	COG0382	H	UbiA	4-hydroxybenzoate polyprenyltransferase	EC 2.5.1.39	0	0	0	1	0	0	0	0	1	1	1	1	1	1	1	1	1	1	0	0	1	1	1	1	1	1	1	1	1	1	1	1	1	1	1	1	1	1	0	0	1	1	0	0
Ubiquinone_biosynthesis	COG0043	H	UbiD	3-polyprenyl-4-hydroxybenzoate decarboxylase	EC 4.1.1.98	0	0	0	1	0	0	0	0	1	1	1	1	1	1	1	1	1	1	1	1	1	1	1	1	2	1	1	1	1	1	1	1	1	1	1	1	1	1	0	0	1	0	2	0
Ubiquinone_biosynthesis	COG0163	H	UbiX	Flavin prenyltransferase UbiX	EC 2.5.1.129	0	0	0	1	0	0	0	0	1	1	1	1	1	1	1	1	1	1	0	1	1	1	1	1	1	1	1	1	1	1	1	1	1	1	1	1	1	1	0	0	1	0	1	0
Ubiquinone_biosynthesis	COG0654	C , H	UbiH	2-polyprenyl-6-methoxyphenol hydroxylase and related FAD-dependent oxidoreductases	EC 1.14.13.240	0	0	0	0	2	1	2	1	1	0	1	2	0	1	1	1	1	1	1	1	1	1	1	1	1	1	1	1	1	1	1	1	1	1	1	1	1	0	0	0	0	0	1	0
Ubiquinone_biosynthesis	COG0661	T , H	AarF	Predicted protein kinase regulating ubiquinone biosynthesis, AarF/ABC1/UbiB family	None	0	0	0	0	0	0	0	0	0	0	0	0	0	0	0	0	0	0	0	0	0	0	0	0	0	0	0	0	0	0	0	0	0	0	0	0	0	0	0	1	0	0	0	0
Ubiquinone_biosynthesis	COG2227	H	UbiG	2-polyprenyl-3-methyl-5-hydroxy-6-metoxy-1,4-benzoquinol methylase	EC 2.1.1.222	0	0	0	0	0	0	0	0	1	0	0	0	0	0	0	0	0	0	0	0	0	0	0	0	0	0	0	0	0	0	0	0	0	0	0	0	0	0	0	0	0	0	1	0
Ubiquinone_biosynthesis	COG2941	H	COQ7	Demethoxyubiquinone hydroxylase, CLK1/Coq7/Cat5 family (ubiquinone biosynthesis)	EC 1.14.99.60	0	0	0	0	0	0	0	0	0	0	0	0	0	0	0	0	0	0	0	0	0	0	0	0	0	0	0	0	0	0	0	0	0	0	0	0	0	0	0	0	0	0	0	0
Ubiquinone_biosynthesis	COG5031	H	COQ4	Ubiquinone biosynthesis protein Coq4	None	0	0	0	0	0	0	0	0	0	0	0	0	0	0	0	0	0	0	0	0	0	0	0	0	0	0	0	0	0	0	0	0	0	0	0	0	0	0	0	0	0	0	0	0
tRNA_modification	COG0042	J	DusA	tRNA-dihydrouridine synthase	EC 1.3.1.91	0	0	0	2	1	1	1	1	2	1	1	2	2	1	1	1	1	1	1	1	1	1	1	1	1	1	1	1	1	1	1	1	1	1	1	1	1	2	2	1	2	2	2	1
tRNA_modification	COG0324	J	MiaA	tRNA A37 N6-isopentenylltransferase MiaA	EC 2.5.1.75	1	1	1	1	1	2	1	1	1	1	1	1	1	1	1	1	1	1	1	1	1	1	1	1	1	1	1	1	1	1	1	1	1	1	1	1	1	1	1	1	1	1	1	1
tRNA_modification	COG0621	J	MiaB	tRNA A37 methylthiotransferase MiaB	EC 2.8.4.3	1	1	1	2	3	3	2	3	3	3	3	2	3	2	2	2	2	2	1	0	2	1	2	2	2	1	0	0	0	2	2	2	2	2	2	2	2	2	3	3	3	3	3	3
tRNA_modification	COG4445	J	MiaE	tRNA isopentenyl-2-thiomethyl-A-37 hydroxylase MiaE (synthesis of 2-methylthio-cis-ribozeatin)	None	0	0	0	0	0	0	0	0	0	0	0	0	0	0	0	0	0	0	0	0	0	0	0	0	0	0	0	0	0	0	0	0	0	0	0	0	0	0	0	0	0	0	0	0
tRNA_modification	COG1214	J	TsaB	tRNA A37 threonylcarbamoyladenosine modification protein TsaB	None	0	0	0	1	1	1	1	1	0	1	1	1	1	0	0	1	1	1	0	0	1	1	1	1	1	1	1	1	1	1	1	1	1	0	1	1	1	1	1	1	0	1	1	1
tRNA_modification	COG0009	J	TsaC	tRNA A37 threonylcarbamoyladenosine synthetase subunit TsaC/SUA5/YrdC	EC 2.7.7.87	1	1	1	1	1	2	1	1	1	1	1	1	1	1	1	1	1	1	1	0	1	1	1	1	2	1	0	1	1	1	1	1	1	1	1	1	1	1	1	0	1	1	1	1
tRNA_modification	COG0533	J	TsaD	tRNA A37 threonylcarbamoyltransferase TsaD	EC 2.3.1.234	1	1	1	1	1	1	1	1	1	1	1	1	1	1	1	1	1	1	1	1	1	1	1	1	1	1	1	1	1	1	1	1	1	1	1	1	1	1	1	1	1	1	1	1
tRNA_modification	COG0802	J	TsaE	tRNA A37 threonylcarbamoyladenosine biosynthesis protein TsaE	None	1	0	1	1	1	1	1	1	1	1	1	1	1	1	1	1	1	1	1	1	1	1	1	1	1	1	1	1	1	1	1	1	1	1	1	1	1	1	1	1	1	1	1	1
tRNA_modification	COG1179	J	TcdA	tRNA A37 threonylcarbamoyladenosine dehydratase	None	0	0	0	0	0	0	0	0	0	0	0	0	0	0	0	0	0	0	0	0	0	0	0	0	0	0	0	0	0	0	0	0	0	0	0	0	0	0	0	0	0	0	0	0
tRNA_modification	COG3642	J	Bud32	tRNA A-37 threonylcarbamoyl transferase component Bud32	None	0	0	0	0	0	0	0	0	0	0	0	0	0	0	0	0	0	0	0	0	0	0	0	0	0	0	0	0	0	0	0	0	0	0	0	0	0	0	0	0	0	0	0	0
tRNA_modification	COG2892	J	Pcc1	tRNA threonylcarbamoyladenosine modification (KEOPS) complex, Pcc1 subunit	None	0	0	0	0	0	0	0	0	0	0	0	0	0	0	0	0	0	0	0	0	0	0	0	0	0	0	0	0	0	0	0	0	0	0	0	0	0	0	0	0	0	0	0	0
tRNA_modification	COG1041	J	Trm11	tRNA G10 N-methylase Trm11	EC 2.1.1.214	0	0	0	0	0	0	0	0	0	0	0	0	0	0	0	0	0	0	0	0	0	0	0	0	0	0	0	0	0	0	0	0	0	0	0	0	0	0	0	0	0	0	0	0
tRNA_modification	COG0220	J	TrmB	tRNA G46 N7-methylase TrmB	EC 2.1.1.33	0	0	0	1	1	1	1	1	1	1	1	1	1	0	0	1	1	1	0	1	1	1	1	1	1	1	1	1	1	1	1	1	1	1	1	1	1	1	1	1	1	1	1	1
tRNA_modification	COG0336	J	TrmD	tRNA G37 N-methylase TrmD	EC 2.1.1.228	1	1	1	1	1	1	1	1	1	1	1	0	1	1	1	1	1	1	1	1	1	1	1	1	1	1	1	1	1	1	1	1	1	1	1	1	1	0	1	1	1	1	1	1
tRNA_modification	COG0482	J	MnmA	tRNA U34 2-thiouridine synthase MnmA/TrmU, contains the PP-loop ATPase domain	EC 2.8.1.13	1	1	1	1	1	1	1	1	1	1	1	1	1	1	1	1	1	1	0	1	1	1	1	1	2	1	1	1	1	1	1	1	1	1	1	1	1	1	1	1	1	1	1	1
tRNA_modification	COG4121	J	MnmC	tRNA U34 5-methylaminomethyl-2-thiouridine-forming methyltransferase MnmC	EC 2.1.1.61	0	0	0	0	0	0	0	0	0	0	0	0	0	0	0	0	0	0	0	0	0	0	0	0	0	0	0	0	0	0	0	0	0	0	0	0	0	0	1	0	0	0	0	0
tRNA_modification	COG0486	J	MnmE	tRNA U34 5-carboxymethylaminomethyl modifying GTPase MnmE/TrmE	None	0	0	0	1	1	1	0	1	1	1	1	1	1	1	1	1	1	1	1	1	1	1	1	1	1	1	1	1	1	1	1	1	1	1	1	1	1	1	1	0	1	1	1	1
tRNA_modification	COG0445	J	MnmG	tRNA U34 5-carboxymethylaminomethyl modifying enzyme MnmG/GidA	None	0	0	0	1	1	0	1	1	1	1	1	1	2	1	1	1	1	1	1	1	1	1	1	1	1	1	1	1	1	1	1	1	1	1	1	1	1	1	1	1	1	1	1	1
tRNA_modification	COG0617	J	PcnB	tRNA nucleotidyltransferase/poly(A) polymerase	EC 2.7.7.72	2	2	1	2	2	2	2	2	2	2	2	2	2	2	2	2	2	2	2	2	2	2	2	2	2	2	2	2	2	2	2	2	2	2	2	2	2	2	2	2	2	2	2	2
tRNA_modification	COG0809	J	QueA	S-adenosylmethionine:tRNA-ribosyltransferase-isomerase (queuine synthetase)	EC 2.4.99.17	0	0	0	1	0	1	0	1	1	0	0	0	0	0	0	0	0	0	0	0	0	0	0	0	0	0	0	0	0	0	0	0	0	0	0	0	0	1	1	2	0	1	1	1
tRNA_modification	COG0603	J	QueC	7-cyano-7-deazaguanine synthase (queuosine biosynthesis)	EC 6.3.4.20	0	0	0	2	0	0	0	0	2	0	0	0	1	0	0	0	0	0	0	0	0	0	0	0	0	0	0	0	0	0	0	0	0	0	0	0	0	2	1	2	0	2	2	2
tRNA_modification	COG0720	H	QueD	6-pyruvoyl-tetrahydropterin synthase	EC 4.1.2.50	0	0	0	1	0	0	0	0	1	0	0	0	0	0	0	1	1	1	0	0	0	0	0	0	0	0	0	0	0	0	0	0	0	0	0	0	0	1	1	1	0	1	1	1
tRNA_modification	COG0602	H	QueE	Organic radical activating enzyme NrdG/QueE	EC 1.97.1.-	0	0	0	1	0	0	0	0	1	0	0	0	0	0	0	0	0	0	0	0	0	0	0	0	0	0	0	0	0	0	0	0	0	0	0	0	0	1	1	1	0	1	1	1
tRNA_modification	COG0780	J	QueFC	NADPH-dependent 7-cyano-7-deazaguanine reductase QueF, C-terminal domain, T-fold superfamily	EC 1.7.1.13	0	0	0	0	0	0	0	0	0	0	0	0	0	0	0	0	0	0	0	0	0	0	0	0	0	0	0	0	0	0	0	0	0	0	0	0	0	0	0	0	0	0	0	0
tRNA_modification	COG1600	J	QueG	Epoxyqueuosine reductase QueG (queuosine biosynthesis)	EC 1.17.99.6	0	0	0	1	0	0	0	0	0	0	0	0	0	0	0	0	0	0	0	0	0	0	0	0	0	0	0	0	0	0	0	0	0	0	0	0	0	1	0	1	0	1	1	1
tRNA_modification	COG1746	J	CCA1	tRNA nucleotidyltransferase (CCA-adding enzyme)	EC 2.7.7.72	0	0	0	0	0	0	0	0	0	0	0	0	0	0	0	0	0	0	0	0	0	0	0	0	0	0	0	0	0	0	0	0	0	0	0	0	0	0	0	0	0	0	0	0
tRNA_modification	COG1617	J	Cgi121	tRNA threonylcarbamoyladenosine modification (KEOPS) complex, Cgi121 subunit	None	0	0	0	0	0	0	0	0	0	0	0	0	0	0	0	0	0	0	0	0	0	0	0	0	0	0	0	0	0	0	0	0	0	0	0	0	0	0	0	0	0	0	0	0
tRNA_modification	COG2519	J	Gcd14	tRNA A58 N-methylase Trm61	EC 2.1.1.220	0	0	0	0	0	0	0	0	0	0	0	0	0	0	0	0	0	0	0	0	0	0	0	0	0	0	0	0	0	0	0	0	0	0	0	0	0	0	0	0	0	0	0	0
tRNA_modification	COG1258	J	Pus10	tRNA U54 and U55 pseudouridine synthase Pus10	EC 5.4.99.25	0	0	0	0	0	0	0	0	0	0	0	0	0	0	0	0	0	0	0	0	0	0	0	0	0	0	0	0	0	0	0	0	0	0	0	0	0	0	0	0	0	0	0	0
tRNA_modification	COG1676	J	SEN2	tRNA splicing endonuclease subunit SEN34	EC 4.6.1.16	0	0	0	0	0	0	0	0	0	0	0	0	0	0	0	0	0	0	0	0	0	0	0	0	0	0	0	0	0	0	0	0	0	0	0	0	0	0	0	0	0	0	0	0
tRNA_modification	COG2603	J	SelU	tRNA 2-selenouridine synthase SelU, contains rhodanese domain	EC 2.5.1.-	0	0	0	0	1	1	2	0	0	0	1	0	0	1	1	1	1	1	0	0	0	0	0	0	0	0	0	0	0	0	0	0	0	0	0	0	0	1	1	1	0	1	0	0
tRNA_modification	COG0566	J	SpoU	tRNA G18 (ribose-2'-O)-methylase SpoU	EC 2.1.1.34	2	2	2	5	4	4	4	4	2	2	2	2	1	2	2	1	1	1	1	1	1	1	1	1	1	1	1	1	1	1	1	1	1	1	1	1	1	3	5	2	2	3	5	5
tRNA_modification	COG0590	J	TadA	tRNA(Arg) A34 adenosine deaminase TadA	EC 3.5.4.33	1	1	1	1	1	1	1	1	1	1	1	1	1	1	1	1	1	1	1	1	1	1	1	1	1	1	1	1	1	1	1	1	1	1	1	1	1	1	1	1	1	1	1	2
tRNA_modification	COG1818	J	Tan1	tRNA(Ser,Leu) C12 N-acetylase TAN1, contains THUMP domain	None	0	0	0	0	0	0	0	0	0	0	0	0	0	0	0	0	0	0	0	0	0	0	0	0	0	0	0	0	0	0	0	0	0	0	0	0	0	0	0	0	0	0	0	0
tRNA_modification	COG0343	J	Tgt	Queuine/archaeosine tRNA-ribosyltransferase	EC 2.4.2.29	0	0	0	1	1	1	0	0	1	1	1	0	1	1	1	1	1	1	1	1	1	1	1	1	1	1	1	1	1	1	1	1	1	0	1	1	1	2	1	0	1	1	1	1
tRNA_modification	COG4021	J	Thg1	tRNA(His) 5'-end guanylyltransferase	EC 2.7.7.79	0	0	0	0	0	0	0	0	0	0	0	0	0	0	0	0	0	0	0	0	0	0	0	0	0	0	0	0	0	0	0	0	0	0	0	0	0	0	0	0	0	0	0	0
tRNA_modification	COG1571	J	TiaS	tRNA(Ile2) C34 agmatinyltransferase TiaS	EC 6.3.4.22	0	0	0	0	0	0	0	0	0	0	0	0	0	0	0	0	0	0	0	0	0	0	0	0	0	0	0	0	0	0	0	0	0	0	0	0	0	0	0	0	0	0	0	0
tRNA_modification	COG0037	J	TilS	tRNA(Ile)-lysidine synthase TilS/MesJ	EC 6.3.4.19	0	0	0	1	1	2	1	2	2	2	2	2	1	2	2	2	2	2	2	2	2	2	2	2	2	2	2	2	2	2	2	2	2	2	2	2	2	2	2	1	2	1	2	2
tRNA_modification	COG1444	J	TmcA	tRNA(Met) C34 N-acetyltransferase TmcA	EC 2.3.1.193	0	0	0	0	0	0	0	0	0	0	0	0	0	0	0	0	0	0	0	0	0	0	0	0	0	0	0	0	0	0	0	0	0	0	0	0	0	0	0	0	0	0	0	0
tRNA_modification	COG1323	J	TmcAL	tRNA-Met C34-N4-acetylcytidine synthase TmcAL	EC 6.3.4.-	0	0	0	0	0	0	0	0	0	0	0	0	0	0	0	0	0	0	0	0	0	0	0	0	0	0	0	0	0	0	0	0	0	0	0	0	0	0	0	0	0	0	0	0
tRNA_modification	COG5324	J	Trl1	tRNA splicing ligase	None	0	0	0	0	0	0	0	0	0	0	0	0	0	0	0	0	0	0	0	0	0	0	0	0	0	0	0	0	0	0	0	0	0	0	0	0	0	0	0	0	0	0	0	0
tRNA_modification	COG2520	J	Trm5	tRNA G37 N-methylase Trm5	EC 2.1.1.228	0	0	0	0	0	0	0	0	0	0	0	0	0	0	0	0	0	0	0	0	0	0	0	0	0	0	0	0	0	0	0	0	0	0	0	0	0	0	0	0	0	0	0	0
tRNA_modification	COG2265	J	TrmA	tRNA/tmRNA/rRNA uracil-C5-methylase, TrmA/RlmC/RlmD family	EC 2.1.1.35;EC 2.1.1.189;EC 2.1.1.190	0	0	0	2	1	1	1	1	2	2	2	2	2	2	1	2	2	2	0	1	1	1	1	1	1	1	1	1	1	1	1	1	1	1	1	1	1	3	2	0	2	2	2	2
tRNA_modification	COG1206	J	TrmFO	Folate-dependent tRNA-U54 methylase TrmFO/GidA	EC 2.1.1.74	0	0	0	0	0	0	0	0	0	0	0	0	0	0	0	0	0	0	0	0	0	0	0	0	0	0	0	0	0	0	0	0	0	0	0	0	0	0	0	0	0	0	0	0
tRNA_modification	COG0565	J	TrmJ	tRNA C32,U32 (ribose-2'-O)-methylase TrmJ or a related methyltransferase	EC 2.1.1.200	0	0	0	0	0	0	0	0	0	0	0	0	0	0	0	0	0	0	0	0	0	0	0	0	0	0	0	0	0	0	0	0	0	0	0	0	0	0	0	0	0	0	0	0
tRNA_modification	COG2384	J	TrmK	tRNA A22 N1-methylase	EC 2.1.1.217	0	0	0	0	0	0	0	0	0	0	0	0	0	0	0	0	0	0	0	0	0	0	0	0	0	0	0	0	0	0	0	0	0	0	0	0	0	0	0	0	0	0	0	0
tRNA_modification	COG0219	J	TrmL	tRNA(Leu) C34 or U34 (ribose-2'-O)-methylase TrmL, contains SPOUT domain	EC 2.1.1.207	1	1	1	1	1	1	1	1	1	1	1	1	1	0	1	0	0	0	1	1	1	1	1	1	1	1	1	1	1	1	1	1	1	1	1	1	1	1	1	1	1	1	1	1
tRNA_modification	COG4123	J	TrmN6	tRNA1(Val) A37 N6-methylase TrmN6	EC 2.1.1.223	0	0	0	0	0	0	0	0	0	0	0	0	0	0	0	0	0	0	0	0	0	0	0	0	0	0	0	0	0	0	0	0	0	0	0	0	0	0	0	0	0	0	0	0
tRNA_modification	COG1720	J	TrmO	tRNA (Thr-GGU) A37 N6-methylase	EC 2.1.1.-	0	0	0	1	0	0	0	0	0	0	0	0	0	0	0	0	0	0	0	0	0	0	0	0	0	0	0	0	0	0	0	0	0	0	0	0	0	1	0	0	0	0	0	0
tRNA_modification	COG4122	J	TrmR	tRNA 5-hydroxyU34 O-methylase TrmR/YrrM	EC 2.1.1.-	0	0	0	0	1	1	1	1	0	0	0	0	0	0	0	0	0	0	0	0	0	0	0	0	0	0	0	0	0	0	0	0	0	0	0	0	0	0	0	0	0	0	1	1
tRNA_modification	COG1901	J	TrmY	tRNA pseudouridine-54 N-methylase	EC 2.1.1.257	0	0	0	0	0	0	0	0	0	0	0	0	0	0	0	0	0	0	0	0	0	0	0	0	0	0	0	0	0	0	0	0	0	0	0	0	0	0	0	0	0	0	0	0
tRNA_modification	COG1867	J	TRM1	tRNA G26 N,N-dimethylase Trm1	EC 2.1.1.216	0	0	0	0	0	0	0	0	0	0	0	0	0	0	0	0	0	0	0	0	0	0	0	0	0	0	0	0	0	0	0	0	0	0	0	0	0	0	0	0	0	0	0	0
tRNA_modification	COG2419	J	TRM10	tRNA (A,G)9-N-methylase TRM10	EC 2.1.1.218	0	0	0	0	0	0	0	0	0	0	0	0	0	0	0	0	0	0	0	0	0	0	0	0	0	0	0	0	0	0	0	0	0	0	0	0	0	0	0	0	0	0	0	0
tRNA_modification	COG0101	J	TruA	tRNA U38,U39,U40 pseudouridine synthase TruA	EC 5.4.99.12	1	1	1	1	1	1	1	1	2	2	1	1	1	2	1	2	2	2	1	1	1	1	1	1	1	1	1	1	1	1	1	1	1	1	1	1	1	2	1	1	2	2	2	2
tRNA_modification	COG0130	J	TruB	tRNA U55 pseudouridine synthase TruB, may also work on U342 of tmRNA	EC 5.4.99.25	1	1	1	1	1	1	1	1	1	1	1	1	1	1	0	1	1	1	1	1	1	1	1	1	1	1	1	1	1	1	1	1	1	1	1	1	1	1	1	1	1	1	1	1
tRNA_modification	COG0585	J	TruD	tRNA(Glu) U13 pseudouridine synthase TruD	EC 5.4.99.27	0	0	0	0	0	0	0	0	0	0	0	0	0	0	0	0	0	0	0	0	0	0	0	0	0	0	0	0	0	0	0	0	0	0	0	0	0	0	0	0	0	0	0	0
tRNA_modification	COG0731	J	Tyw1	Wyosine [tRNA(Phe)-imidazoG37] synthetase, radical SAM superfamily	EC 4.1.3.44	0	0	0	0	0	0	0	0	0	0	0	0	0	0	0	0	0	0	0	0	0	0	0	0	0	0	0	0	0	0	0	0	0	0	0	0	0	0	0	0	0	0	0	0
tRNA_modification	COG1590	J	Tyw3	tRNA(Phe) wybutosine-synthesizing methylase Tyw3	EC 2.1.1.282	0	0	0	0	0	0	0	0	0	0	0	0	0	0	0	0	0	0	0	0	0	0	0	0	0	0	0	0	0	0	0	0	0	0	0	0	0	0	0	0	0	0	0	0
tRNA_modification	COG2117	J		Predicted subunit of tRNA(5-methylaminomethyl-2-thiouridylate) methyltransferase, contains the PP-loop ATPase domain	None	0	0	0	0	0	0	0	0	0	0	0	0	0	0	0	0	0	0	0	0	0	0	0	0	0	0	0	0	0	0	0	0	0	0	0	0	0	0	0	0	0	0	0	0
[truncated: 90 more columns]

## Sheet: Data S9B - COG pathway genes
MAG	Contig	Contig length (bp)	Locus tag	Protien length (AAs)	Prokka annotation	Blastp top hit - taxon	Blastp top hit - protein accession	Blastp top hit - length (AAs)	Blastp top hit - coverage (%)	Blastp top hit - identity (%)	Blastp top hit - evalue	Blastp top hit - description	EggNOG NOG/COG	COG category	COG description	NOG description	KEGG KO ID	KEGGG KO gene name	KEGG KO description	Pfam domain Id(s)	Pfam domain description(s)	TIGR domain Id(s)	TIGR domain description(s)
COG0030
Chlamydiae bacterium O_S4.2_bin_102	S4CHLAM102_27	63175	S4CHLAM102_13110	275	Ribosomal RNA small subunit methyltransferase A	Chlamydiae bacterium	NGX39650.1	275	94.2	38.3	1.2e-36	Ribosomal RNA small subunit methyltransferase A	COG0030	J	16S rRNA A1518 and A1519 N6-dimethyltransferase RsmA/KsgA/DIM1 (may also have DNA glycosylase/AP lyase activity)	Specifically dimethylates two adjacent adenosines (A1518 and A1519) in the loop of a conserved hairpin near the 3'-end of 16S rRNA in the 30S particle. May play a critical role in biogenesis of 30S subunits (By similarity)	K02528	ksgA	16S rRNA (adenine1518-N6/adenine1519-N6)-dimethyltransferase [EC:2.1.1.182]	PF00398	Ribosomal RNA adenine dimethylase	TIGR00755	ksgA: ribosomal RNA small subunit methyltransferase A
Chlamydiae bacterium O_S4.2_bin_107	S4CHLAM107_5	238783	S4CHLAM107_10560	254	Ribosomal RNA small subunit methyltransferase A	Chlamydiae bacterium	NGX44938.1	273	96.5	43.2	8.0e-43	Ribosomal RNA small subunit methyltransferase A	COG0030	J	16S rRNA A1518 and A1519 N6-dimethyltransferase RsmA/KsgA/DIM1 (may also have DNA glycosylase/AP lyase activity)	Specifically dimethylates two adjacent adenosines (A1518 and A1519) in the loop of a conserved hairpin near the 3'-end of 16S rRNA in the 30S particle. May play a critical role in biogenesis of 30S subunits (By similarity)	K02528	ksgA	16S rRNA (adenine1518-N6/adenine1519-N6)-dimethyltransferase [EC:2.1.1.182]	PF00398	Ribosomal RNA adenine dimethylase	TIGR00755	ksgA: ribosomal RNA small subunit methyltransferase A
Chlamydiae bacterium O_S4.2_bin_20	S4CHLAM20_20	254878	S4CHLAM20_06540	273	Ribosomal RNA small subunit methyltransferase A	Chlamydiae bacterium CG10_big_fil_rev_8_21_14_0_10_42_34	PIS02616.1	262	89.0	47.0	1.4e-48	ribosomal RNA small subunit methyltransferase A	COG0030	J	16S rRNA A1518 and A1519 N6-dimethyltransferase RsmA/KsgA/DIM1 (may also have DNA glycosylase/AP lyase activity)	Specifically dimethylates two adjacent adenosines (A1518 and A1519) in the loop of a conserved hairpin near the 3'-end of 16S rRNA in the 30S particle. May play a critical role in biogenesis of 30S subunits (By similarity)	K02528	ksgA	16S rRNA (adenine1518-N6/adenine1519-N6)-dimethyltransferase [EC:2.1.1.182]	PF00398	Ribosomal RNA adenine dimethylase	TIGR00755	ksgA: ribosomal RNA small subunit methyltransferase A
Chlamydiae bacterium O_S4.2_bin_27	S4CHLAM27_2	85472	S4CHLAM27_01260	270	Ribosomal RNA small subunit methyltransferase A	Chlamydiae bacterium	NGX62122.1	269	97.0	43.2	1.4e-48	Ribosomal RNA small subunit methyltransferase A	COG0030	J	16S rRNA A1518 and A1519 N6-dimethyltransferase RsmA/KsgA/DIM1 (may also have DNA glycosylase/AP lyase activity)	Specifically dimethylates two adjacent adenosines (A1518 and A1519) in the loop of a conserved hairpin near the 3'-end of 16S rRNA in the 30S particle. May play a critical role in biogenesis of 30S subunits (By similarity)	K02528	ksgA	16S rRNA (adenine1518-N6/adenine1519-N6)-dimethyltransferase [EC:2.1.1.182]	PF00398	Ribosomal RNA adenine dimethylase	TIGR00755	ksgA: ribosomal RNA small subunit methyltransferase A
Chlamydiae bacterium O_S4.2_bin_37	S4CHLAM37_4	111384	S4CHLAM37_05210	273	Ribosomal RNA small subunit methyltransferase A	Candidatus Aerophobetes bacterium	PCI96062.1	273	100.0	89.4	2.2e-131	ribosomal RNA small subunit methyltransferase A	COG0030	J	16S rRNA A1518 and A1519 N6-dimethyltransferase RsmA/KsgA/DIM1 (may also have DNA glycosylase/AP lyase activity)	Specifically dimethylates two adjacent adenosines (A1518 and A1519) in the loop of a conserved hairpin near the 3'-end of 16S rRNA in the 30S particle. May play a critical role in biogenesis of 30S subunits (By similarity)	K02528	ksgA	16S rRNA (adenine1518-N6/adenine1519-N6)-dimethyltransferase [EC:2.1.1.182]	PF00398	Ribosomal RNA adenine dimethylase	TIGR00755	ksgA: ribosomal RNA small subunit methyltransferase A
Chlamydiae bacterium O_S4.2_bin_45	S4CHLAM45_13	36861	S4CHLAM45_14270	214	Ribosomal RNA small subunit methyltransferase A	Parachlamydia sp. C2	WP_068467038.1	288	93.5	43.4	3.7e-41	16S rRNA (adenine(1518)-N(6)/adenine(1519)-N(6))-dimethyltransferase RsmA	COG0030	J	16S rRNA A1518 and A1519 N6-dimethyltransferase RsmA/KsgA/DIM1 (may also have DNA glycosylase/AP lyase activity)	Specifically dimethylates two adjacent adenosines (A1518 and A1519) in the loop of a conserved hairpin near the 3'-end of 16S rRNA in the 30S particle. May play a critical role in biogenesis of 30S subunits (By similarity)	K02528	ksgA	16S rRNA (adenine1518-N6/adenine1519-N6)-dimethyltransferase [EC:2.1.1.182]	PF00398	Ribosomal RNA adenine dimethylase	TIGR00755	ksgA: ribosomal RNA small subunit methyltransferase A
Chlamydiae bacterium O_S4.2_bin_6	S4CHLAM6_19	184929	S4CHLAM6_06620	275	Ribosomal RNA small subunit methyltransferase A	Chlamydiae bacterium	NNM42846.1	285	96.7	43.1	1.2e-55	ribosomal RNA small subunit methyltransferase A	COG0030	J	16S rRNA A1518 and A1519 N6-dimethyltransferase RsmA/KsgA/DIM1 (may also have DNA glycosylase/AP lyase activity)	Specifically dimethylates two adjacent adenosines (A1518 and A1519) in the loop of a conserved hairpin near the 3'-end of 16S rRNA in the 30S particle. May play a critical role in biogenesis of 30S subunits (By similarity)	K02528	ksgA	16S rRNA (adenine1518-N6/adenine1519-N6)-dimethyltransferase [EC:2.1.1.182]	PF00398	Ribosomal RNA adenine dimethylase	TIGR00755	ksgA: ribosomal RNA small subunit methyltransferase A
Chlamydiae bacterium O_S4.2_bin_7	S4CHLAM7_54	89867	S4CHLAM7_13950	276	Ribosomal RNA small subunit methyltransferase A	Candidatus Aerophobetes bacterium	PCI96062.1	273	97.8	42.5	3.4e-55	ribosomal RNA small subunit methyltransferase A	COG0030	J	16S rRNA A1518 and A1519 N6-dimethyltransferase RsmA/KsgA/DIM1 (may also have DNA glycosylase/AP lyase activity)	Specifically dimethylates two adjacent adenosines (A1518 and A1519) in the loop of a conserved hairpin near the 3'-end of 16S rRNA in the 30S particle. May play a critical role in biogenesis of 30S subunits (By similarity)	K02528	ksgA	16S rRNA (adenine1518-N6/adenine1519-N6)-dimethyltransferase [EC:2.1.1.182]	PF00398	Ribosomal RNA adenine dimethylase	TIGR00755	ksgA: ribosomal RNA small subunit methyltransferase A
Chlamydiae bacterium O_S4.2_bin_81	S4CHLAM81_21	55885	S4CHLAM81_10350	249	Ribosomal RNA small subunit methyltransferase A	Chlamydiales bacterium STE3	WP_166358779.1	279	99.2	42.4	2.1e-51	ribosomal RNA small subunit methyltransferase A	COG0030	J	16S rRNA A1518 and A1519 N6-dimethyltransferase RsmA/KsgA/DIM1 (may also have DNA glycosylase/AP lyase activity)	Specifically dimethylates two adjacent adenosines (A1518 and A1519) in the loop of a conserved hairpin near the 3'-end of 16S rRNA in the 30S particle. May play a critical role in biogenesis of 30S subunits (By similarity)	K02528	ksgA	16S rRNA (adenine1518-N6/adenine1519-N6)-dimethyltransferase [EC:2.1.1.182]	PF00398	Ribosomal RNA adenine dimethylase	TIGR00755	ksgA: ribosomal RNA small subunit methyltransferase A
Chlamydiae bacterium P_S1_bin_14	SP1CHLAM14_12	33288	SP1CHLAM14_10990	214	Ribosomal RNA small subunit methyltransferase A	Parachlamydia sp. C2	WP_068467038.1	288	93.5	43.4	3.7e-41	16S rRNA (adenine(1518)-N(6)/adenine(1519)-N(6))-dimethyltransferase RsmA	COG0030	J	16S rRNA A1518 and A1519 N6-dimethyltransferase RsmA/KsgA/DIM1 (may also have DNA glycosylase/AP lyase activity)	Specifically dimethylates two adjacent adenosines (A1518 and A1519) in the loop of a conserved hairpin near the 3'-end of 16S rRNA in the 30S particle. May play a critical role in biogenesis of 30S subunits (By similarity)	K02528	ksgA	16S rRNA (adenine1518-N6/adenine1519-N6)-dimethyltransferase [EC:2.1.1.182]	PF00398	Ribosomal RNA adenine dimethylase	TIGR00755	ksgA: ribosomal RNA small subunit methyltransferase A
Chlamydiae bacterium P_S1_bin_42	SP1CHLAM42_18	43896	SP1CHLAM42_09030	249	Ribosomal RNA small subunit methyltransferase A	Chlamydiales bacterium STE3	WP_166358779.1	279	99.2	42.4	2.1e-51	ribosomal RNA small subunit methyltransferase A	COG0030	J	16S rRNA A1518 and A1519 N6-dimethyltransferase RsmA/KsgA/DIM1 (may also have DNA glycosylase/AP lyase activity)	Specifically dimethylates two adjacent adenosines (A1518 and A1519) in the loop of a conserved hairpin near the 3'-end of 16S rRNA in the 30S particle. May play a critical role in biogenesis of 30S subunits (By similarity)	K02528	ksgA	16S rRNA (adenine1518-N6/adenine1519-N6)-dimethyltransferase [EC:2.1.1.182]	PF00398	Ribosomal RNA adenine dimethylase	TIGR00755	ksgA: ribosomal RNA small subunit methyltransferase A
Chlamydiae bacterium P_S1_bin_54	SP1CHLAM54_2	562971	SP1CHLAM54_16460	254	Ribosomal RNA small subunit methyltransferase A	Chlamydiae bacterium	NGX44938.1	273	96.5	43.2	8.0e-43	Ribosomal RNA small subunit methyltransferase A	COG0030	J	16S rRNA A1518 and A1519 N6-dimethyltransferase RsmA/KsgA/DIM1 (may also have DNA glycosylase/AP lyase activity)	Specifically dimethylates two adjacent adenosines (A1518 and A1519) in the loop of a conserved hairpin near the 3'-end of 16S rRNA in the 30S particle. May play a critical role in biogenesis of 30S subunits (By similarity)	K02528	ksgA	16S rRNA (adenine1518-N6/adenine1519-N6)-dimethyltransferase [EC:2.1.1.182]	PF00398	Ribosomal RNA adenine dimethylase	TIGR00755	ksgA: ribosomal RNA small subunit methyltransferase A
Chlamydiae bacterium P_S1_bin_9	SP1CHLAM9_3	75038	SP1CHLAM9_02740	270	Ribosomal RNA small subunit methyltransferase A	Chlamydiae bacterium	NGX62122.1	269	97.0	43.2	1.4e-48	Ribosomal RNA small subunit methyltransferase A	COG0030	J	16S rRNA A1518 and A1519 N6-dimethyltransferase RsmA/KsgA/DIM1 (may also have DNA glycosylase/AP lyase activity)	Specifically dimethylates two adjacent adenosines (A1518 and A1519) in the loop of a conserved hairpin near the 3'-end of 16S rRNA in the 30S particle. May play a critical role in biogenesis of 30S subunits (By similarity)	K02528	ksgA	16S rRNA (adenine1518-N6/adenine1519-N6)-dimethyltransferase [EC:2.1.1.182]	PF00398	Ribosomal RNA adenine dimethylase	TIGR00755	ksgA: ribosomal RNA small subunit methyltransferase A
Chlamydiae bacterium O_S4.1_bin_17	SP4CHLAM17_2	207713	SP4CHLAM17_10080	214	Ribosomal RNA small subunit methyltransferase A	Parachlamydia sp. C2	WP_068467038.1	288	93.5	43.4	3.7e-41	16S rRNA (adenine(1518)-N(6)/adenine(1519)-N(6))-dimethyltransferase RsmA	COG0030	J	16S rRNA A1518 and A1519 N6-dimethyltransferase RsmA/KsgA/DIM1 (may also have DNA glycosylase/AP lyase activity)	Specifically dimethylates two adjacent adenosines (A1518 and A1519) in the loop of a conserved hairpin near the 3'-end of 16S rRNA in the 30S particle. May play a critical role in biogenesis of 30S subunits (By similarity)	K02528	ksgA	16S rRNA (adenine1518-N6/adenine1519-N6)-dimethyltransferase [EC:2.1.1.182]	PF00398	Ribosomal RNA adenine dimethylase	TIGR00755	ksgA: ribosomal RNA small subunit methyltransferase A
Chlamydiae bacterium O_S4.1_bin_1	SP4CHLAM1_2	561994	SP4CHLAM1_12710	254	Ribosomal RNA small subunit methyltransferase A	Chlamydiae bacterium	NGX44938.1	273	96.5	43.2	8.0e-43	Ribosomal RNA small subunit methyltransferase A	COG0030	J	16S rRNA A1518 and A1519 N6-dimethyltransferase RsmA/KsgA/DIM1 (may also have DNA glycosylase/AP lyase activity)	Specifically dimethylates two adjacent adenosines (A1518 and A1519) in the loop of a conserved hairpin near the 3'-end of 16S rRNA in the 30S particle. May play a critical role in biogenesis of 30S subunits (By similarity)	K02528	ksgA	16S rRNA (adenine1518-N6/adenine1519-N6)-dimethyltransferase [EC:2.1.1.182]	PF00398	Ribosomal RNA adenine dimethylase	TIGR00755	ksgA: ribosomal RNA small subunit methyltransferase A
Chlamydiae bacterium O_S4.1_bin_5	SP4CHLAM5_8	44817	SP4CHLAM5_05620	270	Ribosomal RNA small subunit methyltransferase A	Chlamydiae bacterium	NGX62122.1	269	97.0	43.2	1.4e-48	Ribosomal RNA small subunit methyltransferase A	COG0030	J	16S rRNA A1518 and A1519 N6-dimethyltransferase RsmA/KsgA/DIM1 (may also have DNA glycosylase/AP lyase activity)	Specifically dimethylates two adjacent adenosines (A1518 and A1519) in the loop of a conserved hairpin near the 3'-end of 16S rRNA in the 30S particle. May play a critical role in biogenesis of 30S subunits (By similarity)	K02528	ksgA	16S rRNA (adenine1518-N6/adenine1519-N6)-dimethyltransferase [EC:2.1.1.182]	PF00398	Ribosomal RNA adenine dimethylase	TIGR00755	ksgA: ribosomal RNA small subunit methyltransferase A
COG0144
Chlamydiae bacterium O_S4.2_bin_102	S4CHLAM102_27	63175	S4CHLAM102_13130	381	Ribosomal RNA small subunit methyltransferase B	Waddliaceae bacterium	MBB64890.1	379	97.1	46.1	4.2e-88	SAM-dependent methyltransferase	COG0144	J	16S rRNA C967 or C1407 C5-methylase, RsmB/RsmF family	nOP2 Sun	K03500	rsmB,sun	16S rRNA (cytosine967-C5)-methyltransferase [EC:2.1.1.176]	PF01189	16S rRNA methyltransferase RsmB/F
Chlamydiae bacterium O_S4.2_bin_107	S4CHLAM107_5	238783	S4CHLAM107_10590	360	Ribosomal RNA small subunit methyltransferase B	Chlamydiae bacterium	NGX50374.1	385	98.9	54.3	9.4e-106	Ribosomal RNA small subunit methyltransferase B	COG0144	J	16S rRNA C967 or C1407 C5-methylase, RsmB/RsmF family	nOP2 Sun	K03500	rsmB,sun	16S rRNA (cytosine967-C5)-methyltransferase [EC:2.1.1.176]	PF01189|PF17125	16S rRNA methyltransferase RsmB/F|N-terminal domain of 16S rRNA methyltransferase RsmF
Chlamydiae bacterium O_S4.2_bin_123	S4CHLAM123_118	13608	S4CHLAM123_09220	376	Ribosomal RNA small subunit methyltransferase B	Chlamydiae bacterium	NGX61035.1	376	100.0	64.4	1.6e-135	Ribosomal RNA small subunit methyltransferase B	COG0144	J	16S rRNA C967 or C1407 C5-methylase, RsmB/RsmF family	nOP2 Sun	K03500	rsmB,sun	16S rRNA (cytosine967-C5)-methyltransferase [EC:2.1.1.176]	PF01189	16S rRNA methyltransferase RsmB/F
Chlamydiae bacterium O_S4.2_bin_20	S4CHLAM20_20	254878	S4CHLAM20_06560	376	Ribosomal RNA small subunit methyltransferase B	Chlamydiae bacterium	NGX50374.1	385	96.0	42.7	6.9e-75	Ribosomal RNA small subunit methyltransferase B	COG0144	J	16S rRNA C967 or C1407 C5-methylase, RsmB/RsmF family	nOP2 Sun	K03500	rsmB,sun	16S rRNA (cytosine967-C5)-methyltransferase [EC:2.1.1.176]	PF01189	16S rRNA methyltransferase RsmB/F
Chlamydiae bacterium O_S4.2_bin_27	S4CHLAM27_2	85472	S4CHLAM27_01280	373	Ribosomal RNA small subunit methyltransferase B	Waddlia chondrophila 2032/99	CCB90733.1	393	89.8	46.3	4.3e-77	Ribosomal RNA small subunit methyltransferase B	COG0144	J	16S rRNA C967 or C1407 C5-methylase, RsmB/RsmF family	nOP2 Sun	K03500	rsmB,sun	16S rRNA (cytosine967-C5)-methyltransferase [EC:2.1.1.176]	PF01189	16S rRNA methyltransferase RsmB/F
Chlamydiae bacterium O_S4.2_bin_2	S4CHLAM2_9	72945	S4CHLAM2_12460	377	Ribosomal RNA small subunit methyltransferase B	Chlamydiae bacterium	NGX61035.1	376	98.9	70.5	2.7e-156	Ribosomal RNA small subunit methyltransferase B	COG0144	J	16S rRNA C967 or C1407 C5-methylase, RsmB/RsmF family	nOP2 Sun	K03500	rsmB,sun	16S rRNA (cytosine967-C5)-methyltransferase [EC:2.1.1.176]	PF01189	16S rRNA methyltransferase RsmB/F
Chlamydiae bacterium O_S4.2_bin_37	S4CHLAM37_4	111384	S4CHLAM37_05190	376	Ribosomal RNA small subunit methyltransferase B	Simkaniaceae bacterium	NRA89669.1	372	99.7	62.1	2.5e-133	RsmB/NOP family class I SAM-dependent RNA methyltransferase	COG0144	J	16S rRNA C967 or C1407 C5-methylase, RsmB/RsmF family	nOP2 Sun	K03500	rsmB,sun	16S rRNA (cytosine967-C5)-methyltransferase [EC:2.1.1.176]	PF01189|PF17125	16S rRNA methyltransferase RsmB/F|N-terminal domain of 16S rRNA methyltransferase RsmF
Chlamydiae bacterium O_S4.2_bin_45	S4CHLAM45_11	320246	S4CHLAM45_12730	376	Ribosomal RNA small subunit methyltransferase B	Chlamydiae bacterium	NGX61035.1	376	98.9	62.1	3.6e-132	Ribosomal RNA small subunit methyltransferase B	COG0144	J	16S rRNA C967 or C1407 C5-methylase, RsmB/RsmF family	nOP2 Sun	K03500	rsmB,sun	16S rRNA (cytosine967-C5)-methyltransferase [EC:2.1.1.176]	PF01189	16S rRNA methyltransferase RsmB/F
Chlamydiae bacterium O_S4.2_bin_6	S4CHLAM6_19	184929	S4CHLAM6_06640	269	Ribosomal RNA small subunit methyltransferase B	Chlamydiae bacterium	NDD57780.1	326	99.3	52.8	4.2e-74	RsmB/NOP family class I SAM-dependent RNA methyltransferase	COG0144	J	16S rRNA C967 or C1407 C5-methylase, RsmB/RsmF family	nOP2 Sun	K03500	rsmB,sun	16S rRNA (cytosine967-C5)-methyltransferase [EC:2.1.1.176]	PF01189	16S rRNA methyltransferase RsmB/F
Chlamydiae bacterium O_S4.2_bin_7	S4CHLAM7_54	89867	S4CHLAM7_13970	375	Ribosomal RNA small subunit methyltransferase B	Parachlamydia sp. C2	WP_079989384.1	377	98.9	51.5	3.6e-108	RsmB/NOP family class I SAM-dependent RNA methyltransferase	COG0144	J	16S rRNA C967 or C1407 C5-methylase, RsmB/RsmF family	nOP2 Sun	K03500	rsmB,sun	16S rRNA (cytosine967-C5)-methyltransferase [EC:2.1.1.176]	PF01189	16S rRNA methyltransferase RsmB/F
Chlamydiae bacterium O_S4.2_bin_81	S4CHLAM81_20	17435	S4CHLAM81_09830	371	Ribosomal RNA small subunit methyltransferase B	Chlamydiae bacterium	NGX61035.1	376	99.5	54.4	4.7e-116	Ribosomal RNA small subunit methyltransferase B	COG0144	J	16S rRNA C967 or C1407 C5-methylase, RsmB/RsmF family	nOP2 Sun	K03500	rsmB,sun	16S rRNA (cytosine967-C5)-methyltransferase [EC:2.1.1.176]	PF01189	16S rRNA methyltransferase RsmB/F
Chlamydiae bacterium P_S1_bin_14	SP1CHLAM14_1	320246	SP1CHLAM14_02540	376	Ribosomal RNA small subunit methyltransferase B	Chlamydiae bacterium	NGX61035.1	376	98.9	62.1	3.6e-132	Ribosomal RNA small subunit methyltransferase B	COG0144	J	16S rRNA C967 or C1407 C5-methylase, RsmB/RsmF family	nOP2 Sun	K03500	rsmB,sun	16S rRNA (cytosine967-C5)-methyltransferase [EC:2.1.1.176]	PF01189	16S rRNA methyltransferase RsmB/F
Chlamydiae bacterium P_S1_bin_42	SP1CHLAM42_9	71041	SP1CHLAM42_05250	371	Ribosomal RNA small subunit methyltransferase B	Chlamydiae bacterium	NGX61035.1	376	99.5	54.4	4.7e-116	Ribosomal RNA small subunit methyltransferase B	COG0144	J	16S rRNA C967 or C1407 C5-methylase, RsmB/RsmF family	nOP2 Sun	K03500	rsmB,sun	16S rRNA (cytosine967-C5)-methyltransferase [EC:2.1.1.176]	PF01189	16S rRNA methyltransferase RsmB/F
Chlamydiae bacterium P_S1_bin_54	SP1CHLAM54_2	562971	SP1CHLAM54_16490	366	Ribosomal RNA small subunit methyltransferase B	Chlamydiae bacterium	NGX50374.1	385	97.3	54.3	1.3e-105	Ribosomal RNA small subunit methyltransferase B	COG0144	J	16S rRNA C967 or C1407 C5-methylase, RsmB/RsmF family	nOP2 Sun	K03500	rsmB,sun	16S rRNA (cytosine967-C5)-methyltransferase [EC:2.1.1.176]	PF17125|PF01189	N-terminal domain of 16S rRNA methyltransferase RsmF|16S rRNA methyltransferase RsmB/F
Chlamydiae bacterium P_S1_bin_9	SP1CHLAM9_3	75038	SP1CHLAM9_02760	373	Ribosomal RNA small subunit methyltransferase B	Waddlia chondrophila 2032/99	CCB90733.1	393	89.8	46.3	4.3e-77	Ribosomal RNA small subunit methyltransferase B	COG0144	J	16S rRNA C967 or C1407 C5-methylase, RsmB/RsmF family	nOP2 Sun	K03500	rsmB,sun	16S rRNA (cytosine967-C5)-methyltransferase [EC:2.1.1.176]	PF01189	16S rRNA methyltransferase RsmB/F
Chlamydiae bacterium O_S4.1_bin_17	SP4CHLAM17_1	991604	SP4CHLAM17_06970	376	Ribosomal RNA small subunit methyltransferase B	Chlamydiae bacterium	NGX61035.1	376	98.9	62.1	3.6e-132	Ribosomal RNA small subunit methyltransferase B	COG0144	J	16S rRNA C967 or C1407 C5-methylase, RsmB/RsmF family	nOP2 Sun	K03500	rsmB,sun	16S rRNA (cytosine967-C5)-methyltransferase [EC:2.1.1.176]	PF01189	16S rRNA methyltransferase RsmB/F
Chlamydiae bacterium O_S4.1_bin_1	SP4CHLAM1_2	561994	SP4CHLAM1_12680	366	Ribosomal RNA small subunit methyltransferase B	Chlamydiae bacterium	NGX50374.1	385	97.3	54.3	1.3e-105	Ribosomal RNA small subunit methyltransferase B	COG0144	J	16S rRNA C967 or C1407 C5-methylase, RsmB/RsmF family	nOP2 Sun	K03500	rsmB,sun	16S rRNA (cytosine967-C5)-methyltransferase [EC:2.1.1.176]	PF17125|PF01189	N-terminal domain of 16S rRNA methyltransferase RsmF|16S rRNA methyltransferase RsmB/F
Chlamydiae bacterium O_S4.1_bin_5	SP4CHLAM5_8	44817	SP4CHLAM5_05640	373	Ribosomal RNA small subunit methyltransferase B	Waddlia chondrophila 2032/99	CCB90733.1	393	89.8	46.3	4.3e-77	Ribosomal RNA small subunit methyltransferase B	COG0144	J	16S rRNA C967 or C1407 C5-methylase, RsmB/RsmF family	nOP2 Sun	K03500	rsmB,sun	16S rRNA (cytosine967-C5)-methyltransferase [EC:2.1.1.176]	PF01189	16S rRNA methyltransferase RsmB/F
COG2813
COG0742
Chlamydiae bacterium O_S4.2_bin_102	S4CHLAM102_16	19447	S4CHLAM102_07550	195	Ribosomal RNA small subunit methyltransferase D	Simkania negevensis	WP_013942458.1	192	97.4	39.9	3.1e-26	16S rRNA (guanine(966)-N(2))-methyltransferase RsmD	COG0742	L	16S rRNA G966 N2-methylase RsmD	Methyltransferase	K08316	rsmD	16S rRNA (guanine966-N2)-methyltransferase [EC:2.1.1.171]	PF03602	Conserved hypothetical protein 95	TIGR00095	TIGR00095: 16S rRNA (guanine(966)-N(2))-methyltransferase RsmD
Chlamydiae bacterium O_S4.2_bin_107	S4CHLAM107_6	409860	S4CHLAM107_15000	166	Ribosomal RNA small subunit methyltransferase D	Chlamydiae bacterium	NGX50188.1	180	98.2	46.6	5.1e-30	Ribosomal RNA small subunit methyltransferase D	COG0742	L	16S rRNA G966 N2-methylase RsmD	Methyltransferase	K08316	rsmD	16S rRNA (guanine966-N2)-methyltransferase [EC:2.1.1.171]	PF03602	Conserved hypothetical protein 95	TIGR00095	TIGR00095: 16S rRNA (guanine(966)-N(2))-methyltransferase RsmD
Chlamydiae bacterium O_S4.2_bin_20	S4CHLAM20_20	254878	S4CHLAM20_06020	187	Ribosomal RNA small subunit methyltransferase D	candidate division Zixibacteria bacterium SM23_73_2	KPL02153.1	185	96.8	41.0	4.7e-24	hypothetical protein AMJ90_06575	COG0742	L	16S rRNA G966 N2-methylase RsmD	Methyltransferase	K08316	rsmD	16S rRNA (guanine966-N2)-methyltransferase [EC:2.1.1.171]	PF03602	Conserved hypothetical protein 95	TIGR00095	TIGR00095: 16S rRNA (guanine(966)-N(2))-methyltransferase RsmD
Chlamydiae bacterium O_S4.2_bin_27	S4CHLAM27_10	42986	S4CHLAM27_06340	185	Ribosomal RNA small subunit methyltransferase D	Anaerofustis stercorihominis	WP_039945521.1	180	80.5	40.3	1.1e-25	16S rRNA (guanine(966)-N(2))-methyltransferase RsmD	COG0742	L	16S rRNA G966 N2-methylase RsmD	Methyltransferase	K08316	rsmD	16S rRNA (guanine966-N2)-methyltransferase [EC:2.1.1.171]	PF03602	Conserved hypothetical protein 95	TIGR00095	TIGR00095: 16S rRNA (guanine(966)-N(2))-methyltransferase RsmD
Chlamydiae bacterium O_S4.2_bin_2	S4CHLAM2_2	225151	S4CHLAM2_03430	179	Ribosomal RNA small subunit methyltransferase D	Chlamydiae bacterium	NGX61359.1	184	96.6	53.9	2.0e-40	Ribosomal RNA small subunit methyltransferase D	COG0742	L	16S rRNA G966 N2-methylase RsmD	Methyltransferase	K08316	rsmD	16S rRNA (guanine966-N2)-methyltransferase [EC:2.1.1.171]	PF03602	Conserved hypothetical protein 95	TIGR00095	TIGR00095: 16S rRNA (guanine(966)-N(2))-methyltransferase RsmD
Chlamydiae bacterium O_S4.2_bin_37	S4CHLAM37_1	222027	S4CHLAM37_01050	197	hypothetical protein	Candidatus Rubidus massiliensis	CDZ79931.1	187	97.5	42.2	1.7e-32	Ribosomal RNA small subunit methyltransferase D	COG0742	L	16S rRNA G966 N2-methylase RsmD	Methyltransferase	K08316	rsmD	16S rRNA (guanine966-N2)-methyltransferase [EC:2.1.1.171]	PF03602	Conserved hypothetical protein 95	TIGR00095	TIGR00095: 16S rRNA (guanine(966)-N(2))-methyltransferase RsmD
Chlamydiae bacterium O_S4.2_bin_45	S4CHLAM45_11	320246	S4CHLAM45_12440	177	Ribosomal RNA small subunit methyltransferase D	Chlamydiae bacterium	NGX55410.1	181	97.2	49.7	7.6e-32	Ribosomal RNA small subunit methyltransferase D	COG0742	L	16S rRNA G966 N2-methylase RsmD	Methyltransferase	K08316	rsmD	16S rRNA (guanine966-N2)-methyltransferase [EC:2.1.1.171]	PF03602	Conserved hypothetical protein 95	TIGR00095	TIGR00095: 16S rRNA (guanine(966)-N(2))-methyltransferase RsmD
Chlamydiae bacterium O_S4.2_bin_6	S4CHLAM6_10	98751	S4CHLAM6_03240	187	Ribosomal RNA small subunit methyltransferase D	Parachlamydiaceae bacterium	MBA2727259.1	193	97.9	43.5	2.1e-32	16S rRNA (guanine(966)-N(2))-methyltransferase RsmD	COG0742	L	16S rRNA G966 N2-methylase RsmD	Methyltransferase	K08316	rsmD	16S rRNA (guanine966-N2)-methyltransferase [EC:2.1.1.171]	PF03602	Conserved hypothetical protein 95	TIGR00095	TIGR00095: 16S rRNA (guanine(966)-N(2))-methyltransferase RsmD
Chlamydiae bacterium O_S4.2_bin_7	S4CHLAM7_22	46852	S4CHLAM7_05050	185	Ribosomal RNA small subunit methyltransferase D	Candidatus Protochlamydia sp. R18	WP_042282077.1	192	98.4	49.2	3.1e-36	16S rRNA (guanine(966)-N(2))-methyltransferase RsmD	COG0742	L	16S rRNA G966 N2-methylase RsmD	Methyltransferase	K08316	rsmD	16S rRNA (guanine966-N2)-methyltransferase [EC:2.1.1.171]	PF03602	Conserved hypothetical protein 95	TIGR00095	TIGR00095: 16S rRNA (guanine(966)-N(2))-methyltransferase RsmD
Chlamydiae bacterium O_S4.2_bin_81	S4CHLAM81_30	173144	S4CHLAM81_14070	180	Ribosomal RNA small subunit methyltransferase D	Chlamydiae bacterium	NGX54890.1	181	93.9	49.2	8.2e-34	Ribosomal RNA small subunit methyltransferase D	COG0742	L	16S rRNA G966 N2-methylase RsmD	Methyltransferase	K08316	rsmD	16S rRNA (guanine966-N2)-methyltransferase [EC:2.1.1.171]	PF03602	Conserved hypothetical protein 95	TIGR00095	TIGR00095: 16S rRNA (guanine(966)-N(2))-methyltransferase RsmD
Chlamydiae bacterium P_S1_bin_14	SP1CHLAM14_1	320246	SP1CHLAM14_02250	177	Ribosomal RNA small subunit methyltransferase D	Chlamydiae bacterium	NGX55410.1	181	97.2	49.7	7.6e-32	Ribosomal RNA small subunit methyltransferase D	COG0742	L	16S rRNA G966 N2-methylase RsmD	Methyltransferase	K08316	rsmD	16S rRNA (guanine966-N2)-methyltransferase [EC:2.1.1.171]	PF03602	Conserved hypothetical protein 95	TIGR00095	TIGR00095: 16S rRNA (guanine(966)-N(2))-methyltransferase RsmD
Chlamydiae bacterium P_S1_bin_42	SP1CHLAM42_24	145239	SP1CHLAM42_12980	180	Ribosomal RNA small subunit methyltransferase D	Chlamydiae bacterium	NGX54890.1	181	93.9	49.2	8.2e-34	Ribosomal RNA small subunit methyltransferase D	COG0742	L	16S rRNA G966 N2-methylase RsmD	Methyltransferase	K08316	rsmD	16S rRNA (guanine966-N2)-methyltransferase [EC:2.1.1.171]	PF03602	Conserved hypothetical protein 95	TIGR00095	TIGR00095: 16S rRNA (guanine(966)-N(2))-methyltransferase RsmD
Chlamydiae bacterium P_S1_bin_54	SP1CHLAM54_2	562971	SP1CHLAM54_14220	166	Ribosomal RNA small subunit methyltransferase D	Chlamydiae bacterium	NGX50188.1	180	98.2	46.6	5.1e-30	Ribosomal RNA small subunit methyltransferase D	COG0742	L	16S rRNA G966 N2-methylase RsmD	Methyltransferase	K08316	rsmD	16S rRNA (guanine966-N2)-methyltransferase [EC:2.1.1.171]	PF03602	Conserved hypothetical protein 95	TIGR00095	TIGR00095: 16S rRNA (guanine(966)-N(2))-methyltransferase RsmD
Chlamydiae bacterium P_S1_bin_9	SP1CHLAM9_18	23623	SP1CHLAM9_08730	185	Ribosomal RNA small subunit methyltransferase D	Anaerofustis stercorihominis	WP_039945521.1	180	80.5	40.3	1.1e-25	16S rRNA (guanine(966)-N(2))-methyltransferase RsmD	COG0742	L	16S rRNA G966 N2-methylase RsmD	Methyltransferase	K08316	rsmD	16S rRNA (guanine966-N2)-methyltransferase [EC:2.1.1.171]	PF03602	Conserved hypothetical protein 95	TIGR00095	TIGR00095: 16S rRNA (guanine(966)-N(2))-methyltransferase RsmD
Chlamydiae bacterium O_S4.1_bin_17	SP4CHLAM17_1	991604	SP4CHLAM17_06680	177	Ribosomal RNA small subunit methyltransferase D	Chlamydiae bacterium	NGX55410.1	181	97.2	49.7	7.6e-32	Ribosomal RNA small subunit methyltransferase D	COG0742	L	16S rRNA G966 N2-methylase RsmD	Methyltransferase	K08316	rsmD	16S rRNA (guanine966-N2)-methyltransferase [EC:2.1.1.171]	PF03602	Conserved hypothetical protein 95	TIGR00095	TIGR00095: 16S rRNA (guanine(966)-N(2))-methyltransferase RsmD
Chlamydiae bacterium O_S4.1_bin_1	SP4CHLAM1_2	561994	SP4CHLAM1_14940	166	Ribosomal RNA small subunit methyltransferase D	Chlamydiae bacterium	NGX50188.1	180	98.2	46.6	5.1e-30	Ribosomal RNA small subunit methyltransferase D	COG0742	L	16S rRNA G966 N2-methylase RsmD	Methyltransferase	K08316	rsmD	16S rRNA (guanine966-N2)-methyltransferase [EC:2.1.1.171]	PF03602	Conserved hypothetical protein 95	TIGR00095	TIGR00095: 16S rRNA (guanine(966)-N(2))-methyltransferase RsmD
Chlamydiae bacterium O_S4.1_bin_5	SP4CHLAM5_11	36285	SP4CHLAM5_06800	185	Ribosomal RNA small subunit methyltransferase D	Anaerofustis stercorihominis	WP_039945521.1	180	80.5	40.3	1.1e-25	16S rRNA (guanine(966)-N(2))-methyltransferase RsmD	COG0742	L	16S rRNA G966 N2-methylase RsmD	Methyltransferase	K08316	rsmD	16S rRNA (guanine966-N2)-methyltransferase [EC:2.1.1.171]	PF03602	Conserved hypothetical protein 95	TIGR00095	TIGR00095: 16S rRNA (guanine(966)-N(2))-methyltransferase RsmD
COG1385
Chlamydiae bacterium O_S4.2_bin_102	S4CHLAM102_22	182474	S4CHLAM102_10330	218	Ribosomal RNA small subunit methyltransferase E	Simkania negevensis	WP_013943217.1	230	97.2	45.5	3.7e-36	16S rRNA (uracil(1498)-N(3))-methyltransferase	COG1385	S	16S rRNA U1498 N3-methylase RsmE	Specifically methylates the N3 position of the uracil ring of uridine 1498 (m3U1498) in 16S rRNA. Acts on the fully assembled 30S ribosomal subunit (By similarity)	K09761	rsmE	16S rRNA (uracil1498-N3)-methyltransferase [EC:2.1.1.193]	PF04452	RNA methyltransferase	TIGR00046	TIGR00046: RNA methyltransferase, RsmE family
Chlamydiae bacterium O_S4.2_bin_107	S4CHLAM107_2	389623	S4CHLAM107_05550	186	Ribosomal RNA small subunit methyltransferase E	Simkania negevensis	WP_013943217.1	230	98.9	41.4	1.8e-23	16S rRNA (uracil(1498)-N(3))-methyltransferase	COG1385	S	16S rRNA U1498 N3-methylase RsmE	Specifically methylates the N3 position of the uracil ring of uridine 1498 (m3U1498) in 16S rRNA. Acts on the fully assembled 30S ribosomal subunit (By similarity)	K09761	rsmE	16S rRNA (uracil1498-N3)-methyltransferase [EC:2.1.1.193]	PF04452	RNA methyltransferase	TIGR00046	TIGR00046: RNA methyltransferase, RsmE family
Chlamydiae bacterium O_S4.2_bin_123	S4CHLAM123_130	11943	S4CHLAM123_10560	235	Ribosomal RNA small subunit methyltransferase E	Chlamydiae bacterium	NGX42951.1	238	98.7	53.4	1.3e-52	Ribosomal RNA small subunit methyltransferase E	COG1385	S	16S rRNA U1498 N3-methylase RsmE	Specifically methylates the N3 position of the uracil ring of uridine 1498 (m3U1498) in 16S rRNA. Acts on the fully assembled 30S ribosomal subunit (By similarity)	K09761	rsmE	16S rRNA (uracil1498-N3)-methyltransferase [EC:2.1.1.193]	PF04452	RNA methyltransferase	TIGR00046	TIGR00046: RNA methyltransferase, RsmE family
Chlamydiae bacterium O_S4.2_bin_20	S4CHLAM20_21	27433	S4CHLAM20_07630	220	Ribosomal RNA small subunit methyltransferase E	Chlamydiae bacterium	NGX45700.1	227	97.7	37.8	2.0e-29	Ribosomal RNA small subunit methyltransferase E	COG1385	S	16S rRNA U1498 N3-methylase RsmE	Specifically methylates the N3 position of the uracil ring of uridine 1498 (m3U1498) in 16S rRNA. Acts on the fully assembled 30S ribosomal subunit (By similarity)	K09761	rsmE	16S rRNA (uracil1498-N3)-methyltransferase [EC:2.1.1.193]	PF04452	RNA methyltransferase	TIGR00046	TIGR00046: RNA methyltransferase, RsmE family
Chlamydiae bacterium O_S4.2_bin_27	S4CHLAM27_9	46341	S4CHLAM27_05830	220	hypothetical protein	Chlamydiae bacterium	NGX39013.1	229	98.6	38.9	6.1e-31	Ribosomal RNA small subunit methyltransferase E	COG1385	S	16S rRNA U1498 N3-methylase RsmE	Specifically methylates the N3 position of the uracil ring of uridine 1498 (m3U1498) in 16S rRNA. Acts on the fully assembled 30S ribosomal subunit (By similarity)	K09761	rsmE	16S rRNA (uracil1498-N3)-methyltransferase [EC:2.1.1.193]	PF04452	RNA methyltransferase	TIGR00046	TIGR00046: RNA methyltransferase, RsmE family
Chlamydiae bacterium O_S4.2_bin_2	S4CHLAM2_4	121207	S4CHLAM2_07160	227	Ribosomal RNA small subunit methyltransferase E	Chlamydiae bacterium	NGX55259.1	233	98.2	52.8	7.9e-58	Ribosomal RNA small subunit methyltransferase E	COG1385	S	16S rRNA U1498 N3-methylase RsmE	Specifically methylates the N3 position of the uracil ring of uridine 1498 (m3U1498) in 16S rRNA. Acts on the fully assembled 30S ribosomal subunit (By similarity)	K09761	rsmE	16S rRNA (uracil1498-N3)-methyltransferase [EC:2.1.1.193]	PF04452	RNA methyltransferase	TIGR00046	TIGR00046: RNA methyltransferase, RsmE family
Chlamydiae bacterium O_S4.2_bin_37	S4CHLAM37_8	68917	S4CHLAM37_08380	231	Ribosomal RNA small subunit methyltransferase E	Candidatus Aerophobetes bacterium	PCI95440.1	231	100.0	79.2	6.7e-97	hypothetical protein COB11_02280	COG1385	S	16S rRNA U1498 N3-methylase RsmE	Specifically methylates the N3 position of the uracil ring of uridine 1498 (m3U1498) in 16S rRNA. Acts on the fully assembled 30S ribosomal subunit (By similarity)	K09761	rsmE	16S rRNA (uracil1498-N3)-methyltransferase [EC:2.1.1.193]	PF04452	RNA methyltransferase	TIGR00046	TIGR00046: RNA methyltransferase, RsmE family
Chlamydiae bacterium O_S4.2_bin_45	S4CHLAM45_2	266703	S4CHLAM45_02820	225	Ribosomal RNA small subunit methyltransferase E	Chlamydiae bacterium	NGX55259.1	233	97.8	53.5	1.9e-51	Ribosomal RNA small subunit methyltransferase E	COG1385	S	16S rRNA U1498 N3-methylase RsmE	Specifically methylates the N3 position of the uracil ring of uridine 1498 (m3U1498) in 16S rRNA. Acts on the fully assembled 30S ribosomal subunit (By similarity)	K09761	rsmE	16S rRNA (uracil1498-N3)-methyltransferase [EC:2.1.1.193]	PF04452	RNA methyltransferase	TIGR00046	TIGR00046: RNA methyltransferase, RsmE family
Chlamydiae bacterium O_S4.2_bin_6	S4CHLAM6_13	34868	S4CHLAM6_04150	245	Ribosomal RNA small subunit methyltransferase E	Parachlamydiaceae bacterium	MBA2728529.1	236	95.9	40.5	8.6e-42	16S rRNA (uracil(1498)-N(3))-methyltransferase	COG1385	S	16S rRNA U1498 N3-methylase RsmE	Specifically methylates the N3 position of the uracil ring of uridine 1498 (m3U1498) in 16S rRNA. Acts on the fully assembled 30S ribosomal subunit (By similarity)	K09761	rsmE	16S rRNA (uracil1498-N3)-methyltransferase [EC:2.1.1.193]	PF04452	RNA methyltransferase	TIGR00046	TIGR00046: RNA methyltransferase, RsmE family
Chlamydiae bacterium O_S4.2_bin_7	S4CHLAM7_11	57735	S4CHLAM7_02580	244	Ribosomal RNA small subunit methyltransferase E	Parachlamydiaceae bacterium	MBA2728529.1	236	95.9	47.3	1.2e-43	16S rRNA (uracil(1498)-N(3))-methyltransferase	COG1385	S	16S rRNA U1498 N3-methylase RsmE	Specifically methylates the N3 position of the uracil ring of uridine 1498 (m3U1498) in 16S rRNA. Acts on the fully assembled 30S ribosomal subunit (By similarity)	K09761	rsmE	16S rRNA (uracil1498-N3)-methyltransferase [EC:2.1.1.193]	PF04452	RNA methyltransferase	TIGR00046	TIGR00046: RNA methyltransferase, RsmE family
Chlamydiae bacterium O_S4.2_bin_81	S4CHLAM81_19	12427	S4CHLAM81_09810	221	Ribosomal RNA small subunit methyltransferase E	Chlamydiae bacterium	NGX55259.1	233	97.7	49.8	4.4e-45	Ribosomal RNA small subunit methyltransferase E	COG1385	S	16S rRNA U1498 N3-methylase RsmE	Specifically methylates the N3 position of the uracil ring of uridine 1498 (m3U1498) in 16S rRNA. Acts on the fully assembled 30S ribosomal subunit (By similarity)	K09761	rsmE	16S rRNA (uracil1498-N3)-methyltransferase [EC:2.1.1.193]	PF04452	RNA methyltransferase	TIGR00046	TIGR00046: RNA methyltransferase, RsmE family
Chlamydiae bacterium P_S1_bin_14	SP1CHLAM14_4	130229	SP1CHLAM14_05540	225	Ribosomal RNA small subunit methyltransferase E	Chlamydiae bacterium	NGX55259.1	233	97.8	53.5	1.9e-51	Ribosomal RNA small subunit methyltransferase E	COG1385	S	16S rRNA U1498 N3-methylase RsmE	Specifically methylates the N3 position of the uracil ring of uridine 1498 (m3U1498) in 16S rRNA. Acts on the fully assembled 30S ribosomal subunit (By similarity)	K09761	rsmE	16S rRNA (uracil1498-N3)-methyltransferase [EC:2.1.1.193]	PF04452	RNA methyltransferase	TIGR00046	TIGR00046: RNA methyltransferase, RsmE family
Chlamydiae bacterium P_S1_bin_42	SP1CHLAM42_20	62238	SP1CHLAM42_09470	221	Ribosomal RNA small subunit methyltransferase E	Chlamydiae bacterium	NGX55259.1	233	97.7	49.8	4.4e-45	Ribosomal RNA small subunit methyltransferase E	COG1385	S	16S rRNA U1498 N3-methylase RsmE	Specifically methylates the N3 position of the uracil ring of uridine 1498 (m3U1498) in 16S rRNA. Acts on the fully assembled 30S ribosomal subunit (By similarity)	K09761	rsmE	16S rRNA (uracil1498-N3)-methyltransferase [EC:2.1.1.193]	PF04452	RNA methyltransferase	TIGR00046	TIGR00046: RNA methyltransferase, RsmE family
Chlamydiae bacterium P_S1_bin_54	SP1CHLAM54_1	1217125	SP1CHLAM54_09170	186	Ribosomal RNA small subunit methyltransferase E	Simkania negevensis	WP_013943217.1	230	98.9	41.4	1.8e-23	16S rRNA (uracil(1498)-N(3))-methyltransferase	COG1385	S	16S rRNA U1498 N3-methylase RsmE	Specifically methylates the N3 position of the uracil ring of uridine 1498 (m3U1498) in 16S rRNA. Acts on the fully assembled 30S ribosomal subunit (By similarity)	K09761	rsmE	16S rRNA (uracil1498-N3)-methyltransferase [EC:2.1.1.193]	PF04452	RNA methyltransferase	TIGR00046	TIGR00046: RNA methyltransferase, RsmE family
Chlamydiae bacterium P_S1_bin_9	SP1CHLAM9_1	198312	SP1CHLAM9_00810	220	hypothetical protein	Chlamydiae bacterium	NGX39013.1	229	98.6	38.9	6.1e-31	Ribosomal RNA small subunit methyltransferase E	COG1385	S	16S rRNA U1498 N3-methylase RsmE	Specifically methylates the N3 position of the uracil ring of uridine 1498 (m3U1498) in 16S rRNA. Acts on the fully assembled 30S ribosomal subunit (By similarity)	K09761	rsmE	16S rRNA (uracil1498-N3)-methyltransferase [EC:2.1.1.193]	PF04452	RNA methyltransferase	TIGR00046	TIGR00046: RNA methyltransferase, RsmE family
Chlamydiae bacterium O_S4.1_bin_17	SP4CHLAM17_1	991604	SP4CHLAM17_00570	225	Ribosomal RNA small subunit methyltransferase E	Chlamydiae bacterium	NGX55259.1	233	97.8	53.5	1.9e-51	Ribosomal RNA small subunit methyltransferase E	COG1385	S	16S rRNA U1498 N3-methylase RsmE	Specifically methylates the N3 position of the uracil ring of uridine 1498 (m3U1498) in 16S rRNA. Acts on the fully assembled 30S ribosomal subunit (By similarity)	K09761	rsmE	16S rRNA (uracil1498-N3)-methyltransferase [EC:2.1.1.193]	PF04452	RNA methyltransferase	TIGR00046	TIGR00046: RNA methyltransferase, RsmE family
Chlamydiae bacterium O_S4.1_bin_1	SP4CHLAM1_1	1077874	SP4CHLAM1_07730	186	Ribosomal RNA small subunit methyltransferase E	Simkania negevensis	WP_013943217.1	230	98.9	41.4	1.8e-23	16S rRNA (uracil(1498)-N(3))-methyltransferase	COG1385	S	16S rRNA U1498 N3-methylase RsmE	Specifically methylates the N3 position of the uracil ring of uridine 1498 (m3U1498) in 16S rRNA. Acts on the fully assembled 30S ribosomal subunit (By similarity)	K09761	rsmE	16S rRNA (uracil1498-N3)-methyltransferase [EC:2.1.1.193]	PF04452	RNA methyltransferase	TIGR00046	TIGR00046: RNA methyltransferase, RsmE family
Chlamydiae bacterium O_S4.1_bin_5	SP4CHLAM5_2	122012	SP4CHLAM5_02010	220	hypothetical protein	Chlamydiae bacterium	NGX39013.1	229	98.6	38.9	6.1e-31	Ribosomal RNA small subunit methyltransferase E	COG1385	S	16S rRNA U1498 N3-methylase RsmE	Specifically methylates the N3 position of the uracil ring of uridine 1498 (m3U1498) in 16S rRNA. Acts on the fully assembled 30S ribosomal subunit (By similarity)	K09761	rsmE	16S rRNA (uracil1498-N3)-methyltransferase [EC:2.1.1.193]	PF04452	RNA methyltransferase	TIGR00046	TIGR00046: RNA methyltransferase, RsmE family
COG0357
COG0275
Chlamydiae bacterium O_S4.2_bin_102	S4CHLAM102_29	174659	S4CHLAM102_14840	93	Ribosomal RNA small subunit methyltransferase H	Candidatus Rhabdochlamydia sp. T3358	VHO02001.1	106	97.8	57.1	5.6e-26	Ribosomal RNA small subunit methyltransferase H	COG0275	M	16S rRNA C1402 N4-methylase RsmH	Specifically methylates the N4 position of cytidine in position 1402 (C1402) of 16S rRNA (By similarity)	K03438	mraW,rsmH	16S rRNA (cytosine1402-N4)-methyltransferase [EC:2.1.1.199]	PF01795	MraW methylase family
Chlamydiae bacterium O_S4.2_bin_102	S4CHLAM102_29	174659	S4CHLAM102_14850	198	Ribosomal RNA small subunit methyltransferase H	Chlamydiae bacterium	NNM43303.1	199	99.5	58.6	5.1e-53	16S rRNA (cytosine(1402)-N(4))-methyltransferase RsmH	COG0275	M	16S rRNA C1402 N4-methylase RsmH	Specifically methylates the N4 position of cytidine in position 1402 (C1402) of 16S rRNA (By similarity)	K03438	mraW,rsmH	16S rRNA (cytosine1402-N4)-methyltransferase [EC:2.1.1.199]	PF01795	MraW methylase family	TIGR00006	TIGR00006: 16S rRNA (cytosine(1402)-N(4))-methyltransferase
Chlamydiae bacterium O_S4.2_bin_107	S4CHLAM107_7	117588	S4CHLAM107_17280	198	Ribosomal RNA small subunit methyltransferase H	Candidatus Rhabdochlamydia sp. T3358	VHO02002.1	195	99.0	57.6	2.9e-48	Ribosomal RNA small subunit methyltransferase H	COG0275	M	16S rRNA C1402 N4-methylase RsmH	Specifically methylates the N4 position of cytidine in position 1402 (C1402) of 16S rRNA (By similarity)	K03438	mraW,rsmH	16S rRNA (cytosine1402-N4)-methyltransferase [EC:2.1.1.199]	PF01795	MraW methylase family	TIGR00006	TIGR00006: 16S rRNA (cytosine(1402)-N(4))-methyltransferase
Chlamydiae bacterium O_S4.2_bin_107	S4CHLAM107_7	117588	S4CHLAM107_17290	119	Ribosomal RNA small subunit methyltransferase H	Chlamydiae bacterium	NGX26986.1	107	81.5	63.9	4.5e-28	Ribosomal RNA small subunit methyltransferase H	COG0275	M	16S rRNA C1402 N4-methylase RsmH	Specifically methylates the N4 position of cytidine in position 1402 (C1402) of 16S rRNA (By similarity)	K03438	mraW,rsmH	16S rRNA (cytosine1402-N4)-methyltransferase [EC:2.1.1.199]	PF01795	MraW methylase family
Chlamydiae bacterium O_S4.2_bin_123	S4CHLAM123_162	11470	S4CHLAM123_13540	292	Ribosomal RNA small subunit methyltransferase H	Chlamydiae bacterium	NGX54518.1	290	99.0	61.7	6.7e-94	Ribosomal RNA small subunit methyltransferase H	COG0275	M	16S rRNA C1402 N4-methylase RsmH	Specifically methylates the N4 position of cytidine in position 1402 (C1402) of 16S rRNA (By similarity)	K03438	mraW,rsmH	16S rRNA (cytosine1402-N4)-methyltransferase [EC:2.1.1.199]	PF01795	MraW methylase family	TIGR00006	TIGR00006: 16S rRNA (cytosine(1402)-N(4))-methyltransferase
Chlamydiae bacterium O_S4.2_bin_20	S4CHLAM20_17	26564	S4CHLAM20_04920	200	Ribosomal RNA small subunit methyltransferase H	Simkania negevensis Z	CCB88373.1	201	99.0	54.2	2.6e-49	ribosomal RNA small subunit methyltransferase H	COG0275	M	16S rRNA C1402 N4-methylase RsmH	Specifically methylates the N4 position of cytidine in position 1402 (C1402) of 16S rRNA (By similarity)	K03438	mraW,rsmH	16S rRNA (cytosine1402-N4)-methyltransferase [EC:2.1.1.199]	PF01795	MraW methylase family	TIGR00006	TIGR00006: 16S rRNA (cytosine(1402)-N(4))-methyltransferase
Chlamydiae bacterium O_S4.2_bin_20	S4CHLAM20_17	26564	S4CHLAM20_04930	107	Ribosomal RNA small subunit methyltransferase H	Chlamydiae bacterium	NGX47437.1	107	100.0	59.8	8.1e-29	Ribosomal RNA small subunit methyltransferase H	COG0275	M	16S rRNA C1402 N4-methylase RsmH	Specifically methylates the N4 position of cytidine in position 1402 (C1402) of 16S rRNA (By similarity)	K03438	mraW,rsmH	16S rRNA (cytosine1402-N4)-methyltransferase [EC:2.1.1.199]	PF01795	MraW methylase family
Chlamydiae bacterium O_S4.2_bin_27	S4CHLAM27_30	13039	S4CHLAM27_10720	198	Ribosomal RNA small subunit methyltransferase H	Simkania negevensis Z	CCB88373.1	201	100.0	55.2	1.2e-49	ribosomal RNA small subunit methyltransferase H	COG0275	M	16S rRNA C1402 N4-methylase RsmH	Specifically methylates the N4 position of cytidine in position 1402 (C1402) of 16S rRNA (By similarity)	K03438	mraW,rsmH	16S rRNA (cytosine1402-N4)-methyltransferase [EC:2.1.1.199]	PF01795	MraW methylase family	TIGR00006	TIGR00006: 16S rRNA (cytosine(1402)-N(4))-methyltransferase
Chlamydiae bacterium O_S4.2_bin_27	S4CHLAM27_30	13039	S4CHLAM27_10730	111	Ribosomal RNA small subunit methyltransferase H	Chlamydiae bacterium	NGX26986.1	107	91.0	60.4	2.1e-27	Ribosomal RNA small subunit methyltransferase H	COG0275	M	16S rRNA C1402 N4-methylase RsmH	Specifically methylates the N4 position of cytidine in position 1402 (C1402) of 16S rRNA (By similarity)	K03438	mraW,rsmH	16S rRNA (cytosine1402-N4)-methyltransferase [EC:2.1.1.199]	PF01795	MraW methylase family
Chlamydiae bacterium O_S4.2_bin_2	S4CHLAM2_12	40495	S4CHLAM2_14210	292	Ribosomal RNA small subunit methyltransferase H	Chlamydiae bacterium	NGX60649.1	294	99.7	65.8	1.2e-98	Ribosomal RNA small subunit methyltransferase H	COG0275	M	16S rRNA C1402 N4-methylase RsmH	Specifically methylates the N4 position of cytidine in position 1402 (C1402) of 16S rRNA (By similarity)	K03438	mraW,rsmH	16S rRNA (cytosine1402-N4)-methyltransferase [EC:2.1.1.199]	PF01795	MraW methylase family	TIGR00006	TIGR00006: 16S rRNA (cytosine(1402)-N(4))-methyltransferase
Chlamydiae bacterium O_S4.2_bin_37	S4CHLAM37_2	186944	S4CHLAM37_02350	106	Ribosomal RNA small subunit methyltransferase H	Simkania negevensis Z	CCB88372.1	106	100.0	60.4	8.0e-29	hypothetical protein SNE_A04950	COG0275	M	16S rRNA C1402 N4-methylase RsmH	Specifically methylates the N4 position of cytidine in position 1402 (C1402) of 16S rRNA (By similarity)	K03438	mraW,rsmH	16S rRNA (cytosine1402-N4)-methyltransferase [EC:2.1.1.199]	PF01795	MraW methylase family
Chlamydiae bacterium O_S4.2_bin_37	S4CHLAM37_2	186944	S4CHLAM37_02360	199	Ribosomal RNA small subunit methyltransferase H	Simkania negevensis Z	CCB88373.1	201	99.5	58.2	5.5e-55	ribosomal RNA small subunit methyltransferase H	COG0275	M	16S rRNA C1402 N4-methylase RsmH	Specifically methylates the N4 position of cytidine in position 1402 (C1402) of 16S rRNA (By similarity)	K03438	mraW,rsmH	16S rRNA (cytosine1402-N4)-methyltransferase [EC:2.1.1.199]	PF01795	MraW methylase family	TIGR00006	TIGR00006: 16S rRNA (cytosine(1402)-N(4))-methyltransferase
Chlamydiae bacterium O_S4.2_bin_45	S4CHLAM45_5	57392	S4CHLAM45_07770	279	Ribosomal RNA small subunit methyltransferase H	Chlamydiae bacterium	NGX54518.1	290	99.3	59.9	5.6e-82	Ribosomal RNA small subunit methyltransferase H	COG0275	M	16S rRNA C1402 N4-methylase RsmH	Specifically methylates the N4 position of cytidine in position 1402 (C1402) of 16S rRNA (By similarity)	K03438	mraW,rsmH	16S rRNA (cytosine1402-N4)-methyltransferase [EC:2.1.1.199]	PF01795	MraW methylase family	TIGR00006	TIGR00006: 16S rRNA (cytosine(1402)-N(4))-methyltransferase
Chlamydiae bacterium O_S4.2_bin_6	S4CHLAM6_37	114386	S4CHLAM6_12480	306	Ribosomal RNA small subunit methyltransferase H	Chlamydiales bacterium 38-26	OJV10857.1	310	98.4	57.2	2.8e-90	16S rRNA (cytosine(1402)-N(4))-methyltransferase	COG0275	M	16S rRNA C1402 N4-methylase RsmH	Specifically methylates the N4 position of cytidine in position 1402 (C1402) of 16S rRNA (By similarity)	K03438	mraW,rsmH	16S rRNA (cytosine1402-N4)-methyltransferase [EC:2.1.1.199]	PF01795	MraW methylase family	TIGR00006	TIGR00006: 16S rRNA (cytosine(1402)-N(4))-methyltransferase
Chlamydiae bacterium O_S4.2_bin_7	S4CHLAM7_4	28467	S4CHLAM7_00680	300	Ribosomal RNA small subunit methyltransferase H	Chlamydiae bacterium	NGX54518.1	290	98.0	56.1	1.7e-79	Ribosomal RNA small subunit methyltransferase H	COG0275	M	16S rRNA C1402 N4-methylase RsmH	Specifically methylates the N4 position of cytidine in position 1402 (C1402) of 16S rRNA (By similarity)	K03438	mraW,rsmH	16S rRNA (cytosine1402-N4)-methyltransferase [EC:2.1.1.199]	PF01795	MraW methylase family	TIGR00006	TIGR00006: 16S rRNA (cytosine(1402)-N(4))-methyltransferase
Chlamydiae bacterium O_S4.2_bin_81	S4CHLAM81_13	262666	S4CHLAM81_07310	289	Ribosomal RNA small subunit methyltransferase H	Chlamydiae bacterium	NGX54518.1	290	97.2	58.7	2.1e-84	Ribosomal RNA small subunit methyltransferase H	COG0275	M	16S rRNA C1402 N4-methylase RsmH	Specifically methylates the N4 position of cytidine in position 1402 (C1402) of 16S rRNA (By similarity)	K03438	mraW,rsmH	16S rRNA (cytosine1402-N4)-methyltransferase [EC:2.1.1.199]	PF01795	MraW methylase family	TIGR00006	TIGR00006: 16S rRNA (cytosine(1402)-N(4))-methyltransferase
Chlamydiae bacterium P_S1_bin_14	SP1CHLAM14_9	57392	SP1CHLAM14_08900	279	Ribosomal RNA small subunit methyltransferase H	Chlamydiae bacterium	NGX54518.1	290	99.3	59.9	5.6e-82	Ribosomal RNA small subunit methyltransferase H	COG0275	M	16S rRNA C1402 N4-methylase RsmH	Specifically methylates the N4 position of cytidine in position 1402 (C1402) of 16S rRNA (By similarity)	K03438	mraW,rsmH	16S rRNA (cytosine1402-N4)-methyltransferase [EC:2.1.1.199]	PF01795	MraW methylase family	TIGR00006	TIGR00006: 16S rRNA (cytosine(1402)-N(4))-methyltransferase
Chlamydiae bacterium P_S1_bin_42	SP1CHLAM42_4	136272	SP1CHLAM42_02130	289	Ribosomal RNA small subunit methyltransferase H	Chlamydiae bacterium	NGX54518.1	290	97.2	58.7	2.1e-84	Ribosomal RNA small subunit methyltransferase H	COG0275	M	16S rRNA C1402 N4-methylase RsmH	Specifically methylates the N4 position of cytidine in position 1402 (C1402) of 16S rRNA (By similarity)	K03438	mraW,rsmH	16S rRNA (cytosine1402-N4)-methyltransferase [EC:2.1.1.199]	PF01795	MraW methylase family	TIGR00006	TIGR00006: 16S rRNA (cytosine(1402)-N(4))-methyltransferase
Chlamydiae bacterium P_S1_bin_54	SP1CHLAM54_1	1217125	SP1CHLAM54_01100	110	Ribosomal RNA small subunit methyltransferase H	Chlamydiae bacterium	NGX38925.1	100	90.9	61.0	5.4e-28	Ribosomal RNA small subunit methyltransferase H	COG0275	M	16S rRNA C1402 N4-methylase RsmH	Specifically methylates the N4 position of cytidine in position 1402 (C1402) of 16S rRNA (By similarity)	K03438	mraW,rsmH	16S rRNA (cytosine1402-N4)-methyltransferase [EC:2.1.1.199]	PF01795	MraW methylase family
Chlamydiae bacterium P_S1_bin_54	SP1CHLAM54_1	1217125	SP1CHLAM54_01110	198	Ribosomal RNA small subunit methyltransferase H	Candidatus Rhabdochlamydia sp. T3358	VHO02002.1	195	99.0	57.6	2.9e-48	Ribosomal RNA small subunit methyltransferase H	COG0275	M	16S rRNA C1402 N4-methylase RsmH	Specifically methylates the N4 position of cytidine in position 1402 (C1402) of 16S rRNA (By similarity)	K03438	mraW,rsmH	16S rRNA (cytosine1402-N4)-methyltransferase [EC:2.1.1.199]	PF01795	MraW methylase family	TIGR00006	TIGR00006: 16S rRNA (cytosine(1402)-N(4))-methyltransferase
Chlamydiae bacterium O_S4.1_bin_17	SP4CHLAM17_1	991604	SP4CHLAM17_09560	279	Ribosomal RNA small subunit methyltransferase H	Chlamydiae bacterium	NGX54518.1	290	99.3	59.9	5.6e-82	Ribosomal RNA small subunit methyltransferase H	COG0275	M	16S rRNA C1402 N4-methylase RsmH	Specifically methylates the N4 position of cytidine in position 1402 (C1402) of 16S rRNA (By similarity)	K03438	mraW,rsmH	16S rRNA (cytosine1402-N4)-methyltransferase [EC:2.1.1.199]	PF01795	MraW methylase family	TIGR00006	TIGR00006: 16S rRNA (cytosine(1402)-N(4))-methyltransferase
Chlamydiae bacterium O_S4.1_bin_1	SP4CHLAM1_3	140416	SP4CHLAM1_17840	119	Ribosomal RNA small subunit methyltransferase H	Chlamydiae bacterium	NGX26986.1	107	81.5	63.9	4.5e-28	Ribosomal RNA small subunit methyltransferase H	COG0275	M	16S rRNA C1402 N4-methylase RsmH	Specifically methylates the N4 position of cytidine in position 1402 (C1402) of 16S rRNA (By similarity)	K03438	mraW,rsmH	16S rRNA (cytosine1402-N4)-methyltransferase [EC:2.1.1.199]	PF01795	MraW methylase family
Chlamydiae bacterium O_S4.1_bin_1	SP4CHLAM1_3	140416	SP4CHLAM1_17850	198	Ribosomal RNA small subunit methyltransferase H	Candidatus Rhabdochlamydia sp. T3358	VHO02002.1	195	99.0	57.6	2.9e-48	Ribosomal RNA small subunit methyltransferase H	COG0275	M	16S rRNA C1402 N4-methylase RsmH	Specifically methylates the N4 position of cytidine in position 1402 (C1402) of 16S rRNA (By similarity)	K03438	mraW,rsmH	16S rRNA (cytosine1402-N4)-methyltransferase [EC:2.1.1.199]	PF01795	MraW methylase family	TIGR00006	TIGR00006: 16S rRNA (cytosine(1402)-N(4))-methyltransferase
Chlamydiae bacterium O_S4.1_bin_5	SP4CHLAM5_15	31709	SP4CHLAM5_08030	93	Ribosomal RNA small subunit methyltransferase H	Chlamydiae bacterium	NGX26986.1	107	100.0	62.4	8.0e-25	Ribosomal RNA small subunit methyltransferase H	COG0275	M	16S rRNA C1402 N4-methylase RsmH	Specifically methylates the N4 position of cytidine in position 1402 (C1402) of 16S rRNA (By similarity)				PF01795	MraW methylase family
Chlamydiae bacterium O_S4.1_bin_5	SP4CHLAM5_15	31709	SP4CHLAM5_08040	198	Ribosomal RNA small subunit methyltransferase H	Simkania negevensis Z	CCB88373.1	201	100.0	55.2	1.2e-49	ribosomal RNA small subunit methyltransferase H	COG0275	M	16S rRNA C1402 N4-methylase RsmH	Specifically methylates the N4 position of cytidine in position 1402 (C1402) of 16S rRNA (By similarity)	K03438	mraW,rsmH	16S rRNA (cytosine1402-N4)-methyltransferase [EC:2.1.1.199]	PF01795	MraW methylase family	TIGR00006	TIGR00006: 16S rRNA (cytosine(1402)-N(4))-methyltransferase
COG0313
Chlamydiae bacterium O_S4.2_bin_102	S4CHLAM102_4	256670	S4CHLAM102_01520	260	Ribosomal RNA small subunit methyltransferase I	Candidatus Protochlamydia sp. R18	WP_042279404.1	238	87.3	42.9	3.7e-43	SAM-dependent methyltransferase	COG0313	S	16S rRNA C1402 (ribose-2'-O) methylase RsmI	Catalyzes the 2'-O-methylation of the ribose of cytidine 1402 (C1402) in 16S rRNA (By similarity)	K07056	rsmI	16S rRNA (cytidine1402-2'-O)-methyltransferase [EC:2.1.1.198]
Chlamydiae bacterium O_S4.2_bin_102	S4CHLAM102_23	108477	S4CHLAM102_11100	242	Ribosomal RNA small subunit methyltransferase I	Parachlamydia acanthamoebae	WP_006341819.1	278	98.8	44.9	1.9e-46	16S rRNA (cytidine(1402)-2'-O)-methyltransferase	COG0313	S	16S rRNA C1402 (ribose-2'-O) methylase RsmI	Catalyzes the 2'-O-methylation of the ribose of cytidine 1402 (C1402) in 16S rRNA (By similarity)	K07056	rsmI	16S rRNA (cytidine1402-2'-O)-methyltransferase [EC:2.1.1.198]	PF00590	Tetrapyrrole (Corrin/Porphyrin) Methylases	TIGR00096	TIGR00096: 16S rRNA (cytidine(1402)-2'-O)-methyltransferase
Chlamydiae bacterium O_S4.2_bin_107	S4CHLAM107_1	386224	S4CHLAM107_02760	213	Ribosomal RNA small subunit methyltransferase I	Parachlamydia sp.	PJD97531.1	275	97.2	49.1	3.4e-47	16S rRNA (cytidine(1402)-2'-O)-methyltransferase	COG0313	S	16S rRNA C1402 (ribose-2'-O) methylase RsmI	Catalyzes the 2'-O-methylation of the ribose of cytidine 1402 (C1402) in 16S rRNA (By similarity)	K07056	rsmI	16S rRNA (cytidine1402-2'-O)-methyltransferase [EC:2.1.1.198]	PF00590	Tetrapyrrole (Corrin/Porphyrin) Methylases	TIGR00096	TIGR00096: 16S rRNA (cytidine(1402)-2'-O)-methyltransferase
Chlamydiae bacterium O_S4.2_bin_107	S4CHLAM107_4	148598	S4CHLAM107_09650	263	Ribosomal RNA small subunit methyltransferase I	Simkania negevensis	WP_013943447.1	235	87.8	47.4	5.0e-48	SAM-dependent methyltransferase	COG0313	S	16S rRNA C1402 (ribose-2'-O) methylase RsmI	Catalyzes the 2'-O-methylation of the ribose of cytidine 1402 (C1402) in 16S rRNA (By similarity)	K07056	rsmI	16S rRNA (cytidine1402-2'-O)-methyltransferase [EC:2.1.1.198]
Chlamydiae bacterium O_S4.2_bin_123	S4CHLAM123_3	5561	S4CHLAM123_00210	222	Ribosomal RNA small subunit methyltransferase I	Chlamydiae bacterium	NGX60560.1	223	98.2	72.5	1.3e-81	Ribosomal RNA small subunit methyltransferase I	COG0313	S	16S rRNA C1402 (ribose-2'-O) methylase RsmI	Catalyzes the 2'-O-methylation of the ribose of cytidine 1402 (C1402) in 16S rRNA (By similarity)	K07056	rsmI	16S rRNA (cytidine1402-2'-O)-methyltransferase [EC:2.1.1.198]	PF00590	Tetrapyrrole (Corrin/Porphyrin) Methylases	TIGR00096	TIGR00096: 16S rRNA (cytidine(1402)-2'-O)-methyltransferase
Chlamydiae bacterium O_S4.2_bin_20	S4CHLAM20_5	25101	S4CHLAM20_01010	222	Ribosomal RNA small subunit methyltransferase I	Chlamydiae bacterium RIFCSPHIGHO2_12_FULL_49_11	OGN61773.1	221	97.7	51.6	6.3e-52	hypothetical protein A3F09_02755	COG0313	S	16S rRNA C1402 (ribose-2'-O) methylase RsmI	Catalyzes the 2'-O-methylation of the ribose of cytidine 1402 (C1402) in 16S rRNA (By similarity)	K07056	rsmI	16S rRNA (cytidine1402-2'-O)-methyltransferase [EC:2.1.1.198]
Chlamydiae bacterium O_S4.2_bin_20	S4CHLAM20_29	45094	S4CHLAM20_10320	259	Ribosomal RNA small subunit methyltransferase I	Chlamydiae bacterium	PWU14735.1	270	99.6	46.0	1.9e-52	16S rRNA (cytidine(1402)-2'-O)-methyltransferase	COG0313	S	16S rRNA C1402 (ribose-2'-O) methylase RsmI	Catalyzes the 2'-O-methylation of the ribose of cytidine 1402 (C1402) in 16S rRNA (By similarity)	K07056	rsmI	16S rRNA (cytidine1402-2'-O)-methyltransferase [EC:2.1.1.198]	PF00590	Tetrapyrrole (Corrin/Porphyrin) Methylases	TIGR00096	TIGR00096: 16S rRNA (cytidine(1402)-2'-O)-methyltransferase
Chlamydiae bacterium O_S4.2_bin_27	S4CHLAM27_6	63677	S4CHLAM27_04140	265	Ribosomal RNA small subunit methyltransferase I	Chlamydiae bacterium CG10_big_fil_rev_8_21_14_0_10_35_9	PIS00571.1	269	98.1	46.2	1.5e-52	16S rRNA (cytidine(1402)-2'-O)-methyltransferase	COG0313	S	16S rRNA C1402 (ribose-2'-O) methylase RsmI	Catalyzes the 2'-O-methylation of the ribose of cytidine 1402 (C1402) in 16S rRNA (By similarity)	K07056	rsmI	16S rRNA (cytidine1402-2'-O)-methyltransferase [EC:2.1.1.198]	PF00590	Tetrapyrrole (Corrin/Porphyrin) Methylases	TIGR00096	TIGR00096: 16S rRNA (cytidine(1402)-2'-O)-methyltransferase
Chlamydiae bacterium O_S4.2_bin_27	S4CHLAM27_6	63677	S4CHLAM27_04390	223	Ribosomal RNA small subunit methyltransferase I	Chlamydiae bacterium RIFCSPHIGHO2_12_FULL_49_11	OGN61773.1	221	97.3	51.1	9.2e-51	hypothetical protein A3F09_02755	COG0313	S	16S rRNA C1402 (ribose-2'-O) methylase RsmI	Catalyzes the 2'-O-methylation of the ribose of cytidine 1402 (C1402) in 16S rRNA (By similarity)	K07056	rsmI	16S rRNA (cytidine1402-2'-O)-methyltransferase [EC:2.1.1.198]	PF00590	Tetrapyrrole (Corrin/Porphyrin) Methylases
Chlamydiae bacterium O_S4.2_bin_2	S4CHLAM2_7	97028	S4CHLAM2_10570	219	Ribosomal RNA small subunit methyltransferase I	Chlamydiae bacterium	NGX60560.1	223	99.5	69.7	3.5e-79	Ribosomal RNA small subunit methyltransferase I	COG0313	S	16S rRNA C1402 (ribose-2'-O) methylase RsmI	Catalyzes the 2'-O-methylation of the ribose of cytidine 1402 (C1402) in 16S rRNA (By similarity)	K07056	rsmI	16S rRNA (cytidine1402-2'-O)-methyltransferase [EC:2.1.1.198]	PF00590	Tetrapyrrole (Corrin/Porphyrin) Methylases	TIGR00096	TIGR00096: 16S rRNA (cytidine(1402)-2'-O)-methyltransferase
Chlamydiae bacterium O_S4.2_bin_37	S4CHLAM37_24	30035	S4CHLAM37_14550	239	Ribosomal RNA small subunit methyltransferase I	Candidatus Aerophobetes bacterium	PCI94172.1	239	100.0	92.9	1.4e-121	hypothetical protein COB11_04235	COG0313	S	16S rRNA C1402 (ribose-2'-O) methylase RsmI	Catalyzes the 2'-O-methylation of the ribose of cytidine 1402 (C1402) in 16S rRNA (By similarity)	K07056	rsmI	16S rRNA (cytidine1402-2'-O)-methyltransferase [EC:2.1.1.198]	PF00590	Tetrapyrrole (Corrin/Porphyrin) Methylases
Chlamydiae bacterium O_S4.2_bin_45	S4CHLAM45_8	12606	S4CHLAM45_09190	224	Ribosomal RNA small subunit methyltransferase I	Chlamydiae bacterium	NGX61497.1	235	98.2	59.0	2.0e-61	Ribosomal RNA small subunit methyltransferase I	COG0313	S	16S rRNA C1402 (ribose-2'-O) methylase RsmI	Catalyzes the 2'-O-methylation of the ribose of cytidine 1402 (C1402) in 16S rRNA (By similarity)	K07056	rsmI	16S rRNA (cytidine1402-2'-O)-methyltransferase [EC:2.1.1.198]	PF00590	Tetrapyrrole (Corrin/Porphyrin) Methylases
Chlamydiae bacterium O_S4.2_bin_81	S4CHLAM81_13	262666	S4CHLAM81_05920	252	Ribosomal RNA small subunit methyltransferase I	Chlamydiae bacterium	NGX54620.1	217	84.5	59.4	4.3e-65	Ribosomal RNA small subunit methyltransferase I	COG0313	S	16S rRNA C1402 (ribose-2'-O) methylase RsmI	Catalyzes the 2'-O-methylation of the ribose of cytidine 1402 (C1402) in 16S rRNA (By similarity)	K07056	rsmI	16S rRNA (cytidine1402-2'-O)-methyltransferase [EC:2.1.1.198]	PF00590	Tetrapyrrole (Corrin/Porphyrin) Methylases	TIGR00096	TIGR00096: 16S rRNA (cytidine(1402)-2'-O)-methyltransferase
Chlamydiae bacterium O_S4.2_bin_81	S4CHLAM81_25	24837	S4CHLAM81_12290	221	Ribosomal RNA small subunit methyltransferase I	Chlamydiae bacterium	NGX61497.1	235	98.6	51.1	6.1e-55	Ribosomal RNA small subunit methyltransferase I	COG0313	S	16S rRNA C1402 (ribose-2'-O) methylase RsmI	Catalyzes the 2'-O-methylation of the ribose of cytidine 1402 (C1402) in 16S rRNA (By similarity)	K07056	rsmI	16S rRNA (cytidine1402-2'-O)-methyltransferase [EC:2.1.1.198]	PF00590	Tetrapyrrole (Corrin/Porphyrin) Methylases
Chlamydiae bacterium P_S1_bin_14	SP1CHLAM14_5	12606	SP1CHLAM14_06120	224	Ribosomal RNA small subunit methyltransferase I	Chlamydiae bacterium	NGX61497.1	235	98.2	59.0	2.0e-61	Ribosomal RNA small subunit methyltransferase I	COG0313	S	16S rRNA C1402 (ribose-2'-O) methylase RsmI	Catalyzes the 2'-O-methylation of the ribose of cytidine 1402 (C1402) in 16S rRNA (By similarity)	K07056	rsmI	16S rRNA (cytidine1402-2'-O)-methyltransferase [EC:2.1.1.198]	PF00590	Tetrapyrrole (Corrin/Porphyrin) Methylases
Chlamydiae bacterium P_S1_bin_42	SP1CHLAM42_14	108923	SP1CHLAM42_07570	252	Ribosomal RNA small subunit methyltransferase I	Chlamydiae bacterium	NGX54620.1	217	84.5	59.4	4.3e-65	Ribosomal RNA small subunit methyltransferase I	COG0313	S	16S rRNA C1402 (ribose-2'-O) methylase RsmI	Catalyzes the 2'-O-methylation of the ribose of cytidine 1402 (C1402) in 16S rRNA (By similarity)	K07056	rsmI	16S rRNA (cytidine1402-2'-O)-methyltransferase [EC:2.1.1.198]	PF00590	Tetrapyrrole (Corrin/Porphyrin) Methylases	TIGR00096	TIGR00096: 16S rRNA (cytidine(1402)-2'-O)-methyltransferase
Chlamydiae bacterium P_S1_bin_42	SP1CHLAM42_26	25289	SP1CHLAM42_13750	221	Ribosomal RNA small subunit methyltransferase I	Chlamydiae bacterium	NGX61497.1	235	98.6	51.1	6.1e-55	Ribosomal RNA small subunit methyltransferase I	COG0313	S	16S rRNA C1402 (ribose-2'-O) methylase RsmI	Catalyzes the 2'-O-methylation of the ribose of cytidine 1402 (C1402) in 16S rRNA (By similarity)	K07056	rsmI	16S rRNA (cytidine1402-2'-O)-methyltransferase [EC:2.1.1.198]	PF00590	Tetrapyrrole (Corrin/Porphyrin) Methylases
Chlamydiae bacterium P_S1_bin_54	SP1CHLAM54_1	1217125	SP1CHLAM54_02630	213	Ribosomal RNA small subunit methyltransferase I	Parachlamydia sp.	PJD97531.1	275	97.2	49.1	3.4e-47	16S rRNA (cytidine(1402)-2'-O)-methyltransferase	COG0313	S	16S rRNA C1402 (ribose-2'-O) methylase RsmI	Catalyzes the 2'-O-methylation of the ribose of cytidine 1402 (C1402) in 16S rRNA (By similarity)	K07056	rsmI	16S rRNA (cytidine1402-2'-O)-methyltransferase [EC:2.1.1.198]	PF00590	Tetrapyrrole (Corrin/Porphyrin) Methylases	TIGR00096	TIGR00096: 16S rRNA (cytidine(1402)-2'-O)-methyltransferase
Chlamydiae bacterium P_S1_bin_54	SP1CHLAM54_1	1217125	SP1CHLAM54_06130	263	Ribosomal RNA small subunit methyltransferase I	Simkania negevensis	WP_013943447.1	235	87.8	47.4	5.0e-48	SAM-dependent methyltransferase	COG0313	S	16S rRNA C1402 (ribose-2'-O) methylase RsmI	Catalyzes the 2'-O-methylation of the ribose of cytidine 1402 (C1402) in 16S rRNA (By similarity)	K07056	rsmI	16S rRNA (cytidine1402-2'-O)-methyltransferase [EC:2.1.1.198]
Chlamydiae bacterium P_S1_bin_9	SP1CHLAM9_6	51062	SP1CHLAM9_04800	223	Ribosomal RNA small subunit methyltransferase I	Chlamydiae bacterium RIFCSPHIGHO2_12_FULL_49_11	OGN61773.1	221	97.3	51.1	9.2e-51	hypothetical protein A3F09_02755	COG0313	S	16S rRNA C1402 (ribose-2'-O) methylase RsmI	Catalyzes the 2'-O-methylation of the ribose of cytidine 1402 (C1402) in 16S rRNA (By similarity)	K07056	rsmI	16S rRNA (cytidine1402-2'-O)-methyltransferase [EC:2.1.1.198]	PF00590	Tetrapyrrole (Corrin/Porphyrin) Methylases
Chlamydiae bacterium P_S1_bin_9	SP1CHLAM9_42	6330	SP1CHLAM9_11340	265	Ribosomal RNA small subunit methyltransferase I	Chlamydiae bacterium CG10_big_fil_rev_8_21_14_0_10_35_9	PIS00571.1	269	98.1	46.2	1.5e-52	16S rRNA (cytidine(1402)-2'-O)-methyltransferase	COG0313	S	16S rRNA C1402 (ribose-2'-O) methylase RsmI	Catalyzes the 2'-O-methylation of the ribose of cytidine 1402 (C1402) in 16S rRNA (By similarity)	K07056	rsmI	16S rRNA (cytidine1402-2'-O)-methyltransferase [EC:2.1.1.198]	PF00590	Tetrapyrrole (Corrin/Porphyrin) Methylases	TIGR00096	TIGR00096: 16S rRNA (cytidine(1402)-2'-O)-methyltransferase
Chlamydiae bacterium O_S4.1_bin_17	SP4CHLAM17_5	80010	SP4CHLAM17_14780	224	Ribosomal RNA small subunit methyltransferase I	Chlamydiae bacterium	NGX61497.1	235	98.2	59.0	2.0e-61	Ribosomal RNA small subunit methyltransferase I	COG0313	S	16S rRNA C1402 (ribose-2'-O) methylase RsmI	Catalyzes the 2'-O-methylation of the ribose of cytidine 1402 (C1402) in 16S rRNA (By similarity)	K07056	rsmI	16S rRNA (cytidine1402-2'-O)-methyltransferase [EC:2.1.1.198]	PF00590	Tetrapyrrole (Corrin/Porphyrin) Methylases
Chlamydiae bacterium O_S4.1_bin_1	SP4CHLAM1_1	1077874	SP4CHLAM1_01190	213	Ribosomal RNA small subunit methyltransferase I	Parachlamydia sp.	PJD97531.1	275	97.2	49.1	3.4e-47	16S rRNA (cytidine(1402)-2'-O)-methyltransferase	COG0313	S	16S rRNA C1402 (ribose-2'-O) methylase RsmI	Catalyzes the 2'-O-methylation of the ribose of cytidine 1402 (C1402) in 16S rRNA (By similarity)	K07056	rsmI	16S rRNA (cytidine1402-2'-O)-methyltransferase [EC:2.1.1.198]	PF00590	Tetrapyrrole (Corrin/Porphyrin) Methylases	TIGR00096	TIGR00096: 16S rRNA (cytidine(1402)-2'-O)-methyltransferase
Chlamydiae bacterium O_S4.1_bin_1	SP4CHLAM1_1	1077874	SP4CHLAM1_04690	263	Ribosomal RNA small subunit methyltransferase I	Simkania negevensis	WP_013943447.1	235	87.8	47.4	5.0e-48	SAM-dependent methyltransferase	COG0313	S	16S rRNA C1402 (ribose-2'-O) methylase RsmI	Catalyzes the 2'-O-methylation of the ribose of cytidine 1402 (C1402) in 16S rRNA (By similarity)	K07056	rsmI	16S rRNA (cytidine1402-2'-O)-methyltransferase [EC:2.1.1.198]
Chlamydiae bacterium O_S4.1_bin_5	SP4CHLAM5_3	77339	SP4CHLAM5_03360	223	Ribosomal RNA small subunit methyltransferase I	Chlamydiae bacterium RIFCSPHIGHO2_12_FULL_49_11	OGN61773.1	221	97.3	51.1	9.2e-51	hypothetical protein A3F09_02755	COG0313	S	16S rRNA C1402 (ribose-2'-O) methylase RsmI	Catalyzes the 2'-O-methylation of the ribose of cytidine 1402 (C1402) in 16S rRNA (By similarity)	K07056	rsmI	16S rRNA (cytidine1402-2'-O)-methyltransferase [EC:2.1.1.198]	PF00590	Tetrapyrrole (Corrin/Porphyrin) Methylases
Chlamydiae bacterium O_S4.1_bin_5	SP4CHLAM5_35	7818	SP4CHLAM5_11640	265	Ribosomal RNA small subunit methyltransferase I	Chlamydiae bacterium CG10_big_fil_rev_8_21_14_0_10_35_9	PIS00571.1	269	98.1	46.2	1.5e-52	16S rRNA (cytidine(1402)-2'-O)-methyltransferase	COG0313	S	16S rRNA C1402 (ribose-2'-O) methylase RsmI	Catalyzes the 2'-O-methylation of the ribose of cytidine 1402 (C1402) in 16S rRNA (By similarity)	K07056	rsmI	16S rRNA (cytidine1402-2'-O)-methyltransferase [EC:2.1.1.198]	PF00590	Tetrapyrrole (Corrin/Porphyrin) Methylases	TIGR00096	TIGR00096: 16S rRNA (cytidine(1402)-2'-O)-methyltransferase
COG0806
COG1187
Chlamydiae bacterium O_S4.2_bin_102	S4CHLAM102_12	52295	S4CHLAM102_05630	240	Ribosomal large subunit pseudouridine synthase B	Chlamydiae bacterium	NDD57732.1	234	96.3	58.4	2.3e-68	rRNA pseudouridine synthase	COG1187	J	16S rRNA U516 pseudouridylate synthase RsuA and related 23S rRNA U2605, pseudouridylate synthases	pseudouridine synthase activity	K06178	rluB	23S rRNA pseudouridine2605 synthase [EC:5.4.99.22]	PF01479|PF00849	S4 domain|RNA pseudouridylate synthase	TIGR00093	TIGR00093: pseudouridine synthase
Chlamydiae bacterium O_S4.2_bin_107	S4CHLAM107_6	409860	S4CHLAM107_16210	229	Ribosomal large subunit pseudouridine synthase B	Simkania negevensis	WP_013942650.1	233	100.0	64.8	2.4e-70	rRNA pseudouridine synthase	COG1187	J	16S rRNA U516 pseudouridylate synthase RsuA and related 23S rRNA U2605, pseudouridylate synthases	pseudouridine synthase activity	K06178	rluB	23S rRNA pseudouridine2605 synthase [EC:5.4.99.22]	PF00849|PF01479	RNA pseudouridylate synthase|S4 domain	TIGR00093	TIGR00093: pseudouridine synthase
Chlamydiae bacterium O_S4.2_bin_123	S4CHLAM123_99	16477	S4CHLAM123_07850	232	Ribosomal large subunit pseudouridine synthase B	Chlamydiae bacterium	NGX60756.1	234	99.6	61.9	1.2e-72	Ribosomal large subunit pseudouridine synthase B	COG1187	J	16S rRNA U516 pseudouridylate synthase RsuA and related 23S rRNA U2605, pseudouridylate synthases	pseudouridine synthase activity	K06178	rluB	23S rRNA pseudouridine2605 synthase [EC:5.4.99.22]	PF01479|PF00849	S4 domain|RNA pseudouridylate synthase	TIGR00093	TIGR00093: pseudouridine synthase
Chlamydiae bacterium O_S4.2_bin_20	S4CHLAM20_37	60985	S4CHLAM20_14520	248	Ribosomal large subunit pseudouridine synthase B	Candidatus Protochlamydia sp.	MBA2368596.1	233	94.0	51.9	1.5e-57	rRNA pseudouridine synthase	COG1187	J	16S rRNA U516 pseudouridylate synthase RsuA and related 23S rRNA U2605, pseudouridylate synthases	pseudouridine synthase activity	K06178	rluB	23S rRNA pseudouridine2605 synthase [EC:5.4.99.22]	PF01479|PF00849	S4 domain|RNA pseudouridylate synthase	TIGR00093	TIGR00093: pseudouridine synthase
Chlamydiae bacterium O_S4.2_bin_27	S4CHLAM27_3	84946	S4CHLAM27_02220	247	Ribosomal large subunit pseudouridine synthase B	Chlamydiales bacterium 38-26	OJV08257.1	235	93.9	50.9	2.2e-53	pseudouridine synthase	COG1187	J	16S rRNA U516 pseudouridylate synthase RsuA and related 23S rRNA U2605, pseudouridylate synthases	pseudouridine synthase activity	K06178	rluB	23S rRNA pseudouridine2605 synthase [EC:5.4.99.22]	PF00849|PF01479	RNA pseudouridylate synthase|S4 domain	TIGR00093	TIGR00093: pseudouridine synthase
Chlamydiae bacterium O_S4.2_bin_2	S4CHLAM2_1	347031	S4CHLAM2_01880	239	Dual-specificity RNA pseudouridine synthase RluF	Chlamydiae bacterium	NGX55764.1	244	97.5	66.5	4.1e-81	23S rRNA pseudouridine(2604) synthase	COG1187	J	16S rRNA U516 pseudouridylate synthase RsuA and related 23S rRNA U2605, pseudouridylate synthases	pseudouridine synthase activity	K06182	rluF	23S rRNA pseudouridine2604 synthase [EC:5.4.99.21]	PF00849|PF01479	RNA pseudouridylate synthase|S4 domain	TIGR00093	TIGR00093: pseudouridine synthase
Chlamydiae bacterium O_S4.2_bin_2	S4CHLAM2_8	83145	S4CHLAM2_11690	230	Ribosomal large subunit pseudouridine synthase B	Chlamydiae bacterium	NDD57732.1	234	97.4	61.3	1.7e-71	rRNA pseudouridine synthase	COG1187	J	16S rRNA U516 pseudouridylate synthase RsuA and related 23S rRNA U2605, pseudouridylate synthases	pseudouridine synthase activity	K06178	rluB	23S rRNA pseudouridine2605 synthase [EC:5.4.99.22]	PF01479|PF00849	S4 domain|RNA pseudouridylate synthase	TIGR00093	TIGR00093: pseudouridine synthase
Chlamydiae bacterium O_S4.2_bin_37	S4CHLAM37_11	58209	S4CHLAM37_09950	233	putative RNA pseudouridine synthase	Parachlamydia sp. C2	WP_068470813.1	233	100.0	50.2	9.2e-62	rRNA pseudouridine synthase	COG1187	J	16S rRNA U516 pseudouridylate synthase RsuA and related 23S rRNA U2605, pseudouridylate synthases	pseudouridine synthase activity	K06178	rluB	23S rRNA pseudouridine2605 synthase [EC:5.4.99.22]	PF00849|PF01479	RNA pseudouridylate synthase|S4 domain	TIGR00093	TIGR00093: pseudouridine synthase
Chlamydiae bacterium O_S4.2_bin_37	S4CHLAM37_28	18473	S4CHLAM37_15380	243	Dual-specificity RNA pseudouridine synthase RluF	Candidatus Aerophobetes bacterium	PCI95717.1	243	100.0	83.5	4.7e-109	pseudouridylate synthase	COG1187	J	16S rRNA U516 pseudouridylate synthase RsuA and related 23S rRNA U2605, pseudouridylate synthases	pseudouridine synthase activity	K06182	rluF	23S rRNA pseudouridine2604 synthase [EC:5.4.99.21]	PF01479|PF00849	S4 domain|RNA pseudouridylate synthase	TIGR00093	TIGR00093: pseudouridine synthase
Chlamydiae bacterium O_S4.2_bin_45	S4CHLAM45_1	194884	S4CHLAM45_01080	230	Ribosomal large subunit pseudouridine synthase B	Candidatus Rhabdochlamydia sp. T3358	WP_138106723.1	238	97.4	55.7	1.2e-61	rRNA pseudouridine synthase	COG1187	J	16S rRNA U516 pseudouridylate synthase RsuA and related 23S rRNA U2605, pseudouridylate synthases	pseudouridine synthase activity	K06178	rluB	23S rRNA pseudouridine2605 synthase [EC:5.4.99.22]	PF00849|PF01479	RNA pseudouridylate synthase|S4 domain	TIGR00093	TIGR00093: pseudouridine synthase
Chlamydiae bacterium O_S4.2_bin_6	S4CHLAM6_11	25632	S4CHLAM6_03820	236	Ribosomal large subunit pseudouridine synthase B	Simkania negevensis	WP_013942650.1	233	88.6	61.0	5.9e-64	rRNA pseudouridine synthase	COG1187	J	16S rRNA U516 pseudouridylate synthase RsuA and related 23S rRNA U2605, pseudouridylate synthases	pseudouridine synthase activity	K06178	rluB	23S rRNA pseudouridine2605 synthase [EC:5.4.99.22]	PF00849|PF01479	RNA pseudouridylate synthase|S4 domain	TIGR00093	TIGR00093: pseudouridine synthase
Chlamydiae bacterium O_S4.2_bin_6	S4CHLAM6_13	34868	S4CHLAM6_04280	243	putative RNA pseudouridine synthase	Waddlia chondrophila	WP_013182205.1	239	98.8	58.9	4.8e-69	rRNA pseudouridine synthase	COG1187	J	16S rRNA U516 pseudouridylate synthase RsuA and related 23S rRNA U2605, pseudouridylate synthases	pseudouridine synthase activity	K06182	rluF	23S rRNA pseudouridine2604 synthase [EC:5.4.99.21]	PF00849|PF01479	RNA pseudouridylate synthase|S4 domain	TIGR00093	TIGR00093: pseudouridine synthase
Chlamydiae bacterium O_S4.2_bin_7	S4CHLAM7_11	57735	S4CHLAM7_02700	244	Dual-specificity RNA pseudouridine synthase RluF	Bdellovibrio sp. ZAP7	WP_142700272.1	246	97.1	61.6	2.2e-69	pseudouridine synthase	COG1187	J	16S rRNA U516 pseudouridylate synthase RsuA and related 23S rRNA U2605, pseudouridylate synthases	pseudouridine synthase activity	K06182	rluF	23S rRNA pseudouridine2604 synthase [EC:5.4.99.21]	PF00849|PF01479	RNA pseudouridylate synthase|S4 domain	TIGR00093	TIGR00093: pseudouridine synthase
Chlamydiae bacterium O_S4.2_bin_7	S4CHLAM7_39	31573	S4CHLAM7_08530	234	Ribosomal small subunit pseudouridine synthase A	Chlamydiae bacterium	NGX39543.1	244	96.6	58.0	2.1e-66	Ribosomal large subunit pseudouridine synthase B	COG1187	J	16S rRNA U516 pseudouridylate synthase RsuA and related 23S rRNA U2605, pseudouridylate synthases	pseudouridine synthase activity	K06178	rluB	23S rRNA pseudouridine2605 synthase [EC:5.4.99.22]	PF00849|PF01479	RNA pseudouridylate synthase|S4 domain	TIGR00093	TIGR00093: pseudouridine synthase
Chlamydiae bacterium O_S4.2_bin_81	S4CHLAM81_17	73224	S4CHLAM81_09190	229	Ribosomal large subunit pseudouridine synthase B	Chlamydiae bacterium	NGX60756.1	234	98.3	59.1	5.0e-68	Ribosomal large subunit pseudouridine synthase B	COG1187	J	16S rRNA U516 pseudouridylate synthase RsuA and related 23S rRNA U2605, pseudouridylate synthases	pseudouridine synthase activity	K06178	rluB	23S rRNA pseudouridine2605 synthase [EC:5.4.99.22]	PF00849|PF01479	RNA pseudouridylate synthase|S4 domain
Chlamydiae bacterium P_S1_bin_14	SP1CHLAM14_15	194814	SP1CHLAM14_13120	230	Ribosomal large subunit pseudouridine synthase B	Candidatus Rhabdochlamydia sp. T3358	WP_138106723.1	238	97.4	55.7	1.2e-61	rRNA pseudouridine synthase	COG1187	J	16S rRNA U516 pseudouridylate synthase RsuA and related 23S rRNA U2605, pseudouridylate synthases	pseudouridine synthase activity	K06178	rluB	23S rRNA pseudouridine2605 synthase [EC:5.4.99.22]	PF00849|PF01479	RNA pseudouridylate synthase|S4 domain	TIGR00093	TIGR00093: pseudouridine synthase
Chlamydiae bacterium P_S1_bin_42	SP1CHLAM42_33	60134	SP1CHLAM42_15870	229	Ribosomal large subunit pseudouridine synthase B	Chlamydiae bacterium	NGX60756.1	234	98.3	59.1	5.0e-68	Ribosomal large subunit pseudouridine synthase B	COG1187	J	16S rRNA U516 pseudouridylate synthase RsuA and related 23S rRNA U2605, pseudouridylate synthases	pseudouridine synthase activity	K06178	rluB	23S rRNA pseudouridine2605 synthase [EC:5.4.99.22]	PF01479|PF00849	S4 domain|RNA pseudouridylate synthase
Chlamydiae bacterium P_S1_bin_54	SP1CHLAM54_2	562971	SP1CHLAM54_13010	229	Ribosomal large subunit pseudouridine synthase B	Simkania negevensis	WP_013942650.1	233	100.0	64.8	2.4e-70	rRNA pseudouridine synthase	COG1187	J	16S rRNA U516 pseudouridylate synthase RsuA and related 23S rRNA U2605, pseudouridylate synthases	pseudouridine synthase activity	K06178	rluB	23S rRNA pseudouridine2605 synthase [EC:5.4.99.22]	PF00849|PF01479	RNA pseudouridylate synthase|S4 domain	TIGR00093	TIGR00093: pseudouridine synthase
Chlamydiae bacterium P_S1_bin_9	SP1CHLAM9_8	45823	SP1CHLAM9_05830	247	Ribosomal large subunit pseudouridine synthase B	Chlamydiales bacterium 38-26	OJV08257.1	235	93.9	50.9	2.2e-53	pseudouridine synthase	COG1187	J	16S rRNA U516 pseudouridylate synthase RsuA and related 23S rRNA U2605, pseudouridylate synthases	pseudouridine synthase activity	K06178	rluB	23S rRNA pseudouridine2605 synthase [EC:5.4.99.22]	PF00849|PF01479	RNA pseudouridylate synthase|S4 domain	TIGR00093	TIGR00093: pseudouridine synthase
Chlamydiae bacterium O_S4.1_bin_17	SP4CHLAM17_1	991604	SP4CHLAM17_03560	230	Ribosomal large subunit pseudouridine synthase B	Candidatus Rhabdochlamydia sp. T3358	WP_138106723.1	238	97.4	55.7	1.2e-61	rRNA pseudouridine synthase	COG1187	J	16S rRNA U516 pseudouridylate synthase RsuA and related 23S rRNA U2605, pseudouridylate synthases	pseudouridine synthase activity	K06178	rluB	23S rRNA pseudouridine2605 synthase [EC:5.4.99.22]	PF00849|PF01479	RNA pseudouridylate synthase|S4 domain	TIGR00093	TIGR00093: pseudouridine synthase
Chlamydiae bacterium O_S4.1_bin_1	SP4CHLAM1_2	561994	SP4CHLAM1_16150	229	Ribosomal large subunit pseudouridine synthase B	Simkania negevensis	WP_013942650.1	233	100.0	64.8	2.4e-70	rRNA pseudouridine synthase	COG1187	J	16S rRNA U516 pseudouridylate synthase RsuA and related 23S rRNA U2605, pseudouridylate synthases	pseudouridine synthase activity	K06178	rluB	23S rRNA pseudouridine2605 synthase [EC:5.4.99.22]	PF00849|PF01479	RNA pseudouridylate synthase|S4 domain	TIGR00093	TIGR00093: pseudouridine synthase
Chlamydiae bacterium O_S4.1_bin_5	SP4CHLAM5_14	32227	SP4CHLAM5_07970	247	Ribosomal large subunit pseudouridine synthase B	Chlamydiales bacterium 38-26	OJV08257.1	235	93.9	50.9	2.2e-53	pseudouridine synthase	COG1187	J	16S rRNA U516 pseudouridylate synthase RsuA and related 23S rRNA U2605, pseudouridylate synthases	pseudouridine synthase activity	K06178	rluB	23S rRNA pseudouridine2605 synthase [EC:5.4.99.22]	PF00849|PF01479	RNA pseudouridylate synthase|S4 domain	TIGR00093	TIGR00093: pseudouridine synthase
COG2136
COG2260
COG0319
Chlamydiae bacterium O_S4.2_bin_102	S4CHLAM102_22	182474	S4CHLAM102_10510	162	Endoribonuclease YbeY	Chlamydiae bacterium CG10_big_fil_rev_8_21_14_0_10_42_34	PIS02968.1	144	93.8	48.7	3.9e-35	rRNA maturation RNase YbeY	COG0319	S	ssRNA-specific RNase YbeY, 16S rRNA maturation enzyme	metalloendopeptidase activity	K07042	ybeY,yqfG	probable rRNA maturation factor	PF02130	Uncharacterized protein family UPF0054	TIGR00043	TIGR00043: rRNA maturation RNase YbeY
Chlamydiae bacterium O_S4.2_bin_107	S4CHLAM107_2	389623	S4CHLAM107_05750	144	Endoribonuclease YbeY	Candidatus Aerophobetes bacterium	PCI93354.1	162	87.5	51.5	5.2e-31	rRNA maturation RNase YbeY	COG0319	S	ssRNA-specific RNase YbeY, 16S rRNA maturation enzyme	metalloendopeptidase activity	K07042	ybeY,yqfG	probable rRNA maturation factor	PF02130	Uncharacterized protein family UPF0054	TIGR00043	TIGR00043: rRNA maturation RNase YbeY
Chlamydiae bacterium O_S4.2_bin_20	S4CHLAM20_21	27433	S4CHLAM20_07880	156	Endoribonuclease YbeY	Chlamydiae bacterium	NGX50220.1	151	93.6	41.6	2.4e-21	Endoribonuclease YbeY	COG0319	S	ssRNA-specific RNase YbeY, 16S rRNA maturation enzyme	metalloendopeptidase activity	K07042	ybeY,yqfG	probable rRNA maturation factor	PF02130	Uncharacterized protein family UPF0054	TIGR00043	TIGR00043: rRNA maturation RNase YbeY
Chlamydiae bacterium O_S4.2_bin_27	S4CHLAM27_5	73498	S4CHLAM27_03750	135	Endoribonuclease YbeY	Chlamydia abortus	WP_006343894.1	158	91.1	37.2	1.1e-14	rRNA maturation RNase YbeY	COG0319	S	ssRNA-specific RNase YbeY, 16S rRNA maturation enzyme	metalloendopeptidase activity	K07042	ybeY,yqfG	probable rRNA maturation factor	PF02130	Uncharacterized protein family UPF0054	TIGR00043	TIGR00043: rRNA maturation RNase YbeY
Chlamydiae bacterium O_S4.2_bin_2	S4CHLAM2_1	347031	S4CHLAM2_03020	149	Endoribonuclease YbeY	Chlamydiae bacterium	NGX61375.1	153	98.0	58.7	5.8e-41	Endoribonuclease YbeY	COG0319	S	ssRNA-specific RNase YbeY, 16S rRNA maturation enzyme	metalloendopeptidase activity	K07042	ybeY,yqfG	probable rRNA maturation factor	PF02130	Uncharacterized protein family UPF0054	TIGR00043	TIGR00043: rRNA maturation RNase YbeY
Chlamydiae bacterium O_S4.2_bin_37	S4CHLAM37_8	68917	S4CHLAM37_08110	162	Endoribonuclease YbeY	Candidatus Aerophobetes bacterium	PCI93354.1	162	100.0	90.7	8.9e-80	rRNA maturation RNase YbeY	COG0319	S	ssRNA-specific RNase YbeY, 16S rRNA maturation enzyme	metalloendopeptidase activity	K07042	ybeY,yqfG	probable rRNA maturation factor	PF02130	Uncharacterized protein family UPF0054	TIGR00043	TIGR00043: rRNA maturation RNase YbeY
Chlamydiae bacterium O_S4.2_bin_45	S4CHLAM45_9	19691	S4CHLAM45_09380	153	Endoribonuclease YbeY	Chlamydiae bacterium	NGX53602.1	149	98.7	57.2	5.5e-39	Endoribonuclease YbeY	COG0319	S	ssRNA-specific RNase YbeY, 16S rRNA maturation enzyme	metalloendopeptidase activity	K07042	ybeY,yqfG	probable rRNA maturation factor	PF02130	Uncharacterized protein family UPF0054	TIGR00043	TIGR00043: rRNA maturation RNase YbeY
Chlamydiae bacterium O_S4.2_bin_6	S4CHLAM6_38	83683	S4CHLAM6_13250	148	Endoribonuclease YbeY	Chlamydiales bacterium STE3	WP_166358896.1	153	91.2	44.1	1.6e-30	rRNA maturation RNase YbeY	COG0319	S	ssRNA-specific RNase YbeY, 16S rRNA maturation enzyme	metalloendopeptidase activity	K07042	ybeY,yqfG	probable rRNA maturation factor	PF02130	Uncharacterized protein family UPF0054	TIGR00043	TIGR00043: rRNA maturation RNase YbeY
Chlamydiae bacterium O_S4.2_bin_7	S4CHLAM7_56	28552	S4CHLAM7_14700	148	Endoribonuclease YbeY	Chlamydiae bacterium	NGX61375.1	153	98.6	47.7	4.5e-30	Endoribonuclease YbeY	COG0319	S	ssRNA-specific RNase YbeY, 16S rRNA maturation enzyme	metalloendopeptidase activity	K07042	ybeY,yqfG	probable rRNA maturation factor	PF02130	Uncharacterized protein family UPF0054	TIGR00043	TIGR00043: rRNA maturation RNase YbeY
Chlamydiae bacterium P_S1_bin_14	SP1CHLAM14_13	19622	SP1CHLAM14_11300	153	Endoribonuclease YbeY	Chlamydiae bacterium	NGX53602.1	149	98.7	57.2	5.5e-39	Endoribonuclease YbeY	COG0319	S	ssRNA-specific RNase YbeY, 16S rRNA maturation enzyme	metalloendopeptidase activity	K07042	ybeY,yqfG	probable rRNA maturation factor	PF02130	Uncharacterized protein family UPF0054	TIGR00043	TIGR00043: rRNA maturation RNase YbeY
Chlamydiae bacterium P_S1_bin_42	SP1CHLAM42_23	63765	SP1CHLAM42_11660	148	Endoribonuclease YbeY	Chlamydiales bacterium STE3	WP_166358896.1	153	93.2	52.1	2.7e-35	rRNA maturation RNase YbeY	COG0319	S	ssRNA-specific RNase YbeY, 16S rRNA maturation enzyme	metalloendopeptidase activity	K07042	ybeY,yqfG	probable rRNA maturation factor	PF02130	Uncharacterized protein family UPF0054	TIGR00043	TIGR00043: rRNA maturation RNase YbeY
Chlamydiae bacterium P_S1_bin_54	SP1CHLAM54_1	1217125	SP1CHLAM54_08970	144	Endoribonuclease YbeY	Candidatus Aerophobetes bacterium	PCI93354.1	162	87.5	51.5	5.2e-31	rRNA maturation RNase YbeY	COG0319	S	ssRNA-specific RNase YbeY, 16S rRNA maturation enzyme	metalloendopeptidase activity	K07042	ybeY,yqfG	probable rRNA maturation factor	PF02130	Uncharacterized protein family UPF0054	TIGR00043	TIGR00043: rRNA maturation RNase YbeY
Chlamydiae bacterium P_S1_bin_9	SP1CHLAM9_1	198312	SP1CHLAM9_00320	135	Endoribonuclease YbeY	Chlamydia abortus	WP_006343894.1	158	91.1	37.2	1.1e-14	rRNA maturation RNase YbeY	COG0319	S	ssRNA-specific RNase YbeY, 16S rRNA maturation enzyme	metalloendopeptidase activity	K07042	ybeY,yqfG	probable rRNA maturation factor	PF02130	Uncharacterized protein family UPF0054	TIGR00043	TIGR00043: rRNA maturation RNase YbeY
Chlamydiae bacterium O_S4.1_bin_17	SP4CHLAM17_2	207713	SP4CHLAM17_10330	153	Endoribonuclease YbeY	Chlamydiae bacterium	NGX53602.1	149	98.7	57.2	5.5e-39	Endoribonuclease YbeY	COG0319	S	ssRNA-specific RNase YbeY, 16S rRNA maturation enzyme	metalloendopeptidase activity	K07042	ybeY,yqfG	probable rRNA maturation factor	PF02130	Uncharacterized protein family UPF0054	TIGR00043	TIGR00043: rRNA maturation RNase YbeY
Chlamydiae bacterium O_S4.1_bin_1	SP4CHLAM1_1	1077874	SP4CHLAM1_07530	144	Endoribonuclease YbeY	Candidatus Aerophobetes bacterium	PCI93354.1	162	87.5	51.5	5.2e-31	rRNA maturation RNase YbeY	COG0319	S	ssRNA-specific RNase YbeY, 16S rRNA maturation enzyme	metalloendopeptidase activity	K07042	ybeY,yqfG	probable rRNA maturation factor	PF02130	Uncharacterized protein family UPF0054	TIGR00043	TIGR00043: rRNA maturation RNase YbeY
Chlamydiae bacterium O_S4.1_bin_5	SP4CHLAM5_2	122012	SP4CHLAM5_02500	135	Endoribonuclease YbeY	Chlamydia abortus	WP_006343894.1	158	91.1	37.2	1.1e-14	rRNA maturation RNase YbeY	COG0319	S	ssRNA-specific RNase YbeY, 16S rRNA maturation enzyme	metalloendopeptidase activity	K07042	ybeY,yqfG	probable rRNA maturation factor	PF02130	Uncharacterized protein family UPF0054	TIGR00043	TIGR00043: rRNA maturation RNase YbeY
COG2042
COG3277
COG0293
COG3129
COG1576
Chlamydiae bacterium O_S4.2_bin_102	S4CHLAM102_22	182474	S4CHLAM102_10170	141	Ribosomal RNA large subunit methyltransferase H	Chlamydiia bacterium	NDE81997.1	141	100.0	56.0	6.4e-34	23S rRNA (pseudouridine(1915)-N(3))-methyltransferase RlmH	COG1576	S	23S rRNA pseudoU1915 N3-methylase RlmH	rRNA processing	K00783	rlmH	23S rRNA (pseudouridine1915-N3)-methyltransferase [EC:2.1.1.177]	PF02590	Predicted SPOUT methyltransferase
Chlamydiae bacterium O_S4.2_bin_20	S4CHLAM20_35	52328	S4CHLAM20_13720	136	Ribosomal RNA large subunit methyltransferase H	Simkania negevensis	WP_013943187.1	136	97.8	45.7	4.0e-25	23S rRNA (pseudouridine(1915)-N(3))-methyltransferase RlmH	COG1576	S	23S rRNA pseudoU1915 N3-methylase RlmH	rRNA processing	K00783	rlmH	23S rRNA (pseudouridine1915-N3)-methyltransferase [EC:2.1.1.177]	PF02590	Predicted SPOUT methyltransferase
Chlamydiae bacterium O_S4.2_bin_6	S4CHLAM6_5	50979	S4CHLAM6_01730	140	Ribosomal RNA large subunit methyltransferase H	Candidatus Protochlamydia sp. R18	WP_042281343.1	140	98.6	54.7	5.6e-30	23S rRNA (pseudouridine(1915)-N(3))-methyltransferase RlmH	COG1576	S	23S rRNA pseudoU1915 N3-methylase RlmH	rRNA processing	K00783	rlmH	23S rRNA (pseudouridine1915-N3)-methyltransferase [EC:2.1.1.177]	PF02590	Predicted SPOUT methyltransferase
Chlamydiae bacterium O_S4.2_bin_7	S4CHLAM7_20	101892	S4CHLAM7_04450	135	Ribosomal RNA large subunit methyltransferase H	Chlamydiales bacterium STE3	WP_166356535.1	139	97.0	52.7	4.6e-29	23S rRNA (pseudouridine(1915)-N(3))-methyltransferase RlmH	COG1576	S	23S rRNA pseudoU1915 N3-methylase RlmH	rRNA processing	K00783	rlmH	23S rRNA (pseudouridine1915-N3)-methyltransferase [EC:2.1.1.177]	PF02590	Predicted SPOUT methyltransferase
Chlamydiae bacterium P_S1_bin_9	SP1CHLAM9_1	198312	SP1CHLAM9_00640	136	Ribosomal RNA large subunit methyltransferase H	bacterium	NDD99399.1	141	98.5	42.1	3.8e-23	23S rRNA (pseudouridine(1915)-N(3))-methyltransferase RlmH	COG1576	S	23S rRNA pseudoU1915 N3-methylase RlmH	rRNA processing	K00783	rlmH	23S rRNA (pseudouridine1915-N3)-methyltransferase [EC:2.1.1.177]	PF02590	Predicted SPOUT methyltransferase
Chlamydiae bacterium O_S4.1_bin_5	SP4CHLAM5_2	122012	SP4CHLAM5_02180	136	Ribosomal RNA large subunit methyltransferase H	bacterium	NDD99399.1	141	98.5	42.1	3.8e-23	23S rRNA (pseudouridine(1915)-N(3))-methyltransferase RlmH	COG1576	S	23S rRNA pseudoU1915 N3-methylase RlmH	rRNA processing	K00783	rlmH	23S rRNA (pseudouridine1915-N3)-methyltransferase [EC:2.1.1.177]	PF02590	Predicted SPOUT methyltransferase
COG2961
COG1092
Chlamydiae bacterium O_S4.2_bin_102	S4CHLAM102_4	256670	S4CHLAM102_02850	321	Ribosomal RNA large subunit methyltransferase K	Chlamydiae bacterium RIFCSPHIGHO2_12_FULL_49_9	OGN63805.1	321	96.6	53.1	1.9e-94	SAM-dependent methyltransferase	COG1092	S	23S rRNA G2069 N7-methylase RlmK or C1962 C5-methylase RlmI	23S rRNA (guanine(2445)-N(2))-methyltransferase activity				PF10672	S-adenosylmethionine-dependent methyltransferase
Chlamydiae bacterium O_S4.2_bin_102	S4CHLAM102_24	60884	S4CHLAM102_12020	281	Ribosomal RNA large subunit methyltransferase K/L	Lentisphaerae bacterium	NLG14064.1	275	98.2	47.8	4.8e-65	hypothetical protein	COG1092	S	23S rRNA G2069 N7-methylase RlmK or C1962 C5-methylase RlmI	23S rRNA (guanine(2445)-N(2))-methyltransferase activity	K06969	rlmI	23S rRNA (cytosine1962-C5)-methyltransferase [EC:2.1.1.191]	PF10672	S-adenosylmethionine-dependent methyltransferase
Chlamydiae bacterium O_S4.2_bin_107	S4CHLAM107_1	386224	S4CHLAM107_01700	320	Ribosomal RNA large subunit methyltransferase K	Chlamydiae bacterium RIFCSPHIGHO2_12_FULL_49_9	OGN63805.1	321	98.8	66.5	2.1e-117	SAM-dependent methyltransferase	COG1092	S	23S rRNA G2069 N7-methylase RlmK or C1962 C5-methylase RlmI	23S rRNA (guanine(2445)-N(2))-methyltransferase activity	K06969	rlmI	23S rRNA (cytosine1962-C5)-methyltransferase [EC:2.1.1.191]	PF10672	S-adenosylmethionine-dependent methyltransferase
Chlamydiae bacterium O_S4.2_bin_107	S4CHLAM107_6	409860	S4CHLAM107_16650	258	Ribosomal RNA large subunit methyltransferase K/L	uncultured bacterium	EKE07920.1	266	97.3	53.6	1.9e-76	hypothetical protein ACD_17C00452G0001	COG1092	S	23S rRNA G2069 N7-methylase RlmK or C1962 C5-methylase RlmI	23S rRNA (guanine(2445)-N(2))-methyltransferase activity	K06969	rlmI	23S rRNA (cytosine1962-C5)-methyltransferase [EC:2.1.1.191]	PF10672	S-adenosylmethionine-dependent methyltransferase
Chlamydiae bacterium O_S4.2_bin_123	S4CHLAM123_100	3517	S4CHLAM123_07910	269	Ribosomal RNA large subunit methyltransferase K	Chlamydiae bacterium	NGX53989.1	271	99.3	60.2	1.0e-88	Ribosomal RNA large subunit methyltransferase I	COG1092	S	23S rRNA G2069 N7-methylase RlmK or C1962 C5-methylase RlmI	23S rRNA (guanine(2445)-N(2))-methyltransferase activity	K06969	rlmI	23S rRNA (cytosine1962-C5)-methyltransferase [EC:2.1.1.191]	PF10672	S-adenosylmethionine-dependent methyltransferase
Chlamydiae bacterium O_S4.2_bin_123	S4CHLAM123_148	6184	S4CHLAM123_12080	325	Ribosomal RNA large subunit methyltransferase K	Candidatus Anoxychlamydiales bacterium	NGX44495.1	326	99.1	78.3	3.2e-145	Ribosomal RNA large subunit methyltransferase K	COG1092	S	23S rRNA G2069 N7-methylase RlmK or C1962 C5-methylase RlmI	23S rRNA (guanine(2445)-N(2))-methyltransferase activity	K06969	rlmI	23S rRNA (cytosine1962-C5)-methyltransferase [EC:2.1.1.191]	PF10672	S-adenosylmethionine-dependent methyltransferase
Chlamydiae bacterium O_S4.2_bin_2	S4CHLAM2_4	121207	S4CHLAM2_07490	333	Ribosomal RNA large subunit methyltransferase K	Chlamydiae bacterium	HEU64559.1	326	96.4	67.0	1.9e-121	SAM-dependent methyltransferase	COG1092	S	23S rRNA G2069 N7-methylase RlmK or C1962 C5-methylase RlmI	23S rRNA (guanine(2445)-N(2))-methyltransferase activity	K06969	rlmI	23S rRNA (cytosine1962-C5)-methyltransferase [EC:2.1.1.191]	PF10672	S-adenosylmethionine-dependent methyltransferase
Chlamydiae bacterium O_S4.2_bin_2	S4CHLAM2_10	70201	S4CHLAM2_13090	272	Ribosomal RNA large subunit methyltransferase K/L	Chlamydiae bacterium	NGX62363.1	272	96.7	58.6	7.2e-90	Ribosomal RNA large subunit methyltransferase K/L	COG1092	S	23S rRNA G2069 N7-methylase RlmK or C1962 C5-methylase RlmI	23S rRNA (guanine(2445)-N(2))-methyltransferase activity	K06969	rlmI	23S rRNA (cytosine1962-C5)-methyltransferase [EC:2.1.1.191]	PF10672	S-adenosylmethionine-dependent methyltransferase
Chlamydiae bacterium O_S4.2_bin_37	S4CHLAM37_31	15826	S4CHLAM37_15960	277	Ribosomal RNA large subunit methyltransferase I	Parachlamydiales bacterium	HAB98253.1	293	97.8	50.2	9.6e-74	hypothetical protein	COG1092	S	23S rRNA G2069 N7-methylase RlmK or C1962 C5-methylase RlmI	23S rRNA (guanine(2445)-N(2))-methyltransferase activity	K06969	rlmI	23S rRNA (cytosine1962-C5)-methyltransferase [EC:2.1.1.191]	PF10672	S-adenosylmethionine-dependent methyltransferase
Chlamydiae bacterium O_S4.2_bin_45	S4CHLAM45_2	266703	S4CHLAM45_03920	255	Ribosomal RNA large subunit methyltransferase K/L	Chlamydiae bacterium	NGX53989.1	271	98.0	58.3	2.7e-75	Ribosomal RNA large subunit methyltransferase I	COG1092	S	23S rRNA G2069 N7-methylase RlmK or C1962 C5-methylase RlmI	23S rRNA (guanine(2445)-N(2))-methyltransferase activity	K06969	rlmI	23S rRNA (cytosine1962-C5)-methyltransferase [EC:2.1.1.191]	PF10672	S-adenosylmethionine-dependent methyltransferase
Chlamydiae bacterium O_S4.2_bin_6	S4CHLAM6_28	14649	S4CHLAM6_10020	284	Ribosomal RNA large subunit methyltransferase K/L	Chlamydiae bacterium	NNM43391.1	274	94.0	55.8	2.4e-80	hypothetical protein	COG1092	S	23S rRNA G2069 N7-methylase RlmK or C1962 C5-methylase RlmI	23S rRNA (guanine(2445)-N(2))-methyltransferase activity	K06969	rlmI	23S rRNA (cytosine1962-C5)-methyltransferase [EC:2.1.1.191]	PF10672	S-adenosylmethionine-dependent methyltransferase
Chlamydiae bacterium O_S4.2_bin_7	S4CHLAM7_39	31573	S4CHLAM7_08660	278	Ribosomal RNA large subunit methyltransferase K/L	Chlamydiae bacterium RIFCSPHIGHO2_12_FULL_49_9	OGN63882.1	272	99.3	53.1	2.1e-81	hypothetical protein A3E80_03200	COG1092	S	23S rRNA G2069 N7-methylase RlmK or C1962 C5-methylase RlmI	23S rRNA (guanine(2445)-N(2))-methyltransferase activity	K06969	rlmI	23S rRNA (cytosine1962-C5)-methyltransferase [EC:2.1.1.191]	PF10672	S-adenosylmethionine-dependent methyltransferase
Chlamydiae bacterium O_S4.2_bin_81	S4CHLAM81_16	46232	S4CHLAM81_08360	252	Ribosomal RNA large subunit methyltransferase K/L	Chlamydiae bacterium	NGX53989.1	271	99.2	57.4	2.1e-72	Ribosomal RNA large subunit methyltransferase I	COG1092	S	23S rRNA G2069 N7-methylase RlmK or C1962 C5-methylase RlmI	23S rRNA (guanine(2445)-N(2))-methyltransferase activity	K06969	rlmI	23S rRNA (cytosine1962-C5)-methyltransferase [EC:2.1.1.191]	PF10672	S-adenosylmethionine-dependent methyltransferase
Chlamydiae bacterium P_S1_bin_14	SP1CHLAM14_7	112232	SP1CHLAM14_07510	255	Ribosomal RNA large subunit methyltransferase K/L	Chlamydiae bacterium	NGX53989.1	271	98.0	58.3	2.7e-75	Ribosomal RNA large subunit methyltransferase I	COG1092	S	23S rRNA G2069 N7-methylase RlmK or C1962 C5-methylase RlmI	23S rRNA (guanine(2445)-N(2))-methyltransferase activity	K06969	rlmI	23S rRNA (cytosine1962-C5)-methyltransferase [EC:2.1.1.191]	PF10672	S-adenosylmethionine-dependent methyltransferase
Chlamydiae bacterium P_S1_bin_42	SP1CHLAM42_3	52599	SP1CHLAM42_01070	252	Ribosomal RNA large subunit methyltransferase K/L	Chlamydiae bacterium	NGX53989.1	271	99.2	57.4	2.1e-72	Ribosomal RNA large subunit methyltransferase I	COG1092	S	23S rRNA G2069 N7-methylase RlmK or C1962 C5-methylase RlmI	23S rRNA (guanine(2445)-N(2))-methyltransferase activity	K06969	rlmI	23S rRNA (cytosine1962-C5)-methyltransferase [EC:2.1.1.191]	PF10672	S-adenosylmethionine-dependent methyltransferase
Chlamydiae bacterium P_S1_bin_54	SP1CHLAM54_1	1217125	SP1CHLAM54_03690	320	Ribosomal RNA large subunit methyltransferase K	Chlamydiae bacterium RIFCSPHIGHO2_12_FULL_49_9	OGN63805.1	321	98.8	66.5	2.1e-117	SAM-dependent methyltransferase	COG1092	S	23S rRNA G2069 N7-methylase RlmK or C1962 C5-methylase RlmI	23S rRNA (guanine(2445)-N(2))-methyltransferase activity	K06969	rlmI	23S rRNA (cytosine1962-C5)-methyltransferase [EC:2.1.1.191]	PF10672	S-adenosylmethionine-dependent methyltransferase
Chlamydiae bacterium P_S1_bin_54	SP1CHLAM54_2	562971	SP1CHLAM54_12570	258	Ribosomal RNA large subunit methyltransferase K/L	uncultured bacterium	EKE07920.1	266	97.3	53.6	1.9e-76	hypothetical protein ACD_17C00452G0001	COG1092	S	23S rRNA G2069 N7-methylase RlmK or C1962 C5-methylase RlmI	23S rRNA (guanine(2445)-N(2))-methyltransferase activity	K06969	rlmI	23S rRNA (cytosine1962-C5)-methyltransferase [EC:2.1.1.191]	PF10672	S-adenosylmethionine-dependent methyltransferase
Chlamydiae bacterium O_S4.1_bin_17	SP4CHLAM17_1	991604	SP4CHLAM17_01670	255	Ribosomal RNA large subunit methyltransferase K/L	Chlamydiae bacterium	NGX53989.1	271	98.0	58.3	2.7e-75	Ribosomal RNA large subunit methyltransferase I	COG1092	S	23S rRNA G2069 N7-methylase RlmK or C1962 C5-methylase RlmI	23S rRNA (guanine(2445)-N(2))-methyltransferase activity	K06969	rlmI	23S rRNA (cytosine1962-C5)-methyltransferase [EC:2.1.1.191]	PF10672	S-adenosylmethionine-dependent methyltransferase
Chlamydiae bacterium O_S4.1_bin_1	SP4CHLAM1_1	1077874	SP4CHLAM1_02250	320	Ribosomal RNA large subunit methyltransferase K	Chlamydiae bacterium RIFCSPHIGHO2_12_FULL_49_9	OGN63805.1	321	98.8	66.5	2.1e-117	SAM-dependent methyltransferase	COG1092	S	23S rRNA G2069 N7-methylase RlmK or C1962 C5-methylase RlmI	23S rRNA (guanine(2445)-N(2))-methyltransferase activity	K06969	rlmI	23S rRNA (cytosine1962-C5)-methyltransferase [EC:2.1.1.191]	PF10672	S-adenosylmethionine-dependent methyltransferase
Chlamydiae bacterium O_S4.1_bin_1	SP4CHLAM1_2	561994	SP4CHLAM1_16590	258	Ribosomal RNA large subunit methyltransferase K/L	uncultured bacterium	EKE07920.1	266	97.3	53.6	1.9e-76	hypothetical protein ACD_17C00452G0001	COG1092	S	23S rRNA G2069 N7-methylase RlmK or C1962 C5-methylase RlmI	23S rRNA (guanine(2445)-N(2))-methyltransferase activity	K06969	rlmI	23S rRNA (cytosine1962-C5)-methyltransferase [EC:2.1.1.191]	PF10672	S-adenosylmethionine-dependent methyltransferase
COG0116
COG2933
COG0820
Chlamydiae bacterium O_S4.2_bin_102	S4CHLAM102_9	78690	S4CHLAM102_04310	365	Dual-specificity RNA methyltransferase RlmN	Chlamydiae bacterium	NNM43740.1	357	95.9	49.9	7.1e-85	23S rRNA (adenine(2503)-C(2))-methyltransferase RlmN	COG0820	J	Adenine C2-methylase RlmN of 23S rRNA A2503 and tRNA A37	rRNA (adenine-C2-)-methyltransferase activity	K06941	rlmN	23S rRNA (adenine2503-C2)-methyltransferase [EC:2.1.1.192]	PF04055	Radical SAM superfamily
Chlamydiae bacterium O_S4.2_bin_102	S4CHLAM102_19	9469	S4CHLAM102_08390	370	putative dual-specificity RNA methyltransferase RlmN	Waddlia chondrophila	WP_013182000.1	362	95.1	62.2	6.1e-124	23S rRNA (adenine(2503)-C(2))-methyltransferase RlmN	COG0820	J	Adenine C2-methylase RlmN of 23S rRNA A2503 and tRNA A37	rRNA (adenine-C2-)-methyltransferase activity	K06941	rlmN	23S rRNA (adenine2503-C2)-methyltransferase [EC:2.1.1.192]	PF04055|PF13394	Radical SAM superfamily|4Fe-4S single cluster domain	TIGR00048	rRNA_mod_RlmN: 23S rRNA (adenine(2503)-C(2))-methyltransferase
Chlamydiae bacterium O_S4.2_bin_107	S4CHLAM107_1	386224	S4CHLAM107_02030	379	putative dual-specificity RNA methyltransferase RlmN	Waddlia chondrophila	WP_013182000.1	362	92.3	66.7	1.6e-132	23S rRNA (adenine(2503)-C(2))-methyltransferase RlmN	COG0820	J	Adenine C2-methylase RlmN of 23S rRNA A2503 and tRNA A37	rRNA (adenine-C2-)-methyltransferase activity	K06941	rlmN	23S rRNA (adenine2503-C2)-methyltransferase [EC:2.1.1.192]	PF04055|PF13394	Radical SAM superfamily|4Fe-4S single cluster domain	TIGR00048	rRNA_mod_RlmN: 23S rRNA (adenine(2503)-C(2))-methyltransferase
Chlamydiae bacterium O_S4.2_bin_123	S4CHLAM123_90	4899	S4CHLAM123_06750	293	putative dual-specificity RNA methyltransferase RlmN	Chlamydiae bacterium CG10_big_fil_rev_8_21_14_0_10_35_9	PIS00707.1	360	98.6	86.2	3.5e-135	23S rRNA (adenine(2503)-C(2))-methyltransferase RlmN	COG0820	J	Adenine C2-methylase RlmN of 23S rRNA A2503 and tRNA A37	rRNA (adenine-C2-)-methyltransferase activity	K06941	rlmN	23S rRNA (adenine2503-C2)-methyltransferase [EC:2.1.1.192]	PF13394|PF04055	4Fe-4S single cluster domain|Radical SAM superfamily	TIGR00048	rRNA_mod_RlmN: 23S rRNA (adenine(2503)-C(2))-methyltransferase
Chlamydiae bacterium O_S4.2_bin_2	S4CHLAM2_4	121207	S4CHLAM2_07350	360	putative dual-specificity RNA methyltransferase RlmN	Chlamydiae bacterium CG10_big_fil_rev_8_21_14_0_10_35_9	PIS00707.1	360	99.2	81.0	2.6e-164	23S rRNA (adenine(2503)-C(2))-methyltransferase RlmN	COG0820	J	Adenine C2-methylase RlmN of 23S rRNA A2503 and tRNA A37	rRNA (adenine-C2-)-methyltransferase activity	K06941	rlmN	23S rRNA (adenine2503-C2)-methyltransferase [EC:2.1.1.192]	PF04055	Radical SAM superfamily	TIGR00048	rRNA_mod_RlmN: 23S rRNA (adenine(2503)-C(2))-methyltransferase
Chlamydiae bacterium O_S4.2_bin_2	S4CHLAM2_6	114068	S4CHLAM2_09770	348	Dual-specificity RNA methyltransferase RlmN	Candidatus Protochlamydia	WP_032125896.1	361	98.0	57.5	1.0e-109	MULTISPECIES: 23S rRNA (adenine(2503)-C(2))-methyltransferase RlmN	COG0820	J	Adenine C2-methylase RlmN of 23S rRNA A2503 and tRNA A37	rRNA (adenine-C2-)-methyltransferase activity	K06941	rlmN	23S rRNA (adenine2503-C2)-methyltransferase [EC:2.1.1.192]	PF04055	Radical SAM superfamily
Chlamydiae bacterium P_S1_bin_54	SP1CHLAM54_1	1217125	SP1CHLAM54_03360	379	putative dual-specificity RNA methyltransferase RlmN	Waddlia chondrophila	WP_013182000.1	362	92.3	66.7	1.6e-132	23S rRNA (adenine(2503)-C(2))-methyltransferase RlmN	COG0820	J	Adenine C2-methylase RlmN of 23S rRNA A2503 and tRNA A37	rRNA (adenine-C2-)-methyltransferase activity	K06941	rlmN	23S rRNA (adenine2503-C2)-methyltransferase [EC:2.1.1.192]	PF04055|PF13394	Radical SAM superfamily|4Fe-4S single cluster domain	TIGR00048	rRNA_mod_RlmN: 23S rRNA (adenine(2503)-C(2))-methyltransferase
Chlamydiae bacterium O_S4.1_bin_1	SP4CHLAM1_1	1077874	SP4CHLAM1_01920	379	putative dual-specificity RNA methyltransferase RlmN	Waddlia chondrophila	WP_013182000.1	362	92.3	66.7	1.6e-132	23S rRNA (adenine(2503)-C(2))-methyltransferase RlmN	COG0820	J	Adenine C2-methylase RlmN of 23S rRNA A2503 and tRNA A37	rRNA (adenine-C2-)-methyltransferase activity	K06941	rlmN	23S rRNA (adenine2503-C2)-methyltransferase [EC:2.1.1.192]	PF04055|PF13394	Radical SAM superfamily|4Fe-4S single cluster domain	TIGR00048	rRNA_mod_RlmN: 23S rRNA (adenine(2503)-C(2))-methyltransferase
COG0826
COG0564
Chlamydiae bacterium O_S4.2_bin_102	S4CHLAM102_22	182474	S4CHLAM102_10220	286	Ribosomal large subunit pseudouridine synthase C	Parachlamydia acanthamoebae	WP_013924852.1	295	96.2	34.9	1.1e-43	RluA family pseudouridine synthase	COG0564	J	Pseudouridylate synthase, 23S rRNA- or tRNA-specific	pseudouridine synthase activity	K06180	rluD	23S rRNA pseudouridine1911/1915/1917 synthase [EC:5.4.99.23]	PF00849	RNA pseudouridylate synthase
Chlamydiae bacterium O_S4.2_bin_102	S4CHLAM102_24	60884	S4CHLAM102_12000	220	Dual-specificity RNA pseudouridine synthase RluA	Chlamydiae bacterium	NGX50756.1	219	92.3	53.6	5.5e-48	Ribosomal large subunit pseudouridine synthase C	COG0564	J	Pseudouridylate synthase, 23S rRNA- or tRNA-specific	pseudouridine synthase activity	K06180	rluD	23S rRNA pseudouridine1911/1915/1917 synthase [EC:5.4.99.23]	PF00849	RNA pseudouridylate synthase
Chlamydiae bacterium O_S4.2_bin_107	S4CHLAM107_2	389623	S4CHLAM107_05330	270	hypothetical protein	Nitrosomonas sp.	TXI35961.1	282	88.9	46.4	1.2e-49	RluA family pseudouridine synthase	COG0564	J	Pseudouridylate synthase, 23S rRNA- or tRNA-specific	pseudouridine synthase activity	K06180	rluD	23S rRNA pseudouridine1911/1915/1917 synthase [EC:5.4.99.23]	PF00849	RNA pseudouridylate synthase
Chlamydiae bacterium O_S4.2_bin_107	S4CHLAM107_2	389623	S4CHLAM107_07260	266	hypothetical protein	Chlamydiales bacterium SCGC AG-110-P3	WP_088206437.1	291	95.9	46.7	9.6e-55	RluA family pseudouridine synthase	COG0564	J	Pseudouridylate synthase, 23S rRNA- or tRNA-specific	pseudouridine synthase activity	K06180	rluD	23S rRNA pseudouridine1911/1915/1917 synthase [EC:5.4.99.23]	PF00849|PF01479	RNA pseudouridylate synthase|S4 domain
Chlamydiae bacterium O_S4.2_bin_107	S4CHLAM107_5	238783	S4CHLAM107_12230	298	Ribosomal large subunit pseudouridine synthase D	Chlamydiae bacterium	NDD58207.1	303	94.6	55.5	3.2e-83	RluA family pseudouridine synthase	COG0564	J	Pseudouridylate synthase, 23S rRNA- or tRNA-specific	pseudouridine synthase activity	K06180	rluD	23S rRNA pseudouridine1911/1915/1917 synthase [EC:5.4.99.23]	PF01479|PF00849	S4 domain|RNA pseudouridylate synthase	TIGR00005	rluA_subfam: pseudouridine synthase, RluA family
Chlamydiae bacterium O_S4.2_bin_107	S4CHLAM107_6	409860	S4CHLAM107_16670	189	tRNA pseudouridine synthase C	Chlamydiae bacterium	NGX39582.1	208	91.5	55.8	4.0e-47	Ribosomal large subunit pseudouridine synthase C	COG0564	J	Pseudouridylate synthase, 23S rRNA- or tRNA-specific	pseudouridine synthase activity	K06180	rluD	23S rRNA pseudouridine1911/1915/1917 synthase [EC:5.4.99.23]	PF00849	RNA pseudouridylate synthase
Chlamydiae bacterium O_S4.2_bin_123	S4CHLAM123_85	10886	S4CHLAM123_06340	285	Ribosomal large subunit pseudouridine synthase D	Chlamydiae bacterium	NGX62252.1	276	84.9	56.4	7.5e-74	Ribosomal large subunit pseudouridine synthase D	COG0564	J	Pseudouridylate synthase, 23S rRNA- or tRNA-specific	pseudouridine synthase activity	K06180	rluD	23S rRNA pseudouridine1911/1915/1917 synthase [EC:5.4.99.23]	PF00849	RNA pseudouridylate synthase
Chlamydiae bacterium O_S4.2_bin_123	S4CHLAM123_87	6846	S4CHLAM123_06470	265	Ribosomal large subunit pseudouridine synthase D	Chlamydiae bacterium	NGX61583.1	281	98.1	49.4	1.7e-64	Ribosomal large subunit pseudouridine synthase D	COG0564	J	Pseudouridylate synthase, 23S rRNA- or tRNA-specific	pseudouridine synthase activity	K06180	rluD	23S rRNA pseudouridine1911/1915/1917 synthase [EC:5.4.99.23]	PF00849	RNA pseudouridylate synthase
Chlamydiae bacterium O_S4.2_bin_123	S4CHLAM123_100	3517	S4CHLAM123_07890	212	Ribosomal large subunit pseudouridine synthase C	Chlamydiae bacterium	NGX62365.1	210	93.9	57.3	6.9e-56	Ribosomal large subunit pseudouridine synthase C	COG0564	J	Pseudouridylate synthase, 23S rRNA- or tRNA-specific	pseudouridine synthase activity	K06180	rluD	23S rRNA pseudouridine1911/1915/1917 synthase [EC:5.4.99.23]	PF00849	RNA pseudouridylate synthase
Chlamydiae bacterium O_S4.2_bin_123	S4CHLAM123_115	6971	S4CHLAM123_08860	304	Ribosomal large subunit pseudouridine synthase D	Chlamydiae bacterium	NGX55633.1	302	96.7	58.2	6.8e-97	Ribosomal large subunit pseudouridine synthase D	COG0564	J	Pseudouridylate synthase, 23S rRNA- or tRNA-specific	pseudouridine synthase activity	K06180	rluD	23S rRNA pseudouridine1911/1915/1917 synthase [EC:5.4.99.23]	PF01479|PF00849	S4 domain|RNA pseudouridylate synthase	TIGR00005	rluA_subfam: pseudouridine synthase, RluA family
Chlamydiae bacterium O_S4.2_bin_20	S4CHLAM20_14	29607	S4CHLAM20_03900	300	Ribosomal large subunit pseudouridine synthase D	Chlamydiae bacterium CG10_big_fil_rev_8_21_14_0_10_35_9	PIS01810.1	303	98.0	47.5	4.4e-72	RluA family pseudouridine synthase	COG0564	J	Pseudouridylate synthase, 23S rRNA- or tRNA-specific	pseudouridine synthase activity	K06180	rluD	23S rRNA pseudouridine1911/1915/1917 synthase [EC:5.4.99.23]	PF00849	RNA pseudouridylate synthase	TIGR00005	rluA_subfam: pseudouridine synthase, RluA family
Chlamydiae bacterium O_S4.2_bin_20	S4CHLAM20_22	55136	S4CHLAM20_08340	273	hypothetical protein	Criblamydia sequanensis	WP_041017813.1	280	97.1	39.3	5.6e-42	RluA family pseudouridine synthase	COG0564	J	Pseudouridylate synthase, 23S rRNA- or tRNA-specific	pseudouridine synthase activity	K06180	rluD	23S rRNA pseudouridine1911/1915/1917 synthase [EC:5.4.99.23]	PF00849	RNA pseudouridylate synthase
Chlamydiae bacterium O_S4.2_bin_20	S4CHLAM20_37	60985	S4CHLAM20_14130	210	Ribosomal large subunit pseudouridine synthase C	Chlamydiae bacterium RIFCSPHIGHO2_12_FULL_49_11	OGN62702.1	215	94.8	46.5	3.8e-38	hypothetical protein A3F09_02240	COG0564	J	Pseudouridylate synthase, 23S rRNA- or tRNA-specific	pseudouridine synthase activity	K06180	rluD	23S rRNA pseudouridine1911/1915/1917 synthase [EC:5.4.99.23]	PF00849	RNA pseudouridylate synthase
Chlamydiae bacterium O_S4.2_bin_27	S4CHLAM27_16	26095	S4CHLAM27_08360	298	Ribosomal large subunit pseudouridine synthase D	Chlamydiae bacterium RIFCSPHIGHO2_12_FULL_49_9	OGN64337.1	315	97.0	50.5	1.8e-78	23S rRNA pseudouridylate synthase	COG0564	J	Pseudouridylate synthase, 23S rRNA- or tRNA-specific	pseudouridine synthase activity	K06180	rluD	23S rRNA pseudouridine1911/1915/1917 synthase [EC:5.4.99.23]	PF00849|PF01479	RNA pseudouridylate synthase|S4 domain	TIGR00005	rluA_subfam: pseudouridine synthase, RluA family
Chlamydiae bacterium O_S4.2_bin_27	S4CHLAM27_22	20450	S4CHLAM27_09670	205	Dual-specificity RNA pseudouridine synthase RluA	Candidatus Aerophobetes bacterium	PCI94024.1	210	98.0	46.6	1.9e-39	RNA pseudouridine synthase	COG0564	J	Pseudouridylate synthase, 23S rRNA- or tRNA-specific	pseudouridine synthase activity	K06180	rluD	23S rRNA pseudouridine1911/1915/1917 synthase [EC:5.4.99.23]	PF00849	RNA pseudouridylate synthase
Chlamydiae bacterium O_S4.2_bin_2	S4CHLAM2_1	347031	S4CHLAM2_01450	266	Ribosomal large subunit pseudouridine synthase D	Chlamydiae bacterium	NGX62252.1	276	98.5	58.0	6.4e-83	Ribosomal large subunit pseudouridine synthase D	COG0564	J	Pseudouridylate synthase, 23S rRNA- or tRNA-specific	pseudouridine synthase activity	K06180	rluD	23S rRNA pseudouridine1911/1915/1917 synthase [EC:5.4.99.23]	PF01479|PF00849	S4 domain|RNA pseudouridylate synthase	TIGR00005	rluA_subfam: pseudouridine synthase, RluA family
Chlamydiae bacterium O_S4.2_bin_2	S4CHLAM2_5	114709	S4CHLAM2_08370	258	Ribosomal large subunit pseudouridine synthase C	Chlamydiae bacterium	NGX61583.1	281	97.7	50.0	2.3e-61	Ribosomal large subunit pseudouridine synthase D	COG0564	J	Pseudouridylate synthase, 23S rRNA- or tRNA-specific	pseudouridine synthase activity	K06179	rluC	23S rRNA pseudouridine955/2504/2580 synthase [EC:5.4.99.24]	PF00849	RNA pseudouridylate synthase
Chlamydiae bacterium O_S4.2_bin_2	S4CHLAM2_6	114068	S4CHLAM2_10200	303	Ribosomal large subunit pseudouridine synthase D	Chlamydiae bacterium	NGX61981.1	302	95.4	68.3	2.2e-108	Ribosomal large subunit pseudouridine synthase D	COG0564	J	Pseudouridylate synthase, 23S rRNA- or tRNA-specific	pseudouridine synthase activity	K06180	rluD	23S rRNA pseudouridine1911/1915/1917 synthase [EC:5.4.99.23]	PF00849|PF01479	RNA pseudouridylate synthase|S4 domain	TIGR00005	rluA_subfam: pseudouridine synthase, RluA family
Chlamydiae bacterium O_S4.2_bin_2	S4CHLAM2_10	70201	S4CHLAM2_13110	221	Ribosomal large subunit pseudouridine synthase C	Chlamydiae bacterium	NGX50756.1	219	88.2	54.3	4.5e-50	Ribosomal large subunit pseudouridine synthase C	COG0564	J	Pseudouridylate synthase, 23S rRNA- or tRNA-specific	pseudouridine synthase activity	K06180	rluD	23S rRNA pseudouridine1911/1915/1917 synthase [EC:5.4.99.23]	PF00849	RNA pseudouridylate synthase
Chlamydiae bacterium O_S4.2_bin_37	S4CHLAM37_19	34623	S4CHLAM37_12980	292	Ribosomal large subunit pseudouridine synthase C	Candidatus Aerophobetes bacterium	PCI95761.1	292	100.0	84.9	3.0e-142	hypothetical protein COB11_01210	COG0564	J	Pseudouridylate synthase, 23S rRNA- or tRNA-specific	pseudouridine synthase activity				PF00849	RNA pseudouridylate synthase
Chlamydiae bacterium O_S4.2_bin_37	S4CHLAM37_21	31622	S4CHLAM37_13630	303	Ribosomal large subunit pseudouridine synthase D	Chlamydiae bacterium	NGX39905.1	303	96.4	51.0	9.2e-78	Ribosomal large subunit pseudouridine synthase D	COG0564	J	Pseudouridylate synthase, 23S rRNA- or tRNA-specific	pseudouridine synthase activity	K06180	rluD	23S rRNA pseudouridine1911/1915/1917 synthase [EC:5.4.99.23]	PF01479|PF00849	S4 domain|RNA pseudouridylate synthase	TIGR00005	rluA_subfam: pseudouridine synthase, RluA family
Chlamydiae bacterium O_S4.2_bin_37	S4CHLAM37_25	28279	S4CHLAM37_14670	283	Ribosomal large subunit pseudouridine synthase D	Candidatus Aerophobetes bacterium	PCI93280.1	283	100.0	86.9	1.1e-136	RNA pseudouridine synthase	COG0564	J	Pseudouridylate synthase, 23S rRNA- or tRNA-specific	pseudouridine synthase activity	K06180	rluD	23S rRNA pseudouridine1911/1915/1917 synthase [EC:5.4.99.23]	PF00849	RNA pseudouridylate synthase
Chlamydiae bacterium O_S4.2_bin_37	S4CHLAM37_31	15826	S4CHLAM37_15980	215	Dual-specificity RNA pseudouridine synthase RluA	Candidatus Aerophobetes bacterium	PCI94024.1	210	95.3	86.8	6.5e-94	RNA pseudouridine synthase	COG0564	J	Pseudouridylate synthase, 23S rRNA- or tRNA-specific	pseudouridine synthase activity	K06180	rluD	23S rRNA pseudouridine1911/1915/1917 synthase [EC:5.4.99.23]	PF00849	RNA pseudouridylate synthase
Chlamydiae bacterium O_S4.2_bin_45	S4CHLAM45_1	194884	S4CHLAM45_00680	289	Ribosomal large subunit pseudouridine synthase D	Chlamydiae bacterium	NGX61981.1	302	99.3	62.2	2.7e-95	Ribosomal large subunit pseudouridine synthase D	COG0564	J	Pseudouridylate synthase, 23S rRNA- or tRNA-specific	pseudouridine synthase activity	K06180	rluD	23S rRNA pseudouridine1911/1915/1917 synthase [EC:5.4.99.23]	PF00849|PF01479	RNA pseudouridylate synthase|S4 domain	TIGR00005	rluA_subfam: pseudouridine synthase, RluA family
Chlamydiae bacterium O_S4.2_bin_45	S4CHLAM45_4	102795	S4CHLAM45_07050	260	hypothetical protein	Parachlamydiales bacterium	HAB98947.1	282	88.8	48.4	1.1e-55	RNA pseudouridine synthase	COG0564	J	Pseudouridylate synthase, 23S rRNA- or tRNA-specific	pseudouridine synthase activity	K06180	rluD	23S rRNA pseudouridine1911/1915/1917 synthase [EC:5.4.99.23]	PF00849	RNA pseudouridylate synthase
Chlamydiae bacterium O_S4.2_bin_45	S4CHLAM45_12	81375	S4CHLAM45_13820	243	Ribosomal large subunit pseudouridine synthase D	Chlamydiae bacterium	NGX53692.1	269	95.9	45.3	8.5e-50	Ribosomal large subunit pseudouridine synthase C	COG0564	J	Pseudouridylate synthase, 23S rRNA- or tRNA-specific	pseudouridine synthase activity	K06180	rluD	23S rRNA pseudouridine1911/1915/1917 synthase [EC:5.4.99.23]	PF00849	RNA pseudouridylate synthase
Chlamydiae bacterium O_S4.2_bin_6	S4CHLAM6_8	17068	S4CHLAM6_02810	241	Dual-specificity RNA pseudouridine synthase RluA	Parachlamydiaceae bacterium HS-T3	WP_042104770.1	292	80.9	44.7	1.0e-34	RluA family pseudouridine synthase	COG0564	J	Pseudouridylate synthase, 23S rRNA- or tRNA-specific	pseudouridine synthase activity				PF00849	RNA pseudouridylate synthase
Chlamydiae bacterium O_S4.2_bin_6	S4CHLAM6_28	14649	S4CHLAM6_10040	219	Dual-specificity RNA pseudouridine synthase RluA	Chlamydiae bacterium	NNM43389.1	223	91.8	48.8	3.7e-44	RNA pseudouridine synthase	COG0564	J	Pseudouridylate synthase, 23S rRNA- or tRNA-specific	pseudouridine synthase activity	K06180	rluD	23S rRNA pseudouridine1911/1915/1917 synthase [EC:5.4.99.23]	PF00849	RNA pseudouridylate synthase
Chlamydiae bacterium O_S4.2_bin_6	S4CHLAM6_32	62781	S4CHLAM6_10900	302	Ribosomal large subunit pseudouridine synthase D	Chlamydiae bacterium RIFCSPHIGHO2_12_FULL_49_9	OGN64337.1	315	97.4	54.0	4.4e-80	23S rRNA pseudouridylate synthase	COG0564	J	Pseudouridylate synthase, 23S rRNA- or tRNA-specific	pseudouridine synthase activity	K06180	rluD	23S rRNA pseudouridine1911/1915/1917 synthase [EC:5.4.99.23]	PF00849|PF01479	RNA pseudouridylate synthase|S4 domain	TIGR00005	rluA_subfam: pseudouridine synthase, RluA family
Chlamydiae bacterium O_S4.2_bin_6	S4CHLAM6_39	104886	S4CHLAM6_14060	279	Ribosomal large subunit pseudouridine synthase D	Candidatus Rubidus massiliensis	CDZ79791.1	280	97.8	39.0	4.8e-49	Ribosomal large subunit pseudouridine synthase D	COG0564	J	Pseudouridylate synthase, 23S rRNA- or tRNA-specific	pseudouridine synthase activity	K06180	rluD	23S rRNA pseudouridine1911/1915/1917 synthase [EC:5.4.99.23]	PF00849	RNA pseudouridylate synthase
Chlamydiae bacterium O_S4.2_bin_7	S4CHLAM7_6	34074	S4CHLAM7_01030	291	hypothetical protein	Chlamydiae bacterium RIFCSPHIGHO2_12_FULL_49_9	OGN64721.1	275	84.5	43.9	4.4e-45	hypothetical protein A3E80_06865	COG0564	J	Pseudouridylate synthase, 23S rRNA- or tRNA-specific	pseudouridine synthase activity				PF00849	RNA pseudouridylate synthase	TIGR00005	rluA_subfam: pseudouridine synthase, RluA family
Chlamydiae bacterium O_S4.2_bin_7	S4CHLAM7_39	31573	S4CHLAM7_08640	220	Ribosomal large subunit pseudouridine synthase C	Parachlamydiaceae bacterium	MBA2727940.1	233	94.1	49.3	1.8e-46	RNA pseudouridine synthase	COG0564	J	Pseudouridylate synthase, 23S rRNA- or tRNA-specific	pseudouridine synthase activity	K06180	rluD	23S rRNA pseudouridine1911/1915/1917 synthase [EC:5.4.99.23]	PF00849	RNA pseudouridylate synthase
Chlamydiae bacterium O_S4.2_bin_7	S4CHLAM7_42	16993	S4CHLAM7_09680	302	Ribosomal large subunit pseudouridine synthase D	Chlamydiae bacterium RIFCSPHIGHO2_12_FULL_49_9	OGN64337.1	315	97.7	54.2	1.4e-81	23S rRNA pseudouridylate synthase	COG0564	J	Pseudouridylate synthase, 23S rRNA- or tRNA-specific	pseudouridine synthase activity	K06180	rluD	23S rRNA pseudouridine1911/1915/1917 synthase [EC:5.4.99.23]	PF01479|PF00849	S4 domain|RNA pseudouridylate synthase	TIGR00005	rluA_subfam: pseudouridine synthase, RluA family
Chlamydiae bacterium O_S4.2_bin_7	S4CHLAM7_53	81439	S4CHLAM7_12800	281	Ribosomal large subunit pseudouridine synthase D	Chlamydiales bacterium SCGC AG-110-P3	WP_088206437.1	291	94.3	45.0	1.1e-53	RluA family pseudouridine synthase	COG0564	J	Pseudouridylate synthase, 23S rRNA- or tRNA-specific	pseudouridine synthase activity	K06180	rluD	23S rRNA pseudouridine1911/1915/1917 synthase [EC:5.4.99.23]	PF00849	RNA pseudouridylate synthase
Chlamydiae bacterium O_S4.2_bin_81	S4CHLAM81_11	69115	S4CHLAM81_03970	231	hypothetical protein	Chlamydiae bacterium	NGX61583.1	281	97.4	47.5	5.4e-46	Ribosomal large subunit pseudouridine synthase D	COG0564	J	Pseudouridylate synthase, 23S rRNA- or tRNA-specific	pseudouridine synthase activity	K06180	rluD	23S rRNA pseudouridine1911/1915/1917 synthase [EC:5.4.99.23]	PF00849	RNA pseudouridylate synthase
Chlamydiae bacterium O_S4.2_bin_81	S4CHLAM81_17	73224	S4CHLAM81_09540	284	Ribosomal large subunit pseudouridine synthase D	Chlamydiae bacterium	NGX61981.1	302	97.2	58.7	1.6e-84	Ribosomal large subunit pseudouridine synthase D	COG0564	J	Pseudouridylate synthase, 23S rRNA- or tRNA-specific	pseudouridine synthase activity	K06180	rluD	23S rRNA pseudouridine1911/1915/1917 synthase [EC:5.4.99.23]	PF00849|PF01479	RNA pseudouridylate synthase|S4 domain	TIGR00005	rluA_subfam: pseudouridine synthase, RluA family
Chlamydiae bacterium O_S4.2_bin_81	S4CHLAM81_22	59367	S4CHLAM81_11020	262	Ribosomal large subunit pseudouridine synthase D	Chlamydiae bacterium RIFCSPHIGHO2_12_FULL_49_9	OGN63790.1	278	98.9	48.7	1.9e-63	hypothetical protein A3E80_06715	COG0564	J	Pseudouridylate synthase, 23S rRNA- or tRNA-specific	pseudouridine synthase activity	K06180	rluD	23S rRNA pseudouridine1911/1915/1917 synthase [EC:5.4.99.23]	PF00849	RNA pseudouridylate synthase
Chlamydiae bacterium P_S1_bin_14	SP1CHLAM14_2	102795	SP1CHLAM14_03650	260	hypothetical protein	Parachlamydiales bacterium	HAB98947.1	282	88.8	48.4	1.1e-55	RNA pseudouridine synthase	COG0564	J	Pseudouridylate synthase, 23S rRNA- or tRNA-specific	pseudouridine synthase activity	K06180	rluD	23S rRNA pseudouridine1911/1915/1917 synthase [EC:5.4.99.23]	PF00849	RNA pseudouridylate synthase
Chlamydiae bacterium P_S1_bin_14	SP1CHLAM14_15	194814	SP1CHLAM14_12720	289	Ribosomal large subunit pseudouridine synthase D	Chlamydiae bacterium	NGX61981.1	302	99.3	62.2	2.7e-95	Ribosomal large subunit pseudouridine synthase D	COG0564	J	Pseudouridylate synthase, 23S rRNA- or tRNA-specific	pseudouridine synthase activity	K06180	rluD	23S rRNA pseudouridine1911/1915/1917 synthase [EC:5.4.99.23]	PF00849|PF01479	RNA pseudouridylate synthase|S4 domain	TIGR00005	rluA_subfam: pseudouridine synthase, RluA family
Chlamydiae bacterium P_S1_bin_14	SP1CHLAM14_18	82022	SP1CHLAM14_14900	243	Ribosomal large subunit pseudouridine synthase D	Chlamydiae bacterium	NGX53692.1	269	95.9	45.3	8.5e-50	Ribosomal large subunit pseudouridine synthase C	COG0564	J	Pseudouridylate synthase, 23S rRNA- or tRNA-specific	pseudouridine synthase activity	K06180	rluD	23S rRNA pseudouridine1911/1915/1917 synthase [EC:5.4.99.23]	PF00849	RNA pseudouridylate synthase
Chlamydiae bacterium P_S1_bin_42	SP1CHLAM42_2	57994	SP1CHLAM42_00520	262	Ribosomal large subunit pseudouridine synthase D	Chlamydiae bacterium RIFCSPHIGHO2_12_FULL_49_9	OGN63790.1	278	98.9	48.7	1.9e-63	hypothetical protein A3E80_06715	COG0564	J	Pseudouridylate synthase, 23S rRNA- or tRNA-specific	pseudouridine synthase activity	K06180	rluD	23S rRNA pseudouridine1911/1915/1917 synthase [EC:5.4.99.23]	PF00849	RNA pseudouridylate synthase
Chlamydiae bacterium P_S1_bin_42	SP1CHLAM42_12	67562	SP1CHLAM42_06220	231	hypothetical protein	Chlamydiae bacterium	NGX61583.1	281	97.4	47.5	5.4e-46	Ribosomal large subunit pseudouridine synthase D	COG0564	J	Pseudouridylate synthase, 23S rRNA- or tRNA-specific	pseudouridine synthase activity	K06180	rluD	23S rRNA pseudouridine1911/1915/1917 synthase [EC:5.4.99.23]	PF00849	RNA pseudouridylate synthase
Chlamydiae bacterium P_S1_bin_42	SP1CHLAM42_32	107643	SP1CHLAM42_15520	284	Ribosomal large subunit pseudouridine synthase D	Chlamydiae bacterium	NGX61981.1	302	97.2	58.7	1.6e-84	Ribosomal large subunit pseudouridine synthase D	COG0564	J	Pseudouridylate synthase, 23S rRNA- or tRNA-specific	pseudouridine synthase activity	K06180	rluD	23S rRNA pseudouridine1911/1915/1917 synthase [EC:5.4.99.23]	PF00849|PF01479	RNA pseudouridylate synthase|S4 domain	TIGR00005	rluA_subfam: pseudouridine synthase, RluA family
Chlamydiae bacterium P_S1_bin_54	SP1CHLAM54_1	1217125	SP1CHLAM54_07460	266	hypothetical protein	Chlamydiales bacterium SCGC AG-110-P3	WP_088206437.1	291	95.9	46.7	9.6e-55	RluA family pseudouridine synthase	COG0564	J	Pseudouridylate synthase, 23S rRNA- or tRNA-specific	pseudouridine synthase activity	K06180	rluD	23S rRNA pseudouridine1911/1915/1917 synthase [EC:5.4.99.23]	PF00849|PF01479	RNA pseudouridylate synthase|S4 domain
Chlamydiae bacterium P_S1_bin_54	SP1CHLAM54_1	1217125	SP1CHLAM54_09390	270	hypothetical protein	Nitrosomonas sp.	TXI35961.1	282	88.9	46.4	1.2e-49	RluA family pseudouridine synthase	COG0564	J	Pseudouridylate synthase, 23S rRNA- or tRNA-specific	pseudouridine synthase activity	K06180	rluD	23S rRNA pseudouridine1911/1915/1917 synthase [EC:5.4.99.23]	PF00849	RNA pseudouridylate synthase
Chlamydiae bacterium P_S1_bin_54	SP1CHLAM54_2	562971	SP1CHLAM54_12550	189	tRNA pseudouridine synthase C	Chlamydiae bacterium	NGX39582.1	208	91.5	55.8	4.0e-47	Ribosomal large subunit pseudouridine synthase C	COG0564	J	Pseudouridylate synthase, 23S rRNA- or tRNA-specific	pseudouridine synthase activity	K06180	rluD	23S rRNA pseudouridine1911/1915/1917 synthase [EC:5.4.99.23]	PF00849	RNA pseudouridylate synthase
Chlamydiae bacterium P_S1_bin_54	SP1CHLAM54_2	562971	SP1CHLAM54_18120	298	Ribosomal large subunit pseudouridine synthase D	Chlamydiae bacterium	NDD58207.1	303	94.6	55.5	3.2e-83	RluA family pseudouridine synthase	COG0564	J	Pseudouridylate synthase, 23S rRNA- or tRNA-specific	pseudouridine synthase activity	K06180	rluD	23S rRNA pseudouridine1911/1915/1917 synthase [EC:5.4.99.23]	PF01479|PF00849	S4 domain|RNA pseudouridylate synthase	TIGR00005	rluA_subfam: pseudouridine synthase, RluA family
Chlamydiae bacterium P_S1_bin_9	SP1CHLAM9_5	51423	SP1CHLAM9_04230	282	Ribosomal large subunit pseudouridine synthase D	Criblamydia sequanensis	WP_041017813.1	280	93.3	45.2	5.8e-50	RluA family pseudouridine synthase	COG0564	J	Pseudouridylate synthase, 23S rRNA- or tRNA-specific	pseudouridine synthase activity	K06180	rluD	23S rRNA pseudouridine1911/1915/1917 synthase [EC:5.4.99.23]	PF00849	RNA pseudouridylate synthase
Chlamydiae bacterium P_S1_bin_9	SP1CHLAM9_19	19982	SP1CHLAM9_08920	205	Dual-specificity RNA pseudouridine synthase RluA	Candidatus Aerophobetes bacterium	PCI94024.1	210	98.0	46.6	1.9e-39	RNA pseudouridine synthase	COG0564	J	Pseudouridylate synthase, 23S rRNA- or tRNA-specific	pseudouridine synthase activity	K06180	rluD	23S rRNA pseudouridine1911/1915/1917 synthase [EC:5.4.99.23]	PF00849	RNA pseudouridylate synthase
Chlamydiae bacterium P_S1_bin_9	SP1CHLAM9_22	19107	SP1CHLAM9_09470	298	Ribosomal large subunit pseudouridine synthase D	Chlamydiae bacterium RIFCSPHIGHO2_12_FULL_49_9	OGN64337.1	315	97.0	50.5	1.8e-78	23S rRNA pseudouridylate synthase	COG0564	J	Pseudouridylate synthase, 23S rRNA- or tRNA-specific	pseudouridine synthase activity	K06180	rluD	23S rRNA pseudouridine1911/1915/1917 synthase [EC:5.4.99.23]	PF01479|PF00849	S4 domain|RNA pseudouridylate synthase	TIGR00005	rluA_subfam: pseudouridine synthase, RluA family
Chlamydiae bacterium O_S4.1_bin_17	SP4CHLAM17_1	991604	SP4CHLAM17_03160	289	Ribosomal large subunit pseudouridine synthase D	Chlamydiae bacterium	NGX61981.1	302	99.3	62.2	2.7e-95	Ribosomal large subunit pseudouridine synthase D	COG0564	J	Pseudouridylate synthase, 23S rRNA- or tRNA-specific	pseudouridine synthase activity	K06180	rluD	23S rRNA pseudouridine1911/1915/1917 synthase [EC:5.4.99.23]	PF00849|PF01479	RNA pseudouridylate synthase|S4 domain	TIGR00005	rluA_subfam: pseudouridine synthase, RluA family
Chlamydiae bacterium O_S4.1_bin_17	SP4CHLAM17_3	128062	SP4CHLAM17_12260	260	hypothetical protein	Parachlamydiales bacterium	HAB98947.1	282	88.8	48.4	1.1e-55	RNA pseudouridine synthase	COG0564	J	Pseudouridylate synthase, 23S rRNA- or tRNA-specific	pseudouridine synthase activity	K06180	rluD	23S rRNA pseudouridine1911/1915/1917 synthase [EC:5.4.99.23]	PF00849	RNA pseudouridylate synthase
Chlamydiae bacterium O_S4.1_bin_17	SP4CHLAM17_5	80010	SP4CHLAM17_14450	243	Ribosomal large subunit pseudouridine synthase D	Chlamydiae bacterium	NGX53692.1	269	95.9	45.3	8.5e-50	Ribosomal large subunit pseudouridine synthase C	COG0564	J	Pseudouridylate synthase, 23S rRNA- or tRNA-specific	pseudouridine synthase activity	K06180	rluD	23S rRNA pseudouridine1911/1915/1917 synthase [EC:5.4.99.23]	PF00849	RNA pseudouridylate synthase
Chlamydiae bacterium O_S4.1_bin_1	SP4CHLAM1_1	1077874	SP4CHLAM1_06020	266	hypothetical protein	Chlamydiales bacterium SCGC AG-110-P3	WP_088206437.1	291	95.9	46.7	9.6e-55	RluA family pseudouridine synthase	COG0564	J	Pseudouridylate synthase, 23S rRNA- or tRNA-specific	pseudouridine synthase activity	K06180	rluD	23S rRNA pseudouridine1911/1915/1917 synthase [EC:5.4.99.23]	PF01479|PF00849	S4 domain|RNA pseudouridylate synthase
Chlamydiae bacterium O_S4.1_bin_1	SP4CHLAM1_1	1077874	SP4CHLAM1_07950	270	hypothetical protein	Nitrosomonas sp.	TXI35961.1	282	88.9	46.4	1.2e-49	RluA family pseudouridine synthase	COG0564	J	Pseudouridylate synthase, 23S rRNA- or tRNA-specific	pseudouridine synthase activity	K06180	rluD	23S rRNA pseudouridine1911/1915/1917 synthase [EC:5.4.99.23]	PF00849	RNA pseudouridylate synthase
Chlamydiae bacterium O_S4.1_bin_1	SP4CHLAM1_2	561994	SP4CHLAM1_11050	298	Ribosomal large subunit pseudouridine synthase D	Chlamydiae bacterium	NDD58207.1	303	94.6	55.5	3.2e-83	RluA family pseudouridine synthase	COG0564	J	Pseudouridylate synthase, 23S rRNA- or tRNA-specific	pseudouridine synthase activity	K06180	rluD	23S rRNA pseudouridine1911/1915/1917 synthase [EC:5.4.99.23]	PF01479|PF00849	S4 domain|RNA pseudouridylate synthase	TIGR00005	rluA_subfam: pseudouridine synthase, RluA family
Chlamydiae bacterium O_S4.1_bin_1	SP4CHLAM1_2	561994	SP4CHLAM1_16610	189	tRNA pseudouridine synthase C	Chlamydiae bacterium	NGX39582.1	208	91.5	55.8	4.0e-47	Ribosomal large subunit pseudouridine synthase C	COG0564	J	Pseudouridylate synthase, 23S rRNA- or tRNA-specific	pseudouridine synthase activity	K06180	rluD	23S rRNA pseudouridine1911/1915/1917 synthase [EC:5.4.99.23]	PF00849	RNA pseudouridylate synthase
Chlamydiae bacterium O_S4.1_bin_5	SP4CHLAM5_6	50364	SP4CHLAM5_04670	282	Ribosomal large subunit pseudouridine synthase D	Criblamydia sequanensis	WP_041017813.1	280	93.3	45.2	5.8e-50	RluA family pseudouridine synthase	COG0564	J	Pseudouridylate synthase, 23S rRNA- or tRNA-specific	pseudouridine synthase activity	K06180	rluD	23S rRNA pseudouridine1911/1915/1917 synthase [EC:5.4.99.23]	PF00849	RNA pseudouridylate synthase
Chlamydiae bacterium O_S4.1_bin_5	SP4CHLAM5_18	28909	SP4CHLAM5_08940	298	Ribosomal large subunit pseudouridine synthase D	Chlamydiae bacterium RIFCSPHIGHO2_12_FULL_49_9	OGN64337.1	315	97.0	50.5	1.8e-78	23S rRNA pseudouridylate synthase	COG0564	J	Pseudouridylate synthase, 23S rRNA- or tRNA-specific	pseudouridine synthase activity	K06180	rluD	23S rRNA pseudouridine1911/1915/1917 synthase [EC:5.4.99.23]	PF01479|PF00849	S4 domain|RNA pseudouridylate synthase	TIGR00005	rluA_subfam: pseudouridine synthase, RluA family
Chlamydiae bacterium O_S4.1_bin_5	SP4CHLAM5_24	20225	SP4CHLAM5_10460	205	Dual-specificity RNA pseudouridine synthase RluA	Candidatus Aerophobetes bacterium	PCI94024.1	210	98.0	46.6	5.7e-39	RNA pseudouridine synthase	COG0564	J	Pseudouridylate synthase, 23S rRNA- or tRNA-specific	pseudouridine synthase activity	K06180	rluD	23S rRNA pseudouridine1911/1915/1917 synthase [EC:5.4.99.23]	PF00849	RNA pseudouridylate synthase
COG1939
COG3481
COG1155
Chlamydiae bacterium O_S4.2_bin_102	S4CHLAM102_4	256670	S4CHLAM102_01710	594	V-type ATP synthase alpha chain	Chlamydiales bacterium	NCF70369.1	597	97.0	60.5	1.0e-197	V-type ATP synthase subunit A	COG1155	C	Archaeal/vacuolar-type H+-ATPase catalytic subunit A/Vma1	Produces ATP from ADP in the presence of a proton gradient across the membrane. The V-type alpha chain is a catalytic subunit (By similarity)	K02117	ATPVA,ntpA,atpA	V/A-type H+/Na+-transporting ATPase subunit A [EC:7.1.2.2 7.2.2.1]	PF16886|PF00006|PF02874	ATPsynthase alpha/beta subunit N-term extension|ATP synthase alpha/beta family, nucleotide-binding domain|ATP synthase alpha/beta family, beta-barrel domain
Chlamydiae bacterium O_S4.2_bin_107	S4CHLAM107_1	386224	S4CHLAM107_00740	583	V-type sodium ATPase catalytic subunit A	Simkania negevensis	WP_013943835.1	589	99.0	72.8	4.9e-245	V-type ATP synthase subunit A	COG1155	C	Archaeal/vacuolar-type H+-ATPase catalytic subunit A/Vma1	Produces ATP from ADP in the presence of a proton gradient across the membrane. The V-type alpha chain is a catalytic subunit (By similarity)	K02117	ATPVA,ntpA,atpA	V/A-type H+/Na+-transporting ATPase subunit A [EC:7.1.2.2 7.2.2.1]	PF00006|PF16886|PF02874	ATP synthase alpha/beta family, nucleotide-binding domain|ATPsynthase alpha/beta subunit N-term extension|ATP synthase alpha/beta family, beta-barrel domain
Chlamydiae bacterium O_S4.2_bin_123	S4CHLAM123_138	12478	S4CHLAM123_11170	592	V-type sodium ATPase catalytic subunit A	Chlamydiae bacterium	NGX60724.1	592	100.0	79.6	1.3e-282	V-type sodium ATPase catalytic subunit A	COG1155	C	Archaeal/vacuolar-type H+-ATPase catalytic subunit A/Vma1	Produces ATP from ADP in the presence of a proton gradient across the membrane. The V-type alpha chain is a catalytic subunit (By similarity)	K02117	ATPVA,ntpA,atpA	V/A-type H+/Na+-transporting ATPase subunit A [EC:7.1.2.2 7.2.2.1]	PF02874|PF16886|PF00006	ATP synthase alpha/beta family, beta-barrel domain|ATPsynthase alpha/beta subunit N-term extension|ATP synthase alpha/beta family, nucleotide-binding domain
Chlamydiae bacterium O_S4.2_bin_20	S4CHLAM20_27	48701	S4CHLAM20_09980	590	V-type ATP synthase alpha chain	Chlamydiae bacterium RIFCSPHIGHO2_12_FULL_49_11	OGN62175.1	592	98.6	61.9	6.1e-211	V-type ATP synthase subunit A	COG1155	C	Archaeal/vacuolar-type H+-ATPase catalytic subunit A/Vma1	Produces ATP from ADP in the presence of a proton gradient across the membrane. The V-type alpha chain is a catalytic subunit (By similarity)	K02117	ATPVA,ntpA,atpA	V/A-type H+/Na+-transporting ATPase subunit A [EC:7.1.2.2 7.2.2.1]	PF02874|PF16886|PF00006	ATP synthase alpha/beta family, beta-barrel domain|ATPsynthase alpha/beta subunit N-term extension|ATP synthase alpha/beta family, nucleotide-binding domain
Chlamydiae bacterium O_S4.2_bin_27	S4CHLAM27_12	40759	S4CHLAM27_07190	589	V-type sodium ATPase catalytic subunit A	Chlamydiae bacterium RIFCSPHIGHO2_12_FULL_49_11	OGN62175.1	592	99.7	61.8	7.2e-212	V-type ATP synthase subunit A	COG1155	C	Archaeal/vacuolar-type H+-ATPase catalytic subunit A/Vma1	Produces ATP from ADP in the presence of a proton gradient across the membrane. The V-type alpha chain is a catalytic subunit (By similarity)	K02117	ATPVA,ntpA,atpA	V/A-type H+/Na+-transporting ATPase subunit A [EC:7.1.2.2 7.2.2.1]	PF00006|PF02874|PF16886	ATP synthase alpha/beta family, nucleotide-binding domain|ATP synthase alpha/beta family, beta-barrel domain|ATPsynthase alpha/beta subunit N-term extension
Chlamydiae bacterium O_S4.2_bin_2	S4CHLAM2_4	121207	S4CHLAM2_06960	592	V-type sodium ATPase catalytic subunit A	Chlamydiae bacterium	NGX60724.1	592	100.0	80.9	2.1e-283	V-type sodium ATPase catalytic subunit A	COG1155	C	Archaeal/vacuolar-type H+-ATPase catalytic subunit A/Vma1	Produces ATP from ADP in the presence of a proton gradient across the membrane. The V-type alpha chain is a catalytic subunit (By similarity)	K02117	ATPVA,ntpA,atpA	V/A-type H+/Na+-transporting ATPase subunit A [EC:7.1.2.2 7.2.2.1]	PF16886|PF02874|PF00006	ATPsynthase alpha/beta subunit N-term extension|ATP synthase alpha/beta family, beta-barrel domain|ATP synthase alpha/beta family, nucleotide-binding domain
Chlamydiae bacterium O_S4.2_bin_37	S4CHLAM37_3	119307	S4CHLAM37_03760	593	V-type sodium ATPase catalytic subunit A	Simkania negevensis	WP_013943835.1	589	99.2	73.0	1.4e-250	V-type ATP synthase subunit A	COG1155	C	Archaeal/vacuolar-type H+-ATPase catalytic subunit A/Vma1	Produces ATP from ADP in the presence of a proton gradient across the membrane. The V-type alpha chain is a catalytic subunit (By similarity)	K02117	ATPVA,ntpA,atpA	V/A-type H+/Na+-transporting ATPase subunit A [EC:7.1.2.2 7.2.2.1]	PF00006|PF02874|PF16886	ATP synthase alpha/beta family, nucleotide-binding domain|ATP synthase alpha/beta family, beta-barrel domain|ATPsynthase alpha/beta subunit N-term extension
Chlamydiae bacterium O_S4.2_bin_45	S4CHLAM45_2	266703	S4CHLAM45_03060	583	V-type sodium ATPase catalytic subunit A	Chlamydiae bacterium	NGX60724.1	592	99.1	78.7	1.3e-269	V-type sodium ATPase catalytic subunit A	COG1155	C	Archaeal/vacuolar-type H+-ATPase catalytic subunit A/Vma1	Produces ATP from ADP in the presence of a proton gradient across the membrane. The V-type alpha chain is a catalytic subunit (By similarity)	K02117	ATPVA,ntpA,atpA	V/A-type H+/Na+-transporting ATPase subunit A [EC:7.1.2.2 7.2.2.1]	PF00006|PF02874|PF16886	ATP synthase alpha/beta family, nucleotide-binding domain|ATP synthase alpha/beta family, beta-barrel domain|ATPsynthase alpha/beta subunit N-term extension
Chlamydiae bacterium O_S4.2_bin_6	S4CHLAM6_19	184929	S4CHLAM6_07600	590	V-type ATP synthase alpha chain	Chlamydiales bacterium 38-26	OJV08514.1	594	97.8	71.6	3.7e-240	V-type ATP synthase subunit A	COG1155	C	Archaeal/vacuolar-type H+-ATPase catalytic subunit A/Vma1	Produces ATP from ADP in the presence of a proton gradient across the membrane. The V-type alpha chain is a catalytic subunit (By similarity)	K02117	ATPVA,ntpA,atpA	V/A-type H+/Na+-transporting ATPase subunit A [EC:7.1.2.2 7.2.2.1]	PF16886|PF00006|PF02874	ATPsynthase alpha/beta subunit N-term extension|ATP synthase alpha/beta family, nucleotide-binding domain|ATP synthase alpha/beta family, beta-barrel domain
Chlamydiae bacterium O_S4.2_bin_7	S4CHLAM7_11	57735	S4CHLAM7_02360	260	V-type ATP synthase alpha chain	unclassified Neochlamydia	WP_039385506.1	594	93.1	65.3	9.3e-87	MULTISPECIES: V-type ATP synthase subunit A	COG1155	C	Archaeal/vacuolar-type H+-ATPase catalytic subunit A/Vma1	Produces ATP from ADP in the presence of a proton gradient across the membrane. The V-type alpha chain is a catalytic subunit (By similarity)	K02117	ATPVA,ntpA,atpA	V/A-type H+/Na+-transporting ATPase subunit A [EC:7.1.2.2 7.2.2.1]	PF02874|PF16886	ATP synthase alpha/beta family, beta-barrel domain|ATPsynthase alpha/beta subunit N-term extension
Chlamydiae bacterium O_S4.2_bin_7	S4CHLAM7_11	57735	S4CHLAM7_02370	245	V-type sodium ATPase catalytic subunit A	Waddliaceae bacterium	MBB64012.1	593	100.0	78.4	6.7e-103	V-type ATP synthase subunit A	COG1155	C	Archaeal/vacuolar-type H+-ATPase catalytic subunit A/Vma1	Produces ATP from ADP in the presence of a proton gradient across the membrane. The V-type alpha chain is a catalytic subunit (By similarity)	K02117	ATPVA,ntpA,atpA	V/A-type H+/Na+-transporting ATPase subunit A [EC:7.1.2.2 7.2.2.1]	PF00006	ATP synthase alpha/beta family, nucleotide-binding domain
Chlamydiae bacterium O_S4.2_bin_81	S4CHLAM81_12	86336	S4CHLAM81_05300	582	V-type sodium ATPase catalytic subunit A	Chlamydiae bacterium	NGX60724.1	592	99.7	76.6	1.2e-262	V-type sodium ATPase catalytic subunit A	COG1155	C	Archaeal/vacuolar-type H+-ATPase catalytic subunit A/Vma1	Produces ATP from ADP in the presence of a proton gradient across the membrane. The V-type alpha chain is a catalytic subunit (By similarity)	K02117	ATPVA,ntpA,atpA	V/A-type H+/Na+-transporting ATPase subunit A [EC:7.1.2.2 7.2.2.1]	PF00006|PF16886|PF02874	ATP synthase alpha/beta family, nucleotide-binding domain|ATPsynthase alpha/beta subunit N-term extension|ATP synthase alpha/beta family, beta-barrel domain
Chlamydiae bacterium P_S1_bin_14	SP1CHLAM14_4	130229	SP1CHLAM14_05300	583	V-type sodium ATPase catalytic subunit A	Chlamydiae bacterium	NGX60724.1	592	99.1	78.7	1.3e-269	V-type sodium ATPase catalytic subunit A	COG1155	C	Archaeal/vacuolar-type H+-ATPase catalytic subunit A/Vma1	Produces ATP from ADP in the presence of a proton gradient across the membrane. The V-type alpha chain is a catalytic subunit (By similarity)	K02117	ATPVA,ntpA,atpA	V/A-type H+/Na+-transporting ATPase subunit A [EC:7.1.2.2 7.2.2.1]	PF00006|PF02874|PF16886	ATP synthase alpha/beta family, nucleotide-binding domain|ATP synthase alpha/beta family, beta-barrel domain|ATPsynthase alpha/beta subunit N-term extension
Chlamydiae bacterium P_S1_bin_42	SP1CHLAM42_20	62238	SP1CHLAM42_09740	582	V-type sodium ATPase catalytic subunit A	Chlamydiae bacterium	NGX60724.1	592	99.7	76.6	1.2e-262	V-type sodium ATPase catalytic subunit A	COG1155	C	Archaeal/vacuolar-type H+-ATPase catalytic subunit A/Vma1	Produces ATP from ADP in the presence of a proton gradient across the membrane. The V-type alpha chain is a catalytic subunit (By similarity)	K02117	ATPVA,ntpA,atpA	V/A-type H+/Na+-transporting ATPase subunit A [EC:7.1.2.2 7.2.2.1]	PF16886|PF02874|PF00006	ATPsynthase alpha/beta subunit N-term extension|ATP synthase alpha/beta family, beta-barrel domain|ATP synthase alpha/beta family, nucleotide-binding domain
Chlamydiae bacterium P_S1_bin_54	SP1CHLAM54_1	1217125	SP1CHLAM54_04650	583	V-type sodium ATPase catalytic subunit A	Simkania negevensis	WP_013943835.1	589	99.0	72.8	4.9e-245	V-type ATP synthase subunit A	COG1155	C	Archaeal/vacuolar-type H+-ATPase catalytic subunit A/Vma1	Produces ATP from ADP in the presence of a proton gradient across the membrane. The V-type alpha chain is a catalytic subunit (By similarity)	K02117	ATPVA,ntpA,atpA	V/A-type H+/Na+-transporting ATPase subunit A [EC:7.1.2.2 7.2.2.1]	PF00006|PF16886|PF02874	ATP synthase alpha/beta family, nucleotide-binding domain|ATPsynthase alpha/beta subunit N-term extension|ATP synthase alpha/beta family, beta-barrel domain
Chlamydiae bacterium P_S1_bin_9	SP1CHLAM9_10	36821	SP1CHLAM9_06420	589	V-type sodium ATPase catalytic subunit A	Chlamydiae bacterium RIFCSPHIGHO2_12_FULL_49_11	OGN62175.1	592	99.7	61.8	7.2e-212	V-type ATP synthase subunit A	COG1155	C	Archaeal/vacuolar-type H+-ATPase catalytic subunit A/Vma1	Produces ATP from ADP in the presence of a proton gradient across the membrane. The V-type alpha chain is a catalytic subunit (By similarity)	K02117	ATPVA,ntpA,atpA	V/A-type H+/Na+-transporting ATPase subunit A [EC:7.1.2.2 7.2.2.1]	PF02874|PF00006|PF16886	ATP synthase alpha/beta family, beta-barrel domain|ATP synthase alpha/beta family, nucleotide-binding domain|ATPsynthase alpha/beta subunit N-term extension
Chlamydiae bacterium O_S4.1_bin_17	SP4CHLAM17_1	991604	SP4CHLAM17_00810	583	V-type sodium ATPase catalytic subunit A	Chlamydiae bacterium	NGX60724.1	592	99.1	78.7	1.3e-269	V-type sodium ATPase catalytic subunit A	COG1155	C	Archaeal/vacuolar-type H+-ATPase catalytic subunit A/Vma1	Produces ATP from ADP in the presence of a proton gradient across the membrane. The V-type alpha chain is a catalytic subunit (By similarity)	K02117	ATPVA,ntpA,atpA	V/A-type H+/Na+-transporting ATPase subunit A [EC:7.1.2.2 7.2.2.1]	PF00006|PF02874|PF16886	ATP synthase alpha/beta family, nucleotide-binding domain|ATP synthase alpha/beta family, beta-barrel domain|ATPsynthase alpha/beta subunit N-term extension
Chlamydiae bacterium O_S4.1_bin_1	SP4CHLAM1_1	1077874	SP4CHLAM1_03210	583	V-type sodium ATPase catalytic subunit A	Simkania negevensis	WP_013943835.1	589	99.0	72.8	4.9e-245	V-type ATP synthase subunit A	COG1155	C	Archaeal/vacuolar-type H+-ATPase catalytic subunit A/Vma1	Produces ATP from ADP in the presence of a proton gradient across the membrane. The V-type alpha chain is a catalytic subunit (By similarity)	K02117	ATPVA,ntpA,atpA	V/A-type H+/Na+-transporting ATPase subunit A [EC:7.1.2.2 7.2.2.1]	PF00006|PF02874|PF16886	ATP synthase alpha/beta family, nucleotide-binding domain|ATP synthase alpha/beta family, beta-barrel domain|ATPsynthase alpha/beta subunit N-term extension
Chlamydiae bacterium O_S4.1_bin_5	SP4CHLAM5_13	34995	SP4CHLAM5_07450	589	V-type sodium ATPase catalytic subunit A	Chlamydiae bacterium RIFCSPHIGHO2_12_FULL_49_11	OGN62175.1	592	99.7	61.8	7.2e-212	V-type ATP synthase subunit A	COG1155	C	Archaeal/vacuolar-type H+-ATPase catalytic subunit A/Vma1	Produces ATP from ADP in the presence of a proton gradient across the membrane. The V-type alpha chain is a catalytic subunit (By similarity)	K02117	ATPVA,ntpA,atpA	V/A-type H+/Na+-transporting ATPase subunit A [EC:7.1.2.2 7.2.2.1]	PF16886|PF02874|PF00006	ATPsynthase alpha/beta subunit N-term extension|ATP synthase alpha/beta family, beta-barrel domain|ATP synthase alpha/beta family, nucleotide-binding domain
COG1156
Chlamydiae bacterium O_S4.2_bin_102	S4CHLAM102_4	256670	S4CHLAM102_01700	436	V-type sodium ATPase subunit B	Chlamydiae bacterium CG10_big_fil_rev_8_21_14_0_10_42_34	PIS03148.1	438	99.1	50.2	1.4e-124	V-type ATP synthase subunit B	COG1156	C	Archaeal/vacuolar-type H+-ATPase subunit B/Vma2	Produces ATP from ADP in the presence of a proton gradient across the membrane. The V-type beta chain is a regulatory subunit (By similarity)	K02118	ATPVB,ntpB,atpB	V/A-type H+/Na+-transporting ATPase subunit B	PF02874|PF00006	ATP synthase alpha/beta family, beta-barrel domain|ATP synthase alpha/beta family, nucleotide-binding domain
Chlamydiae bacterium O_S4.2_bin_107	S4CHLAM107_1	386224	S4CHLAM107_00730	433	V-type sodium ATPase subunit B	Chlamydiae bacterium	NGX51250.1	436	99.5	84.9	9.0e-212	V-type sodium ATPase subunit B	COG1156	C	Archaeal/vacuolar-type H+-ATPase subunit B/Vma2	Produces ATP from ADP in the presence of a proton gradient across the membrane. The V-type beta chain is a regulatory subunit (By similarity)	K02118	ATPVB,ntpB,atpB	V/A-type H+/Na+-transporting ATPase subunit B	PF00006|PF02874	ATP synthase alpha/beta family, nucleotide-binding domain|ATP synthase alpha/beta family, beta-barrel domain
Chlamydiae bacterium O_S4.2_bin_123	S4CHLAM123_138	12478	S4CHLAM123_11180	432	V-type sodium ATPase subunit B	Chlamydiae bacterium	NGX60723.1	432	100.0	85.9	1.3e-213	V-type sodium ATPase subunit B	COG1156	C	Archaeal/vacuolar-type H+-ATPase subunit B/Vma2	Produces ATP from ADP in the presence of a proton gradient across the membrane. The V-type beta chain is a regulatory subunit (By similarity)	K02118	ATPVB,ntpB,atpB	V/A-type H+/Na+-transporting ATPase subunit B	PF02874|PF00006	ATP synthase alpha/beta family, beta-barrel domain|ATP synthase alpha/beta family, nucleotide-binding domain
Chlamydiae bacterium O_S4.2_bin_20	S4CHLAM20_27	48701	S4CHLAM20_09990	437	V-type sodium ATPase subunit B	Chlamydiae bacterium	NGX26728.1	432	98.4	62.8	3.4e-158	V-type sodium ATPase subunit B	COG1156	C	Archaeal/vacuolar-type H+-ATPase subunit B/Vma2	Produces ATP from ADP in the presence of a proton gradient across the membrane. The V-type beta chain is a regulatory subunit (By similarity)	K02118	ATPVB,ntpB,atpB	V/A-type H+/Na+-transporting ATPase subunit B	PF02874|PF00006	ATP synthase alpha/beta family, beta-barrel domain|ATP synthase alpha/beta family, nucleotide-binding domain
Chlamydiae bacterium O_S4.2_bin_27	S4CHLAM27_12	40759	S4CHLAM27_07180	437	V-type sodium ATPase subunit B	Chlamydiae bacterium	NGX39313.1	434	98.4	62.6	5.4e-156	V-type sodium ATPase subunit B	COG1156	C	Archaeal/vacuolar-type H+-ATPase subunit B/Vma2	Produces ATP from ADP in the presence of a proton gradient across the membrane. The V-type beta chain is a regulatory subunit (By similarity)	K02118	ATPVB,ntpB,atpB	V/A-type H+/Na+-transporting ATPase subunit B	PF02874|PF00006	ATP synthase alpha/beta family, beta-barrel domain|ATP synthase alpha/beta family, nucleotide-binding domain
Chlamydiae bacterium O_S4.2_bin_2	S4CHLAM2_4	121207	S4CHLAM2_06970	432	V-type sodium ATPase subunit B	Chlamydiae bacterium	NGX60723.1	432	100.0	86.1	7.1e-217	V-type sodium ATPase subunit B	COG1156	C	Archaeal/vacuolar-type H+-ATPase subunit B/Vma2	Produces ATP from ADP in the presence of a proton gradient across the membrane. The V-type beta chain is a regulatory subunit (By similarity)	K02118	ATPVB,ntpB,atpB	V/A-type H+/Na+-transporting ATPase subunit B	PF00006|PF02874	ATP synthase alpha/beta family, nucleotide-binding domain|ATP synthase alpha/beta family, beta-barrel domain
Chlamydiae bacterium O_S4.2_bin_37	S4CHLAM37_3	119307	S4CHLAM37_03750	433	V-type sodium ATPase subunit B	Chlamydiae bacterium	NDD58389.1	434	99.8	80.3	1.9e-201	V-type ATP synthase subunit B	COG1156	C	Archaeal/vacuolar-type H+-ATPase subunit B/Vma2	Produces ATP from ADP in the presence of a proton gradient across the membrane. The V-type beta chain is a regulatory subunit (By similarity)	K02118	ATPVB,ntpB,atpB	V/A-type H+/Na+-transporting ATPase subunit B	PF00006|PF02874	ATP synthase alpha/beta family, nucleotide-binding domain|ATP synthase alpha/beta family, beta-barrel domain
Chlamydiae bacterium O_S4.2_bin_45	S4CHLAM45_2	266703	S4CHLAM45_03050	422	V-type sodium ATPase subunit B	Chlamydiae bacterium	NGX60723.1	432	100.0	84.6	1.5e-206	V-type sodium ATPase subunit B	COG1156	C	Archaeal/vacuolar-type H+-ATPase subunit B/Vma2	Produces ATP from ADP in the presence of a proton gradient across the membrane. The V-type beta chain is a regulatory subunit (By similarity)	K02118	ATPVB,ntpB,atpB	V/A-type H+/Na+-transporting ATPase subunit B	PF00006|PF02874	ATP synthase alpha/beta family, nucleotide-binding domain|ATP synthase alpha/beta family, beta-barrel domain
Chlamydiae bacterium O_S4.2_bin_6	S4CHLAM6_19	184929	S4CHLAM6_07610	438	V-type sodium ATPase subunit B	Chlamydiae bacterium	NGX60723.1	432	98.4	79.4	8.0e-200	V-type sodium ATPase subunit B	COG1156	C	Archaeal/vacuolar-type H+-ATPase subunit B/Vma2	Produces ATP from ADP in the presence of a proton gradient across the membrane. The V-type beta chain is a regulatory subunit (By similarity)	K02118	ATPVB,ntpB,atpB	V/A-type H+/Na+-transporting ATPase subunit B	PF02874|PF00006	ATP synthase alpha/beta family, beta-barrel domain|ATP synthase alpha/beta family, nucleotide-binding domain
Chlamydiae bacterium O_S4.2_bin_7	S4CHLAM7_11	57735	S4CHLAM7_02390	433	V-type sodium ATPase subunit B	Chlamydiales bacterium SCGC AG-110-M15	WP_088244784.1	432	99.8	78.0	3.1e-196	V-type ATP synthase subunit B	COG1156	C	Archaeal/vacuolar-type H+-ATPase subunit B/Vma2	Produces ATP from ADP in the presence of a proton gradient across the membrane. The V-type beta chain is a regulatory subunit (By similarity)	K02118	ATPVB,ntpB,atpB	V/A-type H+/Na+-transporting ATPase subunit B	PF02874|PF00006	ATP synthase alpha/beta family, beta-barrel domain|ATP synthase alpha/beta family, nucleotide-binding domain
Chlamydiae bacterium O_S4.2_bin_81	S4CHLAM81_12	86336	S4CHLAM81_05310	432	V-type sodium ATPase subunit B	Chlamydiae bacterium	NGX60723.1	432	100.0	80.3	2.9e-202	V-type sodium ATPase subunit B	COG1156	C	Archaeal/vacuolar-type H+-ATPase subunit B/Vma2	Produces ATP from ADP in the presence of a proton gradient across the membrane. The V-type beta chain is a regulatory subunit (By similarity)	K02118	ATPVB,ntpB,atpB	V/A-type H+/Na+-transporting ATPase subunit B	PF02874|PF00006	ATP synthase alpha/beta family, beta-barrel domain|ATP synthase alpha/beta family, nucleotide-binding domain
Chlamydiae bacterium P_S1_bin_14	SP1CHLAM14_4	130229	SP1CHLAM14_05310	422	V-type sodium ATPase subunit B	Chlamydiae bacterium	NGX60723.1	432	100.0	84.6	1.5e-206	V-type sodium ATPase subunit B	COG1156	C	Archaeal/vacuolar-type H+-ATPase subunit B/Vma2	Produces ATP from ADP in the presence of a proton gradient across the membrane. The V-type beta chain is a regulatory subunit (By similarity)	K02118	ATPVB,ntpB,atpB	V/A-type H+/Na+-transporting ATPase subunit B	PF00006|PF02874	ATP synthase alpha/beta family, nucleotide-binding domain|ATP synthase alpha/beta family, beta-barrel domain
Chlamydiae bacterium P_S1_bin_42	SP1CHLAM42_20	62238	SP1CHLAM42_09730	432	V-type sodium ATPase subunit B	Chlamydiae bacterium	NGX60723.1	432	100.0	80.3	2.9e-202	V-type sodium ATPase subunit B	COG1156	C	Archaeal/vacuolar-type H+-ATPase subunit B/Vma2	Produces ATP from ADP in the presence of a proton gradient across the membrane. The V-type beta chain is a regulatory subunit (By similarity)	K02118	ATPVB,ntpB,atpB	V/A-type H+/Na+-transporting ATPase subunit B	PF00006|PF02874	ATP synthase alpha/beta family, nucleotide-binding domain|ATP synthase alpha/beta family, beta-barrel domain
Chlamydiae bacterium P_S1_bin_54	SP1CHLAM54_1	1217125	SP1CHLAM54_04660	433	V-type sodium ATPase subunit B	Chlamydiae bacterium	NGX51250.1	436	99.5	84.9	9.0e-212	V-type sodium ATPase subunit B	COG1156	C	Archaeal/vacuolar-type H+-ATPase subunit B/Vma2	Produces ATP from ADP in the presence of a proton gradient across the membrane. The V-type beta chain is a regulatory subunit (By similarity)	K02118	ATPVB,ntpB,atpB	V/A-type H+/Na+-transporting ATPase subunit B	PF00006|PF02874	ATP synthase alpha/beta family, nucleotide-binding domain|ATP synthase alpha/beta family, beta-barrel domain
Chlamydiae bacterium P_S1_bin_9	SP1CHLAM9_10	36821	SP1CHLAM9_06430	437	V-type sodium ATPase subunit B	Chlamydiae bacterium	NGX39313.1	434	98.4	62.6	5.4e-156	V-type sodium ATPase subunit B	COG1156	C	Archaeal/vacuolar-type H+-ATPase subunit B/Vma2	Produces ATP from ADP in the presence of a proton gradient across the membrane. The V-type beta chain is a regulatory subunit (By similarity)	K02118	ATPVB,ntpB,atpB	V/A-type H+/Na+-transporting ATPase subunit B	PF02874|PF00006	ATP synthase alpha/beta family, beta-barrel domain|ATP synthase alpha/beta family, nucleotide-binding domain
Chlamydiae bacterium O_S4.1_bin_17	SP4CHLAM17_1	991604	SP4CHLAM17_00800	422	V-type sodium ATPase subunit B	Chlamydiae bacterium	NGX60723.1	432	100.0	84.6	1.5e-206	V-type sodium ATPase subunit B	COG1156	C	Archaeal/vacuolar-type H+-ATPase subunit B/Vma2	Produces ATP from ADP in the presence of a proton gradient across the membrane. The V-type beta chain is a regulatory subunit (By similarity)	K02118	ATPVB,ntpB,atpB	V/A-type H+/Na+-transporting ATPase subunit B	PF00006|PF02874	ATP synthase alpha/beta family, nucleotide-binding domain|ATP synthase alpha/beta family, beta-barrel domain
Chlamydiae bacterium O_S4.1_bin_1	SP4CHLAM1_1	1077874	SP4CHLAM1_03220	433	V-type sodium ATPase subunit B	Chlamydiae bacterium	NGX51250.1	436	99.5	84.9	9.0e-212	V-type sodium ATPase subunit B	COG1156	C	Archaeal/vacuolar-type H+-ATPase subunit B/Vma2	Produces ATP from ADP in the presence of a proton gradient across the membrane. The V-type beta chain is a regulatory subunit (By similarity)	K02118	ATPVB,ntpB,atpB	V/A-type H+/Na+-transporting ATPase subunit B	PF02874|PF00006	ATP synthase alpha/beta family, beta-barrel domain|ATP synthase alpha/beta family, nucleotide-binding domain
Chlamydiae bacterium O_S4.1_bin_5	SP4CHLAM5_13	34995	SP4CHLAM5_07440	437	V-type sodium ATPase subunit B	Chlamydiae bacterium	NGX39313.1	434	98.4	62.6	5.4e-156	V-type sodium ATPase subunit B	COG1156	C	Archaeal/vacuolar-type H+-ATPase subunit B/Vma2	Produces ATP from ADP in the presence of a proton gradient across the membrane. The V-type beta chain is a regulatory subunit (By similarity)	K02118	ATPVB,ntpB,atpB	V/A-type H+/Na+-transporting ATPase subunit B	PF00006|PF02874	ATP synthase alpha/beta family, nucleotide-binding domain|ATP synthase alpha/beta family, beta-barrel domain
COG1269
Chlamydiae bacterium O_S4.2_bin_102	S4CHLAM102_4	256670	S4CHLAM102_01680	638	hypothetical protein	Chlamydiae bacterium CG10_big_fil_rev_8_21_14_0_10_35_9	PIS01427.1	635	99.7	44.1	1.4e-149	V-type ATP synthase subunit I	COG1269	C	Archaeal/vacuolar-type H+-ATPase subunit I/STV1	ATPase 116 kDa subunit	K02123	ATPVI,ntpI,atpI	V/A-type H+/Na+-transporting ATPase subunit I	PF01496	V-type ATPase 116kDa subunit family
Chlamydiae bacterium O_S4.2_bin_107	S4CHLAM107_1	386224	S4CHLAM107_00710	636	hypothetical protein	Chlamydiae bacterium	NGX51252.1	641	99.7	47.6	6.2e-169	hypothetical protein	COG1269	C	Archaeal/vacuolar-type H+-ATPase subunit I/STV1	ATPase 116 kDa subunit	K02123	ATPVI,ntpI,atpI	V/A-type H+/Na+-transporting ATPase subunit I
Chlamydiae bacterium O_S4.2_bin_123	S4CHLAM123_138	12478	S4CHLAM123_11200	639	hypothetical protein	Chlamydiae bacterium	NGX60721.1	644	99.8	65.8	1.1e-245	hypothetical protein	COG1269	C	Archaeal/vacuolar-type H+-ATPase subunit I/STV1	ATPase 116 kDa subunit	K02123	ATPVI,ntpI,atpI	V/A-type H+/Na+-transporting ATPase subunit I	PF01496	V-type ATPase 116kDa subunit family
Chlamydiae bacterium O_S4.2_bin_20	S4CHLAM20_27	48701	S4CHLAM20_10010	641	hypothetical protein	Chlamydiae bacterium RIFCSPHIGHO2_12_FULL_49_11	OGN62177.1	637	99.5	41.5	2.2e-142	hypothetical protein A3F09_03125	COG1269	C	Archaeal/vacuolar-type H+-ATPase subunit I/STV1	ATPase 116 kDa subunit	K02123	ATPVI,ntpI,atpI	V/A-type H+/Na+-transporting ATPase subunit I	PF01496	V-type ATPase 116kDa subunit family
Chlamydiae bacterium O_S4.2_bin_27	S4CHLAM27_12	40759	S4CHLAM27_07160	641	hypothetical protein	Chlamydiae bacterium RIFCSPHIGHO2_12_FULL_49_11	OGN62177.1	637	99.5	42.2	4.7e-148	hypothetical protein A3F09_03125	COG1269	C	Archaeal/vacuolar-type H+-ATPase subunit I/STV1	ATPase 116 kDa subunit	K02123	ATPVI,ntpI,atpI	V/A-type H+/Na+-transporting ATPase subunit I	PF01496	V-type ATPase 116kDa subunit family
Chlamydiae bacterium O_S4.2_bin_2	S4CHLAM2_4	121207	S4CHLAM2_06990	638	hypothetical protein	Chlamydiae bacterium	NGX60721.1	644	99.8	68.1	4.7e-257	hypothetical protein	COG1269	C	Archaeal/vacuolar-type H+-ATPase subunit I/STV1	ATPase 116 kDa subunit	K02123	ATPVI,ntpI,atpI	V/A-type H+/Na+-transporting ATPase subunit I	PF01496	V-type ATPase 116kDa subunit family
Chlamydiae bacterium O_S4.2_bin_37	S4CHLAM37_3	119307	S4CHLAM37_03730	637	hypothetical protein	Chlamydiae bacterium	NGX51252.1	641	99.5	46.0	1.9e-162	hypothetical protein	COG1269	C	Archaeal/vacuolar-type H+-ATPase subunit I/STV1	ATPase 116 kDa subunit	K02123	ATPVI,ntpI,atpI	V/A-type H+/Na+-transporting ATPase subunit I
Chlamydiae bacterium O_S4.2_bin_45	S4CHLAM45_2	266703	S4CHLAM45_03030	634	hypothetical protein	Chlamydiae bacterium	NGX60721.1	644	99.8	56.9	2.3e-200	hypothetical protein	COG1269	C	Archaeal/vacuolar-type H+-ATPase subunit I/STV1	ATPase 116 kDa subunit	K02123	ATPVI,ntpI,atpI	V/A-type H+/Na+-transporting ATPase subunit I	PF01496	V-type ATPase 116kDa subunit family
Chlamydiae bacterium O_S4.2_bin_6	S4CHLAM6_19	184929	S4CHLAM6_07630	638	hypothetical protein	Waddliaceae bacterium	MBB64009.1	637	99.7	43.3	8.5e-142	V-type ATP synthase subunit I	COG1269	C	Archaeal/vacuolar-type H+-ATPase subunit I/STV1	ATPase 116 kDa subunit	K02123	ATPVI,ntpI,atpI	V/A-type H+/Na+-transporting ATPase subunit I	PF01496	V-type ATPase 116kDa subunit family
Chlamydiae bacterium O_S4.2_bin_7	S4CHLAM7_11	57735	S4CHLAM7_02410	638	hypothetical protein	Waddliaceae bacterium	MBB64009.1	637	99.8	44.4	4.6e-156	V-type ATP synthase subunit I	COG1269	C	Archaeal/vacuolar-type H+-ATPase subunit I/STV1	ATPase 116 kDa subunit	K02123	ATPVI,ntpI,atpI	V/A-type H+/Na+-transporting ATPase subunit I
Chlamydiae bacterium O_S4.2_bin_81	S4CHLAM81_12	86336	S4CHLAM81_05330	633	hypothetical protein	Chlamydiae bacterium	NGX60721.1	644	99.4	56.8	1.1e-197	hypothetical protein	COG1269	C	Archaeal/vacuolar-type H+-ATPase subunit I/STV1	ATPase 116 kDa subunit	K02123	ATPVI,ntpI,atpI	V/A-type H+/Na+-transporting ATPase subunit I	PF01496	V-type ATPase 116kDa subunit family
Chlamydiae bacterium P_S1_bin_14	SP1CHLAM14_4	130229	SP1CHLAM14_05330	634	hypothetical protein	Chlamydiae bacterium	NGX60721.1	644	99.8	56.9	2.3e-200	hypothetical protein	COG1269	C	Archaeal/vacuolar-type H+-ATPase subunit I/STV1	ATPase 116 kDa subunit	K02123	ATPVI,ntpI,atpI	V/A-type H+/Na+-transporting ATPase subunit I	PF01496	V-type ATPase 116kDa subunit family
Chlamydiae bacterium P_S1_bin_42	SP1CHLAM42_20	62238	SP1CHLAM42_09710	633	hypothetical protein	Chlamydiae bacterium	NGX60721.1	644	99.4	56.8	1.1e-197	hypothetical protein	COG1269	C	Archaeal/vacuolar-type H+-ATPase subunit I/STV1	ATPase 116 kDa subunit	K02123	ATPVI,ntpI,atpI	V/A-type H+/Na+-transporting ATPase subunit I	PF01496	V-type ATPase 116kDa subunit family
Chlamydiae bacterium P_S1_bin_54	SP1CHLAM54_1	1217125	SP1CHLAM54_04680	636	hypothetical protein	Chlamydiae bacterium	NGX51252.1	641	99.7	47.6	6.2e-169	hypothetical protein	COG1269	C	Archaeal/vacuolar-type H+-ATPase subunit I/STV1	ATPase 116 kDa subunit	K02123	ATPVI,ntpI,atpI	V/A-type H+/Na+-transporting ATPase subunit I
Chlamydiae bacterium P_S1_bin_9	SP1CHLAM9_10	36821	SP1CHLAM9_06450	641	hypothetical protein	Chlamydiae bacterium RIFCSPHIGHO2_12_FULL_49_11	OGN62177.1	637	99.5	42.2	4.7e-148	hypothetical protein A3F09_03125	COG1269	C	Archaeal/vacuolar-type H+-ATPase subunit I/STV1	ATPase 116 kDa subunit	K02123	ATPVI,ntpI,atpI	V/A-type H+/Na+-transporting ATPase subunit I	PF01496	V-type ATPase 116kDa subunit family
Chlamydiae bacterium O_S4.1_bin_17	SP4CHLAM17_1	991604	SP4CHLAM17_00780	634	hypothetical protein	Chlamydiae bacterium	NGX60721.1	644	99.8	56.9	2.3e-200	hypothetical protein	COG1269	C	Archaeal/vacuolar-type H+-ATPase subunit I/STV1	ATPase 116 kDa subunit	K02123	ATPVI,ntpI,atpI	V/A-type H+/Na+-transporting ATPase subunit I	PF01496	V-type ATPase 116kDa subunit family
Chlamydiae bacterium O_S4.1_bin_1	SP4CHLAM1_1	1077874	SP4CHLAM1_03240	636	hypothetical protein	Chlamydiae bacterium	NGX51252.1	641	99.7	47.6	6.2e-169	hypothetical protein	COG1269	C	Archaeal/vacuolar-type H+-ATPase subunit I/STV1	ATPase 116 kDa subunit	K02123	ATPVI,ntpI,atpI	V/A-type H+/Na+-transporting ATPase subunit I
Chlamydiae bacterium O_S4.1_bin_5	SP4CHLAM5_13	34995	SP4CHLAM5_07420	641	hypothetical protein	Chlamydiae bacterium RIFCSPHIGHO2_12_FULL_49_11	OGN62177.1	637	99.5	42.2	4.7e-148	hypothetical protein A3F09_03125	COG1269	C	Archaeal/vacuolar-type H+-ATPase subunit I/STV1	ATPase 116 kDa subunit	K02123	ATPVI,ntpI,atpI	V/A-type H+/Na+-transporting ATPase subunit I	PF01496	V-type ATPase 116kDa subunit family
COG1390
COG1394
Chlamydiae bacterium O_S4.2_bin_102	S4CHLAM102_4	256670	S4CHLAM102_01690	207	V-type ATP synthase subunit D	Chlamydiae bacterium	NGX51251.1	204	96.1	42.2	1.2e-33	V-type ATP synthase subunit D	COG1394	C	Archaeal/vacuolar-type H+-ATPase subunit D/Vma8	Produces ATP from ADP in the presence of a proton gradient across the membrane (By similarity)	K02120	ATPVD,ntpD,atpD	V/A-type H+/Na+-transporting ATPase subunit D	PF01813	ATP synthase subunit D	TIGR00309	V_ATPase_subD: V-type ATPase, D subunit
Chlamydiae bacterium O_S4.2_bin_107	S4CHLAM107_1	386224	S4CHLAM107_00720	203	V-type ATP synthase subunit D	Chlamydiae bacterium	NDD58388.1	209	97.5	52.0	3.4e-44	V-type ATP synthase subunit D	COG1394	C	Archaeal/vacuolar-type H+-ATPase subunit D/Vma8	Produces ATP from ADP in the presence of a proton gradient across the membrane (By similarity)	K02120	ATPVD,ntpD,atpD	V/A-type H+/Na+-transporting ATPase subunit D	PF01813	ATP synthase subunit D	TIGR00309	V_ATPase_subD: V-type ATPase, D subunit
Chlamydiae bacterium O_S4.2_bin_123	S4CHLAM123_138	12478	S4CHLAM123_11190	208	V-type ATP synthase subunit D	Chlamydiae bacterium	NGX53614.1	209	97.6	70.0	1.2e-65	V-type ATP synthase subunit D	COG1394	C	Archaeal/vacuolar-type H+-ATPase subunit D/Vma8	Produces ATP from ADP in the presence of a proton gradient across the membrane (By similarity)	K02120	ATPVD,ntpD,atpD	V/A-type H+/Na+-transporting ATPase subunit D	PF01813	ATP synthase subunit D	TIGR00309	V_ATPase_subD: V-type ATPase, D subunit
Chlamydiae bacterium O_S4.2_bin_20	S4CHLAM20_27	48701	S4CHLAM20_10000	176	V-type ATP synthase subunit D	Simkania negevensis	WP_013943833.1	209	90.9	46.3	1.4e-25	V-type ATP synthase subunit D	COG1394	C	Archaeal/vacuolar-type H+-ATPase subunit D/Vma8	Produces ATP from ADP in the presence of a proton gradient across the membrane (By similarity)	K02120	ATPVD,ntpD,atpD	V/A-type H+/Na+-transporting ATPase subunit D	PF01813	ATP synthase subunit D
Chlamydiae bacterium O_S4.2_bin_27	S4CHLAM27_12	40759	S4CHLAM27_07170	200	V-type ATP synthase subunit D	Estrella lausannensis	WP_098037879.1	212	93.0	50.0	1.9e-31	V-type ATP synthase subunit D	COG1394	C	Archaeal/vacuolar-type H+-ATPase subunit D/Vma8	Produces ATP from ADP in the presence of a proton gradient across the membrane (By similarity)	K02120	ATPVD,ntpD,atpD	V/A-type H+/Na+-transporting ATPase subunit D	PF01813	ATP synthase subunit D
Chlamydiae bacterium O_S4.2_bin_2	S4CHLAM2_4	121207	S4CHLAM2_06980	203	V-type ATP synthase subunit D	Chlamydiae bacterium	NGX53614.1	209	98.5	69.0	1.2e-68	V-type ATP synthase subunit D	COG1394	C	Archaeal/vacuolar-type H+-ATPase subunit D/Vma8	Produces ATP from ADP in the presence of a proton gradient across the membrane (By similarity)	K02120	ATPVD,ntpD,atpD	V/A-type H+/Na+-transporting ATPase subunit D	PF01813	ATP synthase subunit D	TIGR00309	V_ATPase_subD: V-type ATPase, D subunit
Chlamydiae bacterium O_S4.2_bin_37	S4CHLAM37_3	119307	S4CHLAM37_03740	201	V-type ATP synthase subunit D	Simkania negevensis	WP_013943833.1	209	98.0	62.9	1.5e-55	V-type ATP synthase subunit D	COG1394	C	Archaeal/vacuolar-type H+-ATPase subunit D/Vma8	Produces ATP from ADP in the presence of a proton gradient across the membrane (By similarity)	K02120	ATPVD,ntpD,atpD	V/A-type H+/Na+-transporting ATPase subunit D	PF01813	ATP synthase subunit D	TIGR00309	V_ATPase_subD: V-type ATPase, D subunit
Chlamydiae bacterium O_S4.2_bin_45	S4CHLAM45_2	266703	S4CHLAM45_03040	204	V-type ATP synthase subunit D	Chlamydiae bacterium	NGX60722.1	209	98.0	68.0	1.6e-65	V-type ATP synthase subunit D	COG1394	C	Archaeal/vacuolar-type H+-ATPase subunit D/Vma8	Produces ATP from ADP in the presence of a proton gradient across the membrane (By similarity)	K02120	ATPVD,ntpD,atpD	V/A-type H+/Na+-transporting ATPase subunit D	PF01813	ATP synthase subunit D	TIGR00309	V_ATPase_subD: V-type ATPase, D subunit
Chlamydiae bacterium O_S4.2_bin_6	S4CHLAM6_19	184929	S4CHLAM6_07620	205	V-type ATP synthase subunit D	Candidatus Rubidus massiliensis	CDZ80320.1	215	96.6	57.6	4.9e-51	V-type ATP synthase subunit D	COG1394	C	Archaeal/vacuolar-type H+-ATPase subunit D/Vma8	Produces ATP from ADP in the presence of a proton gradient across the membrane (By similarity)	K02120	ATPVD,ntpD,atpD	V/A-type H+/Na+-transporting ATPase subunit D	PF01813	ATP synthase subunit D	TIGR00309	V_ATPase_subD: V-type ATPase, D subunit
Chlamydiae bacterium O_S4.2_bin_7	S4CHLAM7_11	57735	S4CHLAM7_02400	205	V-type ATP synthase subunit D	Chlamydiales bacterium SCGC AG-110-M15	WP_088244783.1	219	98.5	58.4	1.2e-52	V-type ATP synthase subunit D	COG1394	C	Archaeal/vacuolar-type H+-ATPase subunit D/Vma8	Produces ATP from ADP in the presence of a proton gradient across the membrane (By similarity)	K02120	ATPVD,ntpD,atpD	V/A-type H+/Na+-transporting ATPase subunit D	PF01813	ATP synthase subunit D	TIGR00309	V_ATPase_subD: V-type ATPase, D subunit
Chlamydiae bacterium O_S4.2_bin_81	S4CHLAM81_12	86336	S4CHLAM81_05320	207	V-type ATP synthase subunit D	Chlamydiae bacterium	NGX60722.1	209	97.1	67.7	6.1e-65	V-type ATP synthase subunit D	COG1394	C	Archaeal/vacuolar-type H+-ATPase subunit D/Vma8	Produces ATP from ADP in the presence of a proton gradient across the membrane (By similarity)	K02120	ATPVD,ntpD,atpD	V/A-type H+/Na+-transporting ATPase subunit D	PF01813	ATP synthase subunit D	TIGR00309	V_ATPase_subD: V-type ATPase, D subunit
Chlamydiae bacterium P_S1_bin_14	SP1CHLAM14_4	130229	SP1CHLAM14_05320	204	V-type ATP synthase subunit D	Chlamydiae bacterium	NGX60722.1	209	98.0	68.0	1.6e-65	V-type ATP synthase subunit D	COG1394	C	Archaeal/vacuolar-type H+-ATPase subunit D/Vma8	Produces ATP from ADP in the presence of a proton gradient across the membrane (By similarity)	K02120	ATPVD,ntpD,atpD	V/A-type H+/Na+-transporting ATPase subunit D	PF01813	ATP synthase subunit D	TIGR00309	V_ATPase_subD: V-type ATPase, D subunit
Chlamydiae bacterium P_S1_bin_42	SP1CHLAM42_20	62238	SP1CHLAM42_09720	207	V-type ATP synthase subunit D	Chlamydiae bacterium	NGX60722.1	209	97.1	67.7	6.1e-65	V-type ATP synthase subunit D	COG1394	C	Archaeal/vacuolar-type H+-ATPase subunit D/Vma8	Produces ATP from ADP in the presence of a proton gradient across the membrane (By similarity)	K02120	ATPVD,ntpD,atpD	V/A-type H+/Na+-transporting ATPase subunit D	PF01813	ATP synthase subunit D	TIGR00309	V_ATPase_subD: V-type ATPase, D subunit
Chlamydiae bacterium P_S1_bin_54	SP1CHLAM54_1	1217125	SP1CHLAM54_04670	203	V-type ATP synthase subunit D	Chlamydiae bacterium	NDD58388.1	209	97.5	52.0	3.4e-44	V-type ATP synthase subunit D	COG1394	C	Archaeal/vacuolar-type H+-ATPase subunit D/Vma8	Produces ATP from ADP in the presence of a proton gradient across the membrane (By similarity)	K02120	ATPVD,ntpD,atpD	V/A-type H+/Na+-transporting ATPase subunit D	PF01813	ATP synthase subunit D	TIGR00309	V_ATPase_subD: V-type ATPase, D subunit
Chlamydiae bacterium P_S1_bin_9	SP1CHLAM9_10	36821	SP1CHLAM9_06440	200	V-type ATP synthase subunit D	Estrella lausannensis	WP_098037879.1	212	93.0	50.0	1.9e-31	V-type ATP synthase subunit D	COG1394	C	Archaeal/vacuolar-type H+-ATPase subunit D/Vma8	Produces ATP from ADP in the presence of a proton gradient across the membrane (By similarity)	K02120	ATPVD,ntpD,atpD	V/A-type H+/Na+-transporting ATPase subunit D	PF01813	ATP synthase subunit D
Chlamydiae bacterium O_S4.1_bin_17	SP4CHLAM17_1	991604	SP4CHLAM17_00790	204	V-type ATP synthase subunit D	Chlamydiae bacterium	NGX60722.1	209	98.0	68.0	1.6e-65	V-type ATP synthase subunit D	COG1394	C	Archaeal/vacuolar-type H+-ATPase subunit D/Vma8	Produces ATP from ADP in the presence of a proton gradient across the membrane (By similarity)	K02120	ATPVD,ntpD,atpD	V/A-type H+/Na+-transporting ATPase subunit D	PF01813	ATP synthase subunit D	TIGR00309	V_ATPase_subD: V-type ATPase, D subunit
Chlamydiae bacterium O_S4.1_bin_1	SP4CHLAM1_1	1077874	SP4CHLAM1_03230	203	V-type ATP synthase subunit D	Chlamydiae bacterium	NDD58388.1	209	97.5	52.0	3.4e-44	V-type ATP synthase subunit D	COG1394	C	Archaeal/vacuolar-type H+-ATPase subunit D/Vma8	Produces ATP from ADP in the presence of a proton gradient across the membrane (By similarity)	K02120	ATPVD,ntpD,atpD	V/A-type H+/Na+-transporting ATPase subunit D	PF01813	ATP synthase subunit D	TIGR00309	V_ATPase_subD: V-type ATPase, D subunit
Chlamydiae bacterium O_S4.1_bin_5	SP4CHLAM5_13	34995	SP4CHLAM5_07430	200	V-type ATP synthase subunit D	Estrella lausannensis	WP_098037879.1	212	93.0	50.0	1.9e-31	V-type ATP synthase subunit D	COG1394	C	Archaeal/vacuolar-type H+-ATPase subunit D/Vma8	Produces ATP from ADP in the presence of a proton gradient across the membrane (By similarity)	K02120	ATPVD,ntpD,atpD	V/A-type H+/Na+-transporting ATPase subunit D	PF01813	ATP synthase subunit D
COG1436
COG1527
COG2811
COG0013
Chlamydiae bacterium O_S4.2_bin_102	S4CHLAM102_29	174659	S4CHLAM102_14300	912	Alanine--tRNA ligase	Simkania negevensis	WP_013942762.1	877	95.9	54.2	1.6e-266	alanine--tRNA ligase	COG0013	J	Alanyl-tRNA synthetase	Catalyzes the attachment of alanine to tRNA(Ala) in a two-step reaction alanine is first activated by ATP to form Ala- AMP and then transferred to the acceptor end of tRNA(Ala). Also edits incorrectly charged Ser-tRNA(Ala) and Gly-tRNA(Ala) via its editing domain (By similarity)	K01872	AARS,alaS	alanyl-tRNA synthetase [EC:6.1.1.7]	PF01411|PF02272|PF07973	tRNA synthetases class II (A)|DHHA1 domain|Threonyl and Alanyl tRNA synthetase second additional domain	TIGR00344	alaS: alanine--tRNA ligase
Chlamydiae bacterium O_S4.2_bin_107	S4CHLAM107_7	117588	S4CHLAM107_17950	856	Alanine--tRNA ligase	Simkaniaceae bacterium	NRA90161.1	876	99.3	57.6	3.2e-293	alanine--tRNA ligase	COG0013	J	Alanyl-tRNA synthetase	Catalyzes the attachment of alanine to tRNA(Ala) in a two-step reaction alanine is first activated by ATP to form Ala- AMP and then transferred to the acceptor end of tRNA(Ala). Also edits incorrectly charged Ser-tRNA(Ala) and Gly-tRNA(Ala) via its editing domain (By similarity)	K01872	AARS,alaS	alanyl-tRNA synthetase [EC:6.1.1.7]	PF01411|PF02272|PF07973	tRNA synthetases class II (A)|DHHA1 domain|Threonyl and Alanyl tRNA synthetase second additional domain	TIGR00344	alaS: alanine--tRNA ligase
Chlamydiae bacterium O_S4.2_bin_123	S4CHLAM123_16	11179	S4CHLAM123_01160	857	Alanine--tRNA ligase	Chlamydiae bacterium	NGX60548.1	877	99.2	66.0	0.0e+00	Alanine--tRNA ligase	COG0013	J	Alanyl-tRNA synthetase	Catalyzes the attachment of alanine to tRNA(Ala) in a two-step reaction alanine is first activated by ATP to form Ala- AMP and then transferred to the acceptor end of tRNA(Ala). Also edits incorrectly charged Ser-tRNA(Ala) and Gly-tRNA(Ala) via its editing domain (By similarity)	K01872	AARS,alaS	alanyl-tRNA synthetase [EC:6.1.1.7]	PF07973|PF01411|PF02272	Threonyl and Alanyl tRNA synthetase second additional domain|tRNA synthetases class II (A)|DHHA1 domain	TIGR00344	alaS: alanine--tRNA ligase
Chlamydiae bacterium O_S4.2_bin_20	S4CHLAM20_41	45449	S4CHLAM20_15480	870	Alanine--tRNA ligase	Simkaniaceae bacterium	NRA90161.1	876	100.0	50.5	5.6e-253	alanine--tRNA ligase	COG0013	J	Alanyl-tRNA synthetase	Catalyzes the attachment of alanine to tRNA(Ala) in a two-step reaction alanine is first activated by ATP to form Ala- AMP and then transferred to the acceptor end of tRNA(Ala). Also edits incorrectly charged Ser-tRNA(Ala) and Gly-tRNA(Ala) via its editing domain (By similarity)	K01872	AARS,alaS	alanyl-tRNA synthetase [EC:6.1.1.7]	PF01411|PF07973|PF02272	tRNA synthetases class II (A)|Threonyl and Alanyl tRNA synthetase second additional domain|DHHA1 domain	TIGR00344	alaS: alanine--tRNA ligase
Chlamydiae bacterium O_S4.2_bin_27	S4CHLAM27_24	17459	S4CHLAM27_09870	219	Alanine--tRNA ligase	Candidatus Aerophobetes bacterium	PCI96196.1	877	99.1	39.0	9.4e-32	alanine--tRNA ligase	COG0013	J	Alanyl-tRNA synthetase	Catalyzes the attachment of alanine to tRNA(Ala) in a two-step reaction alanine is first activated by ATP to form Ala- AMP and then transferred to the acceptor end of tRNA(Ala). Also edits incorrectly charged Ser-tRNA(Ala) and Gly-tRNA(Ala) via its editing domain (By similarity)	K01872	AARS,alaS	alanyl-tRNA synthetase [EC:6.1.1.7]	PF02272|PF07973	DHHA1 domain|Threonyl and Alanyl tRNA synthetase second additional domain
Chlamydiae bacterium O_S4.2_bin_2	S4CHLAM2_7	97028	S4CHLAM2_10420	853	Alanine--tRNA ligase	Chlamydiae bacterium	NGX60548.1	877	99.2	65.9	0.0e+00	Alanine--tRNA ligase	COG0013	J	Alanyl-tRNA synthetase	Catalyzes the attachment of alanine to tRNA(Ala) in a two-step reaction alanine is first activated by ATP to form Ala- AMP and then transferred to the acceptor end of tRNA(Ala). Also edits incorrectly charged Ser-tRNA(Ala) and Gly-tRNA(Ala) via its editing domain (By similarity)	K01872	AARS,alaS	alanyl-tRNA synthetase [EC:6.1.1.7]	PF07973|PF01411|PF02272	Threonyl and Alanyl tRNA synthetase second additional domain|tRNA synthetases class II (A)|DHHA1 domain	TIGR00344	alaS: alanine--tRNA ligase
Chlamydiae bacterium O_S4.2_bin_37	S4CHLAM37_23	30051	S4CHLAM37_14280	876	Alanine--tRNA ligase	Candidatus Aerophobetes bacterium	PCI96196.1	877	100.0	91.0	0.0e+00	alanine--tRNA ligase	COG0013	J	Alanyl-tRNA synthetase	Catalyzes the attachment of alanine to tRNA(Ala) in a two-step reaction alanine is first activated by ATP to form Ala- AMP and then transferred to the acceptor end of tRNA(Ala). Also edits incorrectly charged Ser-tRNA(Ala) and Gly-tRNA(Ala) via its editing domain (By similarity)	K01872	AARS,alaS	alanyl-tRNA synthetase [EC:6.1.1.7]	PF07973|PF02272|PF01411	Threonyl and Alanyl tRNA synthetase second additional domain|DHHA1 domain|tRNA synthetases class II (A)	TIGR00344	alaS: alanine--tRNA ligase
Chlamydiae bacterium O_S4.2_bin_45	S4CHLAM45_3	179062	S4CHLAM45_06130	852	Alanine--tRNA ligase	Chlamydiae bacterium	NGX60548.1	877	99.4	63.9	0.0e+00	Alanine--tRNA ligase	COG0013	J	Alanyl-tRNA synthetase	Catalyzes the attachment of alanine to tRNA(Ala) in a two-step reaction alanine is first activated by ATP to form Ala- AMP and then transferred to the acceptor end of tRNA(Ala). Also edits incorrectly charged Ser-tRNA(Ala) and Gly-tRNA(Ala) via its editing domain (By similarity)	K01872	AARS,alaS	alanyl-tRNA synthetase [EC:6.1.1.7]	PF07973|PF02272|PF01411	Threonyl and Alanyl tRNA synthetase second additional domain|DHHA1 domain|tRNA synthetases class II (A)	TIGR00344	alaS: alanine--tRNA ligase
Chlamydiae bacterium O_S4.2_bin_6	S4CHLAM6_37	114386	S4CHLAM6_12900	876	Alanine--tRNA ligase	Parachlamydia sp. C2	WP_068469089.1	877	99.9	54.6	3.0e-283	alanine--tRNA ligase	COG0013	J	Alanyl-tRNA synthetase	Catalyzes the attachment of alanine to tRNA(Ala) in a two-step reaction alanine is first activated by ATP to form Ala- AMP and then transferred to the acceptor end of tRNA(Ala). Also edits incorrectly charged Ser-tRNA(Ala) and Gly-tRNA(Ala) via its editing domain (By similarity)	K01872	AARS,alaS	alanyl-tRNA synthetase [EC:6.1.1.7]	PF07973|PF01411|PF02272	Threonyl and Alanyl tRNA synthetase second additional domain|tRNA synthetases class II (A)|DHHA1 domain	TIGR00344	alaS: alanine--tRNA ligase
Chlamydiae bacterium O_S4.2_bin_7	S4CHLAM7_28	13026	S4CHLAM7_06070	879	Alanine--tRNA ligase	Chlamydiae bacterium CG10_big_fil_rev_8_21_14_0_10_42_34	PIS02373.1	866	99.4	54.5	1.6e-271	alanine--tRNA ligase	COG0013	J	Alanyl-tRNA synthetase	Catalyzes the attachment of alanine to tRNA(Ala) in a two-step reaction alanine is first activated by ATP to form Ala- AMP and then transferred to the acceptor end of tRNA(Ala). Also edits incorrectly charged Ser-tRNA(Ala) and Gly-tRNA(Ala) via its editing domain (By similarity)	K01872	AARS,alaS	alanyl-tRNA synthetase [EC:6.1.1.7]	PF01411|PF07973|PF02272	tRNA synthetases class II (A)|Threonyl and Alanyl tRNA synthetase second additional domain|DHHA1 domain	TIGR00344	alaS: alanine--tRNA ligase
Chlamydiae bacterium O_S4.2_bin_81	S4CHLAM81_13	262666	S4CHLAM81_05810	863	Alanine--tRNA ligase	Chlamydiae bacterium	NGX60548.1	877	99.4	61.7	1.0e-307	Alanine--tRNA ligase	COG0013	J	Alanyl-tRNA synthetase	Catalyzes the attachment of alanine to tRNA(Ala) in a two-step reaction alanine is first activated by ATP to form Ala- AMP and then transferred to the acceptor end of tRNA(Ala). Also edits incorrectly charged Ser-tRNA(Ala) and Gly-tRNA(Ala) via its editing domain (By similarity)	K01872	AARS,alaS	alanyl-tRNA synthetase [EC:6.1.1.7]	PF02272|PF07973|PF01411	DHHA1 domain|Threonyl and Alanyl tRNA synthetase second additional domain|tRNA synthetases class II (A)	TIGR00344	alaS: alanine--tRNA ligase
Chlamydiae bacterium P_S1_bin_14	SP1CHLAM14_3	87153	SP1CHLAM14_04430	852	Alanine--tRNA ligase	Chlamydiae bacterium	NGX60548.1	877	99.4	63.9	0.0e+00	Alanine--tRNA ligase	COG0013	J	Alanyl-tRNA synthetase	Catalyzes the attachment of alanine to tRNA(Ala) in a two-step reaction alanine is first activated by ATP to form Ala- AMP and then transferred to the acceptor end of tRNA(Ala). Also edits incorrectly charged Ser-tRNA(Ala) and Gly-tRNA(Ala) via its editing domain (By similarity)	K01872	AARS,alaS	alanyl-tRNA synthetase [EC:6.1.1.7]	PF07973|PF02272|PF01411	Threonyl and Alanyl tRNA synthetase second additional domain|DHHA1 domain|tRNA synthetases class II (A)	TIGR00344	alaS: alanine--tRNA ligase
Chlamydiae bacterium P_S1_bin_42	SP1CHLAM42_14	108923	SP1CHLAM42_07690	863	Alanine--tRNA ligase	Chlamydiae bacterium	NGX60548.1	877	99.4	61.7	1.0e-307	Alanine--tRNA ligase	COG0013	J	Alanyl-tRNA synthetase	Catalyzes the attachment of alanine to tRNA(Ala) in a two-step reaction alanine is first activated by ATP to form Ala- AMP and then transferred to the acceptor end of tRNA(Ala). Also edits incorrectly charged Ser-tRNA(Ala) and Gly-tRNA(Ala) via its editing domain (By similarity)	K01872	AARS,alaS	alanyl-tRNA synthetase [EC:6.1.1.7]	PF01411|PF02272|PF07973	tRNA synthetases class II (A)|DHHA1 domain|Threonyl and Alanyl tRNA synthetase second additional domain	TIGR00344	alaS: alanine--tRNA ligase
Chlamydiae bacterium P_S1_bin_54	SP1CHLAM54_1	1217125	SP1CHLAM54_00450	856	Alanine--tRNA ligase	Simkaniaceae bacterium	NRA90161.1	876	99.3	57.6	3.2e-293	alanine--tRNA ligase	COG0013	J	Alanyl-tRNA synthetase	Catalyzes the attachment of alanine to tRNA(Ala) in a two-step reaction alanine is first activated by ATP to form Ala- AMP and then transferred to the acceptor end of tRNA(Ala). Also edits incorrectly charged Ser-tRNA(Ala) and Gly-tRNA(Ala) via its editing domain (By similarity)	K01872	AARS,alaS	alanyl-tRNA synthetase [EC:6.1.1.7]	PF01411|PF02272|PF07973	tRNA synthetases class II (A)|DHHA1 domain|Threonyl and Alanyl tRNA synthetase second additional domain	TIGR00344	alaS: alanine--tRNA ligase
Chlamydiae bacterium O_S4.1_bin_17	SP4CHLAM17_1	991604	SP4CHLAM17_07890	852	Alanine--tRNA ligase	Chlamydiae bacterium	NGX60548.1	877	99.4	63.9	0.0e+00	Alanine--tRNA ligase	COG0013	J	Alanyl-tRNA synthetase	Catalyzes the attachment of alanine to tRNA(Ala) in a two-step reaction alanine is first activated by ATP to form Ala- AMP and then transferred to the acceptor end of tRNA(Ala). Also edits incorrectly charged Ser-tRNA(Ala) and Gly-tRNA(Ala) via its editing domain (By similarity)	K01872	AARS,alaS	alanyl-tRNA synthetase [EC:6.1.1.7]	PF07973|PF02272|PF01411	Threonyl and Alanyl tRNA synthetase second additional domain|DHHA1 domain|tRNA synthetases class II (A)	TIGR00344	alaS: alanine--tRNA ligase
Chlamydiae bacterium O_S4.1_bin_1	SP4CHLAM1_3	140416	SP4CHLAM1_17180	856	Alanine--tRNA ligase	Simkaniaceae bacterium	NRA90161.1	876	99.3	57.6	3.2e-293	alanine--tRNA ligase	COG0013	J	Alanyl-tRNA synthetase	Catalyzes the attachment of alanine to tRNA(Ala) in a two-step reaction alanine is first activated by ATP to form Ala- AMP and then transferred to the acceptor end of tRNA(Ala). Also edits incorrectly charged Ser-tRNA(Ala) and Gly-tRNA(Ala) via its editing domain (By similarity)	K01872	AARS,alaS	alanyl-tRNA synthetase [EC:6.1.1.7]	PF07973|PF02272|PF01411	Threonyl and Alanyl tRNA synthetase second additional domain|DHHA1 domain|tRNA synthetases class II (A)	TIGR00344	alaS: alanine--tRNA ligase
Chlamydiae bacterium O_S4.1_bin_5	SP4CHLAM5_29	11356	SP4CHLAM5_11090	871	Alanine--tRNA ligase	Candidatus Aerophobetes bacterium	PCI96196.1	877	99.8	51.1	5.0e-254	alanine--tRNA ligase	COG0013	J	Alanyl-tRNA synthetase	Catalyzes the attachment of alanine to tRNA(Ala) in a two-step reaction alanine is first activated by ATP to form Ala- AMP and then transferred to the acceptor end of tRNA(Ala). Also edits incorrectly charged Ser-tRNA(Ala) and Gly-tRNA(Ala) via its editing domain (By similarity)	K01872	AARS,alaS	alanyl-tRNA synthetase [EC:6.1.1.7]	PF02272|PF07973|PF01411	DHHA1 domain|Threonyl and Alanyl tRNA synthetase second additional domain|tRNA synthetases class II (A)	TIGR00344	alaS: alanine--tRNA ligase
COG0016
Chlamydiae bacterium O_S4.2_bin_102	S4CHLAM102_31	124220	S4CHLAM102_15580	340	Phenylalanine--tRNA ligase alpha subunit	Candidatus Aerophobetes bacterium	PCI92898.1	340	99.7	58.4	1.1e-111	phenylalanine--tRNA ligase subunit alpha	COG0016	J	Phenylalanyl-tRNA synthetase alpha subunit	phenylalanyL-tRNA synthetase, alpha subunit	K01889	FARSA,pheS	phenylalanyl-tRNA synthetase alpha chain [EC:6.1.1.20]	PF01409|PF02912	tRNA synthetases class II core domain (F)|Aminoacyl tRNA synthetase class II, N-terminal domain
Chlamydiae bacterium O_S4.2_bin_107	S4CHLAM107_1	386224	S4CHLAM107_00020	344	Phenylalanine--tRNA ligase alpha subunit	Chlamydiae bacterium	NGX51576.1	342	98.8	67.9	3.2e-135	Phenylalanine--tRNA ligase alpha subunit	COG0016	J	Phenylalanyl-tRNA synthetase alpha subunit	phenylalanyL-tRNA synthetase, alpha subunit	K01889	FARSA,pheS	phenylalanyl-tRNA synthetase alpha chain [EC:6.1.1.20]	PF01409|PF02912	tRNA synthetases class II core domain (F)|Aminoacyl tRNA synthetase class II, N-terminal domain	TIGR00468	pheS: phenylalanine--tRNA ligase, alpha subunit
Chlamydiae bacterium O_S4.2_bin_123	S4CHLAM123_158	3449	S4CHLAM123_13280	342	Phenylalanine--tRNA ligase alpha subunit	Chlamydiae bacterium	NGX62261.1	342	100.0	66.7	1.3e-133	Phenylalanine--tRNA ligase alpha subunit	COG0016	J	Phenylalanyl-tRNA synthetase alpha subunit	phenylalanyL-tRNA synthetase, alpha subunit	K01889	FARSA,pheS	phenylalanyl-tRNA synthetase alpha chain [EC:6.1.1.20]	PF02912|PF01409	Aminoacyl tRNA synthetase class II, N-terminal domain|tRNA synthetases class II core domain (F)	TIGR00468	pheS: phenylalanine--tRNA ligase, alpha subunit
Chlamydiae bacterium O_S4.2_bin_20	S4CHLAM20_16	19270	S4CHLAM20_04810	340	Phenylalanine--tRNA ligase alpha subunit	Chlamydiae bacterium	NGX51576.1	342	100.0	62.1	1.5e-129	Phenylalanine--tRNA ligase alpha subunit	COG0016	J	Phenylalanyl-tRNA synthetase alpha subunit	phenylalanyL-tRNA synthetase, alpha subunit	K01889	FARSA,pheS	phenylalanyl-tRNA synthetase alpha chain [EC:6.1.1.20]	PF02912|PF01409	Aminoacyl tRNA synthetase class II, N-terminal domain|tRNA synthetases class II core domain (F)	TIGR00468	pheS: phenylalanine--tRNA ligase, alpha subunit
Chlamydiae bacterium O_S4.2_bin_27	S4CHLAM27_1	89252	S4CHLAM27_00200	340	Phenylalanine--tRNA ligase alpha subunit	Chlamydiae bacterium	NGX51576.1	342	99.7	60.8	3.0e-130	Phenylalanine--tRNA ligase alpha subunit	COG0016	J	Phenylalanyl-tRNA synthetase alpha subunit	phenylalanyL-tRNA synthetase, alpha subunit	K01889	FARSA,pheS	phenylalanyl-tRNA synthetase alpha chain [EC:6.1.1.20]	PF02912|PF01409	Aminoacyl tRNA synthetase class II, N-terminal domain|tRNA synthetases class II core domain (F)	TIGR00468	pheS: phenylalanine--tRNA ligase, alpha subunit
Chlamydiae bacterium O_S4.2_bin_2	S4CHLAM2_3	152580	S4CHLAM2_06220	341	Phenylalanine--tRNA ligase alpha subunit	Chlamydiae bacterium	NGX62261.1	342	100.0	65.5	2.2e-128	Phenylalanine--tRNA ligase alpha subunit	COG0016	J	Phenylalanyl-tRNA synthetase alpha subunit	phenylalanyL-tRNA synthetase, alpha subunit	K01889	FARSA,pheS	phenylalanyl-tRNA synthetase alpha chain [EC:6.1.1.20]	PF01409|PF02912	tRNA synthetases class II core domain (F)|Aminoacyl tRNA synthetase class II, N-terminal domain
Chlamydiae bacterium O_S4.2_bin_37	S4CHLAM37_5	74279	S4CHLAM37_06500	340	Phenylalanine--tRNA ligase alpha subunit	Candidatus Aerophobetes bacterium	PCI92898.1	340	100.0	93.8	1.3e-184	phenylalanine--tRNA ligase subunit alpha	COG0016	J	Phenylalanyl-tRNA synthetase alpha subunit	phenylalanyL-tRNA synthetase, alpha subunit	K01889	FARSA,pheS	phenylalanyl-tRNA synthetase alpha chain [EC:6.1.1.20]	PF01409|PF02912	tRNA synthetases class II core domain (F)|Aminoacyl tRNA synthetase class II, N-terminal domain	TIGR00468	pheS: phenylalanine--tRNA ligase, alpha subunit
Chlamydiae bacterium O_S4.2_bin_45	S4CHLAM45_6	80164	S4CHLAM45_08290	337	Phenylalanine--tRNA ligase alpha subunit	Chlamydiae bacterium	NGX54021.1	341	98.5	63.9	5.7e-121	Phenylalanine--tRNA ligase alpha subunit	COG0016	J	Phenylalanyl-tRNA synthetase alpha subunit	phenylalanyL-tRNA synthetase, alpha subunit	K01889	FARSA,pheS	phenylalanyl-tRNA synthetase alpha chain [EC:6.1.1.20]	PF02912|PF01409	Aminoacyl tRNA synthetase class II, N-terminal domain|tRNA synthetases class II core domain (F)	TIGR00468	pheS: phenylalanine--tRNA ligase, alpha subunit
Chlamydiae bacterium O_S4.2_bin_6	S4CHLAM6_13	34868	S4CHLAM6_04400	339	Phenylalanine--tRNA ligase alpha subunit	Candidatus Anoxychlamydiales bacterium	NGX30227.1	343	100.0	61.4	4.9e-120	Phenylalanine--tRNA ligase alpha subunit	COG0016	J	Phenylalanyl-tRNA synthetase alpha subunit	phenylalanyL-tRNA synthetase, alpha subunit	K01889	FARSA,pheS	phenylalanyl-tRNA synthetase alpha chain [EC:6.1.1.20]	PF02912|PF01409	Aminoacyl tRNA synthetase class II, N-terminal domain|tRNA synthetases class II core domain (F)	TIGR00468	pheS: phenylalanine--tRNA ligase, alpha subunit
Chlamydiae bacterium O_S4.2_bin_7	S4CHLAM7_33	31450	S4CHLAM7_07280	339	Phenylalanine--tRNA ligase alpha subunit	Waddlia chondrophila	WP_013181992.1	342	100.0	61.1	4.7e-123	phenylalanine--tRNA ligase subunit alpha	COG0016	J	Phenylalanyl-tRNA synthetase alpha subunit	phenylalanyL-tRNA synthetase, alpha subunit	K01889	FARSA,pheS	phenylalanyl-tRNA synthetase alpha chain [EC:6.1.1.20]	PF02912|PF01409	Aminoacyl tRNA synthetase class II, N-terminal domain|tRNA synthetases class II core domain (F)	TIGR00468	pheS: phenylalanine--tRNA ligase, alpha subunit
Chlamydiae bacterium O_S4.2_bin_81	S4CHLAM81_6	22767	S4CHLAM81_01770	335	Phenylalanine--tRNA ligase alpha subunit	Neochlamydia sp. EPS4	KIC74818.1	348	97.0	60.9	1.2e-118	Phenylalanine--tRNA ligase alpha subunit	COG0016	J	Phenylalanyl-tRNA synthetase alpha subunit	phenylalanyL-tRNA synthetase, alpha subunit	K01889	FARSA,pheS	phenylalanyl-tRNA synthetase alpha chain [EC:6.1.1.20]	PF02912|PF01409	Aminoacyl tRNA synthetase class II, N-terminal domain|tRNA synthetases class II core domain (F)	TIGR00468	pheS: phenylalanine--tRNA ligase, alpha subunit
Chlamydiae bacterium P_S1_bin_14	SP1CHLAM14_6	80495	SP1CHLAM14_06460	337	Phenylalanine--tRNA ligase alpha subunit	Chlamydiae bacterium	NGX54021.1	341	98.5	63.9	5.7e-121	Phenylalanine--tRNA ligase alpha subunit	COG0016	J	Phenylalanyl-tRNA synthetase alpha subunit	phenylalanyL-tRNA synthetase, alpha subunit	K01889	FARSA,pheS	phenylalanyl-tRNA synthetase alpha chain [EC:6.1.1.20]	PF02912|PF01409	Aminoacyl tRNA synthetase class II, N-terminal domain|tRNA synthetases class II core domain (F)	TIGR00468	pheS: phenylalanine--tRNA ligase, alpha subunit
Chlamydiae bacterium P_S1_bin_42	SP1CHLAM42_25	27780	SP1CHLAM42_13190	335	Phenylalanine--tRNA ligase alpha subunit	Neochlamydia sp. EPS4	KIC74818.1	348	97.0	60.9	1.2e-118	Phenylalanine--tRNA ligase alpha subunit	COG0016	J	Phenylalanyl-tRNA synthetase alpha subunit	phenylalanyL-tRNA synthetase, alpha subunit	K01889	FARSA,pheS	phenylalanyl-tRNA synthetase alpha chain [EC:6.1.1.20]	PF01409|PF02912	tRNA synthetases class II core domain (F)|Aminoacyl tRNA synthetase class II, N-terminal domain	TIGR00468	pheS: phenylalanine--tRNA ligase, alpha subunit
Chlamydiae bacterium P_S1_bin_54	SP1CHLAM54_1	1217125	SP1CHLAM54_05370	344	Phenylalanine--tRNA ligase alpha subunit	Chlamydiae bacterium	NGX51576.1	342	98.8	67.9	3.2e-135	Phenylalanine--tRNA ligase alpha subunit	COG0016	J	Phenylalanyl-tRNA synthetase alpha subunit	phenylalanyL-tRNA synthetase, alpha subunit	K01889	FARSA,pheS	phenylalanyl-tRNA synthetase alpha chain [EC:6.1.1.20]	PF01409|PF02912	tRNA synthetases class II core domain (F)|Aminoacyl tRNA synthetase class II, N-terminal domain	TIGR00468	pheS: phenylalanine--tRNA ligase, alpha subunit
Chlamydiae bacterium P_S1_bin_9	SP1CHLAM9_1	198312	SP1CHLAM9_01680	340	Phenylalanine--tRNA ligase alpha subunit	Chlamydiae bacterium	NGX51576.1	342	99.7	60.8	3.0e-130	Phenylalanine--tRNA ligase alpha subunit	COG0016	J	Phenylalanyl-tRNA synthetase alpha subunit	phenylalanyL-tRNA synthetase, alpha subunit	K01889	FARSA,pheS	phenylalanyl-tRNA synthetase alpha chain [EC:6.1.1.20]	PF01409|PF02912	tRNA synthetases class II core domain (F)|Aminoacyl tRNA synthetase class II, N-terminal domain	TIGR00468	pheS: phenylalanine--tRNA ligase, alpha subunit
Chlamydiae bacterium O_S4.1_bin_17	SP4CHLAM17_4	80505	SP4CHLAM17_13770	337	Phenylalanine--tRNA ligase alpha subunit	Chlamydiae bacterium	NGX54021.1	341	98.5	63.9	5.7e-121	Phenylalanine--tRNA ligase alpha subunit	COG0016	J	Phenylalanyl-tRNA synthetase alpha subunit	phenylalanyL-tRNA synthetase, alpha subunit	K01889	FARSA,pheS	phenylalanyl-tRNA synthetase alpha chain [EC:6.1.1.20]	PF02912|PF01409	Aminoacyl tRNA synthetase class II, N-terminal domain|tRNA synthetases class II core domain (F)	TIGR00468	pheS: phenylalanine--tRNA ligase, alpha subunit
Chlamydiae bacterium O_S4.1_bin_1	SP4CHLAM1_1	1077874	SP4CHLAM1_03930	344	Phenylalanine--tRNA ligase alpha subunit	Chlamydiae bacterium	NGX51576.1	342	98.8	67.9	3.2e-135	Phenylalanine--tRNA ligase alpha subunit	COG0016	J	Phenylalanyl-tRNA synthetase alpha subunit	phenylalanyL-tRNA synthetase, alpha subunit	K01889	FARSA,pheS	phenylalanyl-tRNA synthetase alpha chain [EC:6.1.1.20]	PF01409|PF02912	tRNA synthetases class II core domain (F)|Aminoacyl tRNA synthetase class II, N-terminal domain	TIGR00468	pheS: phenylalanine--tRNA ligase, alpha subunit
Chlamydiae bacterium O_S4.1_bin_5	SP4CHLAM5_1	166078	SP4CHLAM5_01460	340	Phenylalanine--tRNA ligase alpha subunit	Chlamydiae bacterium	NGX51576.1	342	99.7	60.8	3.0e-130	Phenylalanine--tRNA ligase alpha subunit	COG0016	J	Phenylalanyl-tRNA synthetase alpha subunit	phenylalanyL-tRNA synthetase, alpha subunit	K01889	FARSA,pheS	phenylalanyl-tRNA synthetase alpha chain [EC:6.1.1.20]	PF02912|PF01409	Aminoacyl tRNA synthetase class II, N-terminal domain|tRNA synthetases class II core domain (F)	TIGR00468	pheS: phenylalanine--tRNA ligase, alpha subunit
COG0017
Chlamydiae bacterium O_S4.2_bin_102	S4CHLAM102_9	78690	S4CHLAM102_04480	462	Asparagine--tRNA ligase	Chlamydiae bacterium	NGX55559.1	463	97.6	64.9	5.0e-176	Asparagine--tRNA ligase	COG0017	J	Aspartyl/asparaginyl-tRNA synthetase	asparaginyl-tRNA synthetase	K01893	NARS,asnS	asparaginyl-tRNA synthetase [EC:6.1.1.22]	PF00152|PF01336	tRNA synthetases class II (D, K and N)|OB-fold nucleic acid binding domain	TIGR00457	asnS: asparagine--tRNA ligase
Chlamydiae bacterium O_S4.2_bin_107	S4CHLAM107_7	117588	S4CHLAM107_17170	427	Asparagine--tRNA ligase	Chlamydiae bacterium	NGX51256.1	465	99.8	65.6	3.8e-170	Asparagine--tRNA ligase	COG0017	J	Aspartyl/asparaginyl-tRNA synthetase	asparaginyl-tRNA synthetase	K01893	NARS,asnS	asparaginyl-tRNA synthetase [EC:6.1.1.22]	PF01336|PF00152	OB-fold nucleic acid binding domain|tRNA synthetases class II (D, K and N)	TIGR00457	asnS: asparagine--tRNA ligase
Chlamydiae bacterium O_S4.2_bin_123	S4CHLAM123_139	10920	S4CHLAM123_11280	462	Asparagine--tRNA ligase	Chlamydiae bacterium	NGX55559.1	463	100.0	76.0	9.0e-210	Asparagine--tRNA ligase	COG0017	J	Aspartyl/asparaginyl-tRNA synthetase	asparaginyl-tRNA synthetase	K01893	NARS,asnS	asparaginyl-tRNA synthetase [EC:6.1.1.22]	PF00152|PF01336	tRNA synthetases class II (D, K and N)|OB-fold nucleic acid binding domain	TIGR00457	asnS: asparagine--tRNA ligase
Chlamydiae bacterium O_S4.2_bin_20	S4CHLAM20_14	29607	S4CHLAM20_03860	469	Asparagine--tRNA ligase	Chlamydiae bacterium	NGX55559.1	463	98.3	64.3	5.4e-178	Asparagine--tRNA ligase	COG0017	J	Aspartyl/asparaginyl-tRNA synthetase	asparaginyl-tRNA synthetase	K01893	NARS,asnS	asparaginyl-tRNA synthetase [EC:6.1.1.22]	PF00152|PF01336	tRNA synthetases class II (D, K and N)|OB-fold nucleic acid binding domain	TIGR00457	asnS: asparagine--tRNA ligase
Chlamydiae bacterium O_S4.2_bin_2	S4CHLAM2_6	114068	S4CHLAM2_10110	456	Asparagine--tRNA ligase	Chlamydiae bacterium	NGX46421.1	463	100.0	76.5	5.8e-209	Asparagine--tRNA ligase	COG0017	J	Aspartyl/asparaginyl-tRNA synthetase	asparaginyl-tRNA synthetase	K01893	NARS,asnS	asparaginyl-tRNA synthetase [EC:6.1.1.22]	PF00152|PF01336	tRNA synthetases class II (D, K and N)|OB-fold nucleic acid binding domain	TIGR00457	asnS: asparagine--tRNA ligase
Chlamydiae bacterium O_S4.2_bin_37	S4CHLAM37_21	31622	S4CHLAM37_13680	477	Asparagine--tRNA ligase	Candidatus Aerophobetes bacterium	PCI92295.1	477	100.0	92.5	2.0e-260	asparagine--tRNA ligase	COG0017	J	Aspartyl/asparaginyl-tRNA synthetase	asparaginyl-tRNA synthetase	K01893	NARS,asnS	asparaginyl-tRNA synthetase [EC:6.1.1.22]	PF00152|PF01336	tRNA synthetases class II (D, K and N)|OB-fold nucleic acid binding domain	TIGR00457	asnS: asparagine--tRNA ligase
Chlamydiae bacterium O_S4.2_bin_45	S4CHLAM45_1	194884	S4CHLAM45_00620	442	Asparagine--tRNA ligase	Chlamydiae bacterium	NGX55559.1	463	100.0	71.3	2.3e-194	Asparagine--tRNA ligase	COG0017	J	Aspartyl/asparaginyl-tRNA synthetase	asparaginyl-tRNA synthetase	K01893	NARS,asnS	asparaginyl-tRNA synthetase [EC:6.1.1.22]	PF00152|PF01336	tRNA synthetases class II (D, K and N)|OB-fold nucleic acid binding domain	TIGR00457	asnS: asparagine--tRNA ligase
Chlamydiae bacterium O_S4.2_bin_6	S4CHLAM6_32	62781	S4CHLAM6_10810	457	Asparagine--tRNA ligase	Chlamydiae bacterium CG10_big_fil_rev_8_21_14_0_10_35_9	PIS01806.1	458	99.6	61.5	1.4e-167	asparagine--tRNA ligase	COG0017	J	Aspartyl/asparaginyl-tRNA synthetase	asparaginyl-tRNA synthetase	K01893	NARS,asnS	asparaginyl-tRNA synthetase [EC:6.1.1.22]	PF00152|PF01336	tRNA synthetases class II (D, K and N)|OB-fold nucleic acid binding domain	TIGR00457	asnS: asparagine--tRNA ligase
Chlamydiae bacterium O_S4.2_bin_7	S4CHLAM7_42	16993	S4CHLAM7_09610	463	Asparagine--tRNA ligase	Chlamydiae bacterium	NGX55559.1	463	100.0	64.1	1.2e-174	Asparagine--tRNA ligase	COG0017	J	Aspartyl/asparaginyl-tRNA synthetase	asparaginyl-tRNA synthetase	K01893	NARS,asnS	asparaginyl-tRNA synthetase [EC:6.1.1.22]	PF00152|PF01336	tRNA synthetases class II (D, K and N)|OB-fold nucleic acid binding domain	TIGR00457	asnS: asparagine--tRNA ligase
Chlamydiae bacterium O_S4.2_bin_81	S4CHLAM81_31	14891	S4CHLAM81_15590	441	Asparagine--tRNA ligase	Chlamydiae bacterium	NGX55559.1	463	99.5	71.7	9.9e-190	Asparagine--tRNA ligase	COG0017	J	Aspartyl/asparaginyl-tRNA synthetase	asparaginyl-tRNA synthetase	K01893	NARS,asnS	asparaginyl-tRNA synthetase [EC:6.1.1.22]	PF00152|PF01336	tRNA synthetases class II (D, K and N)|OB-fold nucleic acid binding domain	TIGR00457	asnS: asparagine--tRNA ligase
Chlamydiae bacterium P_S1_bin_14	SP1CHLAM14_15	194814	SP1CHLAM14_12660	442	Asparagine--tRNA ligase	Chlamydiae bacterium	NGX55559.1	463	100.0	71.3	2.3e-194	Asparagine--tRNA ligase	COG0017	J	Aspartyl/asparaginyl-tRNA synthetase	asparaginyl-tRNA synthetase	K01893	NARS,asnS	asparaginyl-tRNA synthetase [EC:6.1.1.22]	PF00152|PF01336	tRNA synthetases class II (D, K and N)|OB-fold nucleic acid binding domain	TIGR00457	asnS: asparagine--tRNA ligase
Chlamydiae bacterium P_S1_bin_42	SP1CHLAM42_32	107643	SP1CHLAM42_15450	441	Asparagine--tRNA ligase	Chlamydiae bacterium	NGX55559.1	463	99.5	71.7	9.9e-190	Asparagine--tRNA ligase	COG0017	J	Aspartyl/asparaginyl-tRNA synthetase	asparaginyl-tRNA synthetase	K01893	NARS,asnS	asparaginyl-tRNA synthetase [EC:6.1.1.22]	PF00152|PF01336	tRNA synthetases class II (D, K and N)|OB-fold nucleic acid binding domain	TIGR00457	asnS: asparagine--tRNA ligase
Chlamydiae bacterium P_S1_bin_54	SP1CHLAM54_1	1217125	SP1CHLAM54_01220	427	Asparagine--tRNA ligase	Chlamydiae bacterium	NGX51256.1	465	99.8	65.6	3.8e-170	Asparagine--tRNA ligase	COG0017	J	Aspartyl/asparaginyl-tRNA synthetase	asparaginyl-tRNA synthetase	K01893	NARS,asnS	asparaginyl-tRNA synthetase [EC:6.1.1.22]	PF01336|PF00152	OB-fold nucleic acid binding domain|tRNA synthetases class II (D, K and N)	TIGR00457	asnS: asparagine--tRNA ligase
Chlamydiae bacterium P_S1_bin_9	SP1CHLAM9_54	3628	SP1CHLAM9_11960	469	Asparagine--tRNA ligase	Chlamydiae bacterium	NGX55559.1	463	98.3	64.7	5.8e-180	Asparagine--tRNA ligase	COG0017	J	Aspartyl/asparaginyl-tRNA synthetase	asparaginyl-tRNA synthetase	K01893	NARS,asnS	asparaginyl-tRNA synthetase [EC:6.1.1.22]	PF00152|PF01336	tRNA synthetases class II (D, K and N)|OB-fold nucleic acid binding domain	TIGR00457	asnS: asparagine--tRNA ligase
Chlamydiae bacterium O_S4.1_bin_17	SP4CHLAM17_1	991604	SP4CHLAM17_03100	442	Asparagine--tRNA ligase	Chlamydiae bacterium	NGX55559.1	463	100.0	71.3	2.3e-194	Asparagine--tRNA ligase	COG0017	J	Aspartyl/asparaginyl-tRNA synthetase	asparaginyl-tRNA synthetase	K01893	NARS,asnS	asparaginyl-tRNA synthetase [EC:6.1.1.22]	PF00152|PF01336	tRNA synthetases class II (D, K and N)|OB-fold nucleic acid binding domain	TIGR00457	asnS: asparagine--tRNA ligase
Chlamydiae bacterium O_S4.1_bin_1	SP4CHLAM1_3	140416	SP4CHLAM1_17960	427	Asparagine--tRNA ligase	Chlamydiae bacterium	NGX51256.1	465	99.8	65.6	3.8e-170	Asparagine--tRNA ligase	COG0017	J	Aspartyl/asparaginyl-tRNA synthetase	asparaginyl-tRNA synthetase	K01893	NARS,asnS	asparaginyl-tRNA synthetase [EC:6.1.1.22]	PF01336|PF00152	OB-fold nucleic acid binding domain|tRNA synthetases class II (D, K and N)	TIGR00457	asnS: asparagine--tRNA ligase
Chlamydiae bacterium O_S4.1_bin_5	SP4CHLAM5_18	28909	SP4CHLAM5_08900	469	Asparagine--tRNA ligase	Chlamydiae bacterium	NGX55559.1	463	98.3	64.9	7.6e-180	Asparagine--tRNA ligase	COG0017	J	Aspartyl/asparaginyl-tRNA synthetase	asparaginyl-tRNA synthetase	K01893	NARS,asnS	asparaginyl-tRNA synthetase [EC:6.1.1.22]	PF01336|PF00152	OB-fold nucleic acid binding domain|tRNA synthetases class II (D, K and N)	TIGR00457	asnS: asparagine--tRNA ligase
COG0018
Chlamydiae bacterium O_S4.2_bin_102	S4CHLAM102_11	22222	S4CHLAM102_05140	572	Arginine--tRNA ligase	Chlamydiae bacterium	NGX50787.1	578	99.5	58.1	2.2e-189	Arginine--tRNA ligase	COG0018	J	Arginyl-tRNA synthetase	arginyL-tRNA synthetase	K01887	RARS,argS	arginyl-tRNA synthetase [EC:6.1.1.19]	PF00750|PF05746|PF03485	tRNA synthetases class I (R)|DALR anticodon binding domain|Arginyl tRNA synthetase N terminal domain	TIGR00456	argS: arginine--tRNA ligase
Chlamydiae bacterium O_S4.2_bin_107	S4CHLAM107_6	409860	S4CHLAM107_13190	549	Arginine--tRNA ligase	Chlamydiae bacterium	NGX47623.1	583	100.0	60.1	4.5e-192	Arginine--tRNA ligase	COG0018	J	Arginyl-tRNA synthetase	arginyL-tRNA synthetase	K01887	RARS,argS	arginyl-tRNA synthetase [EC:6.1.1.19]	PF03485|PF05746|PF00750	Arginyl tRNA synthetase N terminal domain|DALR anticodon binding domain|tRNA synthetases class I (R)	TIGR00456	argS: arginine--tRNA ligase
Chlamydiae bacterium O_S4.2_bin_123	S4CHLAM123_164	19361	S4CHLAM123_13760	573	Arginine--tRNA ligase	Chlamydiae bacterium	NGX61138.1	572	100.0	68.8	8.5e-226	Arginine--tRNA ligase	COG0018	J	Arginyl-tRNA synthetase	arginyL-tRNA synthetase	K01887	RARS,argS	arginyl-tRNA synthetase [EC:6.1.1.19]	PF03485|PF05746|PF00750	Arginyl tRNA synthetase N terminal domain|DALR anticodon binding domain|tRNA synthetases class I (R)	TIGR00456	argS: arginine--tRNA ligase
Chlamydiae bacterium O_S4.2_bin_20	S4CHLAM20_34	120452	S4CHLAM20_12610	572	Arginine--tRNA ligase	Chlamydiae bacterium	NGX43677.1	583	99.0	53.1	2.3e-170	Arginine--tRNA ligase	COG0018	J	Arginyl-tRNA synthetase	arginyL-tRNA synthetase	K01887	RARS,argS	arginyl-tRNA synthetase [EC:6.1.1.19]	PF05746|PF03485|PF00750	DALR anticodon binding domain|Arginyl tRNA synthetase N terminal domain|tRNA synthetases class I (R)	TIGR00456	argS: arginine--tRNA ligase
Chlamydiae bacterium O_S4.2_bin_27	S4CHLAM27_4	81826	S4CHLAM27_03230	575	Arginine--tRNA ligase	Chlamydiae bacterium	NGX47623.1	583	100.0	55.1	7.6e-174	Arginine--tRNA ligase	COG0018	J	Arginyl-tRNA synthetase	arginyL-tRNA synthetase	K01887	RARS,argS	arginyl-tRNA synthetase [EC:6.1.1.19]	PF03485|PF05746|PF00750	Arginyl tRNA synthetase N terminal domain|DALR anticodon binding domain|tRNA synthetases class I (R)	TIGR00456	argS: arginine--tRNA ligase
Chlamydiae bacterium O_S4.2_bin_2	S4CHLAM2_6	114068	S4CHLAM2_09370	584	Arginine--tRNA ligase	Chlamydiae bacterium	NGX61138.1	572	97.9	68.9	8.7e-226	Arginine--tRNA ligase	COG0018	J	Arginyl-tRNA synthetase	arginyL-tRNA synthetase	K01887	RARS,argS	arginyl-tRNA synthetase [EC:6.1.1.19]	PF05746|PF00750|PF03485	DALR anticodon binding domain|tRNA synthetases class I (R)|Arginyl tRNA synthetase N terminal domain	TIGR00456	argS: arginine--tRNA ligase
Chlamydiae bacterium O_S4.2_bin_37	S4CHLAM37_4	111384	S4CHLAM37_05580	588	Arginine--tRNA ligase	Candidatus Aerophobetes bacterium	PCI93614.1	588	100.0	92.2	9.5e-310	arginine--tRNA ligase	COG0018	J	Arginyl-tRNA synthetase	arginyL-tRNA synthetase	K01887	RARS,argS	arginyl-tRNA synthetase [EC:6.1.1.19]	PF05746|PF03485|PF00750	DALR anticodon binding domain|Arginyl tRNA synthetase N terminal domain|tRNA synthetases class I (R)	TIGR00456	argS: arginine--tRNA ligase
Chlamydiae bacterium O_S4.2_bin_45	S4CHLAM45_1	194884	S4CHLAM45_00060	556	Arginine--tRNA ligase	Chlamydiae bacterium	NGX55489.1	573	99.6	65.6	7.8e-208	Arginine--tRNA ligase	COG0018	J	Arginyl-tRNA synthetase	arginyL-tRNA synthetase	K01887	RARS,argS	arginyl-tRNA synthetase [EC:6.1.1.19]	PF00750|PF05746|PF03485	tRNA synthetases class I (R)|DALR anticodon binding domain|Arginyl tRNA synthetase N terminal domain	TIGR00456	argS: arginine--tRNA ligase
Chlamydiae bacterium O_S4.2_bin_6	S4CHLAM6_37	114386	S4CHLAM6_12730	583	Arginine--tRNA ligase	Simkania negevensis	WP_013944546.1	584	98.6	57.5	1.4e-186	arginine--tRNA ligase	COG0018	J	Arginyl-tRNA synthetase	arginyL-tRNA synthetase	K01887	RARS,argS	arginyl-tRNA synthetase [EC:6.1.1.19]	PF00750|PF03485|PF05746	tRNA synthetases class I (R)|Arginyl tRNA synthetase N terminal domain|DALR anticodon binding domain	TIGR00456	argS: arginine--tRNA ligase
Chlamydiae bacterium O_S4.2_bin_7	S4CHLAM7_60	16745	S4CHLAM7_15650	585	Arginine--tRNA ligase	Candidatus Aerophobetes bacterium	PCI93614.1	588	93.7	58.6	1.9e-180	arginine--tRNA ligase	COG0018	J	Arginyl-tRNA synthetase	arginyL-tRNA synthetase	K01887	RARS,argS	arginyl-tRNA synthetase [EC:6.1.1.19]	PF00750|PF03485|PF05746	tRNA synthetases class I (R)|Arginyl tRNA synthetase N terminal domain|DALR anticodon binding domain	TIGR00456	argS: arginine--tRNA ligase
Chlamydiae bacterium O_S4.2_bin_81	S4CHLAM81_24	47741	S4CHLAM81_11960	557	Arginine--tRNA ligase	Chlamydiae bacterium	NGX61138.1	572	97.1	69.6	4.1e-217	Arginine--tRNA ligase	COG0018	J	Arginyl-tRNA synthetase	arginyL-tRNA synthetase	K01887	RARS,argS	arginyl-tRNA synthetase [EC:6.1.1.19]	PF00750|PF03485|PF05746	tRNA synthetases class I (R)|Arginyl tRNA synthetase N terminal domain|DALR anticodon binding domain	TIGR00456	argS: arginine--tRNA ligase
Chlamydiae bacterium P_S1_bin_14	SP1CHLAM14_15	194814	SP1CHLAM14_12100	556	Arginine--tRNA ligase	Chlamydiae bacterium	NGX55489.1	573	99.6	65.6	7.8e-208	Arginine--tRNA ligase	COG0018	J	Arginyl-tRNA synthetase	arginyL-tRNA synthetase	K01887	RARS,argS	arginyl-tRNA synthetase [EC:6.1.1.19]	PF00750|PF05746|PF03485	tRNA synthetases class I (R)|DALR anticodon binding domain|Arginyl tRNA synthetase N terminal domain	TIGR00456	argS: arginine--tRNA ligase
Chlamydiae bacterium P_S1_bin_42	SP1CHLAM42_32	107643	SP1CHLAM42_14800	557	Arginine--tRNA ligase	Chlamydiae bacterium	NGX61138.1	572	97.1	69.6	4.1e-217	Arginine--tRNA ligase	COG0018	J	Arginyl-tRNA synthetase	arginyL-tRNA synthetase	K01887	RARS,argS	arginyl-tRNA synthetase [EC:6.1.1.19]	PF00750|PF05746|PF03485	tRNA synthetases class I (R)|DALR anticodon binding domain|Arginyl tRNA synthetase N terminal domain	TIGR00456	argS: arginine--tRNA ligase
Chlamydiae bacterium P_S1_bin_54	SP1CHLAM54_2	562971	SP1CHLAM54_16030	549	Arginine--tRNA ligase	Chlamydiae bacterium	NGX47623.1	583	100.0	60.1	4.5e-192	Arginine--tRNA ligase	COG0018	J	Arginyl-tRNA synthetase	arginyL-tRNA synthetase	K01887	RARS,argS	arginyl-tRNA synthetase [EC:6.1.1.19]	PF03485|PF05746|PF00750	Arginyl tRNA synthetase N terminal domain|DALR anticodon binding domain|tRNA synthetases class I (R)	TIGR00456	argS: arginine--tRNA ligase
Chlamydiae bacterium P_S1_bin_9	SP1CHLAM9_7	46470	SP1CHLAM9_05010	575	Arginine--tRNA ligase	Chlamydiae bacterium	NGX47623.1	583	100.0	55.1	7.6e-174	Arginine--tRNA ligase	COG0018	J	Arginyl-tRNA synthetase	arginyL-tRNA synthetase	K01887	RARS,argS	arginyl-tRNA synthetase [EC:6.1.1.19]	PF00750|PF03485|PF05746	tRNA synthetases class I (R)|Arginyl tRNA synthetase N terminal domain|DALR anticodon binding domain	TIGR00456	argS: arginine--tRNA ligase
Chlamydiae bacterium O_S4.1_bin_17	SP4CHLAM17_1	991604	SP4CHLAM17_02540	556	Arginine--tRNA ligase	Chlamydiae bacterium	NGX55489.1	573	99.6	65.6	7.8e-208	Arginine--tRNA ligase	COG0018	J	Arginyl-tRNA synthetase	arginyL-tRNA synthetase	K01887	RARS,argS	arginyl-tRNA synthetase [EC:6.1.1.19]	PF00750|PF05746|PF03485	tRNA synthetases class I (R)|DALR anticodon binding domain|Arginyl tRNA synthetase N terminal domain	TIGR00456	argS: arginine--tRNA ligase
Chlamydiae bacterium O_S4.1_bin_1	SP4CHLAM1_2	561994	SP4CHLAM1_13130	549	Arginine--tRNA ligase	Chlamydiae bacterium	NGX47623.1	583	100.0	60.1	4.5e-192	Arginine--tRNA ligase	COG0018	J	Arginyl-tRNA synthetase	arginyL-tRNA synthetase	K01887	RARS,argS	arginyl-tRNA synthetase [EC:6.1.1.19]	PF05746|PF00750|PF03485	DALR anticodon binding domain|tRNA synthetases class I (R)|Arginyl tRNA synthetase N terminal domain	TIGR00456	argS: arginine--tRNA ligase
Chlamydiae bacterium O_S4.1_bin_5	SP4CHLAM5_28	12044	SP4CHLAM5_10960	575	Arginine--tRNA ligase	Chlamydiae bacterium	NGX47623.1	583	100.0	55.1	7.6e-174	Arginine--tRNA ligase	COG0018	J	Arginyl-tRNA synthetase	arginyL-tRNA synthetase	K01887	RARS,argS	arginyl-tRNA synthetase [EC:6.1.1.19]	PF03485|PF00750|PF05746	Arginyl tRNA synthetase N terminal domain|tRNA synthetases class I (R)|DALR anticodon binding domain	TIGR00456	argS: arginine--tRNA ligase
COG0060
Chlamydiae bacterium O_S4.2_bin_102	S4CHLAM102_4	256670	S4CHLAM102_02270	1042	Isoleucine--tRNA ligase	Chlamydiae bacterium	NNM43245.1	1037	99.2	63.2	0.0e+00	isoleucine--tRNA ligase	COG0060	J	Isoleucyl-tRNA synthetase	amino acids such as valine, to avoid such errors it has two additional distinct tRNA(Ile)-dependent editing activities. One activity is designated as 'pretransfer' editing and involves the hydrolysis of activated Val-AMP. The other activity is designated 'posttransfer' editing and involves deacylation of mischarged Val-tRNA(Ile) (By similarity)	K01870	IARS,ileS	isoleucyl-tRNA synthetase [EC:6.1.1.5]	PF08264|PF00133	Anticodon-binding domain of tRNA ligase|tRNA synthetases class I (I, L, M and V)	TIGR00392	ileS: isoleucine--tRNA ligase
Chlamydiae bacterium O_S4.2_bin_107	S4CHLAM107_1	386224	S4CHLAM107_01570	1024	Isoleucine--tRNA ligase	Simkania negevensis	WP_013943943.1	1038	100.0	66.5	0.0e+00	isoleucine--tRNA ligase	COG0060	J	Isoleucyl-tRNA synthetase	amino acids such as valine, to avoid such errors it has two additional distinct tRNA(Ile)-dependent editing activities. One activity is designated as 'pretransfer' editing and involves the hydrolysis of activated Val-AMP. The other activity is designated 'posttransfer' editing and involves deacylation of mischarged Val-tRNA(Ile) (By similarity)	K01870	IARS,ileS	isoleucyl-tRNA synthetase [EC:6.1.1.5]	PF08264|PF00133	Anticodon-binding domain of tRNA ligase|tRNA synthetases class I (I, L, M and V)	TIGR00392	ileS: isoleucine--tRNA ligase
Chlamydiae bacterium O_S4.2_bin_123	S4CHLAM123_111	10997	S4CHLAM123_08590	1036	Isoleucine--tRNA ligase	Chlamydiae bacterium	NGX61870.1	1036	100.0	75.6	0.0e+00	Isoleucine--tRNA ligase	COG0060	J	Isoleucyl-tRNA synthetase	amino acids such as valine, to avoid such errors it has two additional distinct tRNA(Ile)-dependent editing activities. One activity is designated as 'pretransfer' editing and involves the hydrolysis of activated Val-AMP. The other activity is designated 'posttransfer' editing and involves deacylation of mischarged Val-tRNA(Ile) (By similarity)	K01870	IARS,ileS	isoleucyl-tRNA synthetase [EC:6.1.1.5]	PF00133|PF08264	tRNA synthetases class I (I, L, M and V)|Anticodon-binding domain of tRNA ligase	TIGR00392	ileS: isoleucine--tRNA ligase
Chlamydiae bacterium O_S4.2_bin_20	S4CHLAM20_30	85156	S4CHLAM20_11030	1044	Isoleucine--tRNA ligase	Chlamydiae bacterium CG10_big_fil_rev_8_21_14_0_10_35_9	PIS01382.1	1034	98.5	62.0	0.0e+00	isoleucine--tRNA ligase	COG0060	J	Isoleucyl-tRNA synthetase	amino acids such as valine, to avoid such errors it has two additional distinct tRNA(Ile)-dependent editing activities. One activity is designated as 'pretransfer' editing and involves the hydrolysis of activated Val-AMP. The other activity is designated 'posttransfer' editing and involves deacylation of mischarged Val-tRNA(Ile) (By similarity)	K01870	IARS,ileS	isoleucyl-tRNA synthetase [EC:6.1.1.5]	PF00133|PF08264	tRNA synthetases class I (I, L, M and V)|Anticodon-binding domain of tRNA ligase	TIGR00392	ileS: isoleucine--tRNA ligase
Chlamydiae bacterium O_S4.2_bin_27	S4CHLAM27_29	13833	S4CHLAM27_10580	244	Isoleucine--tRNA ligase	Chlamydiae bacterium	NNM43245.1	1037	97.5	47.9	2.0e-54	isoleucine--tRNA ligase	COG0060	J	Isoleucyl-tRNA synthetase	amino acids such as valine, to avoid such errors it has two additional distinct tRNA(Ile)-dependent editing activities. One activity is designated as 'pretransfer' editing and involves the hydrolysis of activated Val-AMP. The other activity is designated 'posttransfer' editing and involves deacylation of mischarged Val-tRNA(Ile) (By similarity)	K01870	IARS,ileS	isoleucyl-tRNA synthetase [EC:6.1.1.5]
Chlamydiae bacterium O_S4.2_bin_2	S4CHLAM2_4	121207	S4CHLAM2_07740	1031	Isoleucine--tRNA ligase	Chlamydiae bacterium	NGX61870.1	1036	100.0	75.9	0.0e+00	Isoleucine--tRNA ligase	COG0060	J	Isoleucyl-tRNA synthetase	amino acids such as valine, to avoid such errors it has two additional distinct tRNA(Ile)-dependent editing activities. One activity is designated as 'pretransfer' editing and involves the hydrolysis of activated Val-AMP. The other activity is designated 'posttransfer' editing and involves deacylation of mischarged Val-tRNA(Ile) (By similarity)	K01870	IARS,ileS	isoleucyl-tRNA synthetase [EC:6.1.1.5]	PF08264|PF00133	Anticodon-binding domain of tRNA ligase|tRNA synthetases class I (I, L, M and V)	TIGR00392	ileS: isoleucine--tRNA ligase
Chlamydiae bacterium O_S4.2_bin_37	S4CHLAM37_3	119307	S4CHLAM37_04300	1034	Isoleucine--tRNA ligase	Candidatus Aerophobetes bacterium	PCI95955.1	1034	100.0	92.2	0.0e+00	isoleucine--tRNA ligase	COG0060	J	Isoleucyl-tRNA synthetase	amino acids such as valine, to avoid such errors it has two additional distinct tRNA(Ile)-dependent editing activities. One activity is designated as 'pretransfer' editing and involves the hydrolysis of activated Val-AMP. The other activity is designated 'posttransfer' editing and involves deacylation of mischarged Val-tRNA(Ile) (By similarity)	K01870	IARS,ileS	isoleucyl-tRNA synthetase [EC:6.1.1.5]	PF08264|PF00133	Anticodon-binding domain of tRNA ligase|tRNA synthetases class I (I, L, M and V)	TIGR00392	ileS: isoleucine--tRNA ligase
Chlamydiae bacterium O_S4.2_bin_45	S4CHLAM45_2	266703	S4CHLAM45_02550	1030	Isoleucine--tRNA ligase	Chlamydiae bacterium	NGX61870.1	1036	100.0	71.3	0.0e+00	Isoleucine--tRNA ligase	COG0060	J	Isoleucyl-tRNA synthetase	amino acids such as valine, to avoid such errors it has two additional distinct tRNA(Ile)-dependent editing activities. One activity is designated as 'pretransfer' editing and involves the hydrolysis of activated Val-AMP. The other activity is designated 'posttransfer' editing and involves deacylation of mischarged Val-tRNA(Ile) (By similarity)	K01870	IARS,ileS	isoleucyl-tRNA synthetase [EC:6.1.1.5]	PF00133|PF08264	tRNA synthetases class I (I, L, M and V)|Anticodon-binding domain of tRNA ligase	TIGR00392	ileS: isoleucine--tRNA ligase
Chlamydiae bacterium O_S4.2_bin_6	S4CHLAM6_19	184929	S4CHLAM6_07140	1041	Isoleucine--tRNA ligase	Parachlamydiaceae bacterium	QLH35807.1	1037	99.4	61.8	0.0e+00	isoleucine--tRNA ligase	COG0060	J	Isoleucyl-tRNA synthetase	amino acids such as valine, to avoid such errors it has two additional distinct tRNA(Ile)-dependent editing activities. One activity is designated as 'pretransfer' editing and involves the hydrolysis of activated Val-AMP. The other activity is designated 'posttransfer' editing and involves deacylation of mischarged Val-tRNA(Ile) (By similarity)	K01870	IARS,ileS	isoleucyl-tRNA synthetase [EC:6.1.1.5]	PF08264|PF00133	Anticodon-binding domain of tRNA ligase|tRNA synthetases class I (I, L, M and V)	TIGR00392	ileS: isoleucine--tRNA ligase
Chlamydiae bacterium O_S4.2_bin_7	S4CHLAM7_34	33160	S4CHLAM7_07470	1039	Isoleucine--tRNA ligase	Chlamydiales bacterium 38-26	OJV10761.1	1040	99.5	61.8	0.0e+00	isoleucine--tRNA ligase	COG0060	J	Isoleucyl-tRNA synthetase	amino acids such as valine, to avoid such errors it has two additional distinct tRNA(Ile)-dependent editing activities. One activity is designated as 'pretransfer' editing and involves the hydrolysis of activated Val-AMP. The other activity is designated 'posttransfer' editing and involves deacylation of mischarged Val-tRNA(Ile) (By similarity)	K01870	IARS,ileS	isoleucyl-tRNA synthetase [EC:6.1.1.5]	PF08264|PF00133	Anticodon-binding domain of tRNA ligase|tRNA synthetases class I (I, L, M and V)	TIGR00392	ileS: isoleucine--tRNA ligase
Chlamydiae bacterium P_S1_bin_14	SP1CHLAM14_4	130229	SP1CHLAM14_05810	1030	Isoleucine--tRNA ligase	Chlamydiae bacterium	NGX61870.1	1036	100.0	71.3	0.0e+00	Isoleucine--tRNA ligase	COG0060	J	Isoleucyl-tRNA synthetase	amino acids such as valine, to avoid such errors it has two additional distinct tRNA(Ile)-dependent editing activities. One activity is designated as 'pretransfer' editing and involves the hydrolysis of activated Val-AMP. The other activity is designated 'posttransfer' editing and involves deacylation of mischarged Val-tRNA(Ile) (By similarity)	K01870	IARS,ileS	isoleucyl-tRNA synthetase [EC:6.1.1.5]	PF00133|PF08264	tRNA synthetases class I (I, L, M and V)|Anticodon-binding domain of tRNA ligase	TIGR00392	ileS: isoleucine--tRNA ligase
Chlamydiae bacterium P_S1_bin_42	SP1CHLAM42_28	16278	SP1CHLAM42_14080	1028	Isoleucine--tRNA ligase	Chlamydiae bacterium	NGX61870.1	1036	99.2	67.1	0.0e+00	Isoleucine--tRNA ligase	COG0060	J	Isoleucyl-tRNA synthetase	amino acids such as valine, to avoid such errors it has two additional distinct tRNA(Ile)-dependent editing activities. One activity is designated as 'pretransfer' editing and involves the hydrolysis of activated Val-AMP. The other activity is designated 'posttransfer' editing and involves deacylation of mischarged Val-tRNA(Ile) (By similarity)	K01870	IARS,ileS	isoleucyl-tRNA synthetase [EC:6.1.1.5]	PF00133|PF08264	tRNA synthetases class I (I, L, M and V)|Anticodon-binding domain of tRNA ligase	TIGR00392	ileS: isoleucine--tRNA ligase
Chlamydiae bacterium P_S1_bin_54	SP1CHLAM54_1	1217125	SP1CHLAM54_03820	1024	Isoleucine--tRNA ligase	Simkania negevensis	WP_013943943.1	1038	100.0	66.5	0.0e+00	isoleucine--tRNA ligase	COG0060	J	Isoleucyl-tRNA synthetase	amino acids such as valine, to avoid such errors it has two additional distinct tRNA(Ile)-dependent editing activities. One activity is designated as 'pretransfer' editing and involves the hydrolysis of activated Val-AMP. The other activity is designated 'posttransfer' editing and involves deacylation of mischarged Val-tRNA(Ile) (By similarity)	K01870	IARS,ileS	isoleucyl-tRNA synthetase [EC:6.1.1.5]	PF08264|PF00133	Anticodon-binding domain of tRNA ligase|tRNA synthetases class I (I, L, M and V)	TIGR00392	ileS: isoleucine--tRNA ligase
Chlamydiae bacterium O_S4.1_bin_17	SP4CHLAM17_1	991604	SP4CHLAM17_00300	1030	Isoleucine--tRNA ligase	Chlamydiae bacterium	NGX61870.1	1036	100.0	71.3	0.0e+00	Isoleucine--tRNA ligase	COG0060	J	Isoleucyl-tRNA synthetase	amino acids such as valine, to avoid such errors it has two additional distinct tRNA(Ile)-dependent editing activities. One activity is designated as 'pretransfer' editing and involves the hydrolysis of activated Val-AMP. The other activity is designated 'posttransfer' editing and involves deacylation of mischarged Val-tRNA(Ile) (By similarity)	K01870	IARS,ileS	isoleucyl-tRNA synthetase [EC:6.1.1.5]	PF00133|PF08264	tRNA synthetases class I (I, L, M and V)|Anticodon-binding domain of tRNA ligase	TIGR00392	ileS: isoleucine--tRNA ligase
Chlamydiae bacterium O_S4.1_bin_1	SP4CHLAM1_1	1077874	SP4CHLAM1_02380	1024	Isoleucine--tRNA ligase	Simkania negevensis	WP_013943943.1	1038	100.0	66.5	0.0e+00	isoleucine--tRNA ligase	COG0060	J	Isoleucyl-tRNA synthetase	amino acids such as valine, to avoid such errors it has two additional distinct tRNA(Ile)-dependent editing activities. One activity is designated as 'pretransfer' editing and involves the hydrolysis of activated Val-AMP. The other activity is designated 'posttransfer' editing and involves deacylation of mischarged Val-tRNA(Ile) (By similarity)	K01870	IARS,ileS	isoleucyl-tRNA synthetase [EC:6.1.1.5]	PF00133|PF08264	tRNA synthetases class I (I, L, M and V)|Anticodon-binding domain of tRNA ligase	TIGR00392	ileS: isoleucine--tRNA ligase
Chlamydiae bacterium O_S4.1_bin_5	SP4CHLAM5_27	12654	SP4CHLAM5_10950	158	hypothetical protein	Chlamydiae bacterium	NGX46841.1	1041	92.4	50.0	1.5e-26	Isoleucine--tRNA ligase	COG0060	J	Isoleucyl-tRNA synthetase	amino acids such as valine, to avoid such errors it has two additional distinct tRNA(Ile)-dependent editing activities. One activity is designated as 'pretransfer' editing and involves the hydrolysis of activated Val-AMP. The other activity is designated 'posttransfer' editing and involves deacylation of mischarged Val-tRNA(Ile) (By similarity)
COG0064
Chlamydiae bacterium O_S4.2_bin_102	S4CHLAM102_4	256670	S4CHLAM102_01340	490	Aspartyl/glutamyl-tRNA(Asn/Gln) amidotransferase subunit B	Simkania negevensis	WP_013943474.1	488	100.0	57.6	8.2e-161	Asp-tRNA(Asn)/Glu-tRNA(Gln) amidotransferase subunit GatB	COG0064	J	Asp-tRNAAsn/Glu-tRNAGln amidotransferase B subunit	Allows the formation of correctly charged Asn-tRNA(Asn) or Gln-tRNA(Gln) through the transamidation of misacylated Asp- tRNA(Asn) or Glu-tRNA(Gln) in organisms which lack either or both of asparaginyl-tRNA or glutaminyl-tRNA synthetases. The reaction takes place in the presence of glutamine and ATP through an activated phospho-Asp-tRNA(Asn) or phospho-Glu-tRNA(Gln) (By similarity)	K02434	gatB,PET112	aspartyl-tRNA(Asn)/glutamyl-tRNA(Gln) amidotransferase subunit B [EC:6.3.5.6 6.3.5.7]	PF02934|PF02637	GatB/GatE catalytic domain|GatB domain	TIGR00133	gatB: aspartyl/glutamyl-tRNA(Asn/Gln) amidotransferase, B subunit
Chlamydiae bacterium O_S4.2_bin_107	S4CHLAM107_4	148598	S4CHLAM107_09860	467	Aspartyl/glutamyl-tRNA(Asn/Gln) amidotransferase subunit B	Simkania negevensis	WP_013943474.1	488	99.6	64.4	4.3e-175	Asp-tRNA(Asn)/Glu-tRNA(Gln) amidotransferase subunit GatB	COG0064	J	Asp-tRNAAsn/Glu-tRNAGln amidotransferase B subunit	Allows the formation of correctly charged Asn-tRNA(Asn) or Gln-tRNA(Gln) through the transamidation of misacylated Asp- tRNA(Asn) or Glu-tRNA(Gln) in organisms which lack either or both of asparaginyl-tRNA or glutaminyl-tRNA synthetases. The reaction takes place in the presence of glutamine and ATP through an activated phospho-Asp-tRNA(Asn) or phospho-Glu-tRNA(Gln) (By similarity)	K02434	gatB,PET112	aspartyl-tRNA(Asn)/glutamyl-tRNA(Gln) amidotransferase subunit B [EC:6.3.5.6 6.3.5.7]	PF02637|PF02934	GatB domain|GatB/GatE catalytic domain	TIGR00133	gatB: aspartyl/glutamyl-tRNA(Asn/Gln) amidotransferase, B subunit
Chlamydiae bacterium O_S4.2_bin_123	S4CHLAM123_96	20731	S4CHLAM123_07420	485	Aspartyl/glutamyl-tRNA(Asn/Gln) amidotransferase subunit B	Chlamydiae bacterium	NGX55563.1	488	99.8	70.8	8.9e-200	Aspartyl/glutamyl-tRNA(Asn/Gln) amidotransferase subunit B	COG0064	J	Asp-tRNAAsn/Glu-tRNAGln amidotransferase B subunit	Allows the formation of correctly charged Asn-tRNA(Asn) or Gln-tRNA(Gln) through the transamidation of misacylated Asp- tRNA(Asn) or Glu-tRNA(Gln) in organisms which lack either or both of asparaginyl-tRNA or glutaminyl-tRNA synthetases. The reaction takes place in the presence of glutamine and ATP through an activated phospho-Asp-tRNA(Asn) or phospho-Glu-tRNA(Gln) (By similarity)	K02434	gatB,PET112	aspartyl-tRNA(Asn)/glutamyl-tRNA(Gln) amidotransferase subunit B [EC:6.3.5.6 6.3.5.7]	PF02637|PF02934	GatB domain|GatB/GatE catalytic domain	TIGR00133	gatB: aspartyl/glutamyl-tRNA(Asn/Gln) amidotransferase, B subunit
Chlamydiae bacterium O_S4.2_bin_20	S4CHLAM20_5	25101	S4CHLAM20_01140	482	Aspartyl/glutamyl-tRNA(Asn/Gln) amidotransferase subunit B	Chlamydiae bacterium	NBO24252.1	488	99.0	60.3	1.4e-168	Asp-tRNA(Asn)/Glu-tRNA(Gln) amidotransferase subunit GatB	COG0064	J	Asp-tRNAAsn/Glu-tRNAGln amidotransferase B subunit	Allows the formation of correctly charged Asn-tRNA(Asn) or Gln-tRNA(Gln) through the transamidation of misacylated Asp- tRNA(Asn) or Glu-tRNA(Gln) in organisms which lack either or both of asparaginyl-tRNA or glutaminyl-tRNA synthetases. The reaction takes place in the presence of glutamine and ATP through an activated phospho-Asp-tRNA(Asn) or phospho-Glu-tRNA(Gln) (By similarity)	K02434	gatB,PET112	aspartyl-tRNA(Asn)/glutamyl-tRNA(Gln) amidotransferase subunit B [EC:6.3.5.6 6.3.5.7]	PF02637|PF02934	GatB domain|GatB/GatE catalytic domain	TIGR00133	gatB: aspartyl/glutamyl-tRNA(Asn/Gln) amidotransferase, B subunit
Chlamydiae bacterium O_S4.2_bin_27	S4CHLAM27_6	63677	S4CHLAM27_04240	481	Aspartyl/glutamyl-tRNA(Asn/Gln) amidotransferase subunit B	Chlamydiae bacterium	NBO24252.1	488	99.2	60.3	5.0e-163	Asp-tRNA(Asn)/Glu-tRNA(Gln) amidotransferase subunit GatB	COG0064	J	Asp-tRNAAsn/Glu-tRNAGln amidotransferase B subunit	Allows the formation of correctly charged Asn-tRNA(Asn) or Gln-tRNA(Gln) through the transamidation of misacylated Asp- tRNA(Asn) or Glu-tRNA(Gln) in organisms which lack either or both of asparaginyl-tRNA or glutaminyl-tRNA synthetases. The reaction takes place in the presence of glutamine and ATP through an activated phospho-Asp-tRNA(Asn) or phospho-Glu-tRNA(Gln) (By similarity)	K02434	gatB,PET112	aspartyl-tRNA(Asn)/glutamyl-tRNA(Gln) amidotransferase subunit B [EC:6.3.5.6 6.3.5.7]	PF02934|PF02637	GatB/GatE catalytic domain|GatB domain	TIGR00133	gatB: aspartyl/glutamyl-tRNA(Asn/Gln) amidotransferase, B subunit
Chlamydiae bacterium O_S4.2_bin_2	S4CHLAM2_20	23659	S4CHLAM2_16800	485	Aspartyl/glutamyl-tRNA(Asn/Gln) amidotransferase subunit B	Chlamydiae bacterium	NGX62281.1	489	99.6	71.5	2.0e-204	Aspartyl/glutamyl-tRNA(Asn/Gln) amidotransferase subunit B	COG0064	J	Asp-tRNAAsn/Glu-tRNAGln amidotransferase B subunit	Allows the formation of correctly charged Asn-tRNA(Asn) or Gln-tRNA(Gln) through the transamidation of misacylated Asp- tRNA(Asn) or Glu-tRNA(Gln) in organisms which lack either or both of asparaginyl-tRNA or glutaminyl-tRNA synthetases. The reaction takes place in the presence of glutamine and ATP through an activated phospho-Asp-tRNA(Asn) or phospho-Glu-tRNA(Gln) (By similarity)	K02434	gatB,PET112	aspartyl-tRNA(Asn)/glutamyl-tRNA(Gln) amidotransferase subunit B [EC:6.3.5.6 6.3.5.7]	PF02637|PF02934	GatB domain|GatB/GatE catalytic domain	TIGR00133	gatB: aspartyl/glutamyl-tRNA(Asn/Gln) amidotransferase, B subunit
Chlamydiae bacterium O_S4.2_bin_37	S4CHLAM37_6	70003	S4CHLAM37_06740	488	Aspartyl/glutamyl-tRNA(Asn/Gln) amidotransferase subunit B	Candidatus Aerophobetes bacterium	PCI96133.1	487	99.8	93.8	3.0e-264	Asp-tRNA(Asn)/Glu-tRNA(Gln) amidotransferase GatCAB subunit B	COG0064	J	Asp-tRNAAsn/Glu-tRNAGln amidotransferase B subunit	Allows the formation of correctly charged Asn-tRNA(Asn) or Gln-tRNA(Gln) through the transamidation of misacylated Asp- tRNA(Asn) or Glu-tRNA(Gln) in organisms which lack either or both of asparaginyl-tRNA or glutaminyl-tRNA synthetases. The reaction takes place in the presence of glutamine and ATP through an activated phospho-Asp-tRNA(Asn) or phospho-Glu-tRNA(Gln) (By similarity)	K02434	gatB,PET112	aspartyl-tRNA(Asn)/glutamyl-tRNA(Gln) amidotransferase subunit B [EC:6.3.5.6 6.3.5.7]	PF02934|PF02637	GatB/GatE catalytic domain|GatB domain	TIGR00133	gatB: aspartyl/glutamyl-tRNA(Asn/Gln) amidotransferase, B subunit
Chlamydiae bacterium O_S4.2_bin_45	S4CHLAM45_13	36861	S4CHLAM45_14470	488	Aspartyl/glutamyl-tRNA(Asn/Gln) amidotransferase subunit B	Chlamydiae bacterium	NGX53595.1	488	99.4	72.6	2.2e-206	Aspartyl/glutamyl-tRNA(Asn/Gln) amidotransferase subunit B	COG0064	J	Asp-tRNAAsn/Glu-tRNAGln amidotransferase B subunit	Allows the formation of correctly charged Asn-tRNA(Asn) or Gln-tRNA(Gln) through the transamidation of misacylated Asp- tRNA(Asn) or Glu-tRNA(Gln) in organisms which lack either or both of asparaginyl-tRNA or glutaminyl-tRNA synthetases. The reaction takes place in the presence of glutamine and ATP through an activated phospho-Asp-tRNA(Asn) or phospho-Glu-tRNA(Gln) (By similarity)	K02434	gatB,PET112	aspartyl-tRNA(Asn)/glutamyl-tRNA(Gln) amidotransferase subunit B [EC:6.3.5.6 6.3.5.7]	PF02637|PF02934	GatB domain|GatB/GatE catalytic domain	TIGR00133	gatB: aspartyl/glutamyl-tRNA(Asn/Gln) amidotransferase, B subunit
Chlamydiae bacterium O_S4.2_bin_6	S4CHLAM6_24	33851	S4CHLAM6_08980	484	Aspartyl/glutamyl-tRNA(Asn/Gln) amidotransferase subunit B	Chlamydiae bacterium	NGX43334.1	486	99.6	63.3	2.3e-176	Aspartyl/glutamyl-tRNA(Asn/Gln) amidotransferase subunit B	COG0064	J	Asp-tRNAAsn/Glu-tRNAGln amidotransferase B subunit	Allows the formation of correctly charged Asn-tRNA(Asn) or Gln-tRNA(Gln) through the transamidation of misacylated Asp- tRNA(Asn) or Glu-tRNA(Gln) in organisms which lack either or both of asparaginyl-tRNA or glutaminyl-tRNA synthetases. The reaction takes place in the presence of glutamine and ATP through an activated phospho-Asp-tRNA(Asn) or phospho-Glu-tRNA(Gln) (By similarity)	K02434	gatB,PET112	aspartyl-tRNA(Asn)/glutamyl-tRNA(Gln) amidotransferase subunit B [EC:6.3.5.6 6.3.5.7]	PF02637|PF02934	GatB domain|GatB/GatE catalytic domain	TIGR00133	gatB: aspartyl/glutamyl-tRNA(Asn/Gln) amidotransferase, B subunit
Chlamydiae bacterium O_S4.2_bin_7	S4CHLAM7_13	4599	S4CHLAM7_02830	484	Aspartyl/glutamyl-tRNA(Asn/Gln) amidotransferase subunit B	Parachlamydia sp. C2	WP_068468117.1	494	99.8	65.0	2.3e-179	Asp-tRNA(Asn)/Glu-tRNA(Gln) amidotransferase subunit GatB	COG0064	J	Asp-tRNAAsn/Glu-tRNAGln amidotransferase B subunit	Allows the formation of correctly charged Asn-tRNA(Asn) or Gln-tRNA(Gln) through the transamidation of misacylated Asp- tRNA(Asn) or Glu-tRNA(Gln) in organisms which lack either or both of asparaginyl-tRNA or glutaminyl-tRNA synthetases. The reaction takes place in the presence of glutamine and ATP through an activated phospho-Asp-tRNA(Asn) or phospho-Glu-tRNA(Gln) (By similarity)	K02434	gatB,PET112	aspartyl-tRNA(Asn)/glutamyl-tRNA(Gln) amidotransferase subunit B [EC:6.3.5.6 6.3.5.7]	PF02637|PF02934	GatB domain|GatB/GatE catalytic domain	TIGR00133	gatB: aspartyl/glutamyl-tRNA(Asn/Gln) amidotransferase, B subunit
Chlamydiae bacterium O_S4.2_bin_81	S4CHLAM81_21	55885	S4CHLAM81_10160	482	Aspartyl/glutamyl-tRNA(Asn/Gln) amidotransferase subunit B	Chlamydiae bacterium	NGX62281.1	489	100.0	69.3	1.0e-195	Aspartyl/glutamyl-tRNA(Asn/Gln) amidotransferase subunit B	COG0064	J	Asp-tRNAAsn/Glu-tRNAGln amidotransferase B subunit	Allows the formation of correctly charged Asn-tRNA(Asn) or Gln-tRNA(Gln) through the transamidation of misacylated Asp- tRNA(Asn) or Glu-tRNA(Gln) in organisms which lack either or both of asparaginyl-tRNA or glutaminyl-tRNA synthetases. The reaction takes place in the presence of glutamine and ATP through an activated phospho-Asp-tRNA(Asn) or phospho-Glu-tRNA(Gln) (By similarity)	K02434	gatB,PET112	aspartyl-tRNA(Asn)/glutamyl-tRNA(Gln) amidotransferase subunit B [EC:6.3.5.6 6.3.5.7]	PF02934|PF02637	GatB/GatE catalytic domain|GatB domain	TIGR00133	gatB: aspartyl/glutamyl-tRNA(Asn/Gln) amidotransferase, B subunit
Chlamydiae bacterium P_S1_bin_14	SP1CHLAM14_12	33288	SP1CHLAM14_11190	488	Aspartyl/glutamyl-tRNA(Asn/Gln) amidotransferase subunit B	Chlamydiae bacterium	NGX53595.1	488	99.4	72.6	2.2e-206	Aspartyl/glutamyl-tRNA(Asn/Gln) amidotransferase subunit B	COG0064	J	Asp-tRNAAsn/Glu-tRNAGln amidotransferase B subunit	Allows the formation of correctly charged Asn-tRNA(Asn) or Gln-tRNA(Gln) through the transamidation of misacylated Asp- tRNA(Asn) or Glu-tRNA(Gln) in organisms which lack either or both of asparaginyl-tRNA or glutaminyl-tRNA synthetases. The reaction takes place in the presence of glutamine and ATP through an activated phospho-Asp-tRNA(Asn) or phospho-Glu-tRNA(Gln) (By similarity)	K02434	gatB,PET112	aspartyl-tRNA(Asn)/glutamyl-tRNA(Gln) amidotransferase subunit B [EC:6.3.5.6 6.3.5.7]	PF02637|PF02934	GatB domain|GatB/GatE catalytic domain	TIGR00133	gatB: aspartyl/glutamyl-tRNA(Asn/Gln) amidotransferase, B subunit
Chlamydiae bacterium P_S1_bin_42	SP1CHLAM42_18	43896	SP1CHLAM42_08840	482	Aspartyl/glutamyl-tRNA(Asn/Gln) amidotransferase subunit B	Chlamydiae bacterium	NGX62281.1	489	100.0	69.3	1.0e-195	Aspartyl/glutamyl-tRNA(Asn/Gln) amidotransferase subunit B	COG0064	J	Asp-tRNAAsn/Glu-tRNAGln amidotransferase B subunit	Allows the formation of correctly charged Asn-tRNA(Asn) or Gln-tRNA(Gln) through the transamidation of misacylated Asp- tRNA(Asn) or Glu-tRNA(Gln) in organisms which lack either or both of asparaginyl-tRNA or glutaminyl-tRNA synthetases. The reaction takes place in the presence of glutamine and ATP through an activated phospho-Asp-tRNA(Asn) or phospho-Glu-tRNA(Gln) (By similarity)	K02434	gatB,PET112	aspartyl-tRNA(Asn)/glutamyl-tRNA(Gln) amidotransferase subunit B [EC:6.3.5.6 6.3.5.7]	PF02934|PF02637	GatB/GatE catalytic domain|GatB domain	TIGR00133	gatB: aspartyl/glutamyl-tRNA(Asn/Gln) amidotransferase, B subunit
Chlamydiae bacterium P_S1_bin_54	SP1CHLAM54_1	1217125	SP1CHLAM54_06340	467	Aspartyl/glutamyl-tRNA(Asn/Gln) amidotransferase subunit B	Simkania negevensis	WP_013943474.1	488	99.6	64.4	4.3e-175	Asp-tRNA(Asn)/Glu-tRNA(Gln) amidotransferase subunit GatB	COG0064	J	Asp-tRNAAsn/Glu-tRNAGln amidotransferase B subunit	Allows the formation of correctly charged Asn-tRNA(Asn) or Gln-tRNA(Gln) through the transamidation of misacylated Asp- tRNA(Asn) or Glu-tRNA(Gln) in organisms which lack either or both of asparaginyl-tRNA or glutaminyl-tRNA synthetases. The reaction takes place in the presence of glutamine and ATP through an activated phospho-Asp-tRNA(Asn) or phospho-Glu-tRNA(Gln) (By similarity)	K02434	gatB,PET112	aspartyl-tRNA(Asn)/glutamyl-tRNA(Gln) amidotransferase subunit B [EC:6.3.5.6 6.3.5.7]	PF02637|PF02934	GatB domain|GatB/GatE catalytic domain	TIGR00133	gatB: aspartyl/glutamyl-tRNA(Asn/Gln) amidotransferase, B subunit
Chlamydiae bacterium P_S1_bin_9	SP1CHLAM9_6	51062	SP1CHLAM9_04950	481	Aspartyl/glutamyl-tRNA(Asn/Gln) amidotransferase subunit B	Chlamydiae bacterium	NBO24252.1	488	99.2	60.3	5.0e-163	Asp-tRNA(Asn)/Glu-tRNA(Gln) amidotransferase subunit GatB	COG0064	J	Asp-tRNAAsn/Glu-tRNAGln amidotransferase B subunit	Allows the formation of correctly charged Asn-tRNA(Asn) or Gln-tRNA(Gln) through the transamidation of misacylated Asp- tRNA(Asn) or Glu-tRNA(Gln) in organisms which lack either or both of asparaginyl-tRNA or glutaminyl-tRNA synthetases. The reaction takes place in the presence of glutamine and ATP through an activated phospho-Asp-tRNA(Asn) or phospho-Glu-tRNA(Gln) (By similarity)	K02434	gatB,PET112	aspartyl-tRNA(Asn)/glutamyl-tRNA(Gln) amidotransferase subunit B [EC:6.3.5.6 6.3.5.7]	PF02934|PF02637	GatB/GatE catalytic domain|GatB domain	TIGR00133	gatB: aspartyl/glutamyl-tRNA(Asn/Gln) amidotransferase, B subunit
Chlamydiae bacterium O_S4.1_bin_17	SP4CHLAM17_2	207713	SP4CHLAM17_09880	488	Aspartyl/glutamyl-tRNA(Asn/Gln) amidotransferase subunit B	Chlamydiae bacterium	NGX53595.1	488	99.4	72.6	2.2e-206	Aspartyl/glutamyl-tRNA(Asn/Gln) amidotransferase subunit B	COG0064	J	Asp-tRNAAsn/Glu-tRNAGln amidotransferase B subunit	Allows the formation of correctly charged Asn-tRNA(Asn) or Gln-tRNA(Gln) through the transamidation of misacylated Asp- tRNA(Asn) or Glu-tRNA(Gln) in organisms which lack either or both of asparaginyl-tRNA or glutaminyl-tRNA synthetases. The reaction takes place in the presence of glutamine and ATP through an activated phospho-Asp-tRNA(Asn) or phospho-Glu-tRNA(Gln) (By similarity)	K02434	gatB,PET112	aspartyl-tRNA(Asn)/glutamyl-tRNA(Gln) amidotransferase subunit B [EC:6.3.5.6 6.3.5.7]	PF02637|PF02934	GatB domain|GatB/GatE catalytic domain	TIGR00133	gatB: aspartyl/glutamyl-tRNA(Asn/Gln) amidotransferase, B subunit
Chlamydiae bacterium O_S4.1_bin_1	SP4CHLAM1_1	1077874	SP4CHLAM1_04900	467	Aspartyl/glutamyl-tRNA(Asn/Gln) amidotransferase subunit B	Simkania negevensis	WP_013943474.1	488	99.6	64.4	4.3e-175	Asp-tRNA(Asn)/Glu-tRNA(Gln) amidotransferase subunit GatB	COG0064	J	Asp-tRNAAsn/Glu-tRNAGln amidotransferase B subunit	Allows the formation of correctly charged Asn-tRNA(Asn) or Gln-tRNA(Gln) through the transamidation of misacylated Asp- tRNA(Asn) or Glu-tRNA(Gln) in organisms which lack either or both of asparaginyl-tRNA or glutaminyl-tRNA synthetases. The reaction takes place in the presence of glutamine and ATP through an activated phospho-Asp-tRNA(Asn) or phospho-Glu-tRNA(Gln) (By similarity)	K02434	gatB,PET112	aspartyl-tRNA(Asn)/glutamyl-tRNA(Gln) amidotransferase subunit B [EC:6.3.5.6 6.3.5.7]	PF02934|PF02637	GatB/GatE catalytic domain|GatB domain	TIGR00133	gatB: aspartyl/glutamyl-tRNA(Asn/Gln) amidotransferase, B subunit
Chlamydiae bacterium O_S4.1_bin_5	SP4CHLAM5_3	77339	SP4CHLAM5_03510	481	Aspartyl/glutamyl-tRNA(Asn/Gln) amidotransferase subunit B	Chlamydiae bacterium	NBO24252.1	488	99.2	60.3	5.0e-163	Asp-tRNA(Asn)/Glu-tRNA(Gln) amidotransferase subunit GatB	COG0064	J	Asp-tRNAAsn/Glu-tRNAGln amidotransferase B subunit	Allows the formation of correctly charged Asn-tRNA(Asn) or Gln-tRNA(Gln) through the transamidation of misacylated Asp- tRNA(Asn) or Glu-tRNA(Gln) in organisms which lack either or both of asparaginyl-tRNA or glutaminyl-tRNA synthetases. The reaction takes place in the presence of glutamine and ATP through an activated phospho-Asp-tRNA(Asn) or phospho-Glu-tRNA(Gln) (By similarity)	K02434	gatB,PET112	aspartyl-tRNA(Asn)/glutamyl-tRNA(Gln) amidotransferase subunit B [EC:6.3.5.6 6.3.5.7]	PF02934|PF02637	GatB/GatE catalytic domain|GatB domain	TIGR00133	gatB: aspartyl/glutamyl-tRNA(Asn/Gln) amidotransferase, B subunit
COG0072
COG0124
Chlamydiae bacterium O_S4.2_bin_102	S4CHLAM102_15	56361	S4CHLAM102_07440	426	Histidine--tRNA ligase	Streptococcus dysgalactiae	WP_129555098.1	426	97.2	45.8	7.3e-89	histidine--tRNA ligase	COG0124	J	Histidyl-tRNA synthetase	Histidyl-trna synthetase	K01892	HARS,hisS	histidyl-tRNA synthetase [EC:6.1.1.21]	PF03129|PF13393	Anticodon binding domain|Histidyl-tRNA synthetase	TIGR00442	hisS: histidine--tRNA ligase
Chlamydiae bacterium O_S4.2_bin_107	S4CHLAM107_6	409860	S4CHLAM107_12940	420	Histidine--tRNA ligase	Simkaniaceae bacterium	NRA90521.1	431	96.9	55.9	1.3e-122	histidine--tRNA ligase	COG0124	J	Histidyl-tRNA synthetase	Histidyl-trna synthetase	K01892	HARS,hisS	histidyl-tRNA synthetase [EC:6.1.1.21]	PF03129|PF13393	Anticodon binding domain|Histidyl-tRNA synthetase	TIGR00442	hisS: histidine--tRNA ligase
Chlamydiae bacterium O_S4.2_bin_123	S4CHLAM123_57	12509	S4CHLAM123_03970	432	Histidine--tRNA ligase	Chlamydiae bacterium	NGX55146.1	427	97.7	68.7	9.1e-164	Histidine--tRNA ligase	COG0124	J	Histidyl-tRNA synthetase	Histidyl-trna synthetase	K01892	HARS,hisS	histidyl-tRNA synthetase [EC:6.1.1.21]	PF03129|PF13393	Anticodon binding domain|Histidyl-tRNA synthetase	TIGR00442	hisS: histidine--tRNA ligase
Chlamydiae bacterium O_S4.2_bin_20	S4CHLAM20_20	254878	S4CHLAM20_06450	435	Histidine--tRNA ligase	Chlamydiae bacterium RIFCSPHIGHO2_12_FULL_49_11	OGN61982.1	427	94.0	47.6	1.5e-102	histidine--tRNA ligase	COG0124	J	Histidyl-tRNA synthetase	Histidyl-trna synthetase	K01892	HARS,hisS	histidyl-tRNA synthetase [EC:6.1.1.21]	PF03129|PF13393	Anticodon binding domain|Histidyl-tRNA synthetase	TIGR00442	hisS: histidine--tRNA ligase
Chlamydiae bacterium O_S4.2_bin_27	S4CHLAM27_2	85472	S4CHLAM27_01160	432	Histidine--tRNA ligase	Chlamydiae bacterium RIFCSPHIGHO2_12_FULL_49_11	OGN61982.1	427	97.2	47.9	3.8e-101	histidine--tRNA ligase	COG0124	J	Histidyl-tRNA synthetase	Histidyl-trna synthetase	K01892	HARS,hisS	histidyl-tRNA synthetase [EC:6.1.1.21]	PF03129|PF13393	Anticodon binding domain|Histidyl-tRNA synthetase	TIGR00442	hisS: histidine--tRNA ligase
Chlamydiae bacterium O_S4.2_bin_2	S4CHLAM2_9	72945	S4CHLAM2_12320	404	Histidine--tRNA ligase	Chlamydiae bacterium	NGX55146.1	427	99.0	65.8	8.6e-148	Histidine--tRNA ligase	COG0124	J	Histidyl-tRNA synthetase	Histidyl-trna synthetase	K01892	HARS,hisS	histidyl-tRNA synthetase [EC:6.1.1.21]	PF03129|PF13393	Anticodon binding domain|Histidyl-tRNA synthetase	TIGR00442	hisS: histidine--tRNA ligase
Chlamydiae bacterium O_S4.2_bin_37	S4CHLAM37_4	111384	S4CHLAM37_05300	441	Histidine--tRNA ligase	Candidatus Aerophobetes bacterium	PCI95316.1	441	100.0	87.3	3.6e-224	histidine--tRNA ligase	COG0124	J	Histidyl-tRNA synthetase	Histidyl-trna synthetase	K01892	HARS,hisS	histidyl-tRNA synthetase [EC:6.1.1.21]	PF13393|PF03129	Histidyl-tRNA synthetase|Anticodon binding domain	TIGR00442	hisS: histidine--tRNA ligase
Chlamydiae bacterium O_S4.2_bin_45	S4CHLAM45_11	320246	S4CHLAM45_12630	418	Histidine--tRNA ligase	Chlamydiae bacterium	NGX55146.1	427	99.8	60.5	2.8e-141	Histidine--tRNA ligase	COG0124	J	Histidyl-tRNA synthetase	Histidyl-trna synthetase	K01892	HARS,hisS	histidyl-tRNA synthetase [EC:6.1.1.21]	PF13393|PF03129	Histidyl-tRNA synthetase|Anticodon binding domain	TIGR00442	hisS: histidine--tRNA ligase
Chlamydiae bacterium O_S4.2_bin_6	S4CHLAM6_19	184929	S4CHLAM6_06510	434	Histidine--tRNA ligase	Candidatus Protochlamydia	WP_032123889.1	486	97.9	56.2	2.3e-138	MULTISPECIES: histidine--tRNA ligase	COG0124	J	Histidyl-tRNA synthetase	Histidyl-trna synthetase	K01892	HARS,hisS	histidyl-tRNA synthetase [EC:6.1.1.21]	PF03129|PF13393	Anticodon binding domain|Histidyl-tRNA synthetase	TIGR00442	hisS: histidine--tRNA ligase
Chlamydiae bacterium O_S4.2_bin_7	S4CHLAM7_54	89867	S4CHLAM7_13830	432	Histidine--tRNA ligase	Candidatus Protochlamydia	WP_032123889.1	486	98.1	54.0	7.8e-131	MULTISPECIES: histidine--tRNA ligase	COG0124	J	Histidyl-tRNA synthetase	Histidyl-trna synthetase	K01892	HARS,hisS	histidyl-tRNA synthetase [EC:6.1.1.21]	PF13393|PF03129	Histidyl-tRNA synthetase|Anticodon binding domain	TIGR00442	hisS: histidine--tRNA ligase
Chlamydiae bacterium O_S4.2_bin_81	S4CHLAM81_26	15167	S4CHLAM81_12340	417	Histidine--tRNA ligase	Chlamydiae bacterium	NGX55146.1	427	99.5	62.3	5.6e-142	Histidine--tRNA ligase	COG0124	J	Histidyl-tRNA synthetase	Histidyl-trna synthetase	K01892	HARS,hisS	histidyl-tRNA synthetase [EC:6.1.1.21]	PF13393|PF03129	Histidyl-tRNA synthetase|Anticodon binding domain	TIGR00442	hisS: histidine--tRNA ligase
Chlamydiae bacterium P_S1_bin_14	SP1CHLAM14_1	320246	SP1CHLAM14_02440	418	Histidine--tRNA ligase	Chlamydiae bacterium	NGX55146.1	427	99.8	60.5	2.8e-141	Histidine--tRNA ligase	COG0124	J	Histidyl-tRNA synthetase	Histidyl-trna synthetase	K01892	HARS,hisS	histidyl-tRNA synthetase [EC:6.1.1.21]	PF13393|PF03129	Histidyl-tRNA synthetase|Anticodon binding domain	TIGR00442	hisS: histidine--tRNA ligase
Chlamydiae bacterium P_S1_bin_54	SP1CHLAM54_2	562971	SP1CHLAM54_16280	420	Histidine--tRNA ligase	Simkaniaceae bacterium	NRA90521.1	431	96.9	55.9	1.3e-122	histidine--tRNA ligase	COG0124	J	Histidyl-tRNA synthetase	Histidyl-trna synthetase	K01892	HARS,hisS	histidyl-tRNA synthetase [EC:6.1.1.21]	PF03129|PF13393	Anticodon binding domain|Histidyl-tRNA synthetase	TIGR00442	hisS: histidine--tRNA ligase
Chlamydiae bacterium P_S1_bin_9	SP1CHLAM9_3	75038	SP1CHLAM9_02640	432	Histidine--tRNA ligase	Chlamydiae bacterium RIFCSPHIGHO2_12_FULL_49_11	OGN61982.1	427	97.2	47.9	3.8e-101	histidine--tRNA ligase	COG0124	J	Histidyl-tRNA synthetase	Histidyl-trna synthetase	K01892	HARS,hisS	histidyl-tRNA synthetase [EC:6.1.1.21]	PF03129|PF13393	Anticodon binding domain|Histidyl-tRNA synthetase	TIGR00442	hisS: histidine--tRNA ligase
Chlamydiae bacterium O_S4.1_bin_17	SP4CHLAM17_1	991604	SP4CHLAM17_06870	418	Histidine--tRNA ligase	Chlamydiae bacterium	NGX55146.1	427	99.8	60.5	2.8e-141	Histidine--tRNA ligase	COG0124	J	Histidyl-tRNA synthetase	Histidyl-trna synthetase	K01892	HARS,hisS	histidyl-tRNA synthetase [EC:6.1.1.21]	PF13393|PF03129	Histidyl-tRNA synthetase|Anticodon binding domain	TIGR00442	hisS: histidine--tRNA ligase
Chlamydiae bacterium O_S4.1_bin_1	SP4CHLAM1_2	561994	SP4CHLAM1_12880	420	Histidine--tRNA ligase	Simkaniaceae bacterium	NRA90521.1	431	96.9	55.9	1.3e-122	histidine--tRNA ligase	COG0124	J	Histidyl-tRNA synthetase	Histidyl-trna synthetase	K01892	HARS,hisS	histidyl-tRNA synthetase [EC:6.1.1.21]	PF13393|PF03129	Histidyl-tRNA synthetase|Anticodon binding domain	TIGR00442	hisS: histidine--tRNA ligase
Chlamydiae bacterium O_S4.1_bin_5	SP4CHLAM5_8	44817	SP4CHLAM5_05520	432	Histidine--tRNA ligase	Chlamydiae bacterium RIFCSPHIGHO2_12_FULL_49_11	OGN61982.1	427	97.2	47.9	3.8e-101	histidine--tRNA ligase	COG0124	J	Histidyl-tRNA synthetase	Histidyl-trna synthetase	K01892	HARS,hisS	histidyl-tRNA synthetase [EC:6.1.1.21]	PF03129|PF13393	Anticodon binding domain|Histidyl-tRNA synthetase	TIGR00442	hisS: histidine--tRNA ligase
COG0143
COG0154
Chlamydiae bacterium O_S4.2_bin_102	S4CHLAM102_4	256670	S4CHLAM102_01330	492	Glutamyl-tRNA(Gln) amidotransferase subunit A	Chlamydiae bacterium	NGX43335.1	485	98.4	58.7	3.6e-164	Glutamyl-tRNA(Gln) amidotransferase subunit A	COG0154	J	Asp-tRNAAsn/Glu-tRNAGln amidotransferase A subunit or related amidase	Allows the formation of correctly charged Gln-tRNA(Gln) through the transamidation of misacylated Glu-tRNA(Gln) in organisms which lack glutaminyl-tRNA synthetase. The reaction takes place in the presence of glutamine and ATP through an activated gamma-phospho-Glu-tRNA(Gln) (By similarity)	K02433	gatA,QRSL1	aspartyl-tRNA(Asn)/glutamyl-tRNA(Gln) amidotransferase subunit A [EC:6.3.5.6 6.3.5.7]	PF01425	Amidase	TIGR00132	gatA: aspartyl/glutamyl-tRNA(Asn/Gln) amidotransferase, A subunit
Chlamydiae bacterium O_S4.2_bin_107	S4CHLAM107_4	148598	S4CHLAM107_09870	466	Glutamyl-tRNA(Gln) amidotransferase subunit A	Simkania negevensis	WP_013943475.1	489	99.4	62.2	3.9e-160	Asp-tRNA(Asn)/Glu-tRNA(Gln) amidotransferase subunit GatA	COG0154	J	Asp-tRNAAsn/Glu-tRNAGln amidotransferase A subunit or related amidase	Allows the formation of correctly charged Gln-tRNA(Gln) through the transamidation of misacylated Glu-tRNA(Gln) in organisms which lack glutaminyl-tRNA synthetase. The reaction takes place in the presence of glutamine and ATP through an activated gamma-phospho-Glu-tRNA(Gln) (By similarity)	K02433	gatA,QRSL1	aspartyl-tRNA(Asn)/glutamyl-tRNA(Gln) amidotransferase subunit A [EC:6.3.5.6 6.3.5.7]	PF01425	Amidase	TIGR00132	gatA: aspartyl/glutamyl-tRNA(Asn/Gln) amidotransferase, A subunit
Chlamydiae bacterium O_S4.2_bin_123	S4CHLAM123_88	8764	S4CHLAM123_06540	469	Acylamidase	Microbulbifer sp. GL-2	WP_143730323.1	471	99.1	52.0	1.1e-135	amidase	COG0154	J	Asp-tRNAAsn/Glu-tRNAGln amidotransferase A subunit or related amidase	Allows the formation of correctly charged Gln-tRNA(Gln) through the transamidation of misacylated Glu-tRNA(Gln) in organisms which lack glutaminyl-tRNA synthetase. The reaction takes place in the presence of glutamine and ATP through an activated gamma-phospho-Glu-tRNA(Gln) (By similarity)	K01426	E3.5.1.4,amiE	amidase [EC:3.5.1.4]	PF01425	Amidase
Chlamydiae bacterium O_S4.2_bin_123	S4CHLAM123_96	20731	S4CHLAM123_07430	487	Glutamyl-tRNA(Gln) amidotransferase subunit A	Chlamydiae bacterium	NGX53596.1	485	99.4	72.7	9.5e-210	Glutamyl-tRNA(Gln) amidotransferase subunit A	COG0154	J	Asp-tRNAAsn/Glu-tRNAGln amidotransferase A subunit or related amidase	Allows the formation of correctly charged Gln-tRNA(Gln) through the transamidation of misacylated Glu-tRNA(Gln) in organisms which lack glutaminyl-tRNA synthetase. The reaction takes place in the presence of glutamine and ATP through an activated gamma-phospho-Glu-tRNA(Gln) (By similarity)	K02433	gatA,QRSL1	aspartyl-tRNA(Asn)/glutamyl-tRNA(Gln) amidotransferase subunit A [EC:6.3.5.6 6.3.5.7]	PF01425	Amidase	TIGR00132	gatA: aspartyl/glutamyl-tRNA(Asn/Gln) amidotransferase, A subunit
Chlamydiae bacterium O_S4.2_bin_20	S4CHLAM20_5	25101	S4CHLAM20_01150	486	Glutamyl-tRNA(Gln) amidotransferase subunit A	Chlamydiales bacterium 38-26	OJV07932.1	484	98.4	54.6	1.0e-142	aspartyl/glutamyl-tRNA amidotransferase subunit A	COG0154	J	Asp-tRNAAsn/Glu-tRNAGln amidotransferase A subunit or related amidase	Allows the formation of correctly charged Gln-tRNA(Gln) through the transamidation of misacylated Glu-tRNA(Gln) in organisms which lack glutaminyl-tRNA synthetase. The reaction takes place in the presence of glutamine and ATP through an activated gamma-phospho-Glu-tRNA(Gln) (By similarity)	K02433	gatA,QRSL1	aspartyl-tRNA(Asn)/glutamyl-tRNA(Gln) amidotransferase subunit A [EC:6.3.5.6 6.3.5.7]	PF01425	Amidase	TIGR00132	gatA: aspartyl/glutamyl-tRNA(Asn/Gln) amidotransferase, A subunit
Chlamydiae bacterium O_S4.2_bin_27	S4CHLAM27_6	63677	S4CHLAM27_04230	485	Glutamyl-tRNA(Gln) amidotransferase subunit A	Chlamydiales bacterium STE3	WP_166357701.1	484	99.4	58.3	6.7e-147	Asp-tRNA(Asn)/Glu-tRNA(Gln) amidotransferase subunit GatA	COG0154	J	Asp-tRNAAsn/Glu-tRNAGln amidotransferase A subunit or related amidase	Allows the formation of correctly charged Gln-tRNA(Gln) through the transamidation of misacylated Glu-tRNA(Gln) in organisms which lack glutaminyl-tRNA synthetase. The reaction takes place in the presence of glutamine and ATP through an activated gamma-phospho-Glu-tRNA(Gln) (By similarity)	K02433	gatA,QRSL1	aspartyl-tRNA(Asn)/glutamyl-tRNA(Gln) amidotransferase subunit A [EC:6.3.5.6 6.3.5.7]	PF01425	Amidase	TIGR00132	gatA: aspartyl/glutamyl-tRNA(Asn/Gln) amidotransferase, A subunit
Chlamydiae bacterium O_S4.2_bin_2	S4CHLAM2_20	23659	S4CHLAM2_16790	487	Glutamyl-tRNA(Gln) amidotransferase subunit A	Chlamydiae bacterium	NGX53596.1	485	99.6	74.4	2.7e-212	Glutamyl-tRNA(Gln) amidotransferase subunit A	COG0154	J	Asp-tRNAAsn/Glu-tRNAGln amidotransferase A subunit or related amidase	Allows the formation of correctly charged Gln-tRNA(Gln) through the transamidation of misacylated Glu-tRNA(Gln) in organisms which lack glutaminyl-tRNA synthetase. The reaction takes place in the presence of glutamine and ATP through an activated gamma-phospho-Glu-tRNA(Gln) (By similarity)	K02433	gatA,QRSL1	aspartyl-tRNA(Asn)/glutamyl-tRNA(Gln) amidotransferase subunit A [EC:6.3.5.6 6.3.5.7]	PF01425	Amidase	TIGR00132	gatA: aspartyl/glutamyl-tRNA(Asn/Gln) amidotransferase, A subunit
[truncated: 5,677 more rows]
