# Supplementary material for: Genomic diversity and biosynthetic capabilities of sponge-associated chlamydiae
Source: ISME J. 2022 Aug 30;16(12):2725–40. doi: 10.1038/s41396-022-01305-9 (PMC9666466; doi:10.1038/s41396-022-01305-9)
Supplement: Supplementary file 11 — Data S10 [file 41396_2022_1305_MOESM11_ESM.xlsx]

## Sheet: Data S10 Overview
	Data S10 Overview
	Data S10A: Overview of antiSMASH results with the type and number of BGCs identified in each Chlamydiae species representative.
	Data S10B: BGCs with top MiBIG hits, where found, are indicated alongside top hit information.

## Sheet: Data S10A - BGCs per genome 
					Biosynthetic gene cluster (BGC) type
	Order	Family	Accession or ID	Species	NRPS-like	NRPS	RiPP-like	T3PKS	T1PKS	Lanthipeptide-class-i	Lanthipeptide-class-ii	RRE-containing	LAP	Terpene	Linaridin	Thioamitides	Phosphonate	Thiopeptide	transAT-PKS	PKS-like	Prodigiosin	Arylpolyene	Siderophore	Lassopeptide	TOTAL # clusters
	unclassfied	Parilichlamydiaceae	PARI007YTK11	Parilichlamydia carangidicola	0	0	0	0	0	0	0	0	0	0	0	0	0	0	0	0	0	0	0	0	0
	unclassfied	Parilichlamydiaceae	PARI76ST10	Candidatus Similichlamydia latridicola	0	0	0	0	0	0	0	0	0	0	0	0	0	0	0	0	0	0	0	0	0
	unclassfied	Parilichlamydiaceae	GCA_003339615.1	Candidatus Similichlamydia laticola	0	0	0	0	0	0	0	0	0	0	0	0	0	0	0	0	0	0	0	0	0
	unclassfied	MCF-D	GCA_009937555.1	Chlamydiales bacterium bin.18	0	0	1	0	0	0	0	0	0	0	0	0	0	0	0	0	0	0	0	0	1
	unclassfied	MCF-D	1070360-7	Chlamydiae bacterium 1070360-7	1	1	1	0	0	0	0	0	0	0	0	0	0	1	0	0	0	0	0	0	4
	unclassfied	MCF-D	S4CHLAM7	Chlamydiae bacterium O_S4.2_7	1	1	0	0	0	0	0	0	0	0	0	0	0	0	0	0	0	0	0	0	2
	unclassfied	MCF-D	GCA_014239035.1	Chlamydiia bacterium bin105s	0	0	2	0	0	0	0	0	0	0	0	0	0	0	0	0	0	0	0	0	2
	unclassfied	MCF-D	S4CHLAM6	Chlamydiae bacterium O_S4.2_6	0	0	1	0	0	0	0	0	0	0	1	0	0	0	0	0	0	0	0	0	2
	Amoebachlamydiales	unclassfied	1039689-34	Chlamydiae bacterium 1039689-34	1	0	1	0	0	0	0	0	0	0	0	0	0	0	0	0	0	0	0	0	2
	Amoebachlamydiales	unclassfied	GCA_002709385.1	Waddliaceae bacterium SP13	1	0	1	0	0	0	0	0	0	0	0	0	0	0	0	0	0	0	0	0	2
	Amoebachlamydiales	unclassfied	GCA_011065065.1	Chlamydiae bacterium K940_chlam_3	1	0	1	0	0	0	0	0	0	0	0	0	0	0	0	0	0	0	0	0	2
	Amoebachlamydiales	unclassfied	3300011418-14	Chlamydiae bacterium 3300011418-14	1	0	1	1	0	0	0	0	0	0	0	0	0	0	0	0	0	0	0	0	3
	Amoebachlamydiales	Criblamydiaceae	GCA_000750955.1	Criblamydia sequanensis	1	0	1	1	0	0	0	1	0	0	0	0	0	0	0	0	0	0	0	0	3
	Amoebachlamydiales	Criblamydiaceae	GCA_900000175.1	Estrella lausannensis	1	0	1	1	0	0	0	0	0	0	0	0	0	0	0	0	0	0	0	0	3
	Amoebachlamydiales	Waddliaceae	GCA_011065005.1	Chlamydiae bacterium K940_chlam_7	1	0	1	0	0	0	0	0	0	0	0	0	0	0	0	0	0	0	0	0	2
	Amoebachlamydiales	Waddliaceae	GCA_001618265.1	Waddlia chondrophila	2	0	1	0	0	0	0	0	0	1	0	0	0	0	0	0	0	0	0	0	4
	Amoebachlamydiales	Parachlamydiaceae	3300009084-150	Chlamydiae bacterium 3300009084-150	1	0	1	1	0	1	0	0	0	0	0	0	0	0	0	0	0	0	0	0	4
	Amoebachlamydiales	Parachlamydiaceae	GCA_011125455.1	Chlamydiales bacterium STE3	1	0	1	1	0	0	0	0	0	0	0	0	0	0	0	0	0	0	0	0	3
	Amoebachlamydiales	Parachlamydiaceae	GCA_000829755.1	Parachlamydiaceae bacterium HS-T3	1	1	1	1	0	0	0	0	0	0	0	0	0	0	0	0	0	0	0	0	4
	Amoebachlamydiales	Parachlamydiaceae	GCA_000253035.1	Parachlamydia acanthamoebae	1	1	1	1	0	1	0	1	0	0	0	0	0	0	0	0	0	0	0	0	6
	Amoebachlamydiales	Parachlamydiaceae	GCA_002786175.1	Parachlamydia sp. BC.030	0	0	1	1	0	1	0	1	0	0	0	0	0	0	0	0	0	0	0	0	4
	Amoebachlamydiales	Parachlamydiaceae	GCA_013816265.1	Parachlamydiaceae bacterium MGR_bin366	1	0	1	1	0	1	0	0	0	0	0	0	0	0	2	1	0	0	0	0	6
	Amoebachlamydiales	Parachlamydiaceae	3300009787-37	Chlamydiae bacterium 3300009787-37	1	0	1	0	0	0	0	0	0	0	0	0	0	0	0	0	0	0	0	0	2
	Amoebachlamydiales	Parachlamydiaceae	GCA_001545115.1	Parachlamydia sp. C2	1	0	1	1	0	0	0	0	0	0	0	0	0	0	0	0	0	0	0	0	3
	Amoebachlamydiales	Parachlamydiaceae	GCA_013695355.1	Candidatus Protochlamydia sp. MGR_bin260	0	0	1	1	0	0	0	0	0	0	0	0	0	0	0	0	0	0	0	0	2
	Amoebachlamydiales	Parachlamydiaceae	GCA_001499655.1	Candidatus Protochlamydia naegleriophila	1	0	1	2	0	0	0	0	0	0	0	0	0	0	0	0	0	0	0	0	4
	Amoebachlamydiales	Parachlamydiaceae	ACE82	Protochlamydia sp. ACF82	1	0	1	0	0	0	0	0	0	0	0	0	0	0	0	0	0	0	0	0	2
	Amoebachlamydiales	Parachlamydiaceae	GCA_000011565.2	Candidatus Protochlamydia amoebophila	1	0	1	0	0	0	0	0	0	0	0	0	0	0	0	0	0	0	0	0	2
	Amoebachlamydiales	Parachlamydiaceae	GCA_013813265.1	Parachlamydiaceae bacterium MGR_bin34	1	0	2	1	0	0	0	0	0	0	0	0	0	0	0	0	0	0	0	0	3
	Amoebachlamydiales	Parachlamydiaceae	GCA_013287465.1	Chlamydiae bacterium BWMinHeated_Nextera45_MAG1	0	0	1	1	0	0	0	1	0	0	0	0	0	0	0	0	0	0	0	0	3
	Amoebachlamydiales	Parachlamydiaceae	GCA_013815395.1	Parachlamydiaceae bacterium MGR_bin407	1	2	1	1	0	0	0	0	0	0	0	0	0	0	0	0	0	0	0	0	5
	Amoebachlamydiales	Parachlamydiaceae	GCA_013288825.1	Chlamydiae bacterium BWMinControl_Nextera80_MAG2	0	0	1	0	0	3	0	0	0	0	0	0	0	0	0	0	0	0	0	0	4
	Amoebachlamydiales	Parachlamydiaceae	GCA_013821265.1	Parachlamydiaceae bacterium MGR_bin429	1	0	1	1	0	0	0	0	1	0	0	0	0	0	0	0	0	0	0	0	4
	Amoebachlamydiales	Parachlamydiaceae	GCA_000756735.1	Candidatus Rubidus massiliensis	1	0	1	2	1	0	0	0	1	0	0	0	0	0	0	0	0	0	0	0	6
	Amoebachlamydiales	Parachlamydiaceae	3300009083-135	Chlamydiae bacterium 3300009083-135	1	0	1	1	0	0	0	0	0	1	0	0	0	0	0	0	0	0	0	0	4
	Amoebachlamydiales	Parachlamydiaceae	3300009084-136	Chlamydiae bacterium 3300009084-136	1	0	1	1	0	0	0	0	0	1	0	0	0	0	0	0	0	0	0	0	4
	Amoebachlamydiales	Parachlamydiaceae	GCA_013414685.1	Parachlamydiaceae bacterium SSA5	1	0	1	1	0	1	0	0	0	0	0	0	0	0	0	0	0	0	0	0	4
	Amoebachlamydiales	Parachlamydiaceae	GCA_001897225.1	Chlamydiales bacterium 38-26	2	0	1	1	0	0	0	0	0	1	0	0	0	0	0	0	0	0	0	0	5
	Amoebachlamydiales	Parachlamydiaceae	ACE65	Neochlamydia sp. ACF65	1	0	1	0	0	0	0	0	0	0	0	0	0	0	0	0	0	0	0	0	2
	Amoebachlamydiales	Parachlamydiaceae	GCA_000813665.1	Neochlamydia sp. EPS4	1	0	1	0	0	0	0	0	0	0	0	0	0	0	0	0	0	0	0	0	2
	Amoebachlamydiales	Parachlamydiaceae	GCA_000813645.1	Neochlamydia sp. TUME1	1	0	1	0	0	0	0	0	0	0	0	0	0	0	0	0	0	0	0	0	2
	Chlamydiales	unclassfied	GCA_009885615.1	Parachlamydiales bacterium Bin_61_76	1	0	1	1	0	0	0	0	0	0	0	0	0	0	0	0	0	0	0	0	3
	Chlamydiales	Sororchlamydiaceae	3300011418-10	Chlamydiae bacterium 3300011418-10	1	0	2	1	0	0	0	0	0	0	0	0	0	0	0	0	0	0	0	0	4
	Chlamydiales	Sororchlamydiaceae	S4CHLAM123	Chlamydiae bacterium O_S4.2_123	0	0	2	0	0	0	0	0	1	0	0	0	0	0	0	0	0	0	0	0	2
	Chlamydiales	Sororchlamydiaceae	GCA_011064985.1	Chlamydiae bacterium K940_chlam_9	0	0	1	1	0	0	0	0	0	0	0	0	0	0	0	0	0	0	0	0	2
	Chlamydiales	Sororchlamydiaceae	S4CHLAM2	Chlamydiae bacterium O_S4.2_2	1	0	1	0	0	1	0	0	0	0	0	0	0	0	0	0	0	0	0	0	3
	Chlamydiales	Sororchlamydiaceae	S4CHLAM81	Chlamydiae bacterium O_S4.2_81	1	0	1	0	0	0	0	0	0	0	0	0	1	0	0	0	0	0	0	0	3
	Chlamydiales	Sororchlamydiaceae	SP1CHLAM42	Chlamydiae bacterium P_S1_42	1	0	1	0	0	0	0	0	0	0	0	0	1	0	0	0	0	0	0	0	3
	Chlamydiales	Sororchlamydiaceae	SP1CHLAM14	Chlamydiae bacterium P_S1_14	1	0	0	0	0	0	0	0	0	0	0	0	0	0	0	0	0	0	0	0	1
	Chlamydiales	Sororchlamydiaceae	S4CHLAM45	Chlamydiae bacterium O_S4.2_45	1	0	0	0	0	0	0	0	0	0	0	0	0	0	0	0	0	0	0	0	1
	Chlamydiales	Sororchlamydiaceae	SP4CHLAM17	Chlamydiae bacterium O_S4.1_17	1	0	0	0	0	0	0	0	0	0	0	0	0	0	0	0	0	0	0	0	1
	Chlamydiales	unclassfied	GCA_015356765.1	Candidatus Clavichlamydia salmonicola	0	0	0	0	0	0	0	0	0	0	0	0	0	0	0	0	0	0	0	0	0
	Chlamydiales	Chlamydiaceae	GCA_900149595.1	Chlamydia suis	0	0	0	0	0	0	0	0	0	0	0	0	0	0	0	0	0	0	0	0	0
	Chlamydiales	Chlamydiaceae	GCA_000175535.1	Chlamydia muridarum	0	0	0	0	0	0	0	0	0	0	0	0	0	0	0	0	0	0	0	0	0
	Chlamydiales	Chlamydiaceae	GCA_000441735.1	Chlamydia trachomatis	0	0	0	0	0	0	0	0	0	0	0	0	0	0	0	0	0	0	0	0	0
	Chlamydiales	Chlamydiaceae	GCA_000470805.1	Chlamydophila pecorum	0	0	0	0	0	0	0	0	0	0	0	0	0	0	0	0	0	0	0	0	0
	Chlamydiales	Chlamydiaceae	GCA_902705475.1	Chlamydia sp. 17-3921_L77	0	0	0	0	0	0	0	0	0	0	0	0	0	0	0	0	0	0	0	0	0
	Chlamydiales	Chlamydiaceae	GCA_001653975.1	Chlamydia sp. 2742-308	0	0	0	0	0	0	0	0	0	0	0	0	0	0	0	0	0	0	0	0	0
	Chlamydiales	Chlamydiaceae	GCA_900239945.1	Chlamydia sp. H15-1957-10C	0	0	0	0	0	0	0	0	0	0	0	0	0	0	0	0	0	0	0	0	0
	Chlamydiales	Chlamydiaceae	GCA_000516655.1	Chlamydophila pneumoniae	0	0	0	0	0	0	0	0	0	0	0	0	0	0	0	0	0	0	0	0	0
	Chlamydiales	Chlamydiaceae	GCA_002817655.1	Chlamydophila corallus	0	0	0	0	0	0	0	0	0	0	0	0	0	0	0	0	0	0	0	0	0
	Chlamydiales	Chlamydiaceae	GCA_000417695.2	Chlamydophila ibidis	0	0	0	0	0	0	0	0	0	0	0	0	0	0	0	0	0	0	0	0	0
	Chlamydiales	Chlamydiaceae	GCA_000471025.2	Chlamydia gallinacea	0	0	0	0	0	0	0	0	0	0	0	0	0	0	0	0	0	0	0	0	0
	Chlamydiales	Chlamydiaceae	GCA_000417735.2	Chlamydophila avium	0	0	0	0	0	0	0	0	0	0	0	0	0	0	0	0	0	0	0	0	0
	Chlamydiales	Chlamydiaceae	GCA_000009945.1	Chlamydia felis	0	0	0	0	0	0	0	0	0	0	0	0	0	0	0	0	0	0	0	0	0
	Chlamydiales	Chlamydiaceae	GCA_000007605.1	Chlamydophila caviae GPIC	0	0	0	0	0	0	0	0	0	0	0	0	0	0	0	0	0	0	0	0	0
	Chlamydiales	Chlamydiaceae	GCA_900239975.1	Chlamydia sp. S15-834C	0	0	0	0	0	0	0	0	0	0	0	0	0	0	0	0	0	0	0	0	0
	Chlamydiales	Chlamydiaceae	GCA_900634605.1	Chlamydia buteonis	0	0	0	0	0	0	0	0	0	0	0	0	0	0	0	0	0	0	0	0	0
	Chlamydiales	Chlamydiaceae	GCA_000298515.2	Chlamydophila psittaci	0	0	0	0	0	0	0	0	0	0	0	0	0	0	0	0	0	0	0	0	0
	Chlamydiales	Chlamydiaceae	GCA_000952935.1	Chlamydophila abortus	0	0	0	0	0	0	0	0	0	0	0	0	0	0	0	0	0	0	0	0	0
	Anoxychlamydiales	Anoxychlamydiaceae	GCA_011064725.1	Chlamydiae bacterium K940_chlam_8	1	0	0	0	0	0	0	0	0	0	0	0	0	0	0	0	0	0	0	0	1
	Anoxychlamydiales	Anoxychlamydiaceae	GCA_001303765.1	Chlamydiae bacterium SM23_39	0	0	0	0	0	1	0	0	0	0	0	0	0	0	0	0	0	0	0	0	1
	Anoxychlamydiales	Anoxychlamydiaceae	GCA_011065125.1	Candidatus Anoxychlamydiales bacterium K1060_chlam_5	0	0	0	0	0	0	0	0	0	0	0	0	0	0	0	0	0	0	0	0	0
	Anoxychlamydiales	Anoxychlamydiaceae	GCA_011065265.1	Candidatus Anoxychlamydiales bacterium K1000_chlam_1	1	0	1	0	0	0	0	0	0	0	0	0	0	0	0	0	0	0	0	0	2
	Anoxychlamydiales	Anoxychlamydiaceae	GCA_011064865.1	Candidatus Anoxychlamydiales bacterium KR126_chlam_6	0	0	0	0	0	0	0	0	0	0	0	0	0	0	0	0	0	0	0	0	0
	Anoxychlamydiales	Anoxychlamydiaceae	GCA_011065175.1	Candidatus Anoxychlamydiales bacterium K1060_chlam_1	1	0	0	0	0	0	0	0	0	0	0	0	0	0	0	0	0	0	0	0	1
	Anoxychlamydiales	Anoxychlamydiaceae	GCA_011064875.1	Candidatus Anoxychlamydiales bacterium KR126_chlam_4	0	0	0	0	0	0	0	0	0	0	0	0	0	0	0	0	0	0	0	0	0
	Anoxychlamydiales	Anoxychlamydiaceae	GCA_011065045.1	Candidatus Anoxychlamydiales bacterium K940_chlam_5	1	0	0	0	0	0	0	0	0	0	0	0	0	0	0	0	0	0	0	0	1
	Anoxychlamydiales	Anoxychlamydiaceae	GCA_011064905.1	Candidatus Anoxychlamydiales bacterium KR126_chlam_5	1	0	0	0	0	0	0	0	0	0	0	0	0	0	0	0	0	0	0	0	1
	Anoxychlamydiales	unclassfied	3300009703-49	Chlamydiae bacterium 3300009703-49	1	0	1	0	0	0	0	0	0	0	0	0	0	0	0	0	0	0	0	0	2
	Anoxychlamydiales	CC-III	GCA_015661075.1	Parachlamydiales bacterium B4_bin.14	1	0	0	0	0	0	0	0	0	0	0	0	0	0	0	0	0	0	0	0	1
	Anoxychlamydiales	CC-III	3300012931-71	Chlamydiae bacterium 3300012931-71	1	2	0	0	0	0	0	0	0	0	0	0	0	0	0	0	1	1	0	0	4
	Anoxychlamydiales	CC-III	GCA_903848255.1	Chlamydiae bacterium AlinenSedimentsD2_bin-1100	2	0	0	0	0	0	0	0	0	0	0	0	0	0	0	0	0	0	0	0	2
	Anoxychlamydiales	CC-III	GCA_003151315.1	Parachlamydiales bacterium palsa_1448	1	0	2	1	0	0	0	1	0	0	0	0	0	0	0	0	0	0	0	0	5
	Anoxychlamydiales	CC-III	1021942-14	Chlamydiae bacterium 1021942-14	1	0	0	1	0	0	0	0	0	0	0	0	0	0	0	0	0	0	0	0	2
	Anoxychlamydiales	CC-III	GCA_903864395.1	Chlamydiae bacterium Kiruna_bin-13304	1	1	0	1	0	0	0	0	0	0	0	0	0	0	0	0	0	0	0	0	3
	Anoxychlamydiales	CC-III	GCA_903909295.1	Chlamydiae bacterium Umea1_bin-1462	2	1	1	0	0	0	0	1	0	0	0	0	0	0	0	0	0	0	0	0	5
	Anoxychlamydiales	CC-III	3300006177-14	Chlamydiae bacterium 3300006177-14	2	0	1	1	0	0	0	0	0	0	0	0	0	0	0	0	0	0	0	0	4
	Anoxychlamydiales	CC-III	GCA_002773795.1	Chlamydiae bacterium CG10_big_fil_rev_8_21_14_0_10_42_34	1	0	1	1	0	1	0	0	1	0	0	0	0	0	0	0	0	0	0	0	3
	Anoxychlamydiales	CC-III	GCA_001796255.1	Chlamydiae bacterium RIFCSPLOWO2_02_FULL_45_22	1	0	0	1	0	0	0	0	0	0	0	0	0	0	0	0	0	0	0	0	2
	Simkaniales	Rhabdochlamydiaceae	GCA_011064965.1	Chlamydiae bacterium KR126_chlam_1	1	1	0	1	0	0	0	0	0	0	0	0	0	0	0	0	0	0	0	0	3
	Simkaniales	Rhabdochlamydiaceae	1096102-30	Chlamydiae bacterium 1096102-30	0	0	1	1	0	0	0	0	0	0	0	1	0	0	0	0	0	0	0	0	2
	Simkaniales	Rhabdochlamydiaceae	GCA_011064755.1	Chlamydiae bacterium K940_chlam_6	0	0	0	1	0	0	0	0	0	0	0	0	0	0	0	0	0	0	0	0	1
	Simkaniales	Rhabdochlamydiaceae	GCA_003228815.1	Chlamydiae bacterium SZUA-160	0	0	0	0	0	0	0	0	0	0	0	0	0	0	0	0	0	0	0	0	0
	Simkaniales	Rhabdochlamydiaceae	GCA_011064915.1	Chlamydiae bacterium KR126_chlam_3	0	0	0	0	0	0	0	0	0	0	0	0	0	0	0	0	0	0	0	0	0
	Simkaniales	Rhabdochlamydiaceae	GCA_003530315.1	Parachlamydiales bacterium UBA10024	0	0	1	0	0	0	0	0	0	0	0	0	0	0	0	0	0	0	0	0	1
	Simkaniales	Rhabdochlamydiaceae	GCA_001796275.1	Chlamydiae bacterium RIFCSPLOWO2_02_FULL_49_12	0	0	1	0	0	1	0	0	0	0	0	0	0	0	0	0	0	0	0	0	2
	Simkaniales	Rhabdochlamydiaceae	3300009709-46	Chlamydiae bacterium 3300009709-46	0	0	0	1	0	0	0	0	0	0	0	0	0	0	0	0	0	0	0	0	1
	Simkaniales	Rhabdochlamydiaceae	1064120-29	Chlamydiae bacterium 1064120-29	0	0	1	1	0	0	0	0	0	0	0	0	0	0	0	0	0	0	0	0	1
	Simkaniales	Rhabdochlamydiaceae	GCA_013286595.1	Chlamydiae bacterium BWOrgHeat_Nextera88_MAG2	0	0	0	1	0	0	0	0	0	0	0	0	0	0	0	0	0	0	0	0	1
	Simkaniales	Rhabdochlamydiaceae	3300005529-103	Chlamydiae bacterium 3300005529-103	1	0	0	1	0	0	0	0	0	0	0	0	0	0	0	0	0	0	0	0	2
	Simkaniales	Rhabdochlamydiaceae	GCA_901000775.1	Candidatus Rhabdochlamydia helveticae	0	0	0	1	0	1	0	0	0	0	2	0	0	0	0	0	0	0	0	0	3
	Simkaniales	Rhabdochlamydiaceae	RHABDOW815	Rhabdochlamydia oedothorax	0	0	0	1	0	0	0	0	0	0	1	0	0	0	0	0	0	0	0	0	2
	Simkaniales	Rhabdochlamydiaceae	GCA_015356815.1	Candidatus Rhabdochlamydia porcellionis	1	0	0	1	0	1	0	0	0	0	1	0	0	0	0	0	0	0	0	0	4
	Simkaniales	Rhabdochlamydiaceae	1021942-13	Chlamydiae bacterium 1021942-13	1	0	2	1	0	0	0	0	1	0	0	0	0	0	0	0	0	0	1	0	5
	Simkaniales	Rhabdochlamydiaceae	GCA_009885755.1	Parachlamydiales bacterium Bin_65_10	0	0	0	1	0	0	0	0	0	0	0	0	0	0	0	0	0	0	0	0	1
	Simkaniales	Rhabdochlamydiaceae	GCA_001464115.1	Chlamydiae bacterium Ga0074140	0	0	3	1	0	0	1	0	1	0	0	1	0	1	0	0	0	0	0	0	3
	Simkaniales	Rhabdochlamydiaceae	1159587-4_forest	Chlamydiae bacterium 1159587-4	0	0	0	1	0	0	0	0	0	0	0	0	0	0	0	0	0	0	0	0	1
	Simkaniales	Rhabdochlamydiaceae	1095360-24	Chlamydiae bacterium 1095360-24	1	0	0	1	0	0	0	0	0	0	0	0	0	0	0	0	0	0	0	0	2
	Simkaniales	Rhabdochlamydiaceae	GCA_003153295.1	Parachlamydiales bacterium palsa_1444	2	0	0	1	0	0	0	0	0	0	0	0	0	0	0	0	0	0	0	1	4
	Simkaniales	Parasimkaniaceae	3300006056-139	Chlamydiae bacterium 3300006056-139	0	0	0	0	0	0	0	0	0	1	0	0	0	0	0	0	0	0	0	0	1
	Simkaniales	Parasimkaniaceae	S4CHLAM102	Chlamydiae bacterium O_S4.2_102	0	0	0	0	0	0	0	0	0	0	0	0	0	0	0	0	0	0	0	0	0
	Simkaniales	Parasimkaniaceae	GCA_001794905.1	Chlamydiae bacterium RIFCSPHIGHO2_12_FULL_49_11	0	0	0	0	0	0	0	0	0	0	0	0	0	0	0	0	0	0	0	0	0
	Simkaniales	Parasimkaniaceae	3300013126-109	Chlamydiae bacterium 3300013126-109	0	0	0	0	0	0	0	0	0	0	0	0	0	0	0	0	0	0	0	0	0
	Simkaniales	Parasimkaniaceae	S4CHLAM20	Chlamydiae bacterium O_S4.2_20	0	0	0	0	0	0	0	0	0	0	0	0	0	0	0	0	0	0	0	0	0
	Simkaniales	Parasimkaniaceae	S4CHLAM27	Chlamydiae bacterium O_S4.2_27	0	0	0	0	0	0	0	0	0	0	0	0	0	0	0	0	0	0	0	0	0
	Simkaniales	Parasimkaniaceae	SP1CHLAM9	Chlamydiae bacterium P_S1_9	0	0	0	0	0	0	0	0	0	0	0	0	0	0	0	0	0	0	0	0	0
	Simkaniales	Parasimkaniaceae	SP4CHLAM5	Chlamydiae bacterium O_S4.1_5	0	0	0	0	0	0	0	0	0	0	0	0	0	0	0	0	0	0	0	0	0
	Simkaniales	putative Parasimkaniaceae	S4CHLAM37	Chlamydiae bacterium O_S4.2_37	0	0	1	0	0	0	0	0	0	0	0	0	0	0	0	0	0	0	0	0	1
	Simkaniales	putative Parasimkaniaceae	3300013132-109	Chlamydiae bacterium 3300013132-109	0	0	0	0	0	0	0	0	0	0	0	0	0	0	0	0	0	0	0	0	0
	Simkaniales	putative Parasimkaniaceae	3300013133-59	Chlamydiae bacterium 3300013133-59	0	0	0	0	0	0	0	0	0	0	0	0	0	0	0	0	0	0	0	0	0
	Simkaniales	Simkaniaceae	1063924-70	Chlamydiae bacterium 1063924-70	1	0	0	1	0	0	0	1	0	0	0	0	0	0	0	0	0	0	0	0	3
	Simkaniales	Simkaniaceae	SP4CHLAM1	Chlamydiae bacterium O_S4.1_1	0	0	0	0	0	0	0	0	0	0	0	0	0	0	0	0	0	0	0	0	0
	Simkaniales	Simkaniaceae	S4CHLAM107	Chlamydiae bacterium O_S4.2_107	0	0	0	0	0	0	0	0	0	0	0	0	0	0	0	0	0	0	0	0	0
	Simkaniales	Simkaniaceae	SP1CHLAM54	Chlamydiae bacterium P_S1_54	0	0	0	0	0	0	0	0	0	0	0	0	0	0	0	0	0	0	0	0	0
	Simkaniales	Simkaniaceae	1045240-7	Chlamydiae bacterium 1045240-7	0	0	0	0	0	0	0	0	0	0	0	0	0	0	0	0	0	0	0	0	0
	Simkaniales	Simkaniaceae	GCA_000237205.1	Simkania negevensis	1	0	2	0	0	0	0	0	0	0	0	1	0	0	0	0	0	0	0	0	3
	Simkaniales	Simkaniaceae	GCA_011065165.1	Chlamydiae bacterium K1060_chlam_2	1	0	0	1	0	0	0	0	0	0	0	0	0	0	0	0	0	0	0	0	2
	Simkaniales	Simkaniaceae	1049244-12	Chlamydiae bacterium 1049244-12	1	0	0	0	0	0	0	0	0	0	0	0	0	0	0	0	0	0	0	0	1
	Simkaniales	Simkaniaceae	1045192-5	Chlamydiae bacterium 1045192-5	0	0	1	0	0	0	0	0	0	0	0	0	0	0	0	0	0	0	0	0	1
	Simkaniales	Simkaniaceae	3300004085-10	Chlamydiae bacterium 3300004085-10	0	0	1	0	0	0	0	0	0	0	0	0	0	0	0	0	0	0	0	0	1
	Simkaniales	Simkaniaceae	GCA_015356785.1	Candidatus Neptunochlamydia vexilliferae	1	1	0	0	0	0	0	1	1	0	0	0	0	0	0	0	0	0	0	0	4
	Simkaniales	Simkaniaceae	XENOCL	Sygnamydia xenoturbellae	0	0	0	0	0	0	0	0	0	0	0	0	0	0	0	0	0	0	0	0	0
	Simkaniales	Simkaniaceae	3300006056-100	Chlamydiae bacterium 3300006056-100	0	0	1	0	0	0	0	0	0	0	0	0	0	0	0	0	0	0	0	0	1
	Simkaniales	Simkaniaceae	SYNMED	Syngnamydia medusae	2	0	1	0	0	0	0	0	0	0	0	0	0	0	0	0	0	0	0	0	3
				TOTAL # of each BGC type (can be multiple hits from the same cluster)	74	12	71	50	1	14	1	8	7	5	5	3	2	2	2	1	1	1	1	1	245

## Sheet: Data S10B - BGC top MiBIG hits
	Order	Family	Accession or ID	Species	BGC description	Top MiBIG Hit to BGC if hit includes core biosynthetic genes	Region to Region Similarity Score (0 to 1)	MiBIG Type	MIBiG Cluster compounds
	Amoebachlamydiales	Parachlamydiaceae	ACE82	Protochlamydia sp. ACF82	NRPS-like	BGC0000231.1	0.48	Polyketide	griseusin
	Amoebachlamydiales	Parachlamydiaceae	GCA_000011565.2	Candidatus Protochlamydia amoebophila	NRPS-like	BGC0000231.1	0.48	Polyketide	griseusin
	Amoebachlamydiales	Waddliaceae	GCA_001618265.1	Waddlia chondrophila	NRPS-like	BGC0000248.1	0.49	Polyketide	naphtocyclinone
	Anoxychlamydiales	CC-III	3300006177-14	Chlamydiae bacterium 3300006177-14	T3PKS	BGC0000282.1	0.64	Polyketide	alkylresorcinol
	Amoebachlamydiales	Parachlamydiaceae	GCA_013815395.1	Parachlamydiaceae bacterium MGR_bin407	NRPS	BGC0000342.1	0.59	NRP	enniatin
	Amoebachlamydiales	Parachlamydiaceae	GCA_013815395.1	Parachlamydiaceae bacterium MGR_bin407	NRPS	BGC0000357.1	0.56	NRP (Cyclic depsipeptide)	cyclo-(D-Phe-L-Phe-D-Val-L-Val) biosynthetic gene cluster
	Simkaniales	Rhabdochlamydiaceae	3300005529-103	Chlamydiae bacterium 3300005529-103	NRPS-like	BGC0000357.1	0.48	NRP (Cyclic depsipeptide)	cyclo-(D-Phe-L-Phe-D-Val-L-Val) biosynthetic gene cluster
	Amoebachlamydiales	Parachlamydiaceae	3300009787-37	Chlamydiae bacterium 3300009787-37	NRPS-like	BGC0000357.1	0.48	NRP (Cyclic depsipeptide)	cyclo-(D-Phe-L-Phe-D-Val-L-Val) biosynthetic gene cluster
	Amoebachlamydiales	Parachlamydiaceae	GCA_013816265.1	Parachlamydiaceae bacterium MGR_bin366	NRPS-like/transAT-PKS	BGC0000427.1	0.68	NRP	shinorine, 4-deoxygadusol, mycosporine glycine
	Anoxychlamydiales	CC-III	3300006177-14	Chlamydiae bacterium 3300006177-14	NRPS-like	BGC0000427.1	0.67	NRP	shinorine, 4-deoxygadusol, mycosporine glycine
	unclassfied	MCF-D	S4CHLAM7	Chlamydiae bacterium O_S4.2_7	NRPS-like	BGC0000427.1	0.67	NRP	shinorine, 4-deoxygadusol, mycosporine glycine
	Amoebachlamydiales	Parachlamydiaceae	GCA_000829755.1	Parachlamydiaceae bacterium HS-T3	NRPS-like	BGC0000427.1	0.66	NRP	shinorine, 4-deoxygadusol, mycosporine glycine
	Anoxychlamydiales	CC-III	GCA_903864395.1	Chlamydiae bacterium Kiruna_bin-13304	NRPS	BGC0000427.1	0.64	NRP	shinorine, 4-deoxygadusol, mycosporine glycine
	Amoebachlamydiales	Parachlamydiaceae	3300009084-150	Chlamydiae bacterium 3300009084-150	NRPS-like	BGC0000427.1	0.53	NRP	shinorine, 4-deoxygadusol, mycosporine glycine
	Amoebachlamydiales	unclassfied	GCA_011065065.1	Chlamydiae bacterium K940_chlam_3	NRPS-like	BGC0000427.1	0.53	NRP	shinorine, 4-deoxygadusol, mycosporine glycine
	Amoebachlamydiales	Parachlamydiaceae	GCA_002786175.1	Parachlamydia sp. BC.030	lanthipeptide-class-i	BGC0000508.1	0.58	RiPP	epidermin
	Amoebachlamydiales	Parachlamydiaceae	GCA_013288825.1	Chlamydiae bacterium BWMinControl_Nextera80_MAG2	lanthipeptide-class-i	BGC0000540.1	0.56	RiPP	paenibacillin
	Amoebachlamydiales	Parachlamydiaceae	3300009084-150	Chlamydiae bacterium 3300009084-150	lanthipeptide-class-i	BGC0000540.1	0.52	RiPP	paenibacillin
	Anoxychlamydiales	Anoxychlamydiaceae	GCA_001303765.1	Chlamydiae bacterium SM23_39	lanthipeptide-class-i	BGC0000542.1	0.49	RiPP	paenicidin B
	Amoebachlamydiales	Parachlamydiaceae	GCA_000253035.1	Parachlamydia acanthamoebae	lanthipeptide-class-i	BGC0000560.1	0.51	RiPP	subtilomycin
	Simkaniales	Rhabdochlamydiaceae	GCA_003153295.1	Parachlamydiales bacterium palsa_1444	lassopeptide	BGC0000571.1	0.63	RiPP	burhizin
	Simkaniales	Rhabdochlamydiaceae	GCA_001796275.1	Chlamydiae bacterium RIFCSPLOWO2_02_FULL_49_12	RiPP-like	BGC0000598.1	0.25	RiPP	polytheonamide A, polytheonamide B
	Simkaniales	Rhabdochlamydiaceae	GCA_003530315.1	Parachlamydiales bacterium UBA10024	RiPP-like	BGC0000598.1	0.25	RiPP	polytheonamide A, polytheonamide B
	unclassfied	MCF-D	GCA_014239035.1	Chlamydiia bacterium bin105s	RiPP-like	BGC0000598.1	0.24	RiPP	polytheonamide A, polytheonamide B
	Amoebachlamydiales	Parachlamydiaceae	GCA_001897225.1	Chlamydiales bacterium 38-26	terpene	BGC0000647.1	0.77	Terpene	carotenoid
	Amoebachlamydiales	Parachlamydiaceae	3300009083-135	Chlamydiae bacterium 3300009083-135	terpene	BGC0000647.1	0.76	Terpene	carotenoid
	Amoebachlamydiales	Parachlamydiaceae	3300009084-136	Chlamydiae bacterium 3300009084-136	terpene	BGC0000647.1	0.76	Terpene	carotenoid
	Simkaniales	Simkaniaceae	GCA_015356785.1	Candidatus Neptunochlamydia vexilliferae	NRPS-like	BGC0000871.1	0.58	Other(nucleoside)	VEPE, AEPE, TG-1
	Amoebachlamydiales	unclassfied	GCA_002709385.1	Waddliaceae bacterium SP13	NRPS-like	BGC0000871.1	0.47	Other(nucleoside)	VEPE, AEPE, TG-1
	unclassfied	MCF-D	S4CHLAM7	Chlamydiae bacterium O_S4.2_7	NRPS	BGC0001050.1	0.69	NRP, Polyketide	thalassospiramide A
	Simkaniales	Rhabdochlamydiaceae	GCA_015356815.1	Candidatus Rhabdochlamydia porcellionis	T3PKS	BGC0001077.1	0.54	Terpene, Polyketide	alkyl-O-dihydrogeranyl-methoxyhydroquinones
	Anoxychlamydiales	Anoxychlamydiaceae	GCA_011065045.1	Candidatus Anoxychlamydiales bacterium K940_chlam_5	NRPS-like	BGC0001135.1	0.48	NRP	bicornutin A1, bicornutin A2
	Simkaniales	Simkaniaceae	GCA_011065165.1	Chlamydiae bacterium K1060_chlam_2	NRPS-like	BGC0001135.1	0.48	NRP	bicornutin A1, bicornutin A2
	Anoxychlamydiales	CC-III	GCA_903909295.1	Chlamydiae bacterium Umea1_bin-1462	NRPS-like	BGC0001164.1	0.49	Polyketide	1-heptadecene
	Simkaniales	Simkaniaceae	1049244-12	Chlamydiae bacterium 1049244-12	NRPS-like	BGC0001166.1	0.48	NRP	HC-toxin
	Anoxychlamydiales	CC-III	GCA_903848255.1	Chlamydiae bacterium AlinenSedimentsD2_bin-1100	NRPS-like	BGC0001168.1	0.66	NRP	livipeptin
	Simkaniales	Simkaniaceae	SYNMED	Syngnamydia medusae	NRPS-like	BGC0001168.1	0.66	NRP	livipeptin
	Amoebachlamydiales	Parachlamydiaceae	GCA_000813645.1	Neochlamydia sp. TUME1	NRPS-like	BGC0001168.1	0.48	NRP	livipeptin
	Anoxychlamydiales	Anoxychlamydiaceae	GCA_011064905.1	Candidatus Anoxychlamydiales bacterium KR126_chlam_5	NRPS-like	BGC0001168.1	0.48	NRP	livipeptin
	Simkaniales	Simkaniaceae	GCA_015356785.1	Candidatus Neptunochlamydia vexilliferae	LAP	BGC0001174.1	0.66	RiPP	corynazolicin
	Simkaniales	Rhabdochlamydiaceae	1021942-13	Chlamydiae bacterium 1021942-13	LAP,RiPP-like	BGC0001174.1	0.65	RiPP	corynazolicin
	Chlamydiales	Sororchlamydiaceae	S4CHLAM123	Chlamydiae bacterium O_S4.2_123	LAP/RiPP-like	BGC0001174.1	0.64	RiPP	corynazolicin
	unclassfied	MCF-D	1070360-7	Chlamydiae bacterium 1070360-7	Thiopeptide	BGC0001174.1	0.55	RiPP	corynazolicin
	Anoxychlamydiales	CC-III	3300012931-71	Chlamydiae bacterium 3300012931-71	NRPS/prodigiosin	BGC0001250.1	0.59	NRP	epichloenin A
	Amoebachlamydiales	unclassfied	1039689-34	Chlamydiae bacterium 1039689-34	NRPS-like	BGC0001250.1	0.48	NRP	epichloenin A
	Anoxychlamydiales	CC-III	GCA_903864395.1	Chlamydiae bacterium Kiruna_bin-13304	NRPS-like	BGC0001250.1	0.48	NRP	epichloenin A
	Simkaniales	Simkaniaceae	SYNMED	Syngnamydia medusae	NRPS	BGC0001261.1	0.57	NRP	AM-toxin
	Chlamydiales	Sororchlamydiaceae	S4CHLAM2	Chlamydiae bacterium O_S4.2_2	lanthipeptide-class-i	BGC0001289.1	0.61	RiPP	penisin
	Simkaniales	Rhabdochlamydiaceae	GCA_901000775.1	Candidatus Rhabdochlamydia helveticae	lanthipeptide-class-i	BGC0001289.1	0.6	RiPP	penisin
	Amoebachlamydiales	Parachlamydiaceae	GCA_013288825.1	Chlamydiae bacterium BWMinControl_Nextera80_MAG2	lanthipeptide-class-i	BGC0001289.1	0.57	RiPP	penisin
	Simkaniales	Rhabdochlamydiaceae	GCA_003153295.1	Parachlamydiales bacterium palsa_1444	NRPS-like	BGC0001341.1	0.33	NRP	valinomycin
	Anoxychlamydiales	CC-III	3300012931-71	Chlamydiae bacterium 3300012931-71	NRPS	BGC0001479.1	0.55	NRP	anabaenopeptin NZ857, nostamide A
	Amoebachlamydiales	Parachlamydiaceae	3300009083-135	Chlamydiae bacterium 3300009083-135	NRPS-like	BGC0001479.1	0.48	NRP	anabaenopeptin NZ857, nostamide A
	Amoebachlamydiales	Parachlamydiaceae	GCA_000253035.1	Parachlamydia acanthamoebae	NRPS	BGC0001615.1	0.68	NRP	hexose-palythine-serine, hexose-shinorine
	Simkaniales	Rhabdochlamydiaceae	GCA_001464115.1	Chlamydiae bacterium Ga0074140	RiPP-like,lanthipeptide-class-ii,thioamitides,thiopeptide	BGC0001696.1	0.59	RiPP	neothioviridamide
	Simkaniales	Simkaniaceae	GCA_015356785.1	Candidatus Neptunochlamydia vexilliferae	NRPS	BGC0001825.1	0.61	NRP	xenematide
	Simkaniales	Parasimkaniaceae	3300006056-139	Chlamydiae bacterium 3300006056-139	terpene	BGC0001839.1	0.64	Terpene	squalestatin S1
	Simkaniales	Simkaniaceae	GCA_000237205.1	Simkania negevensis	RiPP-like,thioamitides	BGC0001849.1	0.6	RiPP	thiovarsolin A, thiovarsolin B, thiovarsolin C, thiovarsolin D
	Simkaniales	Rhabdochlamydiaceae	1096102-30	Chlamydiae bacterium 1096102-30	RiPP-like,thioamitides	BGC0001849.1	0.56	RiPP	thiovarsolin A, thiovarsolin B, thiovarsolin C, thiovarsolin D
	Chlamydiales	Sororchlamydiaceae	S4CHLAM81	Chlamydiae bacterium O_S4.2_81	phosphonate	BGC0001859.1	0.61	Other(Phosphonate)	fosfomycin
	Chlamydiales	Sororchlamydiaceae	SP1CHLAM42	Chlamydiae bacterium P_S1_42	phosphonate	BGC0001859.1	0.61	Other(Phosphonate)	fosfomycin
	Anoxychlamydiales	CC-III	1021942-14	Chlamydiae bacterium 1021942-14	NRPS-like	BGC0001873.1	0.48	NRP	pyrrolizixenamide A (anabaenopeptin NZ857, nostamide A 2nd)
	Amoebachlamydiales	Parachlamydiaceae	3300009084-136	Chlamydiae bacterium 3300009084-136	NRPS-like	BGC0001873.1	0.48	NRP	pyrrolizixenamide A (anabaenopeptin NZ857, nostamide A 2nd)
	Amoebachlamydiales	Waddliaceae	GCA_011065005.1	Chlamydiae bacterium K940_chlam_7	NRPS-like	BGC0001873.1	0.48	NRP	pyrrolizixenamide A (anabaenopeptin NZ857, nostamide A 2nd)
	Amoebachlamydiales	Parachlamydiaceae	GCA_013821265.1	Parachlamydiaceae bacterium MGR_bin429	NRPS-like	BGC0001873.1	0.48	NRP	pyrrolizixenamide A (anabaenopeptin NZ857, nostamide A 2nd)
	Anoxychlamydiales	CC-III	GCA_903909295.1	Chlamydiae bacterium Umea1_bin-1462	NRPS-like	BGC0001873.1	0.48	NRP	pyrrolizixenamide A (anabaenopeptin NZ857, nostamide A 2nd)
	Amoebachlamydiales	Parachlamydiaceae	GCA_000756735.1	Candidatus Rubidus massiliensis	NRPS	BGC0001900.1	0.48	NRP	fragin
	Amoebachlamydiales	Waddliaceae	GCA_001618265.1	Waddlia chondrophila	NRPS-like	BGC0001900.1	0.48	NRP	fragin
	Anoxychlamydiales	CC-III	GCA_903848255.1	Chlamydiae bacterium AlinenSedimentsD2_bin-1100	NRPS-like	BGC0001900.1	0.48	NRP	fragin
	Amoebachlamydiales	Parachlamydiaceae	GCA_000756735.1	Candidatus Rubidus massiliensis	T1PKS	BGC0001909.1	0.64	Polyketide	strobilurin
	Simkaniales	Simkaniaceae	1063924-70	Chlamydiae bacterium 1063924-70	T3PKS	BGC0001938.1	0.76	Polyketide	entotheonella (hierridin B, hierridin C 2nd hit)
	Amoebachlamydiales	unclassfied	3300011418-14	Chlamydiae bacterium 3300011418-14	T3PKS	BGC0001938.1	0.76	Polyketide	entotheonella (hierridin B, hierridin C 2nd hit)
	Amoebachlamydiales	Parachlamydiaceae	GCA_000829755.1	Parachlamydiaceae bacterium HS-T3	T3PKS	BGC0001938.1	0.76	Polyketide	entotheonella (hierridin B, hierridin C 2nd hit)
	Amoebachlamydiales	Parachlamydiaceae	GCA_013287465.1	Chlamydiae bacterium BWMinHeated_Nextera45_MAG1	T3PKS	BGC0001938.1	0.76	Polyketide	entotheonella (hierridin B, hierridin C 2nd hit)
	Amoebachlamydiales	Parachlamydiaceae	GCA_013813265.1	Parachlamydiaceae bacterium MGR_bin34	T3PKS/NRPS-like	BGC0001938.1	0.76	Polyketide	entotheonella (hierridin B, hierridin C 2nd hit)
	Amoebachlamydiales	Criblamydiaceae	GCA_900000175.1	Estrella lausannensis	T3PKS	BGC0001938.1	0.76	Polyketide	entotheonella (hierridin B, hierridin C 2nd hit)
	Amoebachlamydiales	Parachlamydiaceae	GCA_011125455.1	Chlamydiales bacterium STE3	T3PKS	BGC0001938.1	0.75	Polyketide	entotheonella (hierridin B, hierridin C 2nd hit)
	Amoebachlamydiales	Parachlamydiaceae	GCA_013816265.1	Parachlamydiaceae bacterium MGR_bin366	T3PKS	BGC0001938.1	0.75	Polyketide	entotheonella (hierridin B, hierridin C 2nd hit)
	Amoebachlamydiales	Parachlamydiaceae	3300009083-135	Chlamydiae bacterium 3300009083-135	T3PKS	BGC0001938.1	0.69	Polyketide	entotheonella
	Amoebachlamydiales	Parachlamydiaceae	3300009084-150	Chlamydiae bacterium 3300009084-150	T3PKS	BGC0001938.1	0.67	Polyketide	entotheonella (hierridin B, hierridin C 2nd hit)
	Amoebachlamydiales	Parachlamydiaceae	GCA_013821265.1	Parachlamydiaceae bacterium MGR_bin429	T3PKS	BGC0001938.1	0.67	Polyketide	entotheonella (hierridin B, hierridin C 2nd hit)
	Amoebachlamydiales	Parachlamydiaceae	GCA_000756735.1	Candidatus Rubidus massiliensis	T3PKS	BGC0001938.1	0.66	Polyketide	entotheonella
	Simkaniales	Rhabdochlamydiaceae	GCA_001464115.1	Chlamydiae bacterium Ga0074140	T3PKS	BGC0001962.1	0.66	Polyketide	hierridin B, hierridin C
	Amoebachlamydiales	Parachlamydiaceae	GCA_001897225.1	Chlamydiales bacterium 38-26	T3PKS	BGC0001938.1	0.66	Polyketide	entotheonella (hierridin B, hierridin C 2nd hit)
	Amoebachlamydiales	Parachlamydiaceae	GCA_002786175.1	Parachlamydia sp. BC.030	T3PKS/NRPS-like	BGC0001938.1	0.66	Polyketide	entotheonella (hierridin B, hierridin C 2nd hit)
	Anoxychlamydiales	CC-III	GCA_003151315.1	Parachlamydiales bacterium palsa_1448	T3PKS	BGC0001938.1	0.66	Polyketide	entotheonella (hierridin B, hierridin C 2nd hit)
	Amoebachlamydiales	Criblamydiaceae	GCA_000750955.1	Criblamydia sequanensis	T3PKS	BGC0001938.1	0.65	Polyketide	entotheonella
	Simkaniales	Rhabdochlamydiaceae	GCA_011064755.1	Chlamydiae bacterium K940_chlam_6	T3PKS	BGC0001938.1	0.65	Polyketide	entotheonella
	Simkaniales	Rhabdochlamydiaceae	GCA_013286595.1	Chlamydiae bacterium BWOrgHeat_Nextera88_MAG2	T3PKS	BGC0001938.1	0.65	Polyketide	entotheonella (hierridin B, hierridin C 2nd hit)
	Amoebachlamydiales	Parachlamydiaceae	GCA_013815395.1	Parachlamydiaceae bacterium MGR_bin407	T3PKS	BGC0001938.1	0.65	Polyketide	entotheonella (hierridin B, hierridin C 2nd hit)
	Anoxychlamydiales	CC-III	GCA_903864395.1	Chlamydiae bacterium Kiruna_bin-13304	T3PKS	BGC0001938.1	0.65	Polyketide	entotheonella (hierridin B, hierridin C 2nd hit)
	Anoxychlamydiales	CC-III	GCA_903909295.1	Chlamydiae bacterium Umea1_bin-1462	T3PKS	BGC0001938.1	0.57	Polyketide	entotheonella
	Simkaniales	Rhabdochlamydiaceae	1021942-13	Chlamydiae bacterium 1021942-13	T3PKS	BGC0001962.1	0.67	Polyketide	hierridin B, hierridin C (entotheonella 2nd hit)
	Simkaniales	Rhabdochlamydiaceae	1095360-24	Chlamydiae bacterium 1095360-24	T3PKS	BGC0001962.1	0.67	Polyketide	hierridin B, hierridin C
	Simkaniales	Rhabdochlamydiaceae	1159587-4_forest	Chlamydiae bacterium 1159587-4	T3PKS	BGC0001962.1	0.67	Polyketide	hierridin B, hierridin C (entotheonella 2nd hit)
	Amoebachlamydiales	Parachlamydiaceae	GCA_000253035.1	Parachlamydia acanthamoebae	T3PKS	BGC0001962.1	0.67	Polyketide	hierridin B, hierridin C (entotheonella 2nd hit)
	Amoebachlamydiales	Parachlamydiaceae	GCA_001545115.1	Parachlamydia sp. C2	T3PKS	BGC0001962.1	0.67	Polyketide	hierridin B, hierridin C (entotheonella 2nd hit)
	Anoxychlamydiales	CC-III	GCA_001796255.1	Chlamydiae bacterium RIFCSPLOWO2_02_FULL_45_22	T3PKS	BGC0001962.1	0.67	Polyketide	hierridin B, hierridin C
	Simkaniales	Rhabdochlamydiaceae	GCA_003153295.1	Parachlamydiales bacterium palsa_1444	T3PKS	BGC0001962.1	0.67	Polyketide	hierridin B, hierridin C
	Simkaniales	Rhabdochlamydiaceae	GCA_009885755.1	Parachlamydiales bacterium Bin_65_10	T3PKS	BGC0001962.1	0.67	Polyketide	hierridin B, hierridin C
	Amoebachlamydiales	Parachlamydiaceae	GCA_013414685.1	Parachlamydiaceae bacterium SSA5	T3PKS	BGC0001962.1	0.67	Polyketide	hierridin B, hierridin C (entotheonella 2nd hit)
	Anoxychlamydiales	CC-III	1021942-14	Chlamydiae bacterium 1021942-14	T3PKS	BGC0001962.1	0.66	Polyketide	hierridin B, hierridin C (entotheonella 2nd hit)
	Simkaniales	Rhabdochlamydiaceae	1064120-29	Chlamydiae bacterium 1064120-29	T3PKS	BGC0001962.1	0.66	Polyketide	hierridin B, hierridin C (entotheonella 2nd hit)
	Amoebachlamydiales	Parachlamydiaceae	3300009084-136	Chlamydiae bacterium 3300009084-136	T3PKS	BGC0001962.1	0.66	Polyketide	hierridin B, hierridin C (entotheonella 2nd hit)
	Chlamydiales	Sororchlamydiaceae	3300011418-10	Chlamydiae bacterium 3300011418-10	T3PKS	BGC0001962.1	0.66	Polyketide	hierridin B, hierridin C (entotheonella 2nd hit)
	Amoebachlamydiales	Parachlamydiaceae	GCA_001499655.1	Candidatus Protochlamydia naegleriophila	T3PKS	BGC0001962.1	0.66	Polyketide	hierridin B, hierridin C (entotheonella 2nd hit)
	Anoxychlamydiales	CC-III	GCA_002773795.1	Chlamydiae bacterium CG10_big_fil_rev_8_21_14_0_10_42_34	T3PKS	BGC0001962.1	0.66	Polyketide	hierridin B, hierridin C
	Simkaniales	Rhabdochlamydiaceae	GCA_011064965.1	Chlamydiae bacterium KR126_chlam_1	T3PKS	BGC0001962.1	0.66	Polyketide	hierridin B, hierridin C (entotheonella 2nd hit)
	Simkaniales	Rhabdochlamydiaceae	GCA_901000775.1	Candidatus Rhabdochlamydia helveticae	T3PKS,linaridin	BGC0001962.1	0.66	Polyketide	hierridin B, hierridin C (entotheonella 2nd hit)
	Simkaniales	Rhabdochlamydiaceae	RHABDOW815	Rhabdochlamydia oedothorax	T3PKS	BGC0001962.1	0.66	Polyketide	hierridin B, hierridin C (entotheonella 2nd hit)
	Simkaniales	Rhabdochlamydiaceae	1096102-30	Chlamydiae bacterium 1096102-30	T3PKS	BGC0001962.1	0.65	Polyketide	hierridin B, hierridin C (entotheonella 2nd hit)
	Chlamydiales	Sororchlamydiaceae	GCA_011064985.1	Chlamydiae bacterium K940_chlam_9	T3PKS	BGC0001962.1	0.58	Polyketide	hierridin B, hierridin C
	Simkaniales	Rhabdochlamydiaceae	3300005529-103	Chlamydiae bacterium 3300005529-103	T3PKS	BGC0001962.1	0.57	Polyketide	hierridin B, hierridin C (entotheonella 2nd hit)
	Chlamydiales	unclassfied	GCA_009885615.1	Parachlamydiales bacterium Bin_61_76	T3PKS	BGC0001962.1	0.57	Polyketide	hierridin B, hierridin C
	Simkaniales	Simkaniaceae	GCA_011065165.1	Chlamydiae bacterium K1060_chlam_2	T3PKS	BGC0001962.1	0.57	Polyketide	hierridin B, hierridin C
	Simkaniales	Simkaniaceae	GCA_000237205.1	Simkania negevensis	NRPS-like	BGC0002002.1	0.57	NRP	1,6-phenazinedimethanol, fontizine A
	Amoebachlamydiales	Parachlamydiaceae	GCA_001897225.1	Chlamydiales bacterium 38-26	RiPP-like	BGC0002004.1	0.62	RiPP	methanobactin
	Anoxychlamydiales	CC-III	GCA_003151315.1	Parachlamydiales bacterium palsa_1448	RiPP-like	BGC0002027.1	0.47	RiPP	TglA-thiaGlu
	Amoebachlamydiales	Criblamydiaceae	GCA_000750955.1	Criblamydia sequanensis	RiPP-like	BGC0002027.1	0.46	RiPP	TglA-thiaGlu
	Amoebachlamydiales	Parachlamydiaceae	GCA_000756735.1	Candidatus Rubidus massiliensis	RiPP-like	BGC0002027.1	0.46	RiPP	TglA-thiaGlu
	Amoebachlamydiales	Parachlamydiaceae	GCA_013287465.1	Chlamydiae bacterium BWMinHeated_Nextera45_MAG1	RiPP-like	BGC0002027.1	0.45	RiPP	TglA-thiaGlu
	Simkaniales	Rhabdochlamydiaceae	1021942-13	Chlamydiae bacterium 1021942-13	RiPP-like	BGC0002027.1	0.4	RiPP	TglA-thiaGlu
	Amoebachlamydiales	Parachlamydiaceae	3300009787-37	Chlamydiae bacterium 3300009787-37	RiPP-like	BGC0002027.1	0.4	RiPP	TglA-thiaGlu
	Amoebachlamydiales	Parachlamydiaceae	GCA_013816265.1	Parachlamydiaceae bacterium MGR_bin366	PKS-like/transAT-PKS	BGC0002057.1	0.63	Polyketide	pateamine
